# Supplementary material for: A universal function for capacity of bidirectional pedestrian streams: Filling the gaps in the literature
Source: PLoS One. 2018 Dec 19;13(12):e0208496. doi: 10.1371/journal.pone.0208496 (PMC6300270; doi:10.1371/journal.pone.0208496)
Supplement: S1 Data Set — Trajectories are divided into folders for the different experiments within the ZIP archive. Data relative to the own experiments are directly provided as a CSV file. Links are provided for data obtained from open database from third party researchers. (ZIP) [file pone.0208496.s001.zip]

Archive with 54 entries (48 files):
- datasets/
- datasets/dataset_A/
- datasets/dataset_A/3_3_A.csv
- datasets/dataset_A/3_3_B.csv
- datasets/dataset_A/3_3_C.csv
- datasets/dataset_A/3_3_D.csv
- datasets/dataset_A/4_2_A.csv
- datasets/dataset_A/4_2_B.csv
- datasets/dataset_A/4_2_C.csv
- datasets/dataset_A/4_2_D.csv
- datasets/dataset_A/5_1_A.csv
- datasets/dataset_A/5_1_B.csv
- datasets/dataset_A/5_1_C.csv
- datasets/dataset_A/5_1_D.csv
- datasets/dataset_A/6_0_A.csv
- datasets/dataset_A/6_0_B.csv
- datasets/dataset_A/6_0_C.csv
- datasets/dataset_A/6_0_D.csv
- datasets/dataset_B/
- datasets/dataset_B/2_2_A.csv
- datasets/dataset_B/2_2_B.csv
- datasets/dataset_B/2_2_C.csv
- datasets/dataset_B/2_2_D.csv
- datasets/dataset_B/3_1_A.csv
- datasets/dataset_B/3_1_B.csv
- datasets/dataset_B/3_1_C.csv
- datasets/dataset_B/3_1_D.csv
- datasets/dataset_B/4_0_A.csv
- datasets/dataset_B/4_0_B.csv
- datasets/dataset_B/4_0_C.csv
- datasets/dataset_B/4_0_D.csv
- datasets/dataset_C/
- datasets/dataset_C/3_3_A.csv
- datasets/dataset_C/3_3_B.csv
- datasets/dataset_C/3_3_C.csv
- datasets/dataset_C/3_3_D.csv
- datasets/dataset_C/4_2_A.csv
- datasets/dataset_C/4_2_B.csv
- datasets/dataset_C/4_2_C.csv
- datasets/dataset_C/4_2_D.csv
- datasets/dataset_C/5_1_A.csv
- datasets/dataset_C/5_1_B.csv
- datasets/dataset_C/5_1_C.csv
- datasets/dataset_C/5_1_D.csv
- datasets/dataset_C/6_0_A.csv
- datasets/dataset_C/6_0_B.csv
- datasets/dataset_C/6_0_C.csv
- datasets/dataset_C/6_0_D.csv
- datasets/dataset_C/6_0_E.csv
- datasets/dataset_D/
- datasets/dataset_D/url.txt
- datasets/dataset_E/
- datasets/dataset_E/url.txt
- datasets/readme.txt
