# Supplementary material for: A universal function for capacity of bidirectional pedestrian streams: Filling the gaps in the literature
Source: PLoS One. 2018 Dec 19;13(12):e0208496. doi: 10.1371/journal.pone.0208496 (PMC6300270; doi:10.1371/journal.pone.0208496)
Supplement: S1 Data Set — Trajectories are divided into folders for the different experiments within the ZIP archive. Data relative to the own experiments are directly provided as a CSV file. Links are provided for data obtained from open database from third party researchers. (ZIP) [file pone.0208496.s001.zip › datasets/dataset_A/3_3_A.csv]

ped. #	time (s)	x (cm)	y (cm)
1	0	-497.37	-20.723
1	0.033367	-492.64	-21.504
1	0.066733	-487.94	-21.077
1	0.1001	-483.66	-21.932
1	0.13347	-477.68	-21.077
1	0.16683	-472.55	-21.932
1	0.2002	-467.42	-21.932
1	0.23357	-462.29	-21.932
1	0.26693	-456.31	-21.077
1	0.3003	-452.03	-21.077
1	0.33367	-446.05	-21.077
1	0.36703	-439.55	-20.906
1	0.4004	-434.42	-20.906
1	0.43377	-429.8	-20.222
1	0.46713	-425.53	-21.077
1	0.5005	-420.4	-21.077
1	0.53387	-414.68	-21.537
1	0.56723	-410.14	-21.932
1	0.6006	-405.87	-21.932
1	0.63397	-400.74	-21.932
1	0.66733	-395.61	-22.787
1	0.7007	-389.54	-23.043
1	0.73407	-384.41	-23.043
1	0.76743	-378.51	-22.787
1	0.8008	-373.38	-22.787
1	0.83417	-368.25	-23.641
1	0.86753	-363.12	-24.496
1	0.9009	-356.71	-24.069
1	0.93427	-351.49	-24.325
1	0.96763	-347.3	-24.924
1	1.001	-341.23	-24.325
1	1.0344	-337.05	-24.924
1	1.0677	-332.34	-23.641
1	1.1011	-327.21	-23.641
1	1.1345	-322.08	-23.641
1	1.1678	-316.95	-23.641
1	1.2012	-311.82	-23.641
1	1.2346	-306.69	-23.641
1	1.2679	-300.71	-22.787
1	1.3013	-295.58	-22.787
1	1.3347	-289.53	-22.458
1	1.368	-284.47	-21.932
1	1.4014	-279.34	-21.932
1	1.4348	-274.21	-21.932
1	1.4681	-268.22	-21.077
1	1.5015	-261.38	-21.077
1	1.5349	-257.11	-20.222
1	1.5682	-251.98	-20.222
1	1.6016	-245.59	-20.121
1	1.635	-238.99	-19.88
1	1.6683	-233.86	-19.88
1	1.7017	-227.19	-20.222
1	1.7351	-222.91	-20.222
1	1.7684	-216.42	-19.538
1	1.8018	-210.94	-20.222
1	1.8352	-205.82	-20.222
1	1.8685	-200.69	-20.222
1	1.9019	-195.56	-20.222
1	1.9353	-190.34	-20.428
1	1.9686	-186.15	-20.222
1	2.002	-181.02	-20.222
1	2.0354	-176.75	-20.222
1	2.0687	-171.1	-19.538
1	2.1021	-166.49	-20.222
1	2.1355	-162.21	-20.222
1	2.1688	-157.94	-20.222
1	2.2022	-151.96	-20.222
1	2.2356	-146.83	-20.222
1	2.2689	-140.84	-20.222
1	2.3023	-135.71	-20.222
1	2.3357	-130.58	-20.222
1	2.369	-125.45	-20.222
1	2.4024	-120.32	-20.222
1	2.4358	-115.19	-20.222
1	2.4691	-110.06	-20.222
1	2.5025	-104.94	-20.222
1	2.5359	-99.463	-19.196
1	2.5692	-94.334	-19.196
1	2.6026	-89.546	-19.367
1	2.636	-84.417	-20.222
1	2.6693	-79.287	-20.222
1	2.7027	-74.158	-20.222
1	2.7361	-66.635	-20.564
1	2.7694	-62.173	-20.593
1	2.8028	-57.059	-21.932
1	2.8362	-51.075	-21.932
1	2.8695	-45.946	-22.787
1	2.9029	-40.645	-23.128
1	2.9363	-35.687	-23.641
1	2.9696	-31.412	-23.641
1	3.003	-24.422	-24.748
1	3.0364	-22.008	-25.351
1	3.0697	-16.996	-22.226
1	3.1031	-13.646	-25.33
1	3.1365	-8.5658	-23.628
1	3.1698	-4.7384	-24.154
1	3.2032	-1.4898	-23.641
1	3.2366	3.6397	-23.641
1	3.2699	7.0594	-23.641
1	3.3033	13.471	-23.214
1	3.3367	18.173	-21.932
1	3.37	22.448	-21.932
1	3.4034	28.432	-21.932
1	3.4368	32.707	-20.222
1	3.4701	37.837	-20.222
1	3.5035	43.393	-19.794
1	3.5369	48.146	-19.166
1	3.5702	53.225	-18.512
1	3.6036	57.5	-18.512
1	3.637	62.629	-19.367
1	3.6703	67.759	-19.367
1	3.7037	72.888	-19.367
1	3.7371	78.018	-19.367
1	3.7704	83.831	-19.709
1	3.8038	88.365	-20.428
1	3.8372	94.792	-21.46
1	3.8705	98.536	-22.787
1	3.9039	102.81	-22.787
1	3.9373	107.94	-24.496
1	3.9706	113.07	-24.496
1	4.004	119.05	-25.351
1	4.0374	123.33	-26.206
1	4.0707	128.46	-26.206
1	4.1041	133.59	-26.206
1	4.1375	139.37	-26.295
1	4.1708	143.85	-26.206
1	4.2042	148.12	-26.206
1	4.2376	152.4	-26.206
1	4.2709	156.67	-25.351
1	4.3043	161.8	-24.496
1	4.3377	166.07	-24.496
1	4.371	171.85	-22.875
1	4.4044	176.33	-22.787
1	4.4378	181.98	-21.761
1	4.4711	186.59	-21.077
1	4.5045	190.87	-20.222
1	4.5379	196	-20.222
1	4.5712	201.64	-18.341
1	4.6046	206.26	-18.512
1	4.638	211.38	-16.802
1	4.6713	217.37	-16.802
1	4.7047	221.64	-15.947
1	4.7381	226.77	-14.237
1	4.7714	231.56	-14.066
1	4.8048	236.69	-14.066
1	4.8382	241.31	-14.237
1	4.8715	247.55	-13.843
1	4.9049	251.91	-13.553
1	4.9383	256.69	-14.237
1	4.9716	262.32	-13.79
1	5.005	268.66	-14.237
1	5.0384	272.94	-15.947
1	5.0717	277.21	-15.947
1	5.1051	282.34	-15.947
1	5.1385	289.64	-14.829
1	5.1718	294.31	-15.947
1	5.2052	299.44	-15.947
1	5.2386	304.74	-15.605
1	5.2719	309.7	-15.947
1	5.3053	313.12	-17.657
1	5.3387	318.25	-17.657
1	5.372	324.23	-17.657
1	5.4054	329.88	-17.486
1	5.4388	335.6	-18.597
1	5.4721	340.73	-18.597
1	5.5055	345.61	-19.367
1	5.5389	350.84	-18.965
1	5.5722	357.58	-19.367
1	5.6056	362.7	-19.367
1	5.639	367.83	-21.077
1	5.6723	373.99	-20.735
1	5.7057	378.95	-21.077
1	5.7391	383.22	-22.787
1	5.7724	389.55	-22.103
1	5.8058	393.48	-22.787
1	5.8392	400.12	-22.736
1	5.8725	405.45	-22.787
1	5.9059	410.58	-22.787
1	5.9393	415.71	-22.787
1	5.9726	421.52	-22.274
1	6.006	425.97	-22.787
1	6.0394	431.1	-22.787
1	6.0727	437.08	-22.787
1	6.1061	442.21	-22.787
1	6.1395	447.34	-22.787
1	6.1728	455.04	-22.787
1	6.2062	462.97	-21.043
1	6.2396	465.3	-22.787
1	6.2729	466.15	-21.932
1	6.3063	473.15	-20.413
1	6.3397	479.4	-21.504
1	6.373	484.96	-20.222
1	6.4064	490.09	-20.222
1	6.4398	495.64	-20.649
2	0.1001	-496.04	-120.35
2	0.13347	-491.36	-120.25
2	0.16683	-485.8	-119.82
2	0.2002	-482.64	-119.73
2	0.23357	-475.8	-118.88
2	0.26693	-471.27	-118.97
2	0.3003	-466.22	-117.51
2	0.33367	-461.44	-117.68
2	0.36703	-456.31	-117.68
2	0.4004	-451.18	-117.68
2	0.43377	-446.05	-117.68
2	0.46713	-440.06	-117.68
2	0.5005	-434.08	-117.68
2	0.53387	-429.46	-117.51
2	0.56723	-423.82	-117.68
2	0.6006	-418.69	-117.68
2	0.63397	-413.56	-117.68
2	0.66733	-408	-118.11
2	0.7007	-403.3	-117.68
2	0.73407	-398.17	-117.68
2	0.76743	-392.62	-118.11
2	0.8008	-386.2	-117.68
2	0.83417	-381.07	-117.68
2	0.86753	-376.8	-115.97
2	0.9009	-370.81	-115.97
2	0.93427	-365.69	-115.97
2	0.96763	-361.41	-114.26
2	1.001	-356.28	-114.26
2	1.0344	-351.15	-112.55
2	1.0677	-346.88	-112.55
2	1.1011	-341.32	-112.13
2	1.1345	-336.62	-110.84
2	1.1678	-331.49	-110.84
2	1.2012	-327.21	-110.84
2	1.2346	-322.08	-109.99
2	1.2679	-317.81	-109.13
2	1.3013	-312.68	-109.13
2	1.3347	-307.55	-109.13
2	1.368	-302.42	-109.13
2	1.4014	-297.29	-109.13
2	1.4348	-292.59	-109.56
2	1.4681	-287.89	-109.99
2	1.5015	-282.93	-109.65
2	1.5349	-277.63	-109.99
2	1.5682	-273.18	-110.33
2	1.6016	-268.22	-111.7
2	1.635	-263.1	-111.7
2	1.6683	-258.39	-112.13
2	1.7017	-253.26	-112.13
2	1.7351	-248.56	-112.55
2	1.7684	-243.43	-112.55
2	1.8018	-238.99	-112.04
2	1.8352	-234.03	-111.7
2	1.8685	-228.9	-112.55
2	1.9019	-223.77	-112.55
2	1.9353	-219.07	-112.13
2	1.9686	-215.22	-112.55
2	2.002	-210.91	-111.34
2	2.0354	-205.82	-111.7
2	2.0687	-201.54	-110.84
2	2.1021	-196.41	-110.84
2	2.1355	-192.99	-110.84
2	2.1688	-187.86	-110.84
2	2.2022	-183.25	-111.01
2	2.2356	-178.49	-111.08
2	2.2689	-174.18	-110.84
2	2.3023	-169.12	-111.17
2	2.3357	-164.78	-110.84
2	2.369	-160.5	-111.7
2	2.4024	-155.38	-111.7
2	2.4358	-150.25	-111.7
2	2.4691	-145.12	-111.7
2	2.5025	-140.84	-112.55
2	2.5359	-135.71	-113.41
2	2.5692	-131.44	-112.55
2	2.6026	-126.31	-112.55
2	2.636	-121.64	-113.15
2	2.6693	-117.76	-112.55
2	2.7027	-112.63	-112.55
2	2.7361	-108.62	-112.09
2	2.7694	-104.08	-112.55
2	2.8028	-99.805	-112.55
2	2.8362	-95.103	-112.13
2	2.8695	-90.829	-112.13
2	2.9029	-86.981	-111.7
2	2.9363	-81.852	-111.7
2	2.9696	-77.578	-111.7
2	3.003	-72.448	-110.84
2	3.0364	-68.173	-110.84
2	3.0697	-63.899	-110.84
2	3.1031	-59.453	-110.33
2	3.1365	-55.35	-110.84
2	3.1698	-50.22	-110.84
2	3.2032	-46.373	-111.27
2	3.2366	-42.526	-111.7
2	3.2699	-37.567	-112.21
2	3.3033	-33.464	-112.72
2	3.3367	-29.702	-113.41
2	3.37	-22.566	-113.86
2	3.4034	-20.298	-114.26
2	3.4368	-16.023	-116.83
2	3.4701	-11.321	-118.11
2	3.5035	-6.6193	-119.39
2	3.5369	-2.3447	-120.25
2	3.5702	2.7848	-121.96
2	3.6036	7.2304	-123.33
2	3.637	11.676	-123.5
2	3.6703	16.891	-124.09
2	3.7037	21.593	-125.38
2	3.7371	25.44	-125.8
2	3.7704	30.142	-127.09
2	3.8038	35.272	-127.09
2	3.8372	39.546	-127.09
2	3.8705	44.248	-127.51
2	3.9039	48.95	-127.94
2	3.9373	54.08	-127.09
2	3.9706	58.782	-128.37
2	4.004	63.826	-127.77
2	4.0374	68.1	-127.77
2	4.0707	72.888	-128.8
2	4.1041	78.018	-128.8
2	4.1375	81.865	-129.22
2	4.1708	86.567	-128.8
2	4.2042	91.696	-130.51
2	4.2376	96.826	-130.51
2	4.2709	101.53	-131.79
2	4.3043	106.66	-131.79
2	4.3377	110.5	-132.22
2	4.371	115.63	-132.22
2	4.4044	120.76	-133.93
2	4.4378	125.89	-133.93
2	4.4711	131.02	-135.64
2	4.5045	136.15	-135.64
2	4.5379	142.14	-135.64
2	4.5712	147.27	-135.64
2	4.6046	153.25	-135.64
2	4.638	157.95	-135.21
2	4.6713	163.08	-135.21
2	4.7047	167.61	-134.44
2	4.7381	172.06	-133.93
2	4.7714	177.19	-133.93
2	4.8048	181.46	-133.07
2	4.8382	186.59	-133.07
2	4.8715	190.87	-132.22
2	4.9049	196	-132.22
2	4.9383	201.81	-130.85
2	4.9716	207.11	-130.51
2	5.005	212.53	-130.62
2	5.0384	218.22	-130.51
2	5.0717	221.17	-129.88
2	5.1051	225.49	-130.93
2	5.1385	229.78	-130.68
2	5.1718	234.2	-130.74
2	5.2052	239.26	-130.68
2	5.2386	245.58	-129.65
2	5.2719	251.57	-130.51
2	5.3053	253.1	-130.85
2	5.3387	258.4	-131.36
2	5.372	262.68	-132.22
2	5.4054	269.09	-131.79
2	5.4388	274.48	-131.87
2	5.4721	279.78	-132.22
2	5.5055	284.91	-132.22
2	5.5389	289.18	-131.36
2	5.5722	293.46	-130.51
2	5.6056	298.93	-130.68
2	5.639	303.72	-130.51
2	5.6723	308.42	-130.08
2	5.7057	312.53	-130.11
2	5.7391	317.39	-129.65
2	5.7724	322.52	-128.8
2	5.8058	325.94	-128.8
2	5.8392	331.07	-128.8
2	5.8725	335.77	-128.37
2	5.9059	340.9	-128.37
2	5.9393	346.03	-128.37
2	5.9726	350.31	-127.51
2	6.006	355.44	-127.51
2	6.0394	360.14	-127.94
2	6.0727	364.84	-128.37
2	6.1061	369.55	-128.8
2	6.1395	374.25	-128.37
2	6.1728	379.38	-128.37
2	6.2062	383.55	-128.86
2	6.2396	388.35	-128.8
2	6.2729	393.48	-128.8
2	6.3063	397.76	-128.8
2	6.3397	403.74	-129.65
2	6.373	408.87	-129.65
2	6.4064	414.86	-129.65
2	6.4398	419.99	-129.65
2	6.4731	425.11	-130.51
2	6.5065	430.24	-130.51
2	6.5399	434.52	-129.65
2	6.5732	438.79	-130.51
2	6.6066	443.92	-128.8
2	6.64	448.63	-130.08
2	6.6733	455.04	-129.65
2	6.7067	458.46	-131.36
2	6.7401	464.01	-130.93
2	6.7734	466.58	-130.93
2	6.8068	469.9	-127.88
2	6.8402	475.98	-127.51
2	6.8735	481.11	-127.51
2	6.9069	486.27	-126.82
2	6.9403	491.8	-126.23
2	6.9736	496.24	-126.57
3	0.16683	-499.05	84.933
3	0.2002	-493.07	84.933
3	0.23357	-488.79	84.078
3	0.26693	-484.97	83.463
3	0.3003	-476.82	83.223
3	0.33367	-471.69	83.223
3	0.36703	-466.57	82.368
3	0.4004	-460.58	82.368
3	0.43377	-455.45	82.368
3	0.46713	-451.18	82.368
3	0.5005	-445.19	82.368
3	0.53387	-440.75	83.256
3	0.56723	-435.46	83.289
3	0.6006	-431.51	83.223
3	0.63397	-425.53	83.223
3	0.66733	-420.4	83.223
3	0.7007	-415.27	83.223
3	0.73407	-409.29	83.223
3	0.76743	-404.16	84.933
3	0.8008	-399.03	84.933
3	0.83417	-393.9	84.933
3	0.86753	-388.77	85.788
3	0.9009	-382.78	86.643
3	0.93427	-377.65	86.643
3	0.96763	-372.52	86.643
3	1.001	-367.39	86.643
3	1.0344	-362.26	86.643
3	1.0677	-357.14	86.643
3	1.1011	-352.81	85.134
3	1.1345	-346.02	84.933
3	1.1678	-340.89	84.933
3	1.2012	-335.76	83.223
3	1.2346	-330.63	83.223
3	1.2679	-324.65	81.513
3	1.3013	-319.52	81.513
3	1.3347	-314.39	79.804
3	1.368	-309.26	79.804
3	1.4014	-304.13	78.949
3	1.4348	-299	78.094
3	1.4681	-294.64	76.178
3	1.5015	-288.74	76.384
3	1.5349	-283.61	76.384
3	1.5682	-279.34	76.384
3	1.6016	-274.21	75.529
3	1.635	-269.08	74.674
3	1.6683	-263.95	74.674
3	1.7017	-258.82	74.674
3	1.7351	-253.69	74.674
3	1.7684	-246.85	74.674
3	1.8018	-241.72	74.674
3	1.8352	-236.59	74.674
3	1.8685	-230.61	74.674
3	1.9019	-225.48	74.674
3	1.9353	-219.49	74.674
3	1.9686	-213.51	73.819
3	2.002	-209.24	72.964
3	2.0354	-203.81	72.872
3	2.0687	-198.68	71.347
3	2.1021	-193.85	71.254
3	2.1355	-188.72	70.4
3	2.1688	-182.73	69.545
3	2.2022	-177.6	67.835
3	2.2356	-172.47	67.835
3	2.2689	-167.34	66.98
3	2.3023	-162.21	66.125
3	2.3357	-156.23	65.27
3	2.369	-151.1	64.415
3	2.4024	-145.97	64.415
3	2.4358	-140.84	64.415
3	2.4691	-135.71	64.415
3	2.5025	-131.44	63.56
3	2.5359	-126.31	63.56
3	2.5692	-121.18	63.56
3	2.6026	-117.44	64.184
3	2.636	-112.63	63.56
3	2.6693	-107.5	63.56
3	2.7027	-102.93	64.323
3	2.7361	-98.95	64.415
3	2.7694	-93.821	64.415
3	2.8028	-88.691	64.415
3	2.8362	-83.562	64.415
3	2.8695	-79.287	65.27
3	2.9029	-74.158	65.27
3	2.9363	-69.719	66.158
3	2.9696	-65.609	65.27
3	3.003	-60.479	65.27
3	3.0364	-56.205	65.27
3	3.0697	-51.93	64.415
3	3.1031	-47.655	64.415
3	3.1365	-43.381	64.415
3	3.1698	-39.156	64.616
3	3.2032	-33.977	62.705
3	3.2366	-30.557	61.85
3	3.2699	-25.427	61.85
3	3.3033	-22.008	60.995
3	3.3367	-16.878	60.141
3	3.37	-13.117	62.021
3	3.4034	-8.3291	62.705
3	3.4368	-4.0545	60.141
3	3.4701	0.049084	63.047
3	3.5035	4.4947	61.85
3	3.5369	8.9167	64.474
3	3.5702	12.531	65.441
3	3.6036	16.765	65.773
3	3.637	19.883	66.125
3	3.6703	23.303	66.98
3	3.7037	27.407	69.887
3	3.7371	31.852	69.545
3	3.7704	35.272	71.254
3	3.8038	38.691	73.819
3	3.8372	42.966	72.964
3	3.8705	47.241	74.674
3	3.9039	50.66	74.674
3	3.9373	54.935	76.384
3	3.9706	59.209	76.384
3	4.004	63.484	76.384
3	4.0374	66.904	76.384
3	4.0707	71.178	76.384
3	4.1041	75.453	76.384
3	4.1375	79.727	74.674
3	4.1708	84.203	75.579
3	4.2042	88.875	74.589
3	4.2376	93.406	73.819
3	4.2709	97.71	70.901
3	4.3043	104.52	70.4
3	4.3377	110.5	69.545
3	4.371	115.63	69.545
3	4.4044	120.76	69.545
3	4.4378	125.89	68.69
3	4.4711	131.02	69.545
3	4.5045	136.15	69.545
3	4.5379	139.57	69.545
3	4.5712	144.7	69.545
3	4.6046	149.08	70.852
3	4.638	153.25	70.4
3	4.6713	157.53	71.254
3	4.7047	162.65	71.254
3	4.7381	166.93	72.109
3	4.7714	172.06	72.964
3	4.8048	177.19	73.819
3	4.8382	182.32	74.674
3	4.8715	187.45	75.529
3	4.9049	192.58	76.384
3	4.9383	197.71	76.384
3	4.9716	202.84	77.239
3	5.005	207.97	78.094
3	5.0384	213.1	78.094
3	5.0717	218.22	78.094
3	5.1051	223.35	78.094
3	5.1385	228.48	78.094
3	5.1718	233.61	78.094
3	5.2052	238.74	78.094
3	5.2386	243.87	78.094
3	5.2719	249	78.094
3	5.3053	254.94	80.005
3	5.3387	260.97	78.949
3	5.372	266.1	78.094
3	5.4054	271.23	78.949
3	5.4388	278.07	79.804
3	5.4721	283.2	79.804
3	5.5055	288.33	79.804
3	5.5389	293.46	79.804
3	5.5722	298.59	79.804
3	5.6056	302.86	79.804
3	5.639	307.99	79.804
3	5.6723	312.26	80.659
3	5.7057	317.39	81.513
3	5.7391	322.52	81.513
3	5.7724	329.36	81.513
3	5.8058	334.49	82.368
3	5.8392	339.62	83.223
3	5.8725	344.75	83.223
3	5.9059	349.88	83.223
3	5.9393	355.01	83.223
3	5.9726	360.14	83.223
3	6.006	365.27	83.223
3	6.0394	370.4	82.368
3	6.0727	374.67	81.513
3	6.1061	378.95	81.513
3	6.1395	384.08	80.659
3	6.1728	388.35	79.804
3	6.2062	394.34	79.804
3	6.2396	399.47	78.094
3	6.2729	403.84	76.877
3	6.3063	408.87	77.239
3	6.3397	414	76.384
3	6.373	419.13	76.384
3	6.4064	423.23	74.332
3	6.4398	428.02	75.7
3	6.4731	434.52	74.674
3	6.5065	438.79	74.674
3	6.5399	443.92	74.674
3	6.5732	450.76	74.674
3	6.6066	454.18	74.674
3	6.64	457.6	72.964
3	6.6733	462.3	73.392
3	6.7067	464.39	72.387
3	6.7401	470.77	71.938
3	6.7734	478.12	76.384
3	6.8068	483.25	76.384
3	6.8402	489.2	77.403
3	6.8735	494.36	77.239
4	1.0344	-497.34	31.073
4	1.0677	-492.21	31.928
4	1.1011	-487.08	31.928
4	1.1345	-481.95	32.783
4	1.1678	-476.82	32.783
4	1.2012	-471.69	32.783
4	1.2346	-466.57	32.783
4	1.2679	-461.44	33.638
4	1.3013	-456.31	34.493
4	1.3347	-451.18	34.493
4	1.368	-444.34	35.348
4	1.4014	-439.21	37.058
4	1.4348	-434.08	37.058
4	1.4681	-428.95	37.913
4	1.5015	-423.82	38.768
4	1.5349	-417.83	39.623
4	1.5682	-411.85	40.477
4	1.6016	-405.87	40.477
4	1.635	-401.59	41.332
4	1.6683	-397.32	42.187
4	1.7017	-391.33	41.332
4	1.7351	-386.2	41.332
4	1.7684	-381.07	41.332
4	1.8018	-375.94	42.187
4	1.8352	-369.96	42.187
4	1.8685	-364.83	42.187
4	1.9019	-359.7	42.187
4	1.9353	-353.72	42.187
4	1.9686	-348.59	42.187
4	2.002	-343.46	42.187
4	2.0354	-338.33	42.187
4	2.0687	-333.2	42.187
4	2.1021	-328.07	43.042
4	2.1355	-322.94	43.042
4	2.1688	-317.81	43.897
4	2.2022	-313.71	45.265
4	2.2356	-308.4	45.607
4	2.2689	-302.42	45.607
4	2.3023	-297.8	46.291
4	2.3357	-292.16	46.462
4	2.369	-287.03	46.462
4	2.4024	-281.9	47.317
4	2.4358	-277.2	47.744
4	2.4691	-271.64	49.027
4	2.5025	-266.51	49.027
4	2.5359	-262.24	49.882
4	2.5692	-257.11	50.736
4	2.6026	-251.98	51.591
4	2.636	-246.85	51.591
4	2.6693	-240.87	52.446
4	2.7027	-235.74	52.446
4	2.7361	-231.46	52.446
4	2.7694	-225.48	52.446
4	2.8028	-220.35	53.301
4	2.8362	-215.22	52.446
4	2.8695	-210.44	52.748
4	2.9029	-205.82	52.446
4	2.9363	-200.69	52.446
4	2.9696	-195.73	52.104
4	3.003	-190.6	52.104
4	3.0364	-185.3	51.591
4	3.0697	-179.83	51.42
4	3.1031	-175.89	50.736
4	3.1365	-170.76	50.736
4	3.1698	-165.63	50.736
4	3.2032	-160.5	52.446
4	3.2366	-155.38	52.446
4	3.2699	-151.1	53.301
4	3.3033	-146.66	53.643
4	3.3367	-140.84	52.446
4	3.37	-136.57	54.156
4	3.4034	-133.05	54.649
4	3.4368	-128.72	55.807
4	3.4701	-123.57	56.208
4	3.5035	-119.64	57.234
4	3.5369	-114.34	57.576
4	3.5702	-110.06	59.286
4	3.6036	-106.14	60.111
4	3.637	-101.52	60.995
4	3.6703	-96.728	62.021
4	3.7037	-90.914	62.021
4	3.7371	-87.837	62.705
4	3.7704	-83.562	63.56
4	3.8038	-78.945	64.244
4	3.8372	-75.013	64.415
4	3.8705	-70.738	64.415
4	3.9039	-65.609	64.415
4	3.9373	-62.189	64.415
4	3.9706	-57.059	64.415
4	4.004	-52.614	64.928
4	4.0374	-47.741	65.013
4	4.0707	-42.526	64.415
4	4.1041	-38.251	64.415
4	4.1375	-33.977	64.415
4	4.1708	-28.676	64.757
4	4.2042	-21.649	64.364
4	4.2376	-19.166	62.659
4	4.2709	-13.358	64.013
4	4.3043	-9.5259	65.441
4	4.3377	-4.9094	66.125
4	4.371	-0.17451	66.388
4	4.4044	4.4947	66.125
4	4.4378	9.6242	66.125
4	4.4711	13.044	66.125
4	4.5045	19.431	66.225
4	4.5379	23.303	66.125
4	4.5712	27.748	67.322
4	4.6046	32.707	67.835
4	4.638	36.981	67.835
4	4.6713	42.111	67.835
4	4.7047	46.728	68.861
4	4.7381	52.37	69.545
4	4.7714	56.474	69.887
4	4.8048	60.919	69.545
4	4.8382	66.049	69.545
4	4.8715	71.178	69.545
4	4.9049	74.598	69.545
4	4.9383	79.727	69.545
4	4.9716	84.344	70.228
4	5.005	89.132	69.545
4	5.0384	93.406	69.545
4	5.0717	98.536	67.835
4	5.1051	102.81	67.835
4	5.1385	107.94	67.835
4	5.1718	113.07	66.98
4	5.2052	118.2	66.125
4	5.2386	122.47	66.98
4	5.2719	128.03	66.552
4	5.3053	132.73	66.125
4	5.3387	137.01	66.98
4	5.372	141.97	67.493
4	5.4054	146.41	67.835
4	5.4388	151.03	68.006
4	5.4721	154.79	69.203
4	5.5055	159.24	67.835
4	5.5389	163.51	69.545
4	5.5722	168.64	69.545
4	5.6056	173.77	69.545
4	5.639	177.19	69.545
4	5.6723	181.46	71.254
4	5.7057	186.59	71.254
4	5.7391	191.72	72.964
4	5.7724	196.85	74.674
4	5.8058	202.84	75.529
4	5.8392	207.97	75.529
4	5.8725	213.1	77.239
4	5.9059	219.08	76.384
4	5.9393	224.21	78.094
4	5.9726	229.34	78.094
4	6.006	234.47	78.094
4	6.0394	239.6	78.094
4	6.0727	243.87	78.094
4	6.1061	248.15	78.094
4	6.1395	253.28	78.094
4	6.1728	258.4	78.094
4	6.2062	263.54	77.239
4	6.2396	268.66	76.384
4	6.2729	273.79	76.384
4	6.3063	278.92	76.384
4	6.3397	285.76	76.384
4	6.373	290.89	76.384
4	6.4064	296.02	76.384
4	6.4398	302.01	76.384
4	6.4731	307.14	76.384
4	6.5065	313.12	76.384
4	6.5399	318.25	76.384
4	6.5732	323.38	76.384
4	6.6066	328.51	77.239
4	6.64	332.95	77.581
4	6.6733	338.77	76.384
4	6.7067	342.19	76.384
4	6.7401	347.32	77.239
4	6.7734	352.45	77.239
4	6.8068	357.58	78.094
4	6.8402	363.56	78.094
4	6.8735	369.55	78.094
4	6.9069	374.25	79.376
4	6.9403	379.8	78.094
4	6.9736	385.79	78.949
4	7.007	391.77	78.949
4	7.0404	396.9	78.949
4	7.0737	401.69	79.12
4	7.1071	406.82	79.12
4	7.1405	412.29	78.094
4	7.1738	417.42	78.094
4	7.2072	422.72	78.436
4	7.2406	427.51	77.752
4	7.2739	432.22	76.778
4	7.3073	436.91	76.042
4	7.3407	441.87	75.7
4	7.374	448.37	75.016
4	7.4074	454.18	73.819
4	7.4408	459.51	74.543
4	7.4741	464.87	74.247
4	7.5075	470.92	71.119
4	7.5409	476.41	74.674
4	7.5742	482.2	74.806
4	7.6076	486.67	75.529
4	7.641	492.65	74.674
4	7.6743	497.36	75.957
5	1.3013	-496.49	-64.677
5	1.3347	-491.36	-62.968
5	1.368	-484.52	-62.968
5	1.4014	-479.39	-61.258
5	1.4348	-473.4	-61.258
5	1.4681	-467.42	-59.548
5	1.5015	-462.29	-57.838
5	1.5349	-456.31	-57.838
5	1.5682	-451.18	-56.128
5	1.6016	-445.19	-56.128
5	1.635	-440.06	-56.128
5	1.6683	-434.93	-56.128
5	1.7017	-431.51	-56.128
5	1.7351	-426.38	-56.128
5	1.7684	-421.25	-57.838
5	1.8018	-416.13	-57.838
5	1.8352	-411	-57.838
5	1.8685	-405.87	-59.548
5	1.9019	-400.74	-59.548
5	1.9353	-394.75	-59.548
5	1.9686	-389.37	-61.107
5	2.002	-384.49	-61.258
5	2.0354	-378.51	-62.113
5	2.0687	-373.38	-62.968
5	2.1021	-368.25	-62.968
5	2.1355	-362.26	-62.968
5	2.1688	-357.99	-62.968
5	2.2022	-352.86	-62.968
5	2.2356	-347.73	-62.113
5	2.2689	-342.6	-61.258
5	2.3023	-337.47	-61.258
5	2.3357	-332.34	-59.548
5	2.369	-327.21	-59.548
5	2.4024	-322.08	-57.838
5	2.4358	-316.95	-57.838
5	2.4691	-311.82	-56.128
5	2.5025	-306.69	-56.128
5	2.5359	-300.71	-54.419
5	2.5692	-295.58	-53.564
5	2.6026	-290.45	-52.709
5	2.636	-285.32	-52.709
5	2.6693	-280.19	-50.999
5	2.7027	-275.92	-50.999
5	2.7361	-270.79	-50.999
5	2.7694	-266.51	-50.999
5	2.8028	-261.38	-50.999
5	2.8362	-257.11	-52.709
5	2.8695	-251.98	-52.709
5	2.9029	-246.85	-52.709
5	2.9363	-240.87	-52.709
5	2.9696	-235.74	-52.709
5	3.003	-229.75	-53.564
5	3.0364	-223.77	-54.419
5	3.0697	-218.64	-54.419
5	3.1031	-213.51	-54.419
5	3.1365	-206.67	-54.419
5	3.1698	-201.54	-54.419
5	3.2032	-196.41	-54.419
5	3.2366	-191.28	-52.709
5	3.2699	-187.01	-50.999
5	3.3033	-183.25	-51.17
5	3.3367	-177.6	-49.289
5	3.37	-172.47	-49.289
5	3.4034	-168.2	-47.579
5	3.4368	-163.07	-45.869
5	3.4701	-157.94	-44.16
5	3.5035	-152.81	-42.45
5	3.5369	-147.68	-40.74
5	3.5702	-142.55	-39.03
5	3.6036	-137.42	-36.465
5	3.637	-132.29	-35.61
5	3.6703	-126.31	-33.901
5	3.7037	-122.89	-33.045
5	3.7371	-117.76	-32.191
5	3.7704	-112.63	-32.191
5	3.8038	-108.35	-31.336
5	3.8372	-104.08	-32.191
5	3.8705	-98.95	-31.336
5	3.9039	-95.531	-31.336
5	3.9373	-90.401	-32.191
5	3.9706	-86.127	-32.191
5	4.004	-81.852	-33.045
5	4.0374	-77.578	-33.901
5	4.0707	-73.303	-34.755
5	4.1041	-69.028	-35.61
5	4.1375	-65.609	-35.61
5	4.1708	-61.847	-37.149
5	4.2042	-57.059	-36.465
5	4.2376	-53.64	-35.61
5	4.2709	-49.365	-35.61
5	4.3043	-44.236	-35.61
5	4.3377	-40.816	-35.61
5	4.371	-37.396	-35.61
5	4.4044	-32.267	-35.61
5	4.4378	-28.847	-35.61
5	4.4711	-23.718	-35.61
5	4.5045	-19.649	-35.699
5	4.5379	-13.886	-34.328
5	4.5712	-8.3291	-33.045
5	4.6046	-3.1996	-32.191
5	4.638	1.5879	-32.02
5	4.6713	7.9143	-30.481
5	4.7047	13.044	-29.626
5	4.7381	18.173	-28.771
5	4.7714	23.303	-28.771
5	4.8048	28.176	-29.54
5	4.8382	33.562	-28.771
5	4.8715	38.691	-28.771
5	4.9049	42.966	-28.771
5	4.9383	48.096	-28.771
5	4.9716	53.225	-29.626
5	5.005	58.355	-29.626
5	5.0384	63.484	-30.481
5	5.0717	68.614	-30.481
5	5.1051	73.743	-32.191
5	5.1385	78.873	-32.191
5	5.1718	84.002	-32.191
5	5.2052	89.987	-32.191
5	5.2386	95.116	-32.191
5	5.2719	100.25	-31.336
5	5.3053	105.38	-30.481
5	5.3387	111.36	-29.626
5	5.372	116.49	-28.771
5	5.4054	120.76	-27.061
5	5.4388	125.89	-26.206
5	5.4721	131.02	-25.351
5	5.5055	136.15	-25.351
5	5.5389	141.28	-23.641
5	5.5722	146.41	-22.787
5	5.6056	151.54	-20.222
5	5.639	157.53	-19.367
5	5.6723	162.65	-18.512
5	5.7057	167.78	-18.512
5	5.7391	172.91	-17.657
5	5.7724	176.85	-18.341
5	5.8058	182.66	-18.683
5	5.8392	187.45	-17.657
5	5.8725	192.58	-17.657
5	5.9059	196.85	-18.512
5	5.9393	201.83	-19.115
5	5.9726	206.26	-19.367
5	6.006	211.38	-19.367
5	6.0394	214.97	-21.419
5	6.0727	219.93	-21.077
5	6.1061	225.06	-21.932
5	6.1395	230.19	-22.787
5	6.1728	234.47	-24.496
5	6.2062	240.45	-25.351
5	6.2396	246.44	-26.206
5	6.2729	251.57	-27.061
5	6.3063	256.69	-27.061
5	6.3397	261.82	-27.916
5	6.373	267.81	-28.771
5	6.4064	272.94	-28.771
5	6.4398	278.07	-29.626
5	6.4731	283.2	-29.626
5	6.5065	288.33	-29.626
5	6.5399	293.46	-29.626
5	6.5732	298.59	-29.626
5	6.6066	305.43	-28.771
5	6.64	310.56	-27.916
5	6.6733	317.39	-27.061
5	6.7067	323.38	-26.206
5	6.7401	329.36	-26.206
5	6.7734	335.35	-26.206
5	6.8068	340.48	-26.206
5	6.8402	346.46	-26.206
5	6.8735	351.59	-26.206
5	6.9069	356.21	-26.89
5	6.9403	361.85	-27.916
5	6.9736	366.98	-28.771
5	7.007	372.11	-29.626
5	7.0404	377.24	-30.481
5	7.0737	383.22	-31.336
5	7.1071	389.21	-31.336
5	7.1405	394.34	-31.336
5	7.1738	401.18	-32.191
5	7.2072	406.31	-33.045
5	7.2406	413.14	-33.045
5	7.2739	418.27	-33.045
5	7.3073	425.11	-33.045
5	7.3407	431.95	-33.045
5	7.374	437.94	-32.191
5	7.4074	443.92	-32.191
5	7.4408	453.33	-32.191
5	7.4741	461.61	-32.263
5	7.5075	461.02	-35.61
5	7.5409	464.48	-33.508
5	7.5742	472.13	-35.61
5	7.6076	476.55	-35.633
5	7.641	484.1	-31.336
5	7.6743	490.09	-31.336
5	7.7077	496.93	-29.626
6	1.4014	-499.05	-131.36
6	1.4348	-494.09	-130.85
6	1.4681	-488.79	-131.36
6	1.5015	-483.92	-130.35
6	1.5349	-477.68	-131.36
6	1.5682	-473.4	-130.51
6	1.6016	-468.27	-130.51
6	1.635	-464.27	-129.41
6	1.6683	-458.96	-129.4
6	1.7017	-452.89	-129.65
6	1.7351	-447.76	-129.65
6	1.7684	-442.63	-129.65
6	1.8018	-437.5	-129.65
6	1.8352	-432.37	-129.65
6	1.8685	-425.53	-129.65
6	1.9019	-420.4	-129.65
6	1.9353	-415.27	-129.65
6	1.9686	-410.14	-129.65
6	2.002	-405.01	-129.65
6	2.0354	-399.97	-129.86
6	2.0687	-394.75	-131.36
6	2.1021	-389.62	-131.36
6	2.1355	-384.49	-131.36
6	2.1688	-379.11	-131.28
6	2.2022	-374.23	-132.22
6	2.2356	-369.1	-132.22
6	2.2689	-363.98	-132.22
6	2.3023	-359.44	-131.28
6	2.3357	-354.14	-131.79
6	2.369	-348.59	-132.22
6	2.4024	-343.46	-131.36
6	2.4358	-338.33	-131.36
6	2.4691	-333.2	-131.36
6	2.5025	-328.07	-131.36
6	2.5359	-323.79	-130.51
6	2.5692	-317.81	-131.36
6	2.6026	-312.68	-130.51
6	2.636	-307.55	-130.51
6	2.6693	-302.42	-129.65
6	2.7027	-297.29	-129.65
6	2.7361	-292.16	-129.65
6	2.7694	-287.03	-129.65
6	2.8028	-281.9	-129.65
6	2.8362	-276.77	-129.65
6	2.8695	-271.64	-129.65
6	2.9029	-267.88	-129.48
6	2.9363	-262.41	-130.85
6	2.9696	-257.45	-129.82
6	3.003	-251.98	-131.36
6	3.0364	-246	-131.36
6	3.0697	-240.87	-131.36
6	3.1031	-236.59	-133.07
6	3.1365	-231.46	-133.07
6	3.1698	-226.33	-133.07
6	3.2032	-222.06	-134.78
6	3.2366	-216.93	-134.78
6	3.2699	-211.8	-135.64
6	3.3033	-207.53	-135.64
6	3.3367	-202.91	-136.32
6	3.37	-198.12	-135.64
6	3.4034	-193.93	-134.52
6	3.4368	-188.72	-136.49
6	3.4701	-184.44	-136.49
6	3.5035	-180.17	-135.64
6	3.5369	-175.89	-136.49
6	3.5702	-170.76	-136.49
6	3.6036	-166.15	-136.32
6	3.637	-160.5	-136.49
6	3.6703	-155.38	-136.49
6	3.7037	-151.78	-135.98
6	3.7371	-145.12	-136.49
6	3.7704	-139.99	-136.49
6	3.8038	-135.71	-136.49
6	3.8372	-130.58	-136.49
6	3.8705	-126.31	-136.49
6	3.9039	-120.32	-136.49
6	3.9373	-116.05	-136.49
6	3.9706	-110.92	-136.49
6	4.004	-106.39	-134.93
6	4.0374	-102.37	-136.49
6	4.0707	-97.241	-136.49
6	4.1041	-92.111	-136.49
6	4.1375	-86.981	-136.49
6	4.1708	-81.852	-136.49
6	4.2042	-77.578	-136.49
6	4.2376	-72.448	-136.49
6	4.2709	-68.601	-137.77
6	4.3043	-63.044	-138.2
6	4.3377	-57.914	-138.2
6	4.371	-52.785	-138.2
6	4.4044	-47.655	-138.2
6	4.4378	-42.526	-138.2
6	4.4711	-39.106	-138.2
6	4.5045	-33.977	-138.2
6	4.5379	-28.847	-138.2
6	4.5712	-22.008	-138.2
6	4.6046	-20.298	-138.2
6	4.638	-15.168	-138.2
6	4.6713	-11.749	-138.2
6	4.7047	-6.6193	-138.2
6	4.7381	-1.4898	-138.2
6	4.7714	1.4169	-138.03
6	4.8048	7.0594	-138.2
6	4.8382	11.334	-138.2
6	4.8715	15.096	-137.52
6	4.9049	19.883	-138.2
6	4.9383	25.013	-138.2
6	4.9716	30.142	-138.2
6	5.005	35.272	-138.2
6	5.0384	39.546	-139.06
6	5.0717	43.735	-137.94
6	5.1051	48.95	-138.2
6	5.1385	52.712	-138.03
6	5.1718	56.987	-138.03
6	5.2052	62.629	-138.2
6	5.2386	66.904	-138.2
6	5.2719	71.178	-138.2
6	5.3053	75.453	-139.91
6	5.3387	79.727	-139.91
6	5.372	84.857	-139.91
6	5.4054	89.132	-139.91
6	5.4388	93.235	-138.71
6	5.4721	98.536	-139.91
6	5.5055	103.67	-139.91
6	5.5389	108.8	-139.91
6	5.5722	112.21	-139.06
6	5.6056	117.34	-138.2
6	5.639	120.76	-138.2
6	5.6723	125.89	-138.2
6	5.7057	130.17	-138.2
6	5.7391	134.44	-138.2
6	5.7724	138.72	-138.2
6	5.8058	143.85	-138.2
6	5.8392	148.12	-137.35
6	5.8725	153.25	-136.49
6	5.9059	157.53	-136.49
6	5.9393	162.65	-136.49
6	5.9726	166.93	-136.49
6	6.006	172.06	-136.49
6	6.0394	177.19	-136.49
6	6.0727	182.32	-136.49
6	6.1061	186.59	-136.49
6	6.1395	191.72	-135.64
6	6.1728	196.85	-135.64
6	6.2062	201.13	-136.49
6	6.2396	206.26	-136.49
6	6.2729	211.38	-136.49
6	6.3063	213.52	-136.06
6	6.3397	219.79	-134.84
6	6.373	225.06	-136.49
6	6.4064	230.19	-136.49
6	6.4398	235.32	-136.49
6	6.4731	238.57	-137
6	6.5065	244.73	-138.2
6	6.5399	249.86	-138.2
6	6.5732	254.73	-137.19
6	6.6066	260.12	-138.2
6	6.64	265.25	-138.2
6	6.6733	269.52	-138.2
6	6.7067	274.65	-137.35
6	6.7401	278.67	-136.58
6	6.7734	283.54	-136.32
6	6.8068	288.33	-136.49
6	6.8402	293.46	-136.49
6	6.8735	298.59	-136.49
6	6.9069	303.72	-136.49
6	6.9403	308.85	-134.78
6	6.9736	311.58	-134.27
6	7.007	316.71	-134.27
6	7.0404	322.69	-133.58
6	7.0737	328.51	-133.93
6	7.1071	333.64	-133.93
6	7.1405	338.77	-133.07
6	7.1738	344.75	-133.93
6	7.2072	349.88	-133.93
6	7.2406	355.01	-133.93
6	7.2739	360.14	-133.93
6	7.3073	365.27	-133.93
6	7.3407	368.69	-134.78
6	7.374	373.82	-134.78
6	7.4074	378.95	-134.78
6	7.4408	384.08	-135.64
6	7.4741	389.21	-135.64
6	7.5075	394.34	-136.49
6	7.5409	399.47	-137.35
6	7.5742	404.6	-138.2
6	7.6076	409.47	-137.43
6	7.641	415.71	-138.2
6	7.6743	420.84	-138.2
6	7.7077	426.82	-138.2
6	7.7411	431.1	-138.2
6	7.7744	436.23	-138.2
6	7.8078	441.36	-138.2
6	7.8412	451.24	-137.57
6	7.8745	456.14	-137.49
6	7.9079	464.56	-137.59
6	7.9413	460.67	-138.75
6	7.9746	464.51	-137.67
6	8.008	471.28	-137.35
6	8.0414	476.41	-136.49
6	8.0747	481.54	-136.49
6	8.1081	486.67	-134.78
6	8.1415	491.8	-134.78
6	8.1748	497.38	-134.03
7	2.2022	-497.34	-102.29
7	2.2356	-493.07	-101.44
7	2.2689	-487.94	-101.44
7	2.3023	-482.81	-101.44
7	2.3357	-478.53	-100.58
7	2.369	-474.26	-99.729
7	2.4024	-469.13	-99.729
7	2.4358	-464	-98.874
7	2.4691	-458.87	-98.874
7	2.5025	-453.74	-98.019
7	2.5359	-447.76	-97.164
7	2.5692	-442.63	-96.31
7	2.6026	-437.5	-94.6
7	2.636	-432.37	-93.745
7	2.6693	-427.24	-92.035
7	2.7027	-422.11	-92.035
7	2.7361	-416.98	-91.18
7	2.7694	-411.85	-91.18
7	2.8028	-406.72	-91.18
7	2.8362	-401.59	-92.035
7	2.8695	-397.32	-92.035
7	2.9029	-393.04	-92.035
7	2.9363	-387.91	-93.745
7	2.9696	-382.78	-93.745
7	3.003	-377.65	-95.454
7	3.0364	-372.52	-96.31
7	3.0697	-367.39	-97.164
7	3.1031	-362.26	-98.874
7	3.1365	-357.14	-99.729
7	3.1698	-352.01	-101.44
7	3.2032	-347.73	-103.15
7	3.2366	-342.6	-104
7	3.2699	-338.33	-104.86
7	3.3033	-333.2	-105.71
7	3.3367	-328.07	-105.71
7	3.37	-323.79	-106.57
7	3.4034	-319.52	-106.57
7	3.4368	-314.39	-106.57
7	3.4701	-309.26	-106.57
7	3.5035	-304.13	-107.42
7	3.5369	-299	-107.42
7	3.5702	-293.87	-107.42
7	3.6036	-288.74	-106.57
7	3.637	-283.61	-106.57
7	3.6703	-277.97	-105.89
7	3.7037	-271.64	-105.71
7	3.7371	-266.51	-105.71
7	3.7704	-261.38	-105.71
7	3.8038	-257.96	-105.71
7	3.8372	-252.84	-105.71
7	3.8705	-247.71	-106.57
7	3.9039	-244.29	-107.42
7	3.9373	-239.16	-108.28
7	3.9706	-235.74	-109.13
7	4.004	-231.46	-109.99
7	4.0374	-227.19	-111.7
7	4.0707	-222.91	-113.41
7	4.1041	-218.64	-113.41
7	4.1375	-214.36	-115.97
7	4.1708	-210.09	-116.83
7	4.2042	-204.96	-117.68
7	4.2376	-200.69	-120.25
7	4.2709	-196.41	-120.25
7	4.3043	-191.28	-121.96
7	4.3377	-187.01	-122.81
7	4.371	-181.88	-122.81
7	4.4044	-177.6	-122.81
7	4.4378	-172.47	-122.81
7	4.4711	-167.34	-122.81
7	4.5045	-163.92	-121.96
7	4.5379	-158.79	-121.96
7	4.5712	-153.66	-121.1
7	4.6046	-148.54	-120.25
7	4.638	-143.41	-119.39
7	4.6713	-138.28	-118.54
7	4.7047	-133.85	-117.93
7	4.7381	-128.87	-115.97
7	4.7714	-123.74	-115.97
7	4.8048	-118.61	-114.26
7	4.8382	-113.48	-114.26
7	4.8715	-109.72	-114.09
7	4.9049	-104.94	-114.26
7	4.9383	-99.805	-114.26
7	4.9716	-96.386	-115.12
7	5.005	-92.111	-115.97
7	5.0384	-88.691	-115.97
7	5.0717	-83.562	-115.97
7	5.1051	-80.142	-117.68
7	5.1385	-75.868	-117.68
7	5.1718	-71.593	-118.54
7	5.2052	-66.463	-119.39
7	5.2386	-62.189	-120.25
7	5.2719	-57.914	-121.96
7	5.3053	-52.785	-122.81
7	5.3387	-47.655	-124.52
7	5.372	-43.381	-126.23
7	5.4054	-39.106	-127.09
7	5.4388	-33.865	-128.03
7	5.4721	-29.702	-128.8
7	5.5055	-25.505	-129.36
7	5.5389	-20.298	-128.8
7	5.5722	-16.878	-129.65
7	5.6056	-11.749	-129.65
7	5.639	-8.3291	-129.65
7	5.6723	-3.1996	-129.65
7	5.7057	0.39107	-129.14
7	5.7391	4.6076	-131.39
7	5.7724	9.6242	-128.8
7	5.8058	14.754	-128.8
7	5.8392	19.028	-127.94
7	5.8725	23.303	-127.09
7	5.9059	28.432	-126.23
7	5.9393	32.707	-124.52
7	5.9726	37.837	-124.52
7	6.006	42.966	-124.52
7	6.0394	46.386	-124.52
7	6.0727	51.515	-124.52
7	6.1061	54.935	-124.52
7	6.1395	60.064	-125.38
7	6.1728	63.484	-125.38
7	6.2062	68.614	-126.23
7	6.2396	72.033	-126.23
7	6.2729	77.163	-127.09
7	6.3063	82.292	-127.09
7	6.3397	87.422	-128.8
7	6.373	92.551	-128.8
7	6.4064	97.681	-129.65
7	6.4398	103.67	-130.51
7	6.4731	108.8	-130.51
7	6.5065	114.78	-130.51
7	6.5399	119.91	-130.51
7	6.5732	124.89	-130.26
7	6.6066	131.02	-128.8
7	6.64	136.15	-127.94
7	6.6733	140.43	-127.09
7	6.7067	145.56	-127.09
7	6.7401	150.69	-126.23
7	6.7734	154.96	-124.52
7	6.8068	159.24	-124.52
7	6.8402	164.36	-122.81
7	6.8735	169.49	-121.96
7	6.9069	174.62	-121.1
7	6.9403	179.75	-120.25
7	6.9736	185.74	-119.39
7	7.007	190.87	-119.39
7	7.0404	197.71	-119.39
7	7.0737	200.53	-119
7	7.1071	204.37	-119.05
7	7.1405	211.38	-119.39
7	7.1738	214.79	-119.77
7	7.2072	219.2	-120.23
7	7.2406	224.21	-121.1
7	7.2739	228.48	-121.1
7	7.3073	232.76	-121.96
7	7.3407	237.89	-122.81
7	7.374	243.02	-123.67
7	7.4074	249.2	-126.36
7	7.4408	254.13	-126.23
7	7.4741	257.89	-126.06
7	7.5075	264.39	-127.94
7	7.5409	270.37	-127.09
7	7.5742	275.5	-127.94
7	7.6076	280.63	-128.8
7	7.641	285.76	-129.65
7	7.6743	290.04	-129.65
7	7.7077	294.31	-129.65
7	7.7411	299.44	-129.65
7	7.7744	304.57	-129.65
7	7.8078	308.85	-129.65
7	7.8412	313.09	-130.67
7	7.8745	318.25	-130.51
7	7.9079	323.38	-129.65
7	7.9413	328.51	-129.65
7	7.9746	333.64	-129.65
7	8.008	340.48	-129.65
7	8.0414	345.61	-128.8
7	8.0747	350.44	-129.42
7	8.1081	355.67	-129.6
7	8.1415	361.85	-129.65
7	8.1748	366.98	-130.51
7	8.2082	372.11	-131.36
7	8.2416	377.24	-132.22
7	8.2749	381.51	-133.07
7	8.3083	386.64	-133.07
7	8.3417	390.92	-133.93
7	8.375	396.05	-133.93
7	8.4084	401.01	-134.44
7	8.4418	407.16	-135.64
7	8.4751	413.14	-136.49
7	8.5085	418.27	-137.35
7	8.5419	424.26	-138.2
7	8.5752	429.39	-138.2
7	8.6086	434.52	-137.35
7	8.642	439.39	-136.58
7	8.6753	444.09	-135.98
7	8.7087	448.88	-135.29
7	8.7421	456.75	-134.78
7	8.7754	463.23	-133.2
7	8.8088	463.24	-133.24
7	8.8422	466.15	-131.36
7	8.8755	471.28	-131.36
7	8.9089	475.55	-130.51
7	8.9423	480.68	-128.8
7	8.9756	485.81	-127.94
7	9.009	490.94	-125.38
7	9.0424	496.24	-122.3
8	2.2356	-499.48	-19.794
8	2.2689	-493.92	-19.367
8	2.3023	-488.28	-18.341
8	2.3357	-482.47	-16.973
8	2.369	-477.68	-17.657
8	2.4024	-471.27	-14.665
8	2.4358	-466.37	-14.369
8	2.4691	-461.94	-13.412
8	2.5025	-456.82	-13.553
8	2.5359	-451.86	-13.895
8	2.5692	-447.76	-15.947
8	2.6026	-443.65	-14.579
8	2.636	-438.78	-15.52
8	2.6693	-434.51	-16.375
8	2.7027	-430.66	-17.657
8	2.7361	-425.1	-17.23
8	2.7694	-420.4	-19.367
8	2.8028	-415.61	-19.196
8	2.8362	-410.14	-21.077
8	2.8695	-404.16	-21.077
8	2.9029	-400.05	-22.274
8	2.9363	-394.75	-24.496
8	2.9696	-389.62	-24.496
8	3.003	-384.83	-25.18
8	3.0364	-378.94	-26.634
8	3.0697	-375.6	-27.232
8	3.1031	-369.96	-27.916
8	3.1365	-365.72	-27.301
8	3.1698	-361.41	-27.916
8	3.2032	-357.99	-27.061
8	3.2366	-354.57	-27.061
8	3.2699	-349.78	-27.232
8	3.3033	-345.59	-26.634
8	3.3367	-340.89	-26.206
8	3.37	-337.13	-25.522
8	3.4034	-331.92	-24.924
8	3.4368	-326.79	-24.924
8	3.4701	-322.08	-23.641
8	3.5035	-316.95	-23.641
8	3.5369	-311.63	-22.655
8	3.5702	-306.69	-22.787
8	3.6036	-301.99	-20.649
8	3.637	-298.15	-21.077
8	3.6703	-293.08	-19.846
8	3.7037	-289.17	-18.939
8	3.7371	-285.32	-19.367
8	3.7704	-280.71	-20.051
8	3.8038	-277.29	-20.051
8	3.8372	-273.78	-19.794
8	3.8705	-270.11	-19.709
8	3.9039	-266.69	-19.709
8	3.9373	-262.24	-20.222
8	3.9706	-258.48	-20.393
8	4.004	-253.83	-21.179
8	4.0374	-250.27	-22.787
8	4.0707	-246.34	-22.616
8	4.1041	-240.87	-23.641
8	4.1375	-237.02	-24.069
8	4.1708	-232.75	-24.924
8	4.2042	-228.7	-26.075
8	4.2376	-224.9	-26.411
8	4.2709	-221.2	-27.916
8	4.3043	-217	-27.39
8	4.3377	-212.65	-27.916
8	4.371	-209.24	-27.916
8	4.4044	-205.64	-28.258
8	4.4378	-203.25	-30.481
8	4.4711	-199.9	-28.442
8	4.5045	-196.48	-28.442
8	4.5379	-192.99	-30.481
8	4.5712	-189.57	-28.771
8	4.6046	-186.15	-28.771
8	4.638	-181.73	-29.374
8	4.6713	-176.92	-29.284
8	4.7047	-173.5	-29.284
8	4.7381	-168.71	-29.455
8	4.7714	-164.95	-29.284
8	4.8048	-160.33	-29.113
8	4.8382	-157.09	-29.626
8	4.8715	-151.96	-29.626
8	4.9049	-148.54	-29.626
8	4.9383	-143.83	-27.489
8	4.9716	-139.3	-27.574
8	5.005	-135.28	-27.489
8	5.0384	-131.87	-27.489
8	5.0717	-128.02	-29.626
8	5.1051	-125.45	-27.916
8	5.1385	-121.76	-28.121
8	5.1718	-118.61	-28.771
8	5.2052	-115.19	-28.771
8	5.2386	-110.92	-29.626
8	5.2719	-108.35	-31.336
8	5.3053	-104.42	-30.652
8	5.3387	-101	-30.652
8	5.372	-97.668	-31.763
8	5.4054	-94.248	-31.763
8	5.4388	-90.777	-33.114
8	5.4721	-86.811	-33.388
8	5.5055	-83.323	-33.935
8	5.5389	-79.287	-34.755
8	5.5722	-75.868	-36.465
8	5.6056	-72.875	-36.038
8	5.639	-69.456	-36.038
8	5.6723	-65.438	-36.807
8	5.7057	-62.616	-36.038
8	5.7391	-59.197	-36.038
8	5.7724	-55.284	-36.136
8	5.8058	-52.357	-36.038
8	5.8392	-49.365	-36.465
8	5.8725	-45.946	-36.465
8	5.9059	-42.098	-34.328
8	5.9393	-38.422	-34.413
8	5.9726	-36.114	-33.473
8	6.006	-32.661	-32.782
8	6.0394	-29.702	-33.045
8	6.0727	-24.573	-32.191
8	6.1061	-21.362	-31.25
8	6.1395	-16.315	-30.109
8	6.1728	-14.313	-27.061
8	6.2062	-11.578	-25.864
8	6.2396	-7.4742	-25.351
8	6.2729	-4.482	-24.069
8	6.3063	-1.8317	-23.471
8	6.3397	2.7848	-22.787
8	6.373	5.2181	-22.129
8	6.4064	8.6378	-22.129
8	6.4398	11.663	-21.866
8	6.4731	14.754	-21.932
8	6.5065	18.173	-21.932
8	6.5399	21.593	-21.932
8	6.5732	25.013	-21.932
8	6.6066	27.578	-23.641
8	6.64	30.997	-24.496
8	6.6733	34.417	-24.496
8	6.7067	37.495	-24.325
8	6.7401	41.906	-24.223
8	6.7734	45.531	-25.351
8	6.8068	48.95	-25.351
8	6.8402	51.515	-26.206
8	6.8735	54.935	-27.916
8	6.9069	59.209	-27.916
8	6.9403	63.082	-28.017
8	6.9736	66.049	-27.916
8	7.007	69.639	-27.574
8	7.0404	73.743	-27.916
8	7.0737	77.847	-27.574
8	7.1071	81.266	-27.574
8	7.1405	85.712	-27.916
8	7.1738	89.644	-27.232
8	7.2072	94.261	-27.916
8	7.2406	98.075	-26.469
8	7.2739	103.94	-26.382
8	7.3073	108.37	-25.779
8	7.3407	113.92	-26.206
8	7.374	119.48	-24.924
8	7.4074	125.04	-24.496
8	7.4408	130.17	-25.351
8	7.4741	135.72	-23.214
8	7.5075	141.54	-23.181
8	7.5409	145.98	-23.214
8	7.5742	150.1	-22.992
8	7.6076	154.53	-23.214
8	7.641	159.41	-24.838
8	7.6743	161.8	-26.206
8	7.7077	166.93	-26.206
8	7.7411	171.2	-26.206
8	7.7744	175.48	-25.351
8	7.8078	179.75	-26.206
8	7.8412	183.6	-26.634
8	7.8745	187.88	-27.489
8	7.9079	191.72	-27.916
8	7.9413	196.85	-28.771
8	7.9746	200.27	-30.481
8	8.008	206.26	-30.481
8	8.0414	210.53	-32.191
8	8.0747	214.97	-32.533
8	8.1081	219.93	-32.191
8	8.1415	224.21	-33.901
8	8.1748	228.48	-33.901
8	8.2082	232.76	-33.045
8	8.2416	237.03	-33.901
8	8.2749	241.31	-34.755
8	8.3083	246.61	-33.388
8	8.3417	250.71	-33.901
8	8.375	254.56	-32.618
8	8.4084	258.58	-33.388
8	8.4418	262.25	-31.763
8	8.4751	266.53	-31.763
8	8.5085	271.66	-31.763
8	8.5419	276.79	-31.763
8	8.5752	280.63	-32.191
8	8.6086	287.05	-30.053
8	8.642	292.18	-30.053
8	8.6753	298.16	-29.198
8	8.7087	303.72	-27.916
8	8.7421	307.99	-27.916
8	8.7754	314.4	-26.634
8	8.8088	319.53	-26.634
8	8.8422	324.66	-26.634
8	8.8755	328.94	-25.779
8	8.9089	333.95	-26.617
8	8.9423	338.34	-26.634
8	8.9756	341.76	-26.634
8	9.009	346.02	-27.369
8	9.0424	350.31	-28.343
8	9.0757	355.01	-27.916
8	9.1091	358.43	-30.481
8	9.1425	363.56	-28.771
8	9.1758	368.26	-29.198
8	9.2092	372.96	-29.626
8	9.2426	377.24	-29.626
8	9.2759	382.8	-30.053
8	9.3093	387.07	-30.908
8	9.3427	391.77	-32.191
8	9.376	398.18	-31.763
8	9.4094	403.31	-31.763
8	9.4428	408.87	-32.191
8	9.4761	414	-31.336
8	9.5095	419.56	-30.908
8	9.5429	425.54	-30.908
8	9.5762	430.67	-30.053
8	9.6096	435.8	-30.053
8	9.643	439.65	-30.481
8	9.6763	445.63	-30.481
8	9.7097	454.18	-29.626
8	9.7431	455.89	-28.771
8	9.7764	462.73	-28.771
8	9.8098	466.9	-24.58
8	9.8432	470.43	-25.351
8	9.8765	478.12	-22.787
8	9.9099	484.53	-21.504
8	9.9433	490.51	-19.794
8	9.9766	496.5	-18.939
9	2.4024	-497.34	78.094
9	2.4358	-491.36	78.949
9	2.4691	-487	80.06
9	2.5025	-482.05	80.529
9	2.5359	-476.82	79.804
9	2.5692	-471.69	81.513
9	2.6026	-466.57	81.513
9	2.636	-461.44	81.513
9	2.6693	-456.31	83.223
9	2.7027	-452.89	81.513
9	2.7361	-447.76	82.368
9	2.7694	-442.63	82.368
9	2.8028	-437.5	82.368
9	2.8362	-432.37	81.513
9	2.8695	-427.24	81.513
9	2.9029	-422.11	81.513
9	2.9363	-416.98	81.513
9	2.9696	-411.85	80.659
9	3.003	-406.72	79.804
9	3.0364	-401.59	79.804
9	3.0697	-396.46	78.949
9	3.1031	-391.33	78.094
9	3.1365	-386.2	78.094
9	3.1698	-381.5	78.521
9	3.2032	-377.65	78.094
9	3.2366	-372.52	77.239
9	3.2699	-367.39	78.094
9	3.3033	-363.12	77.239
9	3.3367	-357.99	77.239
9	3.37	-352.86	77.239
9	3.4034	-347.73	77.239
9	3.4368	-343.46	77.239
9	3.4701	-338.33	78.094
9	3.5035	-333.2	78.094
9	3.5369	-328.07	78.949
9	3.5702	-322.94	79.804
9	3.6036	-318.01	80.527
9	3.637	-312.88	80.527
9	3.6703	-309.26	80.659
9	3.7037	-304.13	80.659
9	3.7371	-299	80.659
9	3.7704	-295.03	80.307
9	3.8038	-290.64	80.404
9	3.8372	-285.32	79.804
9	3.8705	-281.05	78.949
9	3.9039	-276.77	78.949
9	3.9373	-271.64	77.239
9	3.9706	-266.51	77.239
9	4.004	-263.1	76.384
9	4.0374	-257.96	75.529
9	4.0707	-252.92	75.273
9	4.1041	-248.56	73.819
9	4.1375	-244.29	73.819
9	4.1708	-239.16	72.964
9	4.2042	-234.03	72.964
9	4.2376	-228.9	72.964
9	4.2709	-223.77	72.109
9	4.3043	-218.64	72.109
9	4.3377	-213.51	72.109
9	4.371	-208.38	71.254
9	4.4044	-203.25	72.109
9	4.4378	-198.98	72.109
9	4.4711	-193.85	72.109
9	4.5045	-188.72	72.964
9	4.5379	-184.44	72.964
9	4.5712	-179.31	73.819
9	4.6046	-174.18	73.819
9	4.638	-169.91	73.819
9	4.6713	-163.92	74.674
9	4.7047	-160.5	73.819
9	4.7381	-155.38	74.674
9	4.7714	-150.25	73.819
9	4.8048	-145.12	73.819
9	4.8382	-139.99	72.964
9	4.8715	-135.71	72.964
9	4.9049	-130.41	73.477
9	4.9383	-125.45	72.964
9	4.9716	-120.32	72.109
9	5.005	-115.19	72.109
9	5.0384	-110.06	71.254
9	5.0717	-104.94	70.4
9	5.1051	-99.654	70.148
9	5.1385	-94.525	70.148
9	5.1718	-90.401	69.545
9	5.2052	-83.134	69.972
9	5.2386	-78.005	69.972
9	5.2719	-73.303	70.4
9	5.3053	-67.318	70.4
9	5.3387	-63.044	70.4
9	5.372	-57.914	70.4
9	5.4054	-51.93	70.4
9	5.4388	-45.946	70.4
9	5.4721	-41.671	70.4
9	5.5055	-36.541	70.4
9	5.5389	-31.807	71.846
9	5.5722	-24.573	72.109
9	5.6056	-15.897	73.467
9	5.639	-15.563	72.701
9	5.6723	-10.773	72.823
9	5.7057	-6.7902	74.332
9	5.7391	-2.3447	73.819
9	5.7724	1.9299	73.819
9	5.8058	7.0594	73.819
9	5.8392	12.189	73.819
9	5.8725	17.318	73.819
9	5.9059	21.593	72.964
9	5.9393	27.578	73.819
9	5.9726	31.852	72.109
9	6.006	37.837	72.109
9	6.0394	42.966	72.109
9	6.0727	48.096	72.109
9	6.1061	52.772	71.355
9	6.1395	58.355	71.254
9	6.1728	63.132	70.953
9	6.2062	68.614	71.254
9	6.2396	73.391	70.953
9	6.2729	78.018	72.109
9	6.3063	82.976	72.622
9	6.3397	87.422	72.109
9	6.373	93.406	72.109
9	6.4064	97.681	72.109
9	6.4398	103.67	73.819
9	6.4731	108.8	73.819
9	6.5065	114.35	74.247
9	6.5399	119.05	73.819
9	6.5732	123.33	73.819
9	6.6066	128.46	75.529
9	6.64	134.44	75.529
9	6.6733	139.74	76.042
9	6.7067	145.13	77.666
9	6.7401	148.98	77.239
9	6.7734	154.71	78.798
9	6.8068	160.09	78.949
9	6.8402	164.36	78.949
9	6.8735	169.49	78.949
9	6.9069	174.62	78.949
9	6.9403	180.18	80.231
9	6.9736	185.31	80.231
9	7.007	190.44	80.231
9	7.0404	195.57	80.231
9	7.0737	199.57	80.407
9	7.1071	204.63	80.06
9	7.1405	209.68	78.949
9	7.1738	214.8	78.949
9	7.2072	219.93	78.949
9	7.2406	225.06	77.239
9	7.2739	230.19	77.239
9	7.3073	235.32	77.239
9	7.3407	240.45	77.239
9	7.374	246.86	78.521
9	7.4074	251.74	79.291
9	7.4408	256.87	79.291
9	7.4741	261.57	79.034
9	7.5075	266.1	78.949
9	7.5409	271.23	78.949
9	7.5742	276.36	78.949
9	7.6076	281.15	79.975
9	7.641	286.62	80.659
9	7.6743	291.75	80.659
9	7.7077	296.02	82.368
9	7.7411	301.15	83.223
9	7.7744	305.43	84.078
9	7.8078	311.58	84.591
9	7.8412	315.69	84.078
9	7.8745	320.81	84.078
9	7.9079	325.94	84.078
9	7.9413	331.07	84.078
9	7.9746	336.2	84.078
9	8.008	340.48	84.078
9	8.0414	344.75	84.078
9	8.0747	349.88	84.078
9	8.1081	355.01	84.078
9	8.1415	361.26	83.618
9	8.1748	366.98	82.368
9	8.2082	370.4	80.659
9	8.2416	375.53	80.659
9	8.2749	382.37	80.659
9	8.3083	387.67	81.001
9	8.3417	392.63	80.659
9	8.375	398.61	80.659
9	8.4084	404.6	80.659
9	8.4418	410.07	81.343
9	8.4751	415.71	80.659
9	8.5085	420.84	80.659
9	8.5419	425.97	80.659
9	8.5752	431.1	80.659
9	8.6086	436.23	80.659
9	8.642	441.36	80.659
9	8.6753	447.87	81.448
9	8.7087	454.35	81.739
9	8.7421	459.43	78.654
9	8.7754	464.36	80.588
9	8.8088	466.15	82.368
9	8.8422	475.55	83.223
9	8.8755	479.83	82.368
9	8.9089	487.52	83.223
9	8.9423	492.65	83.223
9	8.9756	497.78	83.223
10	3.7371	-497.34	-107.42
10	3.7704	-493.07	-107.42
10	3.8038	-489.65	-107.42
10	3.8372	-484.52	-107.42
10	3.8705	-481.95	-107.42
10	3.9039	-475.97	-107.42
10	3.9373	-472.55	-107.42
10	3.9706	-467.42	-107.42
10	4.004	-462.29	-109.13
10	4.0374	-457.16	-109.13
10	4.0707	-451.52	-110.67
10	4.1041	-446.9	-110.84
10	4.1375	-440.92	-112.55
10	4.1708	-435.79	-114.26
10	4.2042	-430.66	-115.97
10	4.2376	-424.33	-117.85
10	4.2709	-419.55	-117.68
10	4.3043	-414.76	-119.22
10	4.3377	-409.8	-119.22
10	4.371	-405.87	-119.39
10	4.4044	-401.59	-119.39
10	4.4378	-396.46	-119.39
10	4.4711	-391.5	-119.73
10	4.5045	-386.37	-119.73
10	4.5379	-381.5	-118.97
10	4.5712	-376.88	-118.79
10	4.6046	-372.52	-117.68
10	4.638	-365.86	-118.02
10	4.6713	-360.35	-116.44
10	4.7047	-355.43	-115.97
10	4.7381	-349.44	-115.97
10	4.7714	-344.82	-114.95
10	4.8048	-340.21	-115.46
10	4.8382	-335.83	-114.59
10	4.8715	-330.63	-115.12
10	4.9049	-326.36	-115.97
10	4.9383	-322.94	-115.97
10	4.9716	-317.64	-117.34
10	5.005	-312.85	-118.02
10	5.0384	-308.4	-119.39
10	5.0717	-303.28	-119.39
10	5.1051	-298.15	-121.1
10	5.1385	-292.68	-122.98
10	5.1718	-287.89	-124.52
10	5.2052	-282.1	-126.96
10	5.2386	-277.63	-127.94
10	5.2719	-272.16	-129.82
10	5.3053	-268.22	-129.65
10	5.3387	-263.1	-131.36
10	5.372	-257.96	-131.36
10	5.4054	-253.69	-131.36
10	5.4388	-249.42	-131.36
10	5.4721	-244.15	-132.11
10	5.5055	-240.87	-133.07
10	5.5389	-235.74	-133.07
10	5.5722	-230.78	-133.41
10	5.6056	-227.19	-131.36
10	5.639	-222.06	-131.36
10	5.6723	-216.93	-131.36
10	5.7057	-211.8	-129.65
10	5.7391	-207.53	-129.65
10	5.7724	-202.54	-128.74
10	5.8058	-198.12	-127.94
10	5.8392	-193.85	-127.94
10	5.8725	-189.57	-127.94
10	5.9059	-184.44	-127.94
10	5.9393	-181.02	-127.94
10	5.9726	-177.6	-127.94
10	6.006	-174.18	-127.94
10	6.0394	-168.03	-129.31
10	6.0727	-165.16	-128.87
10	6.1061	-160.18	-129.09
10	6.1395	-155.38	-129.65
10	6.1728	-151.96	-131.36
10	6.2062	-146.43	-132.42
10	6.2396	-141.7	-133.07
10	6.2729	-136.05	-135.81
10	6.3063	-131.44	-136.49
10	6.3397	-126.31	-138.2
10	6.373	-120.93	-138.77
10	6.4064	-115.88	-140.42
10	6.4398	-111.77	-139.91
10	6.4731	-107.5	-139.91
10	6.5065	-102.84	-139.42
10	6.5399	-98.694	-138.97
10	6.5732	-94.676	-138.2
10	6.6066	-90.401	-138.2
10	6.64	-85.272	-138.2
10	6.6733	-81.852	-138.2
10	6.7067	-75.868	-138.2
10	6.7401	-71.251	-137.52
10	6.7734	-66.463	-136.49
10	6.8068	-61.334	-135.64
10	6.8402	-56.205	-134.78
10	6.8735	-51.075	-133.07
10	6.9069	-45.714	-132.54
10	6.9403	-40.816	-131.36
10	6.9736	-37.396	-131.36
10	7.007	-31.241	-131.87
10	7.0404	-27.137	-131.36
10	7.0737	-22.008	-131.36
10	7.1071	-19.443	-131.36
10	7.1405	-14.905	-132.61
10	7.1738	-10.552	-131.53
10	7.2072	-6.6193	-131.36
10	7.2406	-1.5555	-132.74
10	7.2739	1.9299	-131.36
10	7.3073	7.2646	-132.49
10	7.3407	11.334	-133.07
10	7.374	15.609	-133.93
10	7.4074	21.422	-135.98
10	7.4408	25.868	-135.64
10	7.4741	30.524	-136
10	7.5075	35.48	-136.1
10	7.5409	39.974	-136.06
10	7.5742	44.676	-135.64
10	7.6076	48.95	-134.78
10	7.641	53.225	-135.64
10	7.6743	57.5	-134.78
10	7.7077	61.774	-133.93
10	7.7411	65.194	-133.93
10	7.7744	70.913	-134.16
10	7.8078	74.598	-133.07
10	7.8412	79.916	-132.61
10	7.8745	84.002	-131.36
10	7.9079	88.277	-131.36
10	7.9413	93.406	-130.51
10	7.9746	99.476	-130.25
10	8.008	104.26	-129.26
10	8.0414	109.1	-129.3
10	8.0747	114.13	-129.7
10	8.1081	118.2	-130.51
10	8.1415	122.47	-130.51
10	8.1748	127.85	-131.21
10	8.2082	131.02	-132.22
10	8.2416	136.15	-132.22
10	8.2749	141.28	-133.07
10	8.3083	145.81	-133.78
10	8.3417	149.83	-134.78
10	8.375	154.96	-135.64
10	8.4084	160.09	-136.49
10	8.4418	165.22	-136.49
10	8.4751	170.55	-138.25
10	8.5085	175.48	-138.2
10	8.5419	180.61	-139.06
10	8.5752	185.74	-139.06
10	8.6086	189.16	-139.06
10	8.642	194.29	-139.06
10	8.6753	198.56	-139.06
10	8.7087	202.84	-139.91
10	8.7421	207.97	-139.06
10	8.7754	212.24	-139.06
10	8.8088	216.51	-138.2
10	8.8422	221.64	-138.2
10	8.8755	226.77	-138.2
10	8.9089	231.9	-138.2
10	8.9423	237.03	-134.78
10	8.9756	242.78	-138.14
10	9.009	248.34	-137.48
10	9.0424	253.47	-137.48
10	9.0757	258.4	-136.49
10	9.1091	263.54	-137.35
[truncated: 9,285 more rows]
