# Supplementary material for: A universal function for capacity of bidirectional pedestrian streams: Filling the gaps in the literature
Source: PLoS One. 2018 Dec 19;13(12):e0208496. doi: 10.1371/journal.pone.0208496 (PMC6300270; doi:10.1371/journal.pone.0208496)
Supplement: S1 Data Set — Trajectories are divided into folders for the different experiments within the ZIP archive. Data relative to the own experiments are directly provided as a CSV file. Links are provided for data obtained from open database from third party researchers. (ZIP) [file pone.0208496.s001.zip › datasets/dataset_A/3_3_B.csv]

ped. #	time (s)	x (cm)	y (cm)
1	0.26693	-498.36	64.791
1	0.3003	-492.89	65.281
1	0.33367	-487.3	66.248
1	0.36703	-481.3	66.175
1	0.4004	-475.87	67.32
1	0.43377	-470.65	67.994
1	0.46713	-465.71	70.4
1	0.5005	-460.49	71.062
1	0.53387	-456.07	71.295
1	0.56723	-453.55	69.938
1	0.6006	-446.9	70.4
1	0.63397	-441.94	70.136
1	0.66733	-437.17	70.043
1	0.7007	-432.23	69.228
1	0.73407	-428.95	69.545
1	0.76743	-423.82	68.69
1	0.8008	-417.83	67.835
1	0.83417	-412.3	67.08
1	0.86753	-406.91	66.815
1	0.9009	-401.93	66.296
1	0.93427	-398.17	65.27
1	0.96763	-391.33	64.415
1	1.001	-386.2	63.56
1	1.0344	-381.5	63.988
1	1.0677	-380.22	63.56
1	1.1011	-373.38	64.415
1	1.1345	-367.39	64.415
1	1.1678	-362.65	64.412
1	1.2012	-360.21	64.045
1	1.2346	-355.09	63.975
1	1.2679	-350.3	64.415
1	1.3013	-345.59	63.133
1	1.3347	-340.57	63.481
1	1.368	-335.39	63.763
1	1.4014	-328.92	66.98
1	1.4348	-323.62	64.928
1	1.4681	-318.66	66.98
1	1.5015	-313.1	67.766
1	1.5349	-308.41	68.395
1	1.5682	-303.77	68.537
1	1.6016	-300.71	68.69
1	1.635	-295.58	68.69
1	1.6683	-290.45	68.69
1	1.7017	-286.18	67.835
1	1.7351	-284.04	67.407
1	1.7684	-279.46	67.564
1	1.8018	-274.21	66.125
1	1.8352	-270.62	65.612
1	1.8685	-266	65.441
1	1.9019	-261.38	65.27
1	1.9353	-255.4	65.27
1	1.9686	-250.27	64.415
1	2.002	-246	64.415
1	2.0354	-240.87	63.56
1	2.0687	-236.09	63.53
1	2.1021	-231.58	63.494
1	2.1355	-227.34	63.633
1	2.1688	-222.93	63.605
1	2.2022	-218.68	63.557
1	2.2356	-214.28	63.525
1	2.2689	-209.95	63.69
1	2.3023	-205.5	63.821
1	2.3357	-201.03	64.368
1	2.369	-196.4	64.9
1	2.4024	-191.59	65.758
1	2.4358	-186.97	66.697
1	2.4691	-182.52	67.531
1	2.5025	-177.76	68.51
1	2.5359	-173.01	69.216
1	2.5692	-168.48	70.207
1	2.6026	-163.96	70.76
1	2.636	-159.52	71.399
1	2.6693	-155.2	71.652
1	2.7027	-150.87	72.054
1	2.7361	-146.53	72.306
1	2.7694	-142.98	75.102
1	2.8028	-137.42	73.819
1	2.8362	-133.32	74.332
1	2.8695	-129.2	73.844
1	2.9029	-125.28	74.161
1	2.9363	-119.47	73.819
1	2.9696	-116.05	73.819
1	3.003	-111.61	73.867
1	3.0364	-107.24	75.134
1	3.0697	-103.22	73.819
1	3.1031	-98.798	74.241
1	3.1365	-94.271	75.207
1	3.1698	-89.955	75.936
1	3.2032	-85.661	76.758
1	3.2366	-81.32	77.598
1	3.2699	-77.38	79.672
1	3.3033	-73.348	80.537
1	3.3367	-69.157	81.646
1	3.37	-64.984	82.659
1	3.4034	-60.984	83.858
1	3.4368	-57.059	83.223
1	3.4701	-52.86	84.754
1	3.5035	-46.8	85.788
1	3.5369	-42.637	87.255
1	3.5702	-38.551	88.71
1	3.6036	-34.155	89.996
1	3.637	-29.977	91.231
1	3.6703	-27.992	95.192
1	3.7037	-25.442	95.893
1	3.7371	-21.028	96.631
1	3.7704	-16.878	95.192
1	3.8038	-12.781	98.199
1	3.8372	-9.184	97.757
1	3.8705	-5.189	98.036
1	3.9039	-1.2934	98.478
1	3.9373	4.4947	98.612
1	3.9706	8.7693	98.612
1	4.004	13.044	98.612
1	4.0374	17.307	99.059
1	4.0707	21.697	99.727
1	4.1041	26.006	100.36
1	4.1375	31.425	101.6
1	4.1708	34.417	103.74
1	4.2042	38.74	104.54
1	4.2376	42.897	105.47
1	4.2709	48.096	105.45
1	4.3043	51.515	104.6
1	4.3377	56.645	105.45
1	4.371	59.209	105.45
1	4.4044	66.049	107.16
1	4.4378	68.614	108.02
1	4.4711	72.888	109.73
1	4.5045	78.018	110.58
1	4.5379	82.805	111.27
1	4.5712	86.567	111.44
1	4.6046	90.499	112.12
1	4.638	95.116	111.44
1	4.6713	99.391	111.44
1	4.7047	103.41	110.56
1	4.7381	106.23	110.58
1	4.7714	109.65	108.87
1	4.8048	114.78	108.87
1	4.8382	118.03	108.36
1	4.8715	123.33	109.73
1	4.9049	126.75	109.73
1	4.9383	131.88	109.73
1	4.9716	135.3	109.73
1	5.005	140.43	111.44
1	5.0384	144.7	111.44
1	5.0717	149.43	113.05
1	5.1051	154.96	113.15
1	5.1385	159.66	113.95
1	5.1718	164.15	114.14
1	5.2052	167.78	114.86
1	5.2386	172.96	114.58
1	5.2719	178.04	117.42
1	5.3053	182.32	118.28
1	5.3387	187.45	118.28
1	5.372	191.72	118.28
1	5.4054	196	119.13
1	5.4388	200.27	118.28
1	5.4721	203.69	119.13
1	5.5055	208.82	117.42
1	5.5389	213.1	116.57
1	5.5722	218.22	117.42
1	5.6056	223.35	117.42
1	5.639	228.48	117.42
1	5.6723	233.75	116.67
1	5.7057	236.18	116.57
1	5.7391	239.6	115.71
1	5.7724	244.73	114
1	5.8058	250.71	114
1	5.8392	253.28	113.15
1	5.8725	257.71	113.26
1	5.9059	261.82	114.86
1	5.9393	266.1	114.86
1	5.9726	270.2	112.8
1	6.006	274.69	113.52
1	6.0394	279.99	114.46
1	6.0727	285.76	114.86
1	6.1061	290.04	115.71
1	6.1395	294.2	115.68
1	6.1728	297.73	115.71
1	6.2062	302.26	115.8
1	6.2396	307.14	116.57
1	6.2729	311.41	117.42
1	6.3063	317.57	116.91
1	6.3397	322.35	117.08
1	6.373	325.94	118.28
1	6.4064	332.78	118.28
1	6.4398	336.03	117.76
1	6.4731	340.9	118.7
1	6.5065	345.61	119.13
1	6.5399	349.03	119.13
1	6.5732	353.3	117.42
1	6.6066	358.86	116.14
1	6.64	361.85	115.71
1	6.6733	366.13	114.86
1	6.7067	370.4	116.57
1	6.7401	374.67	115.71
1	6.7734	378.09	114.86
1	6.8068	383.22	114.86
1	6.8402	388.35	114
1	6.8735	394.34	114.86
1	6.9069	399.47	114
1	6.9403	403.74	114.86
1	6.9736	407.16	114
1	7.007	413.14	113.15
1	7.0404	419.13	111.44
1	7.0737	422.55	112.29
1	7.1071	426.82	111.44
1	7.1405	431.1	111.44
1	7.1738	435.37	112.29
1	7.2072	440.5	112.29
1	7.2406	445.63	112.29
1	7.2739	449.91	114
1	7.3073	454.1	114.63
1	7.3407	460.17	113.15
1	7.374	464.89	113.05
1	7.4074	470.73	113.65
1	7.4408	474.7	114
1	7.4741	479.83	113.15
1	7.5075	485.13	112.8
1	7.5409	489.66	112.47
1	7.5742	494.1	111.49
1	7.6076	498.64	110.58
2	0.3003	-499.01	126.55
2	0.33367	-492.21	126.82
2	0.36703	-487.94	125.11
2	0.4004	-482.81	125.11
2	0.43377	-476.82	125.11
2	0.46713	-469.99	125.11
2	0.5005	-465.41	124.61
2	0.53387	-460.58	124.26
2	0.56723	-455.45	124.26
2	0.6006	-446.9	124.26
2	0.63397	-443.48	124.26
2	0.66733	-438.94	124.62
2	0.7007	-436.37	125.07
2	0.73407	-431.73	125.47
2	0.76743	-428.09	125.11
2	0.8008	-421.25	125.97
2	0.83417	-416.13	125.97
2	0.86753	-410.81	125.51
2	0.9009	-406.72	125.97
2	0.93427	-401.59	126.82
2	0.96763	-395.49	127.14
2	1.001	-389.88	127.59
2	1.0344	-385.35	128.53
2	1.0677	-380.39	129.16
2	1.1011	-375.57	129.24
2	1.1345	-370.62	129.5
2	1.1678	-365.95	129.36
2	1.2012	-361.77	128.63
2	1.2346	-355.63	128.58
2	1.2679	-352.86	128.53
2	1.3013	-346.86	126.7
2	1.3347	-342.07	126.29
2	1.368	-337.47	126.82
2	1.4014	-331.49	126.82
2	1.4348	-326.59	125.39
2	1.4681	-322.94	125.11
2	1.5015	-316.56	124.85
2	1.5349	-312.18	124.56
2	1.5682	-307.55	124.26
2	1.6016	-301.57	124.26
2	1.635	-298.15	124.26
2	1.6683	-292.76	124.35
2	1.7017	-287.03	124.26
2	1.7351	-282.17	124.48
2	1.7684	-276.77	125.11
2	1.8018	-272.45	126.62
2	1.8352	-265.66	125.97
2	1.8685	-260.59	126.22
2	1.9019	-255.56	126.52
2	1.9353	-250.48	126.79
2	1.9686	-245.14	125.97
2	2.002	-239.84	126.42
2	2.0354	-237.1	127.51
2	2.0687	-232.32	129.39
2	2.1021	-227.28	129.67
2	2.1355	-220.35	127.68
2	2.1688	-215.31	127.84
2	2.2022	-210.41	128.1
2	2.2356	-205.58	128.07
2	2.2689	-200.51	127.99
2	2.3023	-195.57	127.81
2	2.3357	-190.62	130.11
2	2.369	-186.78	127.97
2	2.4024	-181.88	128.53
2	2.4358	-176.75	128.53
2	2.4691	-172.64	128.19
2	2.5025	-167.34	128.53
2	2.5359	-161.36	129.39
2	2.5692	-156.33	128.08
2	2.6026	-151.53	128.11
2	2.636	-145.97	128.53
2	2.6693	-140.84	127.68
2	2.7027	-137.42	127.68
2	2.7361	-131.16	128.49
2	2.7694	-126.12	129.11
2	2.8028	-122.03	131.1
2	2.8362	-116.9	131.95
2	2.8695	-111.82	132.36
2	2.9029	-106.56	133.07
2	2.9363	-101.53	133.51
2	2.9696	-94.757	133.52
2	3.003	-89.762	134.29
2	3.0364	-84.557	135.06
2	3.0697	-80.092	133.87
2	3.1031	-75.868	134.52
2	3.1365	-70.493	135.24
2	3.1698	-65.207	135.82
2	3.2032	-60.035	136.32
2	3.2366	-54.794	136.65
2	3.2699	-49.674	136.76
2	3.3033	-44.571	136.85
2	3.3367	-39.632	138
2	3.37	-35.719	137.77
2	3.4034	-30.806	137.5
2	3.4368	-25.897	137.44
2	3.4701	-20.778	137.16
2	3.5035	-14.84	137.15
2	3.5369	-9.9403	135.74
2	3.5702	-4.2255	135.89
2	3.6036	0.80611	135.82
2	3.637	5.9344	135.63
2	3.6703	10.801	135.69
2	3.7037	15.656	135.59
2	3.7371	20.484	135.78
2	3.7704	25.199	135.9
2	3.8038	30.142	137.94
2	3.8372	34.988	138.04
2	3.8705	39.666	138.13
2	3.9039	44.501	138.03
2	3.9373	49.308	137.93
2	3.9706	53.225	137.08
2	4.004	58.022	137.07
2	4.0374	63.041	136.99
2	4.0707	68.614	136.23
2	4.1041	72.362	137.02
2	4.1375	78.018	137.08
2	4.1708	84.002	137.94
2	4.2042	89.211	138.12
2	4.2376	95.774	136.36
2	4.2709	100.69	136.42
2	4.3043	105.49	136.14
2	4.3377	107.69	138.48
2	4.371	113.07	137.08
2	4.4044	117.34	135.37
2	4.4378	121.62	134.52
2	4.4711	126.75	135.37
2	4.5045	130.63	134.78
2	4.5379	135.3	134.52
2	4.5712	140.43	134.52
2	4.6046	145.98	134.09
2	4.638	150.26	134.09
2	4.6713	155.12	134.3
2	4.7047	159.85	134.08
2	4.7381	165.42	134.39
2	4.7714	169.32	134.18
2	4.8048	174.89	134.64
2	4.8382	179.75	134.52
2	4.8715	184.88	134.52
2	4.9049	187.43	136.71
2	4.9383	191.04	136.57
2	4.9716	194.29	136.23
2	5.005	201.19	137.52
2	5.0384	204.54	136.23
2	5.0717	210.39	136.25
2	5.1051	215.24	136.3
2	5.1385	219.51	138.37
2	5.1718	224.38	137.6
2	5.2052	231.05	137.94
2	5.2386	234.57	139.16
2	5.2719	239.6	138.79
2	5.3053	244.73	138.79
2	5.3387	250.71	137.08
2	5.372	252.59	136.74
2	5.4054	257.98	135.8
2	5.4388	262.29	135.64
2	5.4721	268.39	135.33
2	5.5055	272.08	133.66
2	5.5389	276.64	133.22
2	5.5722	281.12	132.04
2	5.6056	286.79	130.59
2	5.639	291.4	129.78
2	5.6723	296.27	129.36
2	5.7057	301.08	128.42
2	5.7391	304.41	129.95
2	5.7724	309.27	128.11
2	5.8058	314.32	128.34
2	5.8392	318.9	128.22
2	5.8725	323.87	128.61
2	5.9059	327.65	127.68
2	5.9393	331.59	130.07
2	5.9726	336.73	130.22
2	6.006	343.04	131.95
2	6.0394	347.06	131.01
2	6.0727	351.68	130.84
2	6.1061	356.2	131.05
2	6.1395	361.04	131.61
2	6.1728	365.67	131.89
2	6.2062	371.01	132.87
2	6.2396	375.87	133.18
2	6.2729	377.99	134.47
2	6.3063	384.63	133.63
2	6.3397	389.81	134.13
2	6.373	394.49	134.01
2	6.4064	399.68	134.02
2	6.4398	404.31	133.53
2	6.4731	409.01	133.14
2	6.5065	413.49	132.49
2	6.5399	418.07	132.12
2	6.5732	422.09	131.36
2	6.6066	426.93	132.41
2	6.64	431.1	131.1
2	6.6733	436.35	130.57
2	6.7067	441.58	129.96
2	6.7401	446.91	129.79
2	6.7734	451.51	129.5
2	6.8068	456.43	129.62
2	6.8402	461.3	129.6
2	6.8735	464.44	127.68
2	6.9069	470.6	128.19
2	6.9403	475.62	128.49
2	6.9736	479.67	128.74
2	7.007	484.11	128.97
2	7.0404	488.45	128.98
2	7.0737	492.97	129.22
2	7.1071	497.02	129.2
3	0.3003	-496.69	-78.409
3	0.33367	-491.64	-78.829
3	0.36703	-486.44	-79.355
3	0.4004	-481.33	-79.663
3	0.43377	-476.32	-80.043
3	0.46713	-471.37	-79.968
3	0.5005	-466.8	-79.967
3	0.53387	-462.25	-79.558
3	0.56723	-458.02	-79.211
3	0.6006	-453.79	-78.827
3	0.63397	-449.65	-78.73
3	0.66733	-445.38	-78.482
3	0.7007	-440.79	-78.332
3	0.73407	-436.24	-78.12
3	0.76743	-431.55	-77.891
3	0.8008	-426.51	-77.49
3	0.83417	-421.66	-77.257
3	0.86753	-416.62	-76.74
3	0.9009	-411	-75.791
3	0.93427	-405.84	-75.195
3	0.96763	-402.45	-74.082
3	1.001	-397.83	-73.67
3	1.0344	-393.26	-73.566
3	1.0677	-388.47	-73.441
3	1.1011	-383.88	-73.59
3	1.1345	-379.47	-73.702
3	1.1678	-374.84	-74.015
3	1.2012	-370.23	-74.273
3	1.2346	-365.74	-74.696
3	1.2679	-361.08	-74.913
3	1.3013	-356.19	-75.206
3	1.3347	-351.29	-75.505
3	1.368	-346.42	-75.891
3	1.4014	-341.32	-76.305
3	1.4348	-336.45	-76.948
3	1.4681	-331.55	-77.21
3	1.5015	-324.99	-79.04
3	1.5349	-320.03	-79.049
3	1.5682	-315.12	-79.254
3	1.6016	-310.28	-79.229
3	1.635	-305.88	-79.059
3	1.6683	-301.35	-78.876
3	1.7017	-296.66	-78.784
3	1.7351	-292.31	-78.606
3	1.7684	-287.65	-78.664
3	1.8018	-283.21	-78.471
3	1.8352	-278.35	-78.522
3	1.8685	-273.6	-78.508
3	1.9019	-268.74	-76.817
3	1.9353	-263.83	-76.745
3	1.9686	-258.83	-76.573
3	2.002	-253.82	-76.395
3	2.0354	-248.85	-76.162
3	2.0687	-244.05	-75.916
3	2.1021	-239.19	-75.968
3	2.1355	-234.32	-76.152
3	2.1688	-229.45	-76.424
3	2.2022	-224.48	-76.786
3	2.2356	-219.5	-77.036
3	2.2689	-214.76	-77.561
3	2.3023	-210.01	-78.003
3	2.3357	-205.2	-78.464
3	2.369	-200.59	-78.848
3	2.4024	-195.49	-79.417
3	2.4358	-190.29	-80.131
3	2.4691	-185.11	-80.891
3	2.5025	-180.33	-81.517
3	2.5359	-175.71	-84.577
3	2.5692	-171.23	-85.293
3	2.6026	-166.29	-85.514
3	2.636	-161.44	-85.541
3	2.6693	-156.75	-85.691
3	2.7027	-152.13	-85.879
3	2.7361	-147.96	-85.767
3	2.7694	-143.52	-85.853
3	2.8028	-139.05	-85.957
3	2.8362	-134.71	-86.288
3	2.8695	-130.24	-85.025
3	2.9029	-125.71	-85.348
3	2.9363	-121.11	-85.309
3	2.9696	-116.41	-85.169
3	3.003	-111.76	-85.042
3	3.0364	-107.27	-84.638
3	3.0697	-102.51	-84.213
3	3.1031	-98.008	-84.001
3	3.1365	-93.162	-83.796
3	3.1698	-88.386	-83.653
3	3.2032	-83.655	-83.489
3	3.2366	-79.076	-83.361
3	3.2699	-74.565	-83.468
3	3.3033	-70.291	-83.496
3	3.3367	-65.778	-83.54
3	3.37	-63.044	-84.341
3	3.4034	-58.769	-83.486
3	3.4368	-56.205	-84.341
3	3.4701	-49.365	-83.486
3	3.5035	-45.091	-83.486
3	3.5369	-41.737	-83.814
3	3.5702	-36.974	-83.563
3	3.6036	-30.984	-81.348
3	3.637	-26.047	-80.864
3	3.6703	-21.468	-80.416
3	3.7037	-17.733	-81.776
3	3.7371	-12.983	-80.73
3	3.7704	-8.6789	-79.475
3	3.8038	-4.1994	-77.995
3	3.8372	0.23031	-76.775
3	3.8705	4.5114	-75.441
3	3.9039	9.0667	-73.944
3	3.9373	17.318	-70.662
3	3.9706	20.311	-66.815
3	4.004	24.758	-65.143
3	4.0374	27.578	-66.387
3	4.0707	33.562	-64.677
3	4.1041	38.162	-62.689
3	4.1375	42.65	-61.064
3	4.1708	47.258	-59.139
3	4.2042	51.666	-57.691
3	4.2376	54.935	-56.983
3	4.2709	59.917	-55.566
3	4.3043	66.255	-54.507
3	4.3377	69.468	-54.419
3	4.371	73.811	-53.91
3	4.4044	78.579	-52.622
3	4.4378	83.147	-50.144
3	4.4711	87.832	-49.397
3	4.5045	91.696	-48.434
3	4.5379	96.25	-47.663
3	4.5712	100.82	-47.291
3	4.6046	105.49	-46.514
3	4.638	110.16	-46.04
3	4.6713	114.93	-45.008
3	4.7047	119.61	-44.497
3	4.7381	124.4	-43.458
3	4.7714	128.89	-42.738
3	4.8048	137.01	-42.45
3	4.8382	137.86	-42.45
3	4.8715	141.9	-41.591
3	4.9049	146.31	-40.938
3	4.9383	150.6	-40.259
3	4.9716	155.82	-39.03
3	5.005	158.55	-38.688
3	5.0384	164.36	-37.32
3	5.0717	169.16	-36.866
3	5.1051	172.96	-35.409
3	5.1385	178.9	-36.465
3	5.1718	181.46	-36.465
3	5.2052	186.59	-33.901
3	5.2386	192.24	-34.072
3	5.2719	197	-33.982
3	5.3053	201.87	-34.349
3	5.3387	206.95	-34.625
3	5.372	211.68	-35.075
3	5.4054	216.55	-35.52
3	5.4388	221.12	-36.186
3	5.4721	225.79	-36.812
3	5.5055	230.38	-37.376
3	5.5389	234.93	-37.867
3	5.5722	239.44	-38.793
3	5.6056	244.24	-39.082
3	5.639	248.48	-40.081
3	5.6723	254.13	-44.16
3	5.7057	256.27	-44.587
3	5.7391	261.3	-44.679
3	5.7724	268.24	-43.732
3	5.8058	273.14	-43.912
3	5.8392	277.51	-43.897
3	5.8725	281.86	-43.698
3	5.9059	285.84	-43.478
3	5.9393	290.11	-43.015
3	5.9726	293.77	-42.803
3	6.006	297.81	-43.179
3	6.0394	301.53	-43.022
3	6.0727	305.24	-42.537
3	6.1061	308.65	-42.433
3	6.1395	309.89	-41.574
3	6.1728	313.89	-41.388
3	6.2062	317.91	-41.424
3	6.2396	323.28	-42.088
3	6.2729	325.77	-40.227
3	6.3063	330.22	-40.74
3	6.3397	333.3	-40.569
3	6.373	336.04	-39.769
3	6.4064	339.57	-40.004
3	6.4398	342.6	-40.499
3	6.4731	347.32	-42.45
3	6.5065	348.17	-39.885
3	6.5399	352.87	-42.022
3	6.5732	355.44	-42.022
3	6.6066	359.05	-44.749
3	6.64	361.85	-45.014
3	6.6733	365.13	-45.426
3	6.7067	368.12	-46.49
3	6.7401	372.54	-47.152
3	6.7734	374.85	-48.092
3	6.8068	378.61	-48.263
3	6.8402	381.94	-48.861
3	6.8735	385.91	-49.364
3	6.9069	390.4	-49.973
3	6.9403	394.24	-49.921
3	6.9736	397.99	-50.06
3	7.007	401.75	-49.928
3	7.0404	404.33	-49.684
3	7.0737	408.72	-49.038
3	7.1071	412.31	-48.822
3	7.1405	416.29	-48.252
3	7.1738	419.06	-47.25
3	7.2072	425.11	-46.724
3	7.2406	429.39	-47.579
3	7.2739	434.01	-46.647
3	7.3073	438.2	-45.939
3	7.3407	442.92	-44.977
3	7.374	447.58	-43.747
3	7.4074	452.4	-42.72
3	7.4408	456.87	-42.347
3	7.4741	462.75	-41.111
3	7.5075	465.97	-38.736
3	7.5409	471.64	-36.731
3	7.5742	476.29	-36.232
3	7.6076	479.66	-37.662
3	7.641	481.67	-38.833
3	7.6743	487.06	-37.583
3	7.7077	492.14	-38.346
3	7.7411	496.24	-37.833
4	1.3013	-495.23	-3.8755
4	1.3347	-489.65	-3.1234
4	1.368	-482.64	-5.1752
4	1.4014	-476.82	-5.6882
4	1.4348	-471.69	-6.5431
4	1.4681	-466.26	-7.1143
4	1.5015	-461.1	-7.8079
4	1.5349	-456.07	-7.8932
4	1.5682	-451.37	-7.9519
4	1.6016	-446.34	-7.9357
4	1.635	-441.4	-7.872
4	1.6683	-436.44	-7.8146
4	1.7017	-431.26	-7.6542
4	1.7351	-426.04	-7.5446
4	1.7684	-420.84	-7.3213
4	1.8018	-415.56	-7.0853
4	1.8352	-410.23	-6.7637
4	1.8685	-404.8	-6.3372
4	1.9019	-399.48	-5.4564
4	1.9353	-394.32	-4.9676
4	1.9686	-389.24	-4.2516
4	2.002	-384.28	-3.9459
4	2.0354	-381.24	-6.2011
4	2.0687	-376.41	-6.2035
4	2.1021	-371.48	-6.261
4	2.1355	-366.98	-6.7831
4	2.1688	-362.07	-7.1625
4	2.2022	-357.16	-7.8092
4	2.2356	-351.9	-8.3673
4	2.2689	-346.66	-8.8849
4	2.3023	-341.52	-9.4479
4	2.3357	-334.48	-10.39
4	2.369	-333.2	-8.2529
4	2.4024	-327.21	-10.818
4	2.4358	-323.37	-11.245
4	2.4691	-316.1	-10.818
4	2.5025	-310.82	-10.844
4	2.5359	-305.72	-10.734
4	2.5692	-300.84	-10.45
4	2.6026	-296	-9.9147
4	2.636	-291.31	-9.2676
4	2.6693	-288.49	-10.114
4	2.7027	-283.56	-9.7113
4	2.7361	-278.69	-9.1796
4	2.7694	-273.45	-8.26
4	2.8028	-268.49	-7.8249
4	2.8362	-263.51	-6.7165
4	2.8695	-258.67	-5.7272
4	2.9029	-253.91	-4.4129
4	2.9363	-249.13	-3.408
4	2.9696	-244.41	-2.2324
4	3.003	-239.47	-1.067
4	3.0364	-234.46	-0.1054
4	3.0697	-228.04	2.861
4	3.1031	-223.77	2.861
4	3.1365	-218.48	3.7735
4	3.1698	-215.22	4.5709
4	3.2032	-210.34	5.7958
4	3.2366	-204.65	7.546
4	3.2699	-199.83	7.9905
4	3.3033	-195.56	8.8454
4	3.3367	-188.95	9.9963
4	3.37	-186.58	12.693
4	3.4034	-181.69	14.448
4	3.4368	-177.08	16.202
4	3.4701	-172.47	18.721
4	3.5035	-168.04	21.346
4	3.5369	-163.87	23.99
4	3.5702	-159.93	26.76
4	3.6036	-155.96	29.796
4	3.637	-152.12	32.948
4	3.6703	-148.45	36.263
4	3.7037	-144.64	39.67
4	3.7371	-141.03	43.054
4	3.7704	-137.53	46.691
4	3.8038	-134.05	49.964
4	3.8372	-130.64	53.185
4	3.8705	-126.93	56.236
4	3.9039	-122.92	59.279
4	3.9373	-118.72	62.457
4	3.9706	-114.34	65.513
4	4.004	-109.88	68.531
4	4.0374	-103.22	68.69
4	4.0707	-98.834	71.302
4	4.1041	-95.291	74.708
4	4.1375	-90.401	74.674
4	4.1708	-86.127	76.384
4	4.2042	-81.82	78.055
4	4.2376	-78.231	79.854
4	4.2709	-73.623	81.212
4	4.3043	-69.309	82.749
4	4.3377	-65.181	85.361
4	4.371	-60.479	85.788
4	4.4044	-56.084	87.6
4	4.4378	-51.742	89.014
4	4.4711	-47.223	90.984
4	4.5045	-42.954	92.697
4	4.5379	-38.656	94.517
4	4.5712	-34.398	96.417
4	4.6046	-30.089	98.141
4	4.638	-25.662	100.11
4	4.6713	-20.715	102.36
4	4.7047	-16.023	103.74
4	4.7381	-11.751	106.09
4	4.7714	-7.1049	107.78
4	4.8048	-2.4712	109.97
4	4.8382	1.9299	110.58
4	4.8715	6.5309	112.56
4	4.9049	11.129	114.11
4	4.9383	15.782	115.51
4	4.9716	20.209	116.37
4	5.005	24.702	117.37
4	5.0384	29.045	117.74
4	5.0717	33.577	118.41
4	5.1051	37.795	118.43
4	5.1385	42.247	118.71
4	5.1718	46.566	118.76
4	5.2052	51.084	118.9
4	5.2386	55.579	118.73
4	5.2719	59.889	118.67
4	5.3053	64.348	118.27
4	5.3387	68.644	118.06
4	5.372	72.888	118.28
4	5.4054	77.163	118.28
4	5.4388	81.567	118.3
4	5.4721	85.904	118.88
4	5.5055	90.166	118.98
4	5.5389	94.401	119.53
4	5.5722	98.607	119.9
4	5.6056	102.67	120.58
4	5.639	107.84	119.53
4	5.6723	112.28	118.57
4	5.7057	114.78	119.99
4	5.7391	119.05	119.13
4	5.7724	123.41	119.76
4	5.8058	128.18	120.8
4	5.8392	132.82	123.66
4	5.8725	138.03	123.06
4	5.9059	142.82	123.64
4	5.9393	147.51	124.18
4	5.9726	152.16	124.67
4	6.006	156.71	125.02
4	6.0394	161.08	124.83
4	6.0727	165.22	126.82
4	6.1061	169.56	126.26
4	6.1395	174.01	125.79
4	6.1728	178.25	125.42
4	6.2062	181.64	122.99
4	6.2396	186.59	123.4
4	6.2729	192.3	120.89
4	6.3063	197.24	120.17
4	6.3397	203.69	119.13
4	6.373	205.4	120.84
4	6.4064	211.38	118.28
4	6.4398	214.8	119.13
4	6.4731	221.47	118.79
4	6.5065	224.21	117.42
4	6.5399	228.8	117.78
4	6.5732	232.76	118.28
4	6.6066	237.48	120.29
4	6.64	241.6	120.38
4	6.6733	248.99	122.07
4	6.7067	253.03	122.28
4	6.7401	253.28	120.84
4	6.7734	257.66	121.31
4	6.8068	264.39	121.69
4	6.8402	268.07	122.46
4	6.8735	270.72	124.43
4	6.9069	274.99	125.8
4	6.9403	280.63	126.82
4	6.9736	285.45	126.7
4	7.007	290.2	126.69
4	7.0404	294.98	126.39
4	7.0737	299.72	125.98
4	7.1071	304.35	125.13
4	7.1405	308.92	124.32
4	7.1738	313.51	123.38
4	7.2072	318.3	122.47
4	7.2406	322.93	121.54
4	7.2739	327.65	120.84
4	7.3073	332.64	119.68
4	7.3407	339.04	118.93
4	7.374	343.74	118.06
4	7.4074	349.88	117.42
4	7.4408	352.65	116.61
4	7.4741	358.6	116.22
4	7.5075	362.97	116.17
4	7.5409	368.69	116.57
4	7.5742	373.99	116.22
4	7.6076	378.96	116.44
4	7.641	383.59	116.4
4	7.6743	388.35	116.58
4	7.7077	393.21	116.56
4	7.7411	398.29	116.18
4	7.7744	402.89	116.57
4	7.8078	407.16	116.57
4	7.8412	414	117.42
4	7.8745	419.99	117.42
4	7.9079	425.54	116.99
4	7.9413	429.82	118.7
4	7.9746	436.23	117.42
4	8.008	441.96	119.04
4	8.0414	446.49	116.57
4	8.0747	451.76	116.1
4	8.1081	455.21	116.91
4	8.1415	460.08	116.31
4	8.1748	463.44	117.04
4	8.2082	468.77	116.69
4	8.2416	475.13	116.14
4	8.2749	480.37	115.63
4	8.3083	485.32	114.15
4	8.3417	491.29	112.46
4	8.375	497.18	109.64
5	1.8018	-499.07	-87.338
5	1.8352	-493.97	-87.969
5	1.8685	-488.94	-88.557
5	1.9019	-484.02	-89.048
5	1.9353	-479.31	-89.228
5	1.9686	-474.43	-89.527
5	2.002	-469.72	-89.426
5	2.0354	-464.84	-89.292
5	2.0687	-460.16	-88.898
5	2.1021	-455.15	-88.443
5	2.1355	-450.35	-88.016
5	2.1688	-444	-85.879
5	2.2022	-439.21	-86.05
5	2.2356	-431.97	-84.078
5	2.2689	-427.24	-85.195
5	2.3023	-422.96	-84.341
5	2.3357	-419.12	-81.348
5	2.369	-412.53	-82.118
5	2.4024	-409.29	-81.776
5	2.4358	-404.24	-79.468
5	2.4691	-399.59	-77.619
5	2.5025	-395.61	-79.211
5	2.5359	-391.42	-79.468
5	2.5692	-386.82	-79.188
5	2.6026	-382.22	-79.025
5	2.636	-380.22	-79.211
5	2.6693	-376.04	-79.288
5	2.7027	-369.96	-78.356
5	2.7361	-365.7	-78.57
5	2.7694	-360.75	-79.066
5	2.8028	-356.29	-79.282
5	2.8362	-351.53	-79.836
5	2.8695	-346.57	-80.367
5	2.9029	-341.61	-80.906
5	2.9363	-336.68	-81.435
5	2.9696	-331.93	-81.997
5	3.003	-327.17	-82.525
5	3.0364	-319.52	-81.776
5	3.0697	-314.62	-82.159
5	3.1031	-309.75	-83.104
5	3.1365	-304.99	-82.631
5	3.1698	-299.86	-82.631
5	3.2032	-296.44	-82.631
5	3.2366	-291.57	-82.493
5	3.2699	-286.67	-82.259
5	3.3033	-281.83	-81.36
5	3.3367	-276.85	-81.028
5	3.37	-271.95	-80.771
5	3.4034	-266.87	-80.411
5	3.4368	-260.1	-80.493
5	3.4701	-255.37	-79.376
5	3.5035	-250.27	-78.871
5	3.5369	-246	-78.356
5	3.5702	-240.87	-76.646
5	3.6036	-236.21	-76.37
5	3.637	-231.46	-77.501
5	3.6703	-226.87	-77.533
5	3.7037	-222.08	-77.95
5	3.7371	-220.35	-78.356
5	3.7704	-215.85	-78.786
5	3.8038	-209.24	-80.066
5	3.8372	-204.96	-81.776
5	3.8705	-199.83	-81.776
5	3.9039	-197.27	-80.921
5	3.9373	-192.67	-81.314
5	3.9706	-188.72	-81.776
5	4.004	-182.73	-83.486
5	4.0374	-179.83	-82.802
5	4.0707	-174.89	-83.13
5	4.1041	-170.35	-83.226
5	4.1375	-163.63	-82.861
5	4.1708	-159.65	-83.486
5	4.2042	-155.57	-82.762
5	4.2376	-151.03	-82.215
5	4.2709	-145.12	-81.776
5	4.3043	-140.74	-82.228
5	4.3377	-138.28	-80.921
5	4.371	-133	-79.27
5	4.4044	-128.61	-78.156
5	4.4378	-125.45	-77.501
5	4.4711	-120.57	-75.972
5	4.5045	-116.49	-74.774
5	4.5379	-111.85	-72.85
5	4.5712	-107.71	-71.261
5	4.6046	-102.37	-68.952
5	4.638	-98.209	-67.757
5	4.6713	-93.582	-66.014
5	4.7047	-89.066	-65.033
5	4.7381	-84.859	-63.877
5	4.7714	-82.707	-62.968
5	4.8048	-78.371	-62.189
5	4.8382	-70.404	-61.696
5	4.8715	-65.609	-62.113
5	4.9049	-60.99	-61.759
5	4.9383	-56.453	-61.394
5	4.9716	-51.523	-61.277
5	5.005	-46.879	-61.111
5	5.0384	-42.004	-60.93
5	5.0717	-37.13	-60.703
5	5.1051	-32.267	-57.838
5	5.1385	-27.067	-57.464
5	5.1718	-22.281	-57.14
5	5.2052	-17.027	-56.303
5	5.2386	-12.732	-55.938
5	5.2719	-9.3892	-55.855
5	5.3053	-4.962	-55.204
5	5.3387	0.22008	-52.709
5	5.372	4.7967	-52.16
5	5.4054	9.3583	-51.09
5	5.4388	12.531	-51.683
5	5.4721	16.924	-50.407
5	5.5055	23.303	-51.854
5	5.5389	28.634	-49.339
5	5.5722	32.707	-50.144
5	5.6056	35.272	-45.014
5	5.639	43.051	-44.416
5	5.6723	48.06	-43.36
5	5.7057	51.278	-45.199
5	5.7391	55.287	-45.316
5	5.7724	61.09	-42.108
5	5.8058	66.904	-45.014
5	5.8392	72.77	-43.01
5	5.8725	75.88	-45.442
5	5.9059	79.556	-44.501
5	5.9393	82.72	-44.587
5	5.9726	89.302	-47.237
5	6.006	92.736	-46.47
5	6.0394	95.971	-45.014
5	6.0727	102.81	-47.579
5	6.1061	105.38	-47.579
5	6.1395	112.73	-49.118
5	6.1728	115.67	-50.05
5	6.2062	119.91	-50.144
5	6.2396	124.73	-50.786
5	6.2729	128.46	-50.144
5	6.3063	133.63	-50.624
5	6.3397	138.72	-50.999
5	6.373	143.32	-51.116
5	6.4064	148.01	-50.787
5	6.4398	154.72	-49.554
5	6.4731	159.23	-49.109
5	6.5065	161.8	-49.289
5	6.5399	165.22	-48.434
5	6.5732	169.49	-48.434
5	6.6066	173.26	-47.408
5	6.64	177.19	-48.434
5	6.6733	182.86	-46.752
5	6.7067	187.32	-46.922
5	6.7401	192.14	-45.934
5	6.7734	196.42	-43.732
5	6.8068	201.98	-42.45
5	6.8402	206.25	-41.875
5	6.8735	209.68	-39.885
5	6.9069	214.41	-39.64
5	6.9403	219.93	-40.74
5	6.9736	224.33	-40.73
5	7.007	228.73	-40.688
5	7.0404	232.74	-41.065
5	7.0737	237.18	-41.263
5	7.1071	240.45	-40.74
5	7.1405	244.9	-42.108
5	7.1738	249.43	-42.022
5	7.2072	253.45	-42.963
5	7.2406	255.76	-44.416
5	7.2739	260.29	-44.672
5	7.3073	267.81	-45.869
5	7.3407	270.37	-45.869
5	7.374	277.21	-47.579
5	7.4074	279.95	-47.237
5	7.4408	284.05	-48.434
5	7.4741	287.47	-48.434
5	7.5075	291.82	-48.829
5	7.5409	296.02	-49.289
5	7.5742	300.52	-49.422
5	7.6076	305.08	-49.27
5	7.641	308.85	-50.144
5	7.6743	313.12	-49.289
5	7.7077	317.39	-49.289
5	7.7411	321.84	-49.631
5	7.7744	327	-50.867
5	7.8078	329.36	-49.289
5	7.8412	334.39	-50.546
5	7.8745	339.79	-51.341
5	7.9079	343.02	-50.005
5	7.9413	349.93	-49.088
5	7.9746	353.72	-47.51
5	8.008	359.81	-47.513
5	8.0414	364.84	-48.861
5	8.0747	368.4	-48.964
5	8.1081	374.06	-47.613
5	8.1415	378.64	-47.827
5	8.1748	382.8	-48.26
5	8.2082	386.64	-47.579
5	8.2416	391.35	-48.007
5	8.2749	396.9	-50.144
5	8.3083	399.47	-48.434
5	8.3417	404.6	-48.434
5	8.375	408.02	-48.434
5	8.4084	411.86	-48.007
5	8.4418	418.44	-50.847
5	8.4751	421.69	-49.289
5	8.5085	426.82	-48.434
5	8.5419	433.66	-50.144
5	8.5752	438.55	-50.178
5	8.6086	442.66	-49.836
5	8.642	450.59	-52.196
5	8.6753	454.67	-51.87
5	8.7087	458.46	-51.854
5	8.7421	466.22	-51.328
5	8.7754	468.71	-49.289
5	8.8088	472.92	-48.058
5	8.8422	478.12	-47.579
5	8.8755	483.25	-47.579
5	8.9089	488.24	-46.622
5	8.9423	493.51	-45.869
5	8.9756	498.72	-47.323
6	2.4358	-497.14	-25.96
6	2.4691	-490.5	-23.641
6	2.5025	-484.52	-23.641
6	2.5359	-479.06	-23.018
6	2.5692	-476.82	-23.641
6	2.6026	-470.58	-24.448
6	2.636	-465.71	-23.641
6	2.6693	-459.73	-23.641
6	2.7027	-456.31	-24.496
6	2.7361	-451.18	-23.641
6	2.7694	-446.56	-24.667
6	2.8028	-441.77	-23.641
6	2.8362	-438.35	-23.641
6	2.8695	-433.11	-23.629
6	2.9029	-425.7	-23.299
6	2.9363	-419.72	-25.009
6	2.9696	-416.43	-24.941
6	3.003	-410.57	-25.779
6	3.0364	-404.16	-24.496
6	3.0697	-397.32	-24.496
6	3.1031	-393.9	-23.641
6	3.1365	-390.48	-26.206
6	3.1698	-384.92	-28.343
6	3.2032	-379.79	-28.343
6	3.2366	-376.8	-27.916
6	3.2699	-370.65	-28.125
6	3.3033	-366.13	-28.224
6	3.3367	-361.41	-30.481
6	3.37	-357.07	-28.195
6	3.4034	-352.01	-31.336
6	3.4368	-347.16	-32.123
6	3.4701	-342.39	-32.672
6	3.5035	-337.6	-33.289
6	3.5369	-332.87	-33.611
6	3.5702	-328.01	-34.189
6	3.6036	-323.46	-34.313
6	3.637	-318.64	-34.725
6	3.6703	-314.17	-35.09
6	3.7037	-309.69	-35.584
6	3.7371	-305.22	-35.875
6	3.7704	-300.8	-36.385
6	3.8038	-294.9	-37.662
6	3.8372	-292.16	-39.03
6	3.8705	-287.2	-39.063
6	3.9039	-283.61	-40.74
6	3.9373	-279.34	-40.74
6	3.9706	-273.35	-42.45
6	4.004	-270.28	-42.279
6	4.0374	-265.66	-45.014
6	4.0707	-259.48	-46.856
6	4.1041	-257.02	-47.025
6	4.1375	-254.54	-49.289
6	4.1708	-249.07	-50.828
6	4.2042	-244.52	-52.199
6	4.2376	-239.16	-53.564
6	4.2709	-234.34	-54.863
6	4.3043	-229.99	-56.081
6	4.3377	-226.85	-55.444
6	4.371	-223.12	-57.033
6	4.4044	-217.78	-57.838
6	4.4378	-212.48	-57.496
6	4.4711	-209.92	-57.325
6	4.5045	-205.82	-57.838
6	4.5379	-202.38	-60.996
6	4.5712	-197.23	-60.087
6	4.6046	-193.08	-60.419
6	4.638	-189.1	-61.266
6	4.6713	-184.94	-61.502
6	4.7047	-181.88	-62.968
6	4.7381	-177.77	-63.31
6	4.7714	-172.34	-65.43
6	4.8048	-167.86	-64.507
6	4.8382	-165.84	-66.114
6	4.8715	-160.16	-67.071
6	4.9049	-157.09	-64.677
6	4.9383	-153.57	-65.08
6	4.9716	-149.06	-64.612
6	5.005	-144.43	-65.019
6	5.0384	-138.28	-66.387
6	5.0717	-134.94	-64.421
6	5.1051	-131.87	-65.105
6	5.1385	-127.89	-64.875
6	5.1718	-122.89	-63.823
6	5.2052	-116.9	-63.823
6	5.2386	-112.63	-63.823
6	5.2719	-108.65	-62.85
6	5.3053	-104.94	-63.823
6	5.3387	-98.096	-62.113
6	5.372	-94.352	-59.779
6	5.4054	-89.793	-58.424
6	5.4388	-85.272	-58.693
6	5.4721	-81.852	-56.983
6	5.5055	-76.722	-56.128
6	5.5389	-73.303	-56.983
6	5.5722	-69.199	-54.931
6	5.6056	-63.044	-52.709
6	5.639	-57.914	-52.709
6	5.6723	-54.495	-50.144
6	5.7057	-49.365	-49.289
6	5.7391	-45.091	-46.724
6	5.7724	-40.816	-45.014
6	5.8058	-36.541	-44.16
6	5.8392	-32.15	-43.172
6	5.8725	-27.838	-42.561
6	5.9059	-23.81	-42.027
6	5.9393	-19.448	-41.173
6	5.9726	-16.878	-40.74
6	6.006	-12.604	-39.885
6	6.0394	-8.5783	-39.617
6	6.0727	-4.2261	-39.115
6	6.1061	2.7848	-39.03
6	6.1395	5.4811	-38.372
6	6.1728	9.6242	-39.03
6	6.2062	13.438	-39.622
6	6.2396	21.593	-39.03
6	6.2729	25.013	-40.74
6	6.3063	28.432	-40.74
6	6.3397	34.417	-40.74
6	6.373	37.837	-39.885
6	6.4064	42.111	-39.885
6	6.4398	46.59	-39.832
6	6.4731	49.463	-40.569
6	6.5065	54.964	-41.094
6	6.5399	59.209	-39.03
6	6.5732	62.629	-39.03
6	6.6066	67.965	-38.941
6	6.64	71.606	-38.602
6	6.6733	77.812	-38.449
6	6.7067	81.01	-37.748
6	6.7401	87.501	-37.096
6	6.7734	90.776	-37.846
6	6.8068	96.3	-38.964
6	6.8402	101.8	-37.572
6	6.8735	105.38	-37.32
6	6.9069	109.65	-37.32
6	6.9403	115.63	-37.32
6	6.9736	118.69	-38.648
6	7.007	124.18	-36.465
6	7.0404	128.16	-37.672
6	7.0737	131.02	-39.03
6	7.1071	135.72	-37.748
6	7.1405	140.41	-39.15
6	7.1738	144.7	-39.03
6	7.2072	150.75	-38.738
6	7.2406	154.06	-38.829
6	7.2739	159.41	-40.398
6	7.3073	163.68	-40.398
6	7.3407	168.29	-41.314
6	7.374	173.34	-43.732
6	7.4074	177.19	-45.014
6	7.4408	184.03	-45.014
6	7.4741	186.26	-44.094
6	7.5075	192.85	-44.034
6	7.5409	196.17	-43.647
6	7.5742	198.73	-44.672
6	7.6076	206.46	-43.254
6	7.641	206.7	-43.852
6	7.6743	213.1	-45.869
6	7.7077	214.58	-45.112
6	7.7411	218.65	-43.732
6	7.7744	225.92	-45.869
6	7.8078	230.19	-46.724
6	7.8412	234.83	-46.775
6	7.8745	239.43	-45.836
6	7.9079	244.73	-45.014
6	7.9413	247.29	-45.014
6	7.9746	252.42	-45.014
6	8.008	255.45	-44.751
6	8.0414	260.59	-44.946
6	8.0747	265.81	-45.751
6	8.1081	271.23	-47.579
6	8.1415	274.82	-46.382
6	8.1748	279.78	-48.434
6	8.2082	283.03	-47.921
6	8.2416	288.24	-46.126
6	8.2749	293.46	-49.289
6	8.3083	297.73	-48.434
6	8.3417	303.72	-49.289
6	8.375	308.66	-50.005
6	8.4084	313.46	-51.17
6	8.4418	317.74	-52.025
6	8.4751	324.17	-53.272
6	8.5085	326.8	-51.854
6	8.5419	331.93	-52.709
6	8.5752	337.06	-51.854
6	8.6086	341.33	-50.999
6	8.642	343.9	-50.999
6	8.6753	349.03	-50.999
6	8.7087	352.45	-50.144
6	8.7421	356.72	-49.289
6	8.7754	363.35	-49.315
6	8.8088	366.13	-48.434
6	8.8422	371.25	-48.434
6	8.8755	374.67	-45.014
6	8.9089	379.8	-46.724
6	8.9423	384.93	-45.869
6	8.9756	392.05	-42.608
6	9.009	396.05	-43.305
6	9.0424	401.18	-41.595
6	9.0757	407.16	-42.45
6	9.1091	412.63	-42.279
6	9.1425	417.42	-40.74
6	9.1758	424.26	-42.45
6	9.2092	427.68	-40.74
6	9.2426	432.81	-41.595
6	9.2759	438.79	-43.305
6	9.3093	443.07	-43.305
6	9.3427	447.68	-43.134
6	9.376	452.22	-46.02
6	9.4094	458.63	-46.382
6	9.4428	464.44	-46.724
6	9.4761	469.57	-48.434
6	9.5095	476.58	-49.631
6	9.5429	482.07	-50.616
6	9.5762	487.52	-50.999
6	9.6096	494.21	-50.395
7	2.636	-496.06	115.28
7	2.6693	-491.39	115.47
7	2.7027	-487.08	115.71
7	2.7361	-481.95	115.71
7	2.7694	-476.33	118.18
7	2.8028	-471.5	118.33
7	2.8362	-465.31	116.67
7	2.8695	-460.36	116.75
7	2.9029	-455.28	116.83
7	2.9363	-451.65	116.59
7	2.9696	-444.81	116.68
7	3.003	-440.06	116.57
7	3.0364	-438.35	117.42
7	3.0697	-434.44	118.18
7	3.1031	-429.8	119.13
7	3.1365	-425.03	119.5
7	3.1698	-419.03	120.16
7	3.2032	-414.42	119.99
7	3.2366	-409.37	120.58
7	3.2699	-404.67	120.53
7	3.3033	-399.88	119.13
7	3.3367	-394.76	117.89
7	3.37	-393.04	117.42
7	3.4034	-388.43	118.96
7	3.4368	-383.98	118.45
7	3.4701	-378.68	117.93
7	3.5035	-373.43	117.62
7	3.5369	-367.91	115.54
7	3.5702	-364.49	116.39
7	3.6036	-357.99	115.71
7	3.637	-353.4	115.02
7	3.6703	-349.87	115.28
7	3.7037	-345.36	114.86
7	3.7371	-340.93	114.81
7	3.7704	-335.59	112.8
7	3.8038	-332.4	112.16
7	3.8372	-324.99	114.17
7	3.8705	-320.03	114.17
7	3.9039	-315.42	114.51
7	3.9373	-310.91	114.55
7	3.9706	-306.56	115.91
7	4.004	-302.42	114.86
7	4.0374	-299	114.86
7	4.0707	-294.73	115.71
7	4.1041	-289.6	116.57
7	4.1375	-285.22	117.23
7	4.1708	-279.85	117.59
7	4.2042	-278.24	117.39
7	4.2376	-274.21	118.28
7	4.2709	-269.76	120.33
7	4.3043	-265.58	120.46
7	4.3377	-261.42	120.96
7	4.371	-257.09	121.1
7	4.4044	-252.73	121.54
7	4.4378	-247.79	122.29
7	4.4711	-242.58	120.84
7	4.5045	-238.13	120.5
7	4.5379	-233.42	120.69
7	4.5712	-228.47	121.27
7	4.6046	-225.48	119.99
7	4.638	-220.35	119.99
7	4.6713	-215.97	121.24
7	4.7047	-211.57	120.56
7	4.7381	-206.43	119.72
7	4.7714	-203.22	121.93
7	4.8048	-197.64	122.48
7	4.8382	-193.85	119.13
7	4.8715	-189.46	119.34
7	4.9049	-185.3	119.99
7	4.9383	-181.02	120.84
7	4.9716	-176.4	121.18
7	5.005	-171.98	121.66
7	5.0384	-165.63	122.55
7	5.0717	-161.04	123.28
7	5.1051	-158.79	123.4
7	5.1385	-154.19	124.36
7	5.1718	-148.96	124.69
7	5.2052	-144.6	126.65
7	5.2386	-139.13	127.68
7	5.2719	-136.57	127.68
7	5.3053	-131.61	127.34
7	5.3387	-127.26	128.02
7	5.372	-121.18	127.68
7	5.4054	-116.82	128.16
7	5.4388	-113.48	129.39
7	5.4721	-109.38	128.19
7	5.5055	-105.79	126.82
7	5.5389	-102.37	126.82
7	5.5722	-97.754	127.85
7	5.6056	-92.907	127.83
7	5.639	-89.717	126.31
7	5.6723	-85.956	126.31
7	5.7057	-81.168	125.63
7	5.7391	-75.44	124.69
7	5.7724	-72.704	124.35
7	5.8058	-67.549	123.96
7	5.8392	-63.295	123.35
7	5.8725	-59.111	122.38
7	5.9059	-54.927	121.83
7	5.9393	-50.725	121.93
7	5.9726	-46.123	120.65
7	6.006	-42.184	121.52
7	6.0394	-37.802	121.26
7	6.0727	-33.561	121.41
7	6.1061	-25.427	120.84
7	6.1395	-20.84	120.97
7	6.1728	-16.545	121.23
7	6.2062	-16.878	121.69
7	6.2396	-10.894	121.69
7	6.2729	-8.3291	124.26
7	6.3063	-5.0804	123.92
7	6.3397	-0.98747	124.41
7	6.373	4.7854	122.87
7	6.4064	8.8301	123.11
7	6.4398	12.719	123.17
7	6.4731	16.665	123.17
7	6.5065	20.389	123.05
7	6.5399	24.338	123
7	6.5732	28.132	122.59
7	6.6066	32.163	122.44
7	6.64	34.417	123.4
7	6.6733	39.478	122.07
7	6.7067	42.795	122.21
7	6.7401	46.977	122.09
7	6.7734	51.173	120.16
7	6.8068	55.79	118.28
7	6.8402	60.594	117.98
7	6.8735	64.407	116.94
7	6.9069	66.904	116.57
7	6.9403	72.546	116.74
7	6.9736	74.598	114
7	7.007	79.385	115.88
7	7.0404	84.002	118.28
7	7.0737	87.422	116.57
7	7.1071	91.532	116.47
7	7.1405	95.682	116.71
7	7.1738	99.391	116.57
7	7.2072	103.67	117.42
7	7.2406	107.94	116.57
7	7.2739	111.36	116.57
7	7.3073	114.78	117.42
7	7.3407	122.22	119.11
7	7.374	126.2	119.54
7	7.4074	130.6	119.56
7	7.4408	135.3	119.13
7	7.4741	139.57	119.13
7	7.5075	144.27	120.41
7	7.5409	145.93	120.91
7	7.5742	152.4	119.99
7	7.6076	156.66	120.25
7	7.641	160.76	120.15
7	7.6743	161.8	122.55
7	7.7077	165.65	122.12
7	7.7411	173.34	120.41
7	7.7744	175.91	119.56
7	7.8078	178.9	120.84
7	7.8412	184.62	118.74
7	7.8745	188.96	118.59
7	7.9079	191.11	118.24
7	7.9413	195.46	118.18
7	7.9746	200.27	115.71
7	8.008	204.54	116.57
7	8.0414	208.82	118.28
7	8.0747	214.8	116.57
7	8.1081	219.08	116.57
7	8.1415	222.72	118.75
7	8.1748	225.49	118.7
7	8.2082	229.4	118.8
7	8.2416	234.04	119.56
7	8.2749	241.33	119.32
7	8.3083	246.76	120.57
7	8.3417	249	120.84
7	8.375	253.28	119.99
7	8.4084	258.76	124.68
7	8.4418	263.4	121.72
7	8.4751	267.48	122.52
7	8.5085	271.8	122.47
7	8.5419	276.14	122.72
7	8.5752	279.35	125.54
7	8.6086	283.64	125.56
7	8.642	287.47	125.11
7	8.6753	294.58	123.2
7	8.7087	298.78	122.46
7	8.7421	298.33	124.04
7	8.7754	303.72	122.55
7	8.8088	307.56	122.12
7	8.8422	312.16	121.56
7	8.8755	317.39	120.84
7	8.9089	319.53	120.41
7	8.9423	324.37	119.23
7	8.9756	329.79	118.7
7	9.009	334.62	117.15
7	9.0424	338.83	117.09
7	9.0757	342.62	116.99
7	9.1091	348.17	115.71
7	9.1425	351.85	115.25
7	9.1758	357.15	116.14
7	9.2092	360.57	116.14
7	9.2426	366.98	115.71
7	9.2759	370.49	114.65
7	9.3093	374.85	116.05
7	9.3427	381.78	116.17
7	9.376	383.68	116.67
7	9.4094	388.35	114.86
7	9.4428	393.06	116.99
7	9.4761	397.76	117.42
7	9.5095	403.74	115.71
7	9.5429	409.3	115.28
7	9.5762	413.71	114.92
7	9.6096	419.1	114.24
7	9.643	422.55	115.71
7	9.6763	425.54	115.28
7	9.7097	430.79	115.27
7	9.7431	434.52	112.29
7	9.7764	440.67	111.95
7	9.8098	445.63	111.44
7	9.8432	447.77	112.72
7	9.8765	453.91	110.38
7	9.9099	457.6	110.58
7	9.9433	459.86	110.14
7	9.9766	464.9	107.42
7	10.01	470.36	107.69
7	10.043	475.98	105.88
7	10.077	480.59	105.16
7	10.11	485.36	104.58
7	10.143	490.17	103.95
7	10.177	494.77	103.49
7	10.21	499.54	102.8
8	2.7361	-498.8	-110.86
8	2.7694	-494.42	-109.5
8	2.8028	-489.14	-108.33
8	2.8362	-484.37	-107.49
8	2.8695	-479.6	-106.53
8	2.9029	-474.83	-105.89
8	2.9363	-470.45	-105.51
8	2.9696	-463.6	-105.61
8	3.003	-459.06	-105.43
8	3.0364	-454.12	-104.97
8	3.0697	-449.2	-104.81
8	3.1031	-444.43	-104.66
8	3.1365	-439.62	-104.44
8	3.1698	-434.76	-104.14
8	3.2032	-429.96	-103.96
8	3.2366	-424.85	-103.83
8	3.2699	-419.86	-103.71
8	3.3033	-414.74	-103.59
8	3.3367	-409.97	-103.57
8	3.37	-405.19	-103.41
8	3.4034	-400.53	-102.99
8	3.4368	-396.1	-102.76
8	3.4701	-391.33	-101.75
8	3.5035	-387.08	-101.15
8	3.5369	-382.68	-100.49
8	3.5702	-378.28	-99.609
8	3.6036	-374.03	-98.98
8	3.637	-369.98	-98.094
8	3.6703	-365.71	-97.494
8	3.7037	-361.44	-96.791
8	3.7371	-357.09	-95.997
8	3.7704	-352.92	-94.973
8	3.8038	-348.51	-94.124
8	3.8372	-344.42	-92.892
8	3.8705	-340.23	-91.885
8	3.9039	-336.19	-90.836
8	3.9373	-332.25	-90.073
8	3.9706	-328.35	-89.297
8	4.004	-324.54	-89.056
8	4.0374	-320.99	-88.585
8	4.0707	-317.47	-88.413
8	4.1041	-314.06	-88.161
8	4.1375	-310.47	-87.947
8	4.1708	-307.02	-87.803
8	4.2042	-303.32	-87.704
8	4.2376	-299.73	-87.679
8	4.2709	-295.81	-87.742
8	4.3043	-292.29	-87.799
8	4.3377	-288.64	-87.868
8	4.371	-284.83	-88.254
8	4.4044	-280.95	-88.797
8	4.4378	-277.05	-89.242
8	4.4711	-273.25	-89.818
8	4.5045	-269.66	-90.448
8	4.5379	-265.87	-90.69
8	4.5712	-262.12	-90.936
8	4.6046	-258.38	-90.829
8	4.638	-254.74	-90.745
8	4.6713	-250.96	-90.561
8	4.7047	-249.93	-90.154
8	4.7381	-246.37	-89.687
8	4.7714	-244.29	-91.18
8	4.8048	-240.87	-90.325
8	4.8382	-237.45	-90.325
8	4.8715	-233.87	-89.582
8	4.9049	-230.09	-88.984
8	4.9383	-226.49	-88.003
8	4.9716	-222.93	-87.303
8	5.005	-219.43	-86.23
8	5.0384	-215.76	-84.998
8	5.0717	-212.35	-83.941
8	5.1051	-208.82	-82.89
8	5.1385	-205.01	-81.517
8	5.1718	-201.57	-80.738
8	5.2052	-198.23	-79.669
8	5.2386	-194.84	-78.774
8	5.2719	-191.25	-77.592
8	5.3053	-187.99	-76.623
8	5.3387	-184.66	-75.631
8	5.372	-181.26	-74.554
8	5.4054	-177.75	-73.118
8	5.4388	-174.54	-72.487
8	5.4721	-170.76	-69.807
8	5.5055	-168.2	-69.807
8	5.5389	-164.64	-68.739
8	5.5722	-161.11	-68.016
8	5.6056	-157.57	-67.139
8	5.639	-154.03	-66.622
8	5.6723	-150.5	-65.742
8	5.7057	-147	-65.076
8	5.7391	-143.51	-64.049
8	5.7724	-139.75	-63.015
8	5.8058	-136.2	-62.111
8	5.8392	-129.73	-59.548
8	5.8725	-125.83	-58.474
8	5.9059	-122.04	-57.774
8	5.9393	-118.4	-56.737
8	5.9726	-114.08	-55.741
8	6.006	-110.26	-54.807
8	6.0394	-106.33	-53.792
8	6.0727	-102.28	-52.252
8	6.1061	-98.137	-51.078
8	6.1395	-94.325	-49.707
8	6.1728	-90.502	-48.773
8	6.2062	-86.693	-47.735
8	6.2396	-82.936	-47.071
8	6.2729	-78.903	-46.343
8	6.3063	-75.162	-46.145
8	6.3397	-71.391	-45.268
8	6.373	-67.591	-44.949
8	6.4064	-63.995	-44.409
8	6.4398	-60.61	-44.103
8	6.4731	-56.905	-43.313
8	6.5065	-53.269	-43.03
8	6.5399	-49.386	-42.451
8	6.5732	-45.47	-42.194
8	6.6066	-41.367	-41.942
8	6.64	-37.236	-41.91
8	6.6733	-33.007	-41.773
8	6.7067	-28.527	-42.177
8	6.7401	-27.59	-43.405
8	6.7734	-23.609	-43.499
8	6.8068	-21.153	-42.45
8	6.8402	-15.037	-42.647
8	6.8735	-10.848	-42.454
8	6.9069	-6.8469	-42.413
8	6.9403	-3.1996	-41.595
8	6.9736	0.57386	-42.42
8	7.007	3.9817	-40.569
8	7.0404	8.2948	-40.749
8	7.0737	12.776	-40.636
8	7.1071	18.173	-41.595
8	7.1405	22.991	-40.61
8	7.1738	27.668	-40.066
8	7.2072	32.366	-39.292
8	7.2406	35.272	-39.03
8	7.2739	39.664	-38.585
8	7.3073	44.128	-38.573
8	7.3407	48.466	-38.546
8	7.374	52.861	-38.745
8	7.4074	57.295	-38.962
8	7.4408	61.36	-39.425
8	7.4741	65.579	-39.77
8	7.5075	69.943	-40.141
8	7.5409	74.488	-40.58
8	7.5742	78.097	-43.015
8	7.6076	81.938	-44.785
8	7.641	85.284	-44.587
8	7.6743	89.94	-45.036
8	7.7077	96.109	-45.038
8	7.7411	101.65	-45.66
8	7.7744	106.86	-47.02
8	7.8078	111.81	-47.576
8	7.8412	116.49	-47.579
8	7.8745	121.35	-47.867
8	7.9079	126.09	-48.243
8	7.9413	130.58	-48.298
8	7.9746	135.21	-48.502
8	8.008	139.74	-48.455
8	8.0414	142.99	-49.289
8	8.0747	147.44	-49.078
8	8.1081	151.78	-49.131
8	8.1415	156.35	-48.85
8	8.1748	161.18	-46.99
8	8.2082	165.63	-46.472
8	8.2416	169.73	-46.135
8	8.2749	174.28	-45.698
8	8.3083	181.04	-46.297
8	8.3417	185.55	-45.952
8	8.375	190.26	-45.955
8	8.4084	195.12	-45.752
8	8.4418	199.8	-46.011
8	8.4751	200.7	-45.442
8	8.5085	205.01	-45.996
8	8.5419	209.29	-46.183
8	8.5752	213.69	-46.839
8	8.6086	218.13	-47.017
8	8.642	222.48	-47.714
8	8.6753	226.94	-48.062
8	8.7087	233.61	-46.724
8	8.7421	238.19	-47.246
8	8.7754	242.92	-47.932
8	8.8088	247.9	-48.178
8	8.8422	251.05	-51.17
8	8.8755	256.27	-49.716
8	8.9089	260.97	-51.854
8	8.9423	265.42	-50.657
8	8.9756	270.37	-51.854
8	9.009	274.65	-50.144
8	9.0424	279.23	-49.857
8	9.0757	283.7	-49.491
8	9.1091	286.62	-49.289
8	9.1425	290.72	-49.631
8	9.1758	294.65	-47.75
8	9.2092	300.3	-48.434
8	9.2426	305.08	-46.895
8	9.2759	310.38	-44.501
8	9.3093	315.69	-45.014
8	9.3427	320.15	-45.176
8	9.376	325.47	-44.649
8	9.4094	330.89	-44.07
8	9.4428	336.2	-43.305
8	9.4761	340.48	-44.16
8	9.5095	345.61	-45.869
8	9.5429	350.74	-45.014
8	9.5762	356.72	-45.014
8	9.6096	361.64	-45.266
8	9.643	366.98	-46.724
8	9.6763	371.91	-47.274
8	9.7097	376.64	-47.808
8	9.7431	381.43	-48.342
8	9.7764	386.46	-49.115
8	9.8098	390.58	-49.46
8	9.8432	395.86	-50.35
8	9.8765	402.46	-52.281
8	9.9099	407.16	-52.709
8	9.9433	412.37	-53.307
8	9.9766	417.51	-53.601
8	10.01	422.55	-53.719
8	10.043	427.51	-53.883
8	10.077	432.56	-54.121
8	10.11	437.4	-54.285
8	10.143	442.25	-54.435
8	10.177	449.11	-54.169
8	10.21	454.07	-54.588
8	10.244	456.75	-55.273
8	10.277	463.07	-55.957
8	10.31	466.66	-55.444
8	10.344	471.98	-55.226
8	10.377	477.29	-55.181
8	10.41	483.05	-55.282
8	10.444	488.18	-55.349
8	10.477	493.88	-55.581
8	10.511	499.22	-56.32
9	3.5702	-498.32	25.977
9	3.6036	-493.07	25.944
9	3.637	-488.02	25.768
9	3.6703	-482.92	25.647
9	3.7037	-477.85	25.48
9	3.7371	-472.75	25.384
9	3.7704	-467.5	25.32
9	3.8038	-462.17	25.336
9	3.8372	-456.8	25.482
9	3.8705	-451.54	25.729
9	3.9039	-446.05	26.06
9	3.9373	-440.94	26.583
9	3.9706	-434.83	26.346
9	4.004	-429.88	27.03
9	4.0374	-424.94	27.822
9	4.0707	-420.07	28.567
9	4.1041	-414.92	29.377
9	4.1375	-409.7	30.296
9	4.1708	-404.25	31.256
9	4.2042	-399.03	32.783
9	4.2376	-393.56	35.177
9	4.2709	-388.17	37.143
9	4.3043	-382.19	36.117
9	4.3377	-375.94	37.058
9	4.371	-369.96	38.768
9	4.4044	-367.39	39.623
9	4.4378	-362.69	40.83
9	4.4711	-357.79	42.449
9	4.5045	-353.03	42.7
9	4.5379	-348.72	44.29
9	4.5712	-344.13	45.464
9	4.6046	-339.8	46.845
9	4.638	-335.29	47.879
9	4.6713	-330.51	49.261
9	4.7047	-325.27	49.322
9	4.7381	-320.5	50.859
9	4.7714	-315.75	52.092
9	4.8048	-310.52	53.765
9	4.8382	-305.46	55.123
9	4.8715	-300.09	56.882
9	4.9049	-294.9	58.452
9	4.9383	-289.71	60.277
9	4.9716	-285.97	65.576
9	5.005	-281.51	65.007
9	5.0384	-276.43	65.954
9	5.0717	-271.64	68.69
9	5.1051	-267.37	66.98
9	5.1385	-262.89	68.535
9	5.1718	-258.82	71.254
9	5.2052	-253.69	72.109
9	5.2386	-251.98	74.674
9	5.2719	-244.53	75.495
9	5.3053	-240.01	75.529
9	5.3387	-235.74	77.239
9	5.372	-231.29	76.726
9	5.4054	-226.84	77.356
9	5.4388	-220.35	78.949
9	5.4721	-214.36	79.804
9	5.5055	-209.91	80.446
9	5.5389	-205.64	81.535
9	5.5722	-201.19	82.246
9	5.6056	-196.63	83.294
9	5.639	-191.28	83.223
9	5.6723	-187.04	83.782
9	5.7057	-182.51	84.055
9	5.7391	-178.06	84.541
9	5.7724	-173.68	84.731
9	5.8058	-169.06	85.18
9	5.8392	-164.24	85.463
9	5.8725	-159.46	86.049
9	5.9059	-154.68	86.27
9	5.9393	-149.78	86.945
9	5.9726	-144.91	87.485
9	6.006	-139.99	88.254
9	6.0394	-136.57	90.063
9	6.0727	-131.89	90.915
9	6.1061	-127.27	91.143
9	6.1395	-122.74	91.921
9	6.1728	-118.34	92.002
9	6.2062	-113.73	92.544
9	6.2396	-109.48	92.642
9	6.2729	-106.65	93.482
9	6.3063	-102.37	92.627
9	6.3397	-97.241	94.337
9	6.373	-92.795	95.705
9	6.4064	-87.961	96.377
9	6.4398	-84.844	96.475
9	6.4731	-77.578	96.047
9	6.5065	-72.448	95.192
9	6.5399	-67.755	95.99
9	6.5732	-63.176	96.594
9	6.6066	-60.684	97.483
9	6.64	-56.888	99.125
9	6.6733	-52.855	99.873
9	6.7067	-48.731	100.26
9	6.7401	-44.646	100.69
9	6.7734	-40.755	100.99
9	6.8068	-36.874	101.35
9	6.8402	-32.907	101.63
9	6.8735	-28.848	102.14
9	6.9069	-24.628	102.37
9	6.9403	-20.455	103.05
9	6.9736	-15.168	102.03
9	7.007	-11.749	102.03
9	7.0404	-7.3577	102.29
9	7.0737	-2.8954	102.97
9	7.1071	2.5837	103.79
9	7.1405	6.0336	104.08
9	7.1738	10.26	104.19
9	7.2072	13.215	104.94
9	7.2406	17.242	104.87
9	7.2739	21.598	104.87
9	7.3073	25.716	104.65
9	7.3407	31.425	105.02
9	7.374	35.272	106.31
9	7.4074	39.974	104.17
9	7.4408	44.248	103.31
9	7.4741	48.543	102.93
9	7.5075	52.802	102.57
9	7.5409	57.297	102.42
9	7.5742	60.748	102.54
9	7.6076	65.786	101.57
9	7.641	69.939	101.18
9	7.6743	74.179	101.31
9	7.7077	77.163	102.03
9	7.7411	80.582	101.18
9	7.7744	85.034	101.59
9	7.8078	88.277	100.32
9	7.8412	93.406	101.18
9	7.8745	97.155	102.1
9	7.9079	100.76	101.01
9	7.9413	104.52	101.18
9	7.9746	107.57	101.69
9	8.008	111.36	101.18
9	8.0414	117.34	101.18
9	8.0747	121.27	101.61
9	8.1081	125.58	101.81
9	8.1415	128.46	101.18
9	8.1748	133.16	102.46
9	8.2082	137.05	102.49
9	8.2416	140.85	102.46
9	8.2749	145.56	102.89
9	8.3083	149.83	102.89
9	8.3417	152.4	102.89
9	8.375	157.1	103.31
9	8.4084	162.3	103.51
9	8.4418	164.54	103.23
9	8.4751	171.2	102.89
9	8.5085	175.05	102.46
9	8.5419	179.56	102.83
9	8.5752	184.03	104.6
9	8.6086	187.88	102.46
9	8.642	192.61	103.13
9	8.6753	197.12	103.52
9	8.7087	199.81	104.86
9	8.7421	204.57	104.24
9	8.7754	207.76	105.76
9	8.8088	210.87	105.62
9	8.8422	214.6	106.4
9	8.8755	218.07	108.27
9	8.9089	221.74	108.42
9	8.9423	227.2	107.59
9	8.9756	231.9	108.02
9	9.009	235.15	105.11
9	9.0424	238.74	106.31
9	9.0757	246.4	107.64
9	9.1091	251.99	106.73
9	9.1425	252.48	108.15
9	9.1758	255.84	108.87
9	9.2092	262.68	108.87
9	9.2426	266.1	109.73
9	9.2759	271.13	110.13
9	9.3093	276.36	108.87
9	9.3427	280.69	108.7
9	9.376	284.64	108.68
9	9.4094	287.56	108.61
9	9.4428	290.89	108.02
9	9.4761	295.07	107.63
9	9.5095	299.19	107.47
9	9.5429	303.56	107.22
9	9.5762	307.88	106.61
9	9.6096	311.76	107.99
9	9.643	316.4	107.06
9	9.6763	319.37	106.77
9	9.7097	323.81	105.78
9	9.7431	330.35	104.24
9	9.7764	333.06	102.84
9	9.8098	337.08	101.47
9	9.8432	341.48	101.15
9	9.8765	349.03	102.89
9	9.9099	350.88	102.09
9	9.9433	354.77	101.77
9	9.9766	361	100.32
9	10.01	364.3	99.435
9	10.043	367.55	98.275
9	10.077	373.82	98.612
9	10.11	378.45	96.932
9	10.143	384.05	95.681
9	10.177	388.71	94.677
9	10.21	393.82	93.668
9	10.244	398.61	92.627
9	10.277	403.66	91.8
9	10.31	408.71	90.79
9	10.344	411.35	90.319
9	10.377	416.89	88.977
9	10.41	421.04	88.403
9	10.444	425.11	87.498
9	10.477	431.1	86.643
9	10.511	434.35	85.446
9	10.544	438.62	84.371
9	10.577	442.77	82.759
9	10.611	447.05	81.707
9	10.644	452.3	78.607
9	10.677	455.04	78.949
9	10.711	462.08	76.932
9	10.744	467.01	75.529
9	10.777	469.67	74.811
9	10.811	475.07	73.444
9	10.844	479.8	71.921
9	10.878	484.69	70.859
9	10.911	489.15	69.762
9	10.944	494.04	68.897
9	10.978	498.87	67.747
10	3.6703	-495.2	-75.364
10	3.7037	-490.31	-75.068
10	3.7371	-485.37	-74.082
10	3.7704	-479.39	-76.646
10	3.8038	-474.67	-76.752
10	3.8372	-473.4	-77.501
10	3.8705	-467.42	-77.501
10	3.9039	-463.57	-78.784
10	3.9373	-459.04	-79.553
10	3.9706	-455.45	-80.921
10	4.004	-448.79	-79.624
10	4.0374	-444.34	-81.776
10	4.0707	-439.38	-82.118
10	4.1041	-434.93	-83.486
10	4.1375	-431	-84.17
10	4.1708	-423.82	-82.631
10	4.2042	-420.4	-86.05
10	4.2376	-417.41	-85.623
10	4.2709	-412.7	-87.76
[truncated: 9,918 more rows]
