# Supplementary material for: A universal function for capacity of bidirectional pedestrian streams: Filling the gaps in the literature
Source: PLoS One. 2018 Dec 19;13(12):e0208496. doi: 10.1371/journal.pone.0208496 (PMC6300270; doi:10.1371/journal.pone.0208496)
Supplement: S1 Data Set — Trajectories are divided into folders for the different experiments within the ZIP archive. Data relative to the own experiments are directly provided as a CSV file. Links are provided for data obtained from open database from third party researchers. (ZIP) [file pone.0208496.s001.zip › datasets/dataset_A/3_3_C.csv]

ped. #	time (s)	x (cm)	y (cm)
1	0.33367	-499.27	-62.16
1	0.36703	-494.4	-61.485
1	0.4004	-489.3	-60.71
1	0.43377	-484.25	-59.893
1	0.46713	-479.18	-59.115
1	0.5005	-474.37	-58.255
1	0.53387	-469.62	-57.6
1	0.56723	-464.89	-56.911
1	0.6006	-460.16	-56.065
1	0.63397	-455.48	-55.394
1	0.66733	-450.91	-55.038
1	0.7007	-446.25	-54.654
1	0.73407	-441.77	-54.48
1	0.76743	-436.89	-54.376
1	0.8008	-432.39	-54.324
1	0.83417	-427.7	-54.533
1	0.86753	-423.11	-54.572
1	0.9009	-418.36	-54.871
1	0.93427	-413.44	-55.074
1	0.96763	-408.7	-55.284
1	1.001	-403.97	-55.631
1	1.0344	-399.1	-55.824
1	1.0677	-394.26	-56.206
1	1.1011	-389.36	-56.342
1	1.1345	-384.4	-56.503
1	1.1678	-379.81	-56.421
1	1.2012	-375.14	-56.124
1	1.2346	-370.54	-55.694
1	1.2679	-365.94	-55.005
1	1.3013	-361.11	-54.281
1	1.3347	-356.53	-53.3
1	1.368	-351.87	-52.478
1	1.4014	-347.24	-51.701
1	1.4348	-342.37	-50.731
1	1.4681	-337.68	-50.113
1	1.5015	-332.87	-49.214
1	1.5349	-328.19	-48.792
1	1.5682	-323.72	-48.106
1	1.6016	-318.92	-47.44
1	1.635	-314.24	-46.877
1	1.6683	-309.39	-46.181
1	1.7017	-304.55	-45.317
1	1.7351	-299.57	-44.875
1	1.7684	-294.75	-44.414
1	1.8018	-289.72	-44.098
1	1.8352	-284.61	-43.773
1	1.8685	-279.19	-43.642
1	1.9019	-273.44	-43.616
1	1.9353	-267.43	-43.511
1	1.9686	-261.53	-43.517
1	2.002	-255.54	-43.4
1	2.0354	-249.81	-43.202
1	2.0687	-243.43	-43.305
1	2.1021	-237.8	-43.003
1	2.1355	-232.27	-42.651
1	2.1688	-226.97	-42.429
1	2.2022	-222.39	-41.899
1	2.2356	-216.93	-40.74
1	2.2689	-211.52	-40.786
1	2.3023	-206.24	-39.994
1	2.3357	-201.46	-39.159
1	2.369	-196.88	-38.618
1	2.4024	-192.46	-38.02
1	2.4358	-187.9	-37.402
1	2.4691	-183.59	-37.32
1	2.5025	-178.85	-36.847
1	2.5359	-174.42	-36.502
1	2.5692	-169.61	-36.13
1	2.6026	-165.12	-35.793
1	2.636	-160.43	-35.328
1	2.6693	-155.67	-34.946
1	2.7027	-150.79	-34.483
1	2.7361	-149	-34.108
1	2.7694	-145.12	-32.191
1	2.8028	-139.99	-33.901
1	2.8362	-133.32	-34.242
1	2.8695	-129.96	-33.369
1	2.9029	-124.6	-32.191
1	2.9363	-119.08	-33.234
1	2.9696	-115.62	-33.473
1	3.003	-111.61	-33.868
1	3.0364	-107.31	-33.934
1	3.0697	-104.08	-33.901
1	3.1031	-98.608	-34.072
1	3.1365	-94.709	-34.591
1	3.1698	-90.552	-34.734
1	3.2032	-83.93	-35.137
1	3.2366	-82.621	-35.354
1	3.2699	-77.578	-35.61
1	3.3033	-73.303	-35.61
1	3.3367	-69.028	-35.61
1	3.37	-64.48	-35.933
1	3.4034	-60.073	-35.727
1	3.4368	-55.784	-35.238
1	3.4701	-51.506	-34.997
1	3.5035	-47.235	-34.34
1	3.5369	-43.175	-34.201
1	3.5702	-39.047	-33.572
1	3.6036	-36.541	-32.191
1	3.637	-32.638	-31.571
1	3.6703	-24.573	-31.336
1	3.7037	-19.318	-30.448
1	3.7371	-14.71	-29.744
1	3.7704	-10.655	-28.937
1	3.8038	-6.3684	-28.67
1	3.8372	-1.7942	-27.806
1	3.8705	2.4005	-27.59
1	3.9039	6.9993	-26.906
1	3.9373	11.745	-26.541
1	3.9706	16.471	-26.011
1	4.004	21.099	-25.736
1	4.0374	25.9	-25.349
1	4.0707	30.468	-25.192
1	4.1041	35.209	-24.786
1	4.1375	40.264	-24.526
1	4.1708	45.034	-24.232
1	4.2042	48.096	-26.206
1	4.2376	52.515	-24.416
1	4.2709	56.409	-23.907
1	4.3043	61.774	-23.641
1	4.3377	66.304	-23.159
1	4.371	72.033	-22.787
1	4.4044	76.955	-21.974
1	4.4378	81.685	-21.143
1	4.4711	86.129	-20.228
1	4.5045	90.549	-19.547
1	4.5379	94.906	-18.741
1	4.5712	99.171	-17.946
1	4.6046	103.48	-17.491
1	4.638	108.03	-16.83
1	4.6713	112.16	-16.329
1	4.7047	116.73	-15.705
1	4.7381	121.47	-15.11
1	4.7714	126.12	-14.32
1	4.8048	130.99	-13.633
1	4.8382	135.78	-12.969
1	4.8715	137.98	-12.689
1	4.9049	142.71	-12.487
1	4.9383	147.32	-12.476
1	4.9716	152.02	-12.562
1	5.005	156.42	-12.731
1	5.0384	160.83	-12.819
1	5.0717	165.05	-12.87
1	5.1051	169.26	-13.023
1	5.1385	173.23	-13.38
1	5.1718	178.11	-12.236
1	5.2052	181.46	-12.528
1	5.2386	187.1	-14.066
1	5.2719	191.53	-14.378
1	5.3053	194.82	-14.468
1	5.3387	199.06	-14.443
1	5.372	201.98	-14.237
1	5.4054	207.11	-13.382
1	5.4388	212.24	-14.237
1	5.4721	216.17	-13.74
1	5.5055	218.57	-13.553
1	5.5389	222.5	-11.673
1	5.5722	226.63	-10.914
1	5.6056	230.52	-10.502
1	5.639	234.31	-9.8535
1	5.6723	239.33	-9.5024
1	5.7057	242.93	-9.3643
1	5.7391	247.15	-9.1106
1	5.7724	251.37	-8.7329
1	5.8058	255.57	-8.4352
1	5.8392	256.87	-7.74
1	5.8725	261.65	-7.056
1	5.9059	265.62	-7.2387
1	5.9393	269.43	-7.7686
1	5.9726	274.65	-9.1078
1	6.006	278.82	-10.212
1	6.0394	282.5	-11.15
1	6.0727	286.2	-12.199
1	6.1061	290.2	-13.406
1	6.1395	294.09	-14.754
1	6.1728	297.92	-15.961
1	6.2062	303.16	-18.16
1	6.2396	307.43	-19.441
1	6.2729	311.9	-20.786
1	6.3063	316.32	-21.848
1	6.3397	320.91	-22.922
1	6.373	325.46	-23.88
1	6.4064	330.22	-22.787
1	6.4398	334.93	-23.446
1	6.4731	339.97	-23.933
1	6.5065	344.69	-24.353
1	6.5399	349.13	-24.637
1	6.5732	353.84	-25.079
1	6.6066	358.49	-25.217
1	6.64	362.88	-25.371
1	6.6733	366.95	-25.497
1	6.7067	371.28	-25.627
1	6.7401	375.23	-25.768
1	6.7734	379.62	-25.908
1	6.8068	383.93	-26.045
1	6.8402	385.79	-26.206
1	6.8735	390.23	-26.346
1	6.9069	396.48	-27.489
1	6.9403	401.16	-27.831
1	6.9736	405.99	-28.046
1	7.007	409.73	-27.916
1	7.0404	416.05	-28.087
1	7.0737	419.99	-29.626
1	7.1071	424.81	-28.615
1	7.1405	429.27	-30.223
1	7.1738	431.53	-31.763
1	7.2072	435.91	-32.62
1	7.2406	443.14	-34.067
1	7.2739	448.3	-33.764
1	7.3073	450.76	-33.901
1	7.3407	456.23	-35.781
1	7.374	463.32	-36.044
1	7.4074	464.96	-35.172
1	7.4408	473.79	-36.613
1	7.4741	484.1	-35.61
1	7.5075	490.09	-34.966
1	7.5409	495.44	-34.657
2	1.368	-496.19	58.525
2	1.4014	-491.04	57.781
2	1.4348	-485.82	56.904
2	1.4681	-480.6	56.146
2	1.5015	-475.36	55.477
2	1.5349	-469.99	54.989
2	1.5682	-464.97	54.556
2	1.6016	-459.8	54.316
2	1.635	-454.68	54.062
2	1.6683	-449.57	53.991
2	1.7017	-444.42	53.685
2	1.7351	-439.06	53.571
2	1.7684	-433.66	53.425
2	1.8018	-428.32	53.454
2	1.8352	-422.71	53.506
2	1.8685	-417.35	53.68
2	1.9019	-412.06	53.889
2	1.9353	-406.69	54.028
2	1.9686	-401.37	54.291
2	2.002	-395.96	54.437
2	2.0354	-390.7	54.429
2	2.0687	-385.57	54.18
2	2.1021	-380.46	53.89
2	2.1355	-375.25	53.464
2	2.1688	-369.93	52.933
2	2.2022	-364.66	52.471
2	2.2356	-359.46	51.876
2	2.2689	-354.09	51.345
2	2.3023	-348.73	50.836
2	2.3357	-343.18	50.232
2	2.369	-337.74	49.697
2	2.4024	-332.34	48.172
2	2.4358	-327.15	47.748
2	2.4691	-322.17	47.817
2	2.5025	-317.31	47.838
2	2.5359	-312.77	47.919
2	2.5692	-307.89	48.251
2	2.6026	-303.31	48.533
2	2.636	-298.81	48.986
2	2.6693	-294	49.289
2	2.7027	-288.84	50.122
2	2.7361	-283.74	50.948
2	2.7694	-278.73	51.709
2	2.8028	-273.48	52.716
2	2.8362	-267.8	53.858
2	2.8695	-262.55	54.893
2	2.9029	-257.38	55.964
2	2.9363	-251.86	57.124
2	2.9696	-246.45	58.042
2	3.003	-241.13	58.77
2	3.0364	-236.25	61.679
2	3.0697	-231.07	62.302
2	3.1031	-225.88	62.749
2	3.1365	-220.92	63.096
2	3.1698	-215.82	63.272
2	3.2032	-210.68	63.518
2	3.2366	-205.51	63.669
2	3.2699	-200.29	64.056
2	3.3033	-195.05	64.407
2	3.3367	-189.63	64.609
2	3.37	-184.29	65.022
2	3.4034	-178.92	65.164
2	3.4368	-173.56	65.944
2	3.4701	-168.43	66.337
2	3.5035	-163.25	66.939
2	3.5369	-158.32	67.373
2	3.5702	-153.6	68.407
2	3.6036	-148.93	68.759
2	3.637	-144.34	69.722
2	3.6703	-139.79	70.196
2	3.7037	-135.17	71.347
2	3.7371	-130.51	71.976
2	3.7704	-126.1	72.82
2	3.8038	-121.49	73.447
2	3.8372	-116.65	74.393
2	3.8705	-110.06	73.819
2	3.9039	-105.22	74.426
2	3.9373	-100.69	74.538
2	3.9706	-95.868	74.681
2	4.004	-94.676	74.674
2	4.0374	-90.017	74.641
2	4.0707	-85.523	74.303
2	4.1041	-80.759	74.354
2	4.1375	-76.041	73.94
2	4.1708	-71.11	73.952
2	4.2042	-66.035	73.375
2	4.2376	-60.849	73.262
2	4.2709	-55.65	72.42
2	4.3043	-50.374	71.951
2	4.3377	-45.311	71.35
2	4.371	-40.055	70.863
2	4.4044	-35.004	70.532
2	4.4378	-29.908	70.342
2	4.4711	-25.068	70.451
2	4.5045	-20.401	70.508
2	4.5379	-15.868	71.055
2	4.5712	-10.039	72.109
2	4.6046	-5.7644	72.109
2	4.638	-1.04	72.25
2	4.6713	3.0479	72.57
2	4.7047	7.7626	73.084
2	4.7381	12.445	73.444
2	4.7714	17.157	74.157
2	4.8048	22.05	74.951
2	4.8382	26.951	75.754
2	4.8715	31.718	76.677
2	4.9049	36.522	77.489
2	4.9383	41.35	78.25
2	4.9716	46.813	75.957
2	5.005	52.335	76.603
2	5.0384	55.664	78.018
2	5.0717	60.167	78.097
2	5.1051	66.174	77.823
2	5.1385	70.593	77.779
2	5.1718	75.203	77.649
2	5.2052	79.754	77.503
2	5.2386	84.199	76.516
2	5.2719	89.277	76.29
2	5.3053	94.554	76.243
2	5.3387	100.02	75.94
2	5.372	103.49	77.681
2	5.4054	109.65	76.384
2	5.4388	115.01	77.562
2	5.4721	121.62	77.239
2	5.5055	124.18	77.239
2	5.5389	132.73	78.949
2	5.5722	137.49	79.382
2	5.6056	141.85	79.841
2	5.639	146.04	80.276
2	5.6723	150.4	80.483
2	5.7057	149.4	81.941
2	5.7391	153.74	82.24
2	5.7724	160.01	80.729
2	5.8058	164.4	80.752
2	5.8392	168.77	81.469
2	5.8725	172.06	83.223
2	5.9059	178.9	83.223
2	5.9393	183.69	83.811
2	5.9726	188.3	84.078
2	6.006	193.53	83.626
2	6.0394	198.7	83.697
2	6.0727	203.81	83.631
2	6.1061	208.87	83.691
2	6.1395	213.87	83.371
2	6.1728	218.76	83.17
2	6.2062	223.81	82.807
2	6.2396	228.55	85.372
2	6.2729	233.74	84.611
2	6.3063	240.45	83.223
2	6.3397	245.58	82.368
2	6.373	250.71	81.513
2	6.4064	255.84	81.513
2	6.4398	262.68	81.513
2	6.4731	266.95	81.513
2	6.5065	272.24	81.696
2	6.5399	277.44	82.06
2	6.5732	282.49	82.547
2	6.6066	288	79.869
2	6.64	292.4	84.21
2	6.6733	297.73	84.078
2	6.7067	302.69	83.565
2	6.7401	307.14	84.933
2	6.7734	309.7	85.788
2	6.8068	313.12	86.643
2	6.8402	319.1	85.788
2	6.8735	326.7	86.19
2	6.9069	331.5	87.925
2	6.9403	337.4	87.669
2	6.9736	342.91	88.062
2	7.007	347.55	89.473
2	7.0404	352.36	89.001
2	7.0737	356.19	89.679
2	7.1071	362.7	89.208
2	7.1405	367.49	87.669
2	7.1738	371.94	87.156
2	7.2072	377.63	88.207
2	7.2406	382.11	85.394
2	7.2739	387.08	86.122
2	7.3073	394.75	85.454
2	7.3407	398.18	83.651
2	7.374	402.89	83.223
2	7.4074	409.56	82.026
2	7.4408	417.42	80.659
2	7.4741	425.11	83.223
2	7.5075	429.39	84.078
2	7.5409	430.24	82.368
2	7.5742	436.89	81.645
2	7.6076	440.5	82.368
2	7.641	445.63	83.223
2	7.6743	450.86	83.087
2	7.7077	456.47	83.018
2	7.7411	461.88	83.223
2	7.7744	465.72	84.506
2	7.8078	473.16	82.881
2	7.8412	478.47	83.525
2	7.8745	482.39	84.078
2	7.9079	489.23	84.078
2	7.9413	495.22	84.078
3	1.9686	-498.2	123.87
3	2.002	-493.93	123.7
3	2.0354	-488.37	123.83
3	2.0687	-482.81	124.26
3	2.1021	-478.53	124.26
3	2.1355	-474.13	123.94
3	2.1688	-469.73	123.22
3	2.2022	-466.57	123.4
3	2.2356	-462.3	123.19
3	2.2689	-457.77	122.7
3	2.3023	-453.35	122.35
3	2.3357	-448.99	121.83
3	2.369	-444.53	121.41
3	2.4024	-439.21	120.84
3	2.4358	-435.09	120.72
3	2.4691	-430.87	120.7
3	2.5025	-426.88	120.82
3	2.5359	-422.75	121.06
3	2.5692	-418.79	121.28
3	2.6026	-414.83	121.4
3	2.636	-410.97	121.47
3	2.6693	-406.98	121.57
3	2.7027	-403	121.85
3	2.7361	-399.08	121.98
3	2.7694	-394.95	122.23
3	2.8028	-393.04	122.55
3	2.8362	-389.03	123.04
3	2.8695	-385.02	123.45
3	2.9029	-381.07	123.4
3	2.9363	-377.4	123.94
3	2.9696	-374.23	124.26
3	3.003	-370.81	124.26
3	3.0364	-366.54	124.26
3	3.0697	-363.12	125.11
3	3.1031	-360.08	124.74
3	3.1365	-356.78	124.1
3	3.1698	-353.79	123.47
3	3.2032	-350.74	122.73
3	3.2366	-347.55	121.96
3	3.2699	-344.51	121.18
3	3.3033	-341.65	120.45
3	3.3367	-338.58	119.48
3	3.37	-335.65	119.27
3	3.4034	-332.65	118.47
3	3.4368	-329.74	118.26
3	3.4701	-326.75	117.85
3	3.5035	-323.59	117.79
3	3.5369	-320.44	117.79
3	3.5702	-317.04	117.98
3	3.6036	-313.63	118.05
3	3.637	-309.89	119.08
3	3.6703	-306.33	119.47
3	3.7037	-302.75	120.74
3	3.7371	-298.94	121.53
3	3.7704	-294.91	123.03
3	3.8038	-291.19	124.07
3	3.8372	-287.27	125.59
3	3.8705	-283.28	126.48
3	3.9039	-279.4	127.97
3	3.9373	-275.48	128.74
3	3.9706	-272.5	128.53
3	4.004	-268.57	129.36
3	4.0374	-264.74	130.37
3	4.0707	-261.11	131.01
3	4.1041	-257.22	131.9
3	4.1375	-253.45	132.39
3	4.1708	-249.84	131.53
3	4.2042	-245.58	133.84
3	4.2376	-242.15	132.38
3	4.2709	-238.67	132.28
3	4.3043	-234.92	132.32
3	4.3377	-231.35	131.61
3	4.371	-227.39	131.61
3	4.4044	-223.68	131.14
3	4.4378	-219.84	131.12
3	4.4711	-216.22	131.16
3	4.5045	-212.6	131.39
3	4.5379	-208.83	131.7
3	4.5712	-205.31	132.44
3	4.6046	-201.7	132.97
3	4.638	-198.03	133.61
3	4.6713	-194.19	134.14
3	4.7047	-190.49	134.97
3	4.7381	-186.97	135.52
3	4.7714	-183.17	136.31
3	4.8048	-179.53	137.03
3	4.8382	-175.82	138.18
3	4.8715	-172.44	139.05
3	4.9049	-168.96	139.89
3	4.9383	-165.54	140.92
3	4.9716	-162.13	141.55
3	5.005	-158.62	142.28
3	5.0384	-155.39	142.86
3	5.0717	-151.81	143.08
3	5.1051	-148.48	143.33
3	5.1385	-144.7	143.59
3	5.1718	-141.17	143.74
3	5.2052	-137.33	143.79
3	5.2386	-133.69	143.86
3	5.2719	-129.69	143.93
3	5.3053	-125.95	143.96
3	5.3387	-122.11	143.83
3	5.372	-118.15	143.54
3	5.4054	-113.98	142.84
3	5.4388	-110.29	142.01
3	5.4721	-106.43	141.4
3	5.5055	-102.88	141.53
3	5.5389	-98.565	140.73
3	5.5722	-96.386	141.36
3	5.6056	-91.256	140.5
3	5.639	-87.385	140.22
3	5.6723	-85.272	140.5
3	5.7057	-80.235	139.95
3	5.7391	-77.578	140.5
3	5.7724	-71.14	140.4
3	5.8058	-67.607	140.5
3	5.8392	-66.463	141.36
3	5.8725	-61.334	142.21
3	5.9059	-57.153	142.41
3	5.9393	-53.288	142.75
3	5.9726	-48.958	143.19
3	6.006	-44.716	143.63
3	6.0394	-40.816	145.63
3	6.0727	-36.587	146.46
3	6.1061	-30.531	145.16
3	6.1395	-26.447	145.85
3	6.1728	-23.376	146.32
3	6.2062	-19.194	146.8
3	6.2396	-15.016	147.06
3	6.2729	-10.804	147.31
3	6.3063	-6.8056	147.36
3	6.3397	-5.695	146.9
3	6.373	-1.0738	146.56
3	6.4064	5.8099	146.75
3	6.4398	9.505	146.6
3	6.4731	12.018	146.15
3	6.5065	16.191	145.44
3	6.5399	19.918	144.85
3	6.5732	23.954	143.88
3	6.6066	27.908	143.1
3	6.64	32.161	142.14
3	6.6733	34.417	142.21
3	6.7067	42.564	140.6
3	6.7401	45.366	140.47
3	6.7734	47.583	140.33
3	6.8068	53.139	140.25
3	6.8402	54.212	139.85
3	6.8735	59.209	140.5
3	6.9069	64.339	140.5
3	6.9403	66.049	140.5
3	6.9736	67.759	140.5
3	7.007	73.743	141.36
3	7.0404	77.463	141.49
3	7.0737	80.582	139.65
3	7.1071	85.712	138.79
3	7.1405	90.338	140.2
3	7.1738	94.261	140.5
3	7.2072	96.826	141.36
3	7.2406	101.96	141.36
3	7.2739	105.72	140.33
3	7.3073	109.65	141.36
3	7.3407	113.92	141.36
3	7.374	120.34	140.07
3	7.4074	123.33	140.5
3	7.4408	125.47	140.93
3	7.4741	134.46	138.6
3	7.5075	140.43	140.5
3	7.5409	144.7	140.5
3	7.5742	145.07	140.85
3	7.6076	148.92	140.63
3	7.641	151.54	140.5
3	7.6743	156.67	139.65
3	7.7077	160.29	137.66
3	7.7411	163	137.77
3	7.7744	167.66	137.3
3	7.8078	172.15	136.02
3	7.8412	175.99	136.4
3	7.8745	183.61	138.55
3	7.9079	184.46	138.37
3	7.9413	189.09	138.38
3	7.9746	194.61	138.28
3	8.008	195.67	137.96
3	8.0414	199.95	138.32
3	8.0747	205.04	137.84
3	8.1081	208.01	138.36
3	8.1415	212.75	139.28
3	8.1748	216.79	141.15
3	8.2082	219.6	139.75
3	8.2416	223.35	140.5
3	8.2749	227.29	141.53
3	8.3083	228.48	143.92
3	8.3417	234.82	139.88
3	8.375	238.74	143.07
3	8.4084	240.53	142.34
3	8.4418	244.32	141.46
3	8.4751	249	142.21
3	8.5085	253.28	143.07
3	8.5419	254.99	142.21
3	8.5752	263.54	142.21
3	8.6086	265.5	143.25
3	8.642	268.66	143.07
3	8.6753	273.96	139.99
3	8.7087	277.21	141.36
3	8.7421	280.63	142.21
3	8.7754	286.62	140.5
3	8.8088	288.72	140.32
3	8.8422	294.57	138.71
3	8.8755	295.17	138.79
3	8.9089	301.99	140.82
3	8.9423	305.33	140.45
3	8.9756	308.85	139.65
3	9.009	313.43	140.91
3	9.0424	316.83	141.03
3	9.0757	320.43	140.72
3	9.1091	324.03	140.84
3	9.1425	325.09	140.5
3	9.1758	328.51	140.5
3	9.2092	331.93	140.5
3	9.2426	336.2	140.5
3	9.2759	339.82	141.23
3	9.3093	343.47	141.79
3	9.3427	347.32	143.07
3	9.376	351.59	144.78
3	9.4094	357.44	144.75
3	9.4428	361	147.34
3	9.4761	364.42	146.49
3	9.5095	368.14	146.99
3	9.5429	372.54	147.77
3	9.5762	374.32	147.31
3	9.6096	378.95	148.2
3	9.643	383.62	146.68
3	9.6763	389.21	147.34
3	9.7097	390.92	146.49
3	9.7431	396.42	147.82
3	9.7764	400.75	148.63
3	9.8098	403.57	145.12
3	9.8432	409.73	145.63
3	9.8765	413.52	146.42
3	9.9099	417.42	145.63
3	9.9433	425.11	144.78
3	9.9766	430	144.38
3	10.01	431.1	143.07
3	10.043	435.86	144.27
3	10.077	442.14	143.87
3	10.11	446.67	143.7
3	10.143	449.57	140.67
3	10.177	454.43	140.65
3	10.21	457.6	140.5
3	10.244	463.5	139.39
3	10.277	468.89	136.57
3	10.31	473.24	137.23
3	10.344	476.67	134.91
3	10.377	482.96	137.33
3	10.41	488.38	137.94
3	10.444	490.81	136.33
3	10.477	496.07	136.23
4	0.1001	-499.81	12.781
4	0.13347	-494.41	12.351
4	0.16683	-489.03	11.435
4	0.2002	-483.13	10.686
4	0.23357	-477.3	9.803
4	0.26693	-471.74	9.0277
4	0.3003	-466.3	8.0062
4	0.33367	-460.38	7.1968
4	0.36703	-454.41	6.4197
4	0.4004	-448.8	6.2029
4	0.43377	-443.45	6.1428
4	0.46713	-438.11	6.125
4	0.5005	-432.9	6.4268
4	0.53387	-427.63	6.6679
4	0.56723	-422.4	7.3343
4	0.6006	-416.98	7.5514
4	0.63397	-411.34	7.8886
4	0.66733	-405.82	8.1121
4	0.7007	-400.22	8.5119
4	0.73407	-394.66	8.7739
4	0.76743	-388.9	9.3505
4	0.8008	-383.1	9.6176
4	0.83417	-377	10.549
4	0.86753	-371.06	11.181
4	0.9009	-365.38	11.531
4	0.93427	-359.78	11.617
4	0.96763	-354.26	11.531
4	1.001	-348.86	11.067
4	1.0344	-343.73	10.851
4	1.0677	-338.37	10.128
4	1.1011	-332.86	9.6192
4	1.1345	-327.15	9.0028
4	1.1678	-321.63	8.0897
4	1.2012	-316.01	7.5178
4	1.2346	-310.25	6.689
4	1.2679	-304.43	5.8789
4	1.3013	-298.87	4.9055
4	1.3347	-293.17	4.084
4	1.368	-287.03	3.1616
4	1.4014	-281.3	2.7833
4	1.4348	-275.9	2.57
4	1.4681	-270.4	2.4111
4	1.5015	-265.04	2.2253
4	1.5349	-259.78	2.2844
4	1.5682	-254.33	2.1965
4	1.6016	-248.81	2.129
4	1.635	-243.09	2.0113
4	1.6683	-237.51	1.952
4	1.7017	-231.36	1.9807
4	1.7351	-225.46	2.1251
4	1.7684	-219.38	2.3991
4	1.8018	-213.45	2.5829
4	1.8352	-207.39	2.7845
4	1.8685	-201.54	2.861
4	1.9019	-195.55	3.0016
4	1.9353	-189.82	2.5663
4	1.9686	-184.17	2.2587
4	2.002	-178.35	1.6184
4	2.0354	-172.95	0.84277
4	2.0687	-167.64	0.01493
4	2.1021	-162.11	-0.82111
4	2.1355	-156.46	-1.8704
4	2.1688	-151.17	-3.1236
4	2.2022	-145.6	-4.3255
4	2.2356	-140.23	-5.6053
4	2.2689	-134.19	-7.0829
4	2.3023	-128.59	-8.1479
4	2.3357	-123.08	-9.259
4	2.369	-117.55	-9.9998
4	2.4024	-111.77	-10.818
4	2.4358	-106.91	-11.118
4	2.4691	-101.97	-11.393
4	2.5025	-97.21	-11.909
4	2.5359	-92.437	-12.335
4	2.5692	-87.329	-12.483
4	2.6026	-82.451	-12.689
4	2.636	-77.394	-12.752
4	2.6693	-71.241	-12.226
4	2.7027	-66.204	-12.051
4	2.7361	-61.228	-11.709
4	2.7694	-56.128	-11.365
4	2.8028	-50.913	-10.927
4	2.8362	-45.588	-10.212
4	2.8695	-40.238	-10.06
4	2.9029	-34.997	-10.021
4	2.9363	-29.932	-9.8337
4	2.9696	-25.021	-9.84
4	3.003	-16.059	-10.575
4	3.0364	-14.344	-10.751
4	3.0697	-10.131	-10.936
4	3.1031	-4.8882	-11.022
4	3.1365	0.4324	-11.251
4	3.1698	5.4812	-11.613
4	3.2032	11.079	-12.259
4	3.2366	16.509	-12.608
4	3.2699	21.944	-13.093
4	3.3033	27.576	-13.545
4	3.3367	33.099	-14.194
4	3.37	39.055	-14.457
4	3.4034	44.649	-14.62
4	3.4368	50.585	-14.427
4	3.4701	55.994	-14.252
4	3.5035	61.486	-13.922
4	3.5369	66.604	-13.6
4	3.5702	69.468	-10.818
4	3.6036	73.743	-10.818
4	3.637	78.873	-11.673
4	3.6703	84.857	-9.9628
4	3.7037	90.841	-9.1078
4	3.7371	96.239	-7.9293
4	3.7704	101.93	-6.6054
4	3.8038	107.09	-5.6455
4	3.8372	113.25	-6.2889
4	3.8705	118.04	-5.7231
4	3.9039	122.9	-5.1149
4	3.9373	127.49	-5.0486
4	3.9706	132.05	-4.81
4	4.004	134.44	-3.9783
4	4.0374	138.68	-3.9702
4	4.0707	142.81	-4.2524
4	4.1041	147.19	-4.2395
4	4.1375	151.58	-4.651
4	4.1708	155.15	-5.709
4	4.2042	159.51	-6.4109
4	4.2376	165.22	-6.5431
4	4.2709	171.89	-6.8851
4	4.3043	176.51	-7.1752
4	4.3377	181.19	-7.2888
4	4.371	183.31	-7.2954
4	4.4044	188.39	-6.5957
4	4.4378	195.39	-4.9841
4	4.4711	199.99	-5.5122
4	4.5045	203.26	-3.5509
4	4.5379	208.74	-6.2866
4	4.5712	213.28	-5.6082
4	4.6046	217.63	-5.0301
4	4.638	221.99	-0.38768
4	4.6713	225.06	-0.55866
4	4.7047	229.18	0.19233
4	4.7381	232.96	1.3101
4	4.7714	236.97	2.6008
4	4.8048	240.96	3.5717
4	4.8382	244.93	4.5812
4	4.8715	249.32	6.0044
4	4.9049	253.7	6.5761
4	4.9383	257.66	7.0697
4	4.9716	261.76	7.1544
4	5.005	266.95	3.7159
4	5.0384	270.87	3.7862
4	5.0717	274.73	3.4876
4	5.1051	278.38	3.4698
4	5.1385	282	3.2061
4	5.1718	285.31	2.9926
4	5.2052	288.37	2.3812
4	5.2386	291.56	1.5964
4	5.2719	294.79	0.58509
4	5.3053	298.76	3.374
4	5.3387	299.77	1.2169
4	5.372	303.06	-2.2182
4	5.4054	306.65	-3.3039
4	5.4388	310.29	-4.1166
4	5.4721	313.74	-2.5338
4	5.5055	317.64	-3.7333
4	5.5389	320.64	-3.6364
4	5.5722	326.37	-6.1156
4	5.6056	330.32	-7.0299
4	5.639	334.81	-8.2313
4	5.6723	339.26	-9.1574
4	5.7057	343.56	-10.256
4	5.7391	348.37	-11.509
4	5.7724	353.51	-12.77
4	5.8058	358.44	-13.528
4	5.8392	363.75	-14.053
4	5.8725	369.4	-14.262
4	5.9059	375.02	-14.21
4	5.9393	380.64	-14.088
4	5.9726	386.09	-14.143
4	6.006	391.46	-14.345
4	6.0394	396.45	-14.445
4	6.0727	401.48	-14.996
4	6.1061	405.66	-15.479
4	6.1395	410.4	-16.31
4	6.1728	414.5	-17.157
4	6.2062	418.94	-18.281
4	6.2396	420.66	-18.925
4	6.2729	425.01	-20.379
4	6.3063	429.53	-22.122
4	6.3397	434.17	-24.096
4	6.373	439.04	-25.557
4	6.4064	444.11	-27.051
4	6.4398	448.2	-27.916
4	6.4731	456	-28.955
4	6.5065	461.97	-29.369
4	6.5399	466.15	-28.771
4	6.5732	471.75	-28.724
4	6.6066	477.6	-28.72
4	6.64	483.25	-30.481
4	6.6733	491.17	-30.003
4	6.7067	497.02	-29.859
5	2.3023	-499.24	-120.99
5	2.3357	-494.52	-120.72
5	2.369	-489.94	-120.47
5	2.4024	-485.13	-120.23
5	2.4358	-480.08	-119.73
5	2.4691	-475.03	-119.32
5	2.5025	-470.07	-118.7
5	2.5359	-465	-118.25
5	2.5692	-460.32	-117.29
5	2.6026	-455.46	-116.45
5	2.636	-450.79	-115.57
5	2.6693	-446.34	-114.76
5	2.7027	-441.89	-114.07
5	2.7361	-437.57	-113.65
5	2.7694	-433.48	-113.32
5	2.8028	-429.5	-112.96
5	2.8362	-425.3	-112.68
5	2.8695	-421.49	-112.54
5	2.9029	-417.22	-112.33
5	2.9363	-413.46	-112.3
5	2.9696	-409.12	-112.17
5	3.003	-404.89	-112.2
5	3.0364	-400.54	-112.06
5	3.0697	-396.21	-112.41
5	3.1031	-391.86	-112.55
5	3.1365	-386.2	-113.41
5	3.1698	-381.93	-112.55
5	3.2032	-377.65	-114.26
5	3.2366	-373.38	-114.26
5	3.2699	-368.25	-113.41
5	3.3033	-363.98	-113.41
5	3.3367	-358.85	-113.41
5	3.37	-357.14	-113.41
5	3.4034	-350.13	-112.9
5	3.4368	-345.95	-112.06
5	3.4701	-341.71	-111.43
5	3.5035	-337.5	-110.34
5	3.5369	-333.23	-109.53
5	3.5702	-328.81	-108.16
5	3.6036	-324.2	-106.95
5	3.637	-319.54	-105.13
5	3.6703	-314.67	-103.43
5	3.7037	-309.63	-101.2
5	3.7371	-304.87	-99.344
5	3.7704	-300.12	-96.873
5	3.8038	-295.8	-95.182
5	3.8372	-291.54	-93.407
5	3.8705	-287.37	-91.818
5	3.9039	-283.08	-89.976
5	3.9373	-279.31	-88.491
5	3.9706	-275.51	-86.807
5	4.004	-271.8	-85.438
5	4.0374	-268.41	-83.752
5	4.0707	-264.7	-82.256
5	4.1041	-261.16	-80.651
5	4.1375	-257.5	-79.146
5	4.1708	-254.11	-77.687
5	4.2042	-250.71	-76.427
5	4.2376	-247.4	-75.006
5	4.2709	-244.02	-73.873
5	4.3043	-240.72	-72.309
5	4.3377	-237.63	-70.83
5	4.371	-234.72	-69.496
5	4.4044	-231.9	-67.81
5	4.4378	-229.35	-66.278
5	4.4711	-226.69	-64.415
5	4.5045	-224.12	-62.73
5	4.5379	-221.49	-60.802
5	4.5712	-219.1	-59.193
5	4.6046	-216.41	-57.288
5	4.638	-214.26	-55.773
5	4.6713	-211.91	-54.196
5	4.7047	-209.69	-52.724
5	4.7381	-207.55	-51.31
5	4.7714	-205.31	-49.858
5	4.8048	-203.4	-48.931
5	4.8382	-201.57	-48.034
5	4.8715	-199.48	-47.059
5	4.9049	-197.39	-46.001
5	4.9383	-195.25	-45.395
5	4.9716	-193.07	-44.433
5	5.005	-190.71	-43.422
5	5.0384	-188.42	-42.714
5	5.0717	-185.94	-41.961
5	5.1051	-183.53	-41.21
5	5.1385	-180.81	-40.246
5	5.1718	-178.02	-39.524
5	5.2052	-175.11	-38.781
5	5.2386	-172.34	-38.316
5	5.2719	-169.27	-37.903
5	5.3053	-166.46	-37.454
5	5.3387	-163.38	-36.964
5	5.372	-160.33	-36.665
5	5.4054	-157.1	-36.299
5	5.4388	-153.98	-35.568
5	5.4721	-150.85	-35.048
5	5.5055	-147.71	-34.224
5	5.5389	-144.63	-33.419
5	5.5722	-141.39	-32.335
5	5.6056	-138.08	-31.615
5	5.639	-134.69	-30.652
5	5.6723	-131.26	-29.871
5	5.7057	-127.85	-29.093
5	5.7391	-127.16	-27.916
5	5.7724	-123.74	-26.901
5	5.8058	-120.4	-25.531
5	5.8392	-117.01	-23.827
5	5.8725	-113.85	-22.76
5	5.9059	-110.15	-20.934
5	5.9393	-107.17	-20.013
5	5.9726	-104.15	-19.236
5	6.006	-100.64	-18.099
5	6.0394	-97.054	-17.764
5	6.0727	-93.737	-17.208
5	6.1061	-90.389	-16.839
5	6.1395	-86.867	-16.554
5	6.1728	-83.435	-16.224
5	6.2062	-79.589	-16.051
5	6.2396	-75.895	-16.128
5	6.2729	-71.973	-16.198
5	6.3063	-67.883	-16.386
5	6.3397	-63.789	-16.625
5	6.373	-59.507	-16.844
5	6.4064	-55.066	-17.584
5	6.4398	-50.762	-17.856
5	6.4731	-46.368	-18.163
5	6.5065	-41.782	-17.727
5	6.5399	-37.597	-17.736
5	6.5732	-33.413	-17.772
5	6.6066	-29.264	-17.589
5	6.64	-25.117	-17.341
5	6.6733	-20.963	-16.824
5	6.7067	-16.675	-16.606
5	6.7401	-12.904	-16.517
5	6.7734	-8.5772	-16.344
5	6.8068	-4.4642	-16.058
5	6.8402	-0.074009	-15.578
5	6.8735	4.155	-15.352
5	6.9069	8.5722	-14.822
5	6.9403	13.209	-14.253
5	6.9736	18.06	-13.541
5	7.007	22.438	-13.002
5	7.0404	26.855	-12.538
5	7.0737	31.035	-12.252
5	7.1071	35.345	-12.079
5	7.1405	39.472	-12.195
5	7.1738	43.864	-12.054
5	7.2072	47.508	-12.398
5	7.2406	51.605	-12.32
5	7.2739	55.582	-12.634
5	7.3073	59.639	-12.656
5	7.3407	63.782	-13.341
5	7.374	69.468	-13.382
5	7.4074	74.433	-12.56
5	7.4408	76.377	-14.676
5	7.4741	82.292	-15.092
5	7.5075	86.992	-15.469
5	7.5409	91.917	-16.567
5	7.5742	96.903	-17.303
5	7.6076	101.73	-17.833
5	7.641	107.27	-17.954
5	7.6743	112.19	-18.446
5	7.7077	117.52	-18.108
5	7.7411	122.8	-17.917
5	7.7744	127.66	-17.703
5	7.8078	127.84	-17.691
5	7.8412	132.73	-17.407
5	7.8745	137.1	-17.587
5	7.9079	141.92	-17.687
5	7.9413	146.81	-18.332
5	7.9746	151.6	-18.381
5	8.008	157.53	-18.512
5	8.0414	162.51	-18.579
5	8.0747	167.68	-18.934
5	8.1081	172.78	-19.121
5	8.1415	177.52	-19.311
5	8.1748	182.47	-19.317
5	8.2082	187.2	-19.894
5	8.2416	192.14	-19.911
5	8.2749	196.95	-20.604
5	8.3083	201.71	-20.8
5	8.3417	206.41	-21.918
5	8.375	210.91	-22.144
5	8.4084	215.41	-22.989
5	8.4418	220.1	-23.432
5	8.4751	224.74	-24.273
5	8.5085	229.56	-25.129
5	8.5419	234.22	-26.079
5	8.5752	239.57	-27.181
5	8.6086	244.81	-28.434
5	8.642	250.17	-29.546
5	8.6753	255.72	-30.766
5	8.7087	261.05	-31.51
5	8.7421	266.3	-32.367
5	8.7754	271.81	-32.461
5	8.8088	277.16	-32.712
5	8.8422	282.68	-32.55
5	8.8755	287.83	-32.571
5	8.9089	292.97	-32.117
5	8.9423	296.22	-34.032
5	8.9756	301.26	-33.822
5	9.009	306.17	-33.666
5	9.0424	310.97	-33.453
5	9.0757	316.02	-33.137
5	9.1091	320.47	-31.507
5	9.1425	325.69	-30.796
5	9.1758	331.07	-30.045
5	9.2092	336.33	-29.535
5	9.2426	341.6	-29.292
5	9.2759	346.88	-29.01
5	9.3093	352.13	-28.82
5	9.3427	357.59	-28.977
5	9.376	362.49	-29.07
5	9.4094	369.1	-29.318
5	9.4428	374.01	-29.453
5	9.4761	378.67	-29.851
5	9.5095	382.37	-29.626
5	9.5429	387.05	-29.901
5	9.5762	392.08	-30.131
5	9.6096	396.9	-29.626
5	9.643	402.41	-29.986
5	9.6763	407.16	-30.481
5	9.7097	413.57	-32.618
5	9.7431	418.67	-32.454
5	9.7764	424.13	-31.138
5	9.8098	430.07	-30.994
5	9.8432	435.89	-29.797
5	9.8765	441.92	-30.599
5	9.9099	447.34	-29.626
5	9.9433	452.41	-29.522
5	9.9766	457.6	-30.481
5	10.01	461.88	-29.626
5	10.043	466.89	-29.331
5	10.077	470.43	-28.771
5	10.11	475.78	-26.993
5	10.143	480.97	-26
5	10.177	488.81	-25.779
5	10.21	495.22	-25.351
6	3.3033	-495.87	-104.17
6	3.3367	-490.5	-105.71
6	3.37	-485.37	-104.86
6	3.4034	-481.1	-105.71
6	3.4368	-477.68	-103.15
6	3.4701	-472.55	-103.15
6	3.5035	-465.71	-103.15
6	3.5369	-460.58	-104.86
6	3.5702	-456.31	-104.86
6	3.6036	-450.83	-104.18
6	3.637	-446.58	-103.77
6	3.6703	-439.59	-103.47
6	3.7037	-435.36	-101.87
6	3.7371	-429.98	-103.66
6	3.7704	-425.41	-104.13
6	3.8038	-422.21	-105.43
6	3.8372	-419.55	-106.57
6	3.8705	-415.27	-107.39
6	3.9039	-410.91	-107.86
6	3.9373	-406.69	-108.68
6	3.9706	-402.43	-109.16
6	4.004	-396.8	-111.87
6	4.0374	-392.59	-112.46
6	4.0707	-388.15	-113.83
6	4.1041	-383.93	-114.66
6	4.1375	-379.63	-116.09
6	4.1708	-375.39	-117.23
6	4.2042	-371.03	-118.53
6	4.2376	-366.72	-119.4
6	4.2709	-361.34	-119.72
6	4.3043	-356.92	-120.32
6	4.3377	-354.7	-119.59
6	4.371	-349.85	-120.94
6	4.4044	-345.48	-121.41
6	4.4378	-343.46	-122.81
6	4.4711	-338.95	-123.22
6	4.5045	-334.57	-123.71
6	4.5379	-329.85	-124.15
6	4.5712	-324.95	-124.5
6	4.6046	-320.19	-124.62
6	4.638	-315.44	-124.97
6	4.6713	-310.88	-124.97
6	4.7047	-306.21	-125
6	4.7381	-301.49	-124.96
6	4.7714	-297.13	-125.08
6	4.8048	-292.59	-125.33
6	4.8382	-288.12	-125.67
6	4.8715	-283.73	-125.99
6	4.9049	-279.21	-126.38
6	4.9383	-274.81	-126.97
6	4.9716	-270.13	-127.25
6	5.005	-265.63	-127.74
6	5.0384	-259.25	-127.51
6	5.0717	-254.49	-128.24
6	5.1051	-249.66	-128.92
6	5.1385	-246	-130.51
6	5.1718	-241.72	-130.51
6	5.2052	-236.68	-131.77
6	5.2386	-230.81	-134.73
6	5.2719	-226.33	-136.49
6	5.3053	-218.64	-136.49
6	5.3387	-215.22	-136.49
6	5.372	-212.84	-137.6
6	5.4054	-207.53	-137.35
6	5.4388	-203.25	-137.35
6	5.4721	-198.06	-138.73
6	5.5055	-193.45	-138.79
6	5.5389	-187.86	-136.49
6	5.5722	-183.07	-136.66
6	5.6056	-178.07	-136.57
6	5.639	-172.95	-136.44
6	5.6723	-168.3	-136.27
6	5.7057	-163.25	-135.96
6	5.7391	-159.05	-136.41
6	5.7724	-154.05	-136.25
6	5.8058	-148.54	-136.49
6	5.8392	-144.08	-136.41
6	5.8725	-139.99	-135.64
6	5.9059	-132.46	-135.12
6	5.9393	-127.93	-135.25
6	5.9726	-123.66	-135.25
6	6.006	-119.36	-135.44
6	6.0394	-115.33	-135.76
6	6.0727	-111.09	-136.32
6	6.1061	-109	-138.66
6	6.1395	-104.87	-139.47
6	6.1728	-100.6	-140.13
6	6.2062	-96.732	-139.54
6	6.2396	-93.821	-140.76
6	6.2729	-88.691	-141.62
6	6.3063	-84.115	-142.83
6	6.3397	-82.707	-145.04
6	6.373	-77.578	-144.19
6	6.4064	-74.158	-144.19
6	6.4398	-70.413	-144.34
6	6.4731	-66.865	-144.43
6	6.5065	-63.086	-144.29
6	6.5399	-57.983	-144.56
6	6.5732	-56.557	-143.03
6	6.6066	-53.127	-142.3
6	6.64	-48.51	-142.47
6	6.6733	-44.642	-141.42
6	6.7067	-40.746	-140.66
6	6.7401	-36.572	-140.33
6	6.7734	-29.702	-140.76
6	6.8068	-25.427	-140.76
6	6.8402	-20.298	-140.76
6	6.8735	-18.325	-140.37
6	6.9069	-13.459	-139.91
6	6.9403	-8.3291	-139.06
6	6.9736	-3.9535	-138.93
6	7.007	1.075	-138.2
6	7.0404	5.8813	-137.86
6	7.0737	10.076	-137.68
6	7.1071	14.386	-137.47
6	7.1405	18.524	-137.38
6	7.1738	22.763	-137.17
6	7.2072	27.867	-137.27
6	7.2406	31.852	-138.2
6	7.2739	36.263	-138.13
6	7.3073	40.376	-137.82
6	7.3407	44.953	-137.85
6	7.374	47.394	-137.57
6	7.4074	52.37	-137.35
6	7.4408	57.927	-138.63
6	7.4741	62.565	-139.06
6	7.5075	67.586	-139.4
6	7.5409	72.247	-139.74
6	7.5742	75.453	-139.91
6	7.6076	79.399	-138.99
6	7.641	84.253	-139.21
6	7.6743	88.228	-139.19
6	7.7077	89.132	-139.06
6	7.7411	92.979	-138.63
6	7.7744	97.101	-138.59
6	7.8078	100.89	-138.54
6	7.8412	109.35	-138.7
6	7.8745	113.07	-138.2
6	7.9079	117.34	-138.2
6	7.9413	120.41	-139.61
6	7.9746	123.33	-138.2
6	8.008	128.39	-137.87
6	8.0414	133.42	-137.69
6	8.0747	139.9	-137
6	8.1081	144.7	-136.49
6	8.1415	148.12	-137.35
6	8.1748	151.54	-137.35
6	8.2082	155.82	-137.35
6	8.2416	160.94	-136.49
6	8.2749	166.17	-136.19
6	8.3083	170.35	-137.35
6	8.3417	174.43	-136.62
6	8.375	181.11	-138.5
6	8.4084	185.78	-139.09
6	8.4418	190.87	-139.91
6	8.4751	196	-139.06
6	8.5085	201.98	-139.06
6	8.5419	206.54	-139.91
6	8.5752	211.46	-140.4
6	8.6086	214.8	-140.76
6	8.642	219.75	-140.98
6	8.6753	224.4	-141.2
6	8.7087	229.36	-141.05
6	8.7421	233.9	-141.1
6	8.7754	238.7	-141.07
6	8.8088	243.32	-141.23
6	8.8422	247.88	-140.89
6	8.8755	252.37	-140.7
6	8.9089	257.24	-140.07
6	8.9423	260.97	-139.91
6	8.9756	265.94	-138.72
6	9.009	270.37	-138.2
6	9.0424	275	-136.93
6	9.0757	280.29	-135.57
6	9.1091	285.33	-135.21
6	9.1425	290.04	-133.93
6	9.1758	295.1	-132.74
6	9.2092	301.15	-133.93
6	9.2426	305.19	-132.89
6	9.2759	310.56	-132.22
6	9.3093	315.51	-131.97
6	9.3427	320.83	-131.48
6	9.376	325.65	-131.51
6	9.4094	330.56	-133.24
6	9.4428	336.2	-133.07
6	9.4761	341.09	-133.44
6	9.5095	346.25	-133.88
6	9.5429	351.76	-134.44
6	9.5762	354.16	-134.78
6	9.6096	361.36	-134.68
6	9.643	367.37	-135.04
6	9.6763	372.58	-135.14
6	9.7097	377.24	-134.78
6	9.7431	381.51	-134.78
6	9.7764	386.47	-135.12
6	9.8098	390.01	-134.86
6	9.8432	393.09	-133.88
6	9.8765	397.62	-133.76
6	9.9099	402.42	-133.49
6	9.9433	407.3	-133.06
6	9.9766	415.02	-132.51
6	10.01	418.43	-131.99
6	10.043	425.02	-131.92
6	10.077	428.47	-130.03
6	10.11	433.72	-129.51
6	10.143	436.54	-129.24
6	10.177	441.48	-129.03
6	10.21	446.49	-128.9
6	10.244	452.73	-130.59
6	10.277	457.5	-130.91
6	10.31	462.38	-130.28
6	10.344	467.21	-129.7
6	10.377	471.28	-131.36
6	10.41	477.26	-131.36
6	10.444	482.05	-129.48
6	10.477	487.39	-128.99
6	10.511	490.94	-129.65
6	10.544	496.5	-128.37
7	0	-496.51	81.94
7	0.033367	-491.54	82.108
7	0.066733	-486.43	82.57
7	0.1001	-480.98	83.046
7	0.13347	-475.61	83.617
7	0.16683	-470.06	84.344
7	0.2002	-464.44	85.286
7	0.23357	-458.85	86.167
7	0.26693	-453.3	87.174
7	0.3003	-447.86	87.998
7	0.33367	-442.64	88.423
7	0.36703	-437.43	88.769
7	0.4004	-432.39	88.877
7	0.43377	-427.56	88.869
7	0.46713	-422.65	88.661
7	0.5005	-417.9	88.285
7	0.53387	-412.91	87.927
7	0.56723	-407.94	87.383
7	0.6006	-402.81	86.867
7	0.63397	-397.69	86.454
7	0.66733	-392.32	85.937
7	0.7007	-386.96	85.283
7	0.73407	-381.63	84.508
7	0.76743	-376.2	83.953
7	0.8008	-370.88	83.145
7	0.83417	-365.67	82.6
7	0.86753	-360.41	82.279
7	0.9009	-355.31	82.144
7	0.93427	-350.5	82.234
7	0.96763	-345.54	82.444
7	1.001	-340.7	82.77
7	1.0344	-335.93	83.159
7	1.0677	-331.26	83.705
7	1.1011	-326.38	84.056
7	1.1345	-321.27	84.444
7	1.1678	-316.07	84.815
7	1.2012	-310.52	85.467
7	1.2346	-305.12	85.975
7	1.2679	-299.51	86.692
7	1.3013	-293.72	87.404
7	1.3347	-287.87	88.376
7	1.368	-282.51	88.732
7	1.4014	-277.14	88.896
7	1.4348	-271.94	89.267
7	1.4681	-266.82	89.296
7	1.5015	-261.87	89.043
7	1.5349	-256.76	88.771
7	1.5682	-251.84	88.403
7	1.6016	-246.89	87.815
7	1.635	-241.88	87.29
7	1.6683	-236.82	86.586
7	1.7017	-231.56	85.959
7	1.7351	-226.24	85.381
7	1.7684	-220.81	84.648
7	1.8018	-215.16	83.805
7	1.8352	-209.27	83.034
7	1.8685	-203.69	82.496
7	1.9019	-198.23	81.622
7	1.9353	-192.57	81.27
7	1.9686	-187.2	81.319
7	2.002	-181.7	81.363
7	2.0354	-176.45	81.537
7	2.0687	-171.29	82.124
7	2.1021	-166.06	82.4
7	2.1355	-160.78	82.91
7	2.1688	-155.6	83.129
7	2.2022	-150.13	83.66
7	2.2356	-144.7	84.141
7	2.2689	-138.96	84.881
7	2.3023	-133.25	85.479
7	2.3357	-127.23	86.26
7	2.369	-121.4	87.067
7	2.4024	-115.3	87.787
7	2.4358	-109.48	88.212
7	2.4691	-103.78	88.382
7	2.5025	-98.162	88.323
7	2.5359	-92.896	88.157
7	2.5692	-87.579	87.679
7	2.6026	-82.474	87.007
7	2.636	-77.165	86.287
7	2.6693	-71.844	85.639
7	2.7027	-66.549	84.823
7	2.7361	-61.116	84.173
7	2.7694	-55.415	83.122
7	2.8028	-49.949	82.286
7	2.8362	-44.292	81.275
7	2.8695	-38.638	80.308
7	2.9029	-32.98	79.473
7	2.9363	-27.741	78.842
7	2.9696	-22.624	78.471
7	3.003	-17.088	78.479
7	3.0364	-12.017	78.391
7	3.0697	-6.8163	78.6
7	3.1031	-1.6826	78.939
7	3.1365	3.2107	79.088
7	3.1698	8.2339	79.329
7	3.2032	13.118	79.491
7	3.2366	18.122	79.534
7	3.2699	23.29	79.654
7	3.3033	28.629	79.926
7	3.3367	34.107	80.206
7	3.37	39.815	80.875
7	3.4034	45.597	81.269
7	3.4368	51.134	81.875
7	3.4701	56.554	81.878
7	3.5035	62.109	82.021
7	3.5369	67.685	81.835
7	3.5702	73.207	81.77
7	3.6036	78.416	81.365
7	3.637	83.539	81.053
7	3.6703	88.605	80.411
7	3.7037	93.689	79.9
7	3.7371	98.81	79.098
7	3.7704	104.25	78.348
7	3.8038	109.51	77.445
7	3.8372	115.14	76.681
7	3.8705	120.76	75.529
7	3.9039	126.75	75.529
7	3.9373	133.59	73.819
7	3.9706	138.14	73.14
7	4.004	143.41	72.179
7	4.0374	148.89	72.364
7	4.0707	154.02	72.514
7	4.1041	159.16	72.883
7	4.1375	164.16	73.426
7	4.1708	168.74	73.781
7	4.2042	173.01	73.856
7	4.2376	177.42	74.075
7	4.2709	181.77	74.177
7	4.3043	185.44	74.322
7	4.3377	192.58	74.674
7	4.371	195.14	76.384
7	4.4044	200.62	76.804
7	4.4378	205.88	77.753
7	4.4711	211.57	76.985
7	4.5045	216.94	79.376
7	4.5379	220.79	78.094
7	4.5712	226.09	78.348
7	4.6046	231.33	78.569
7	4.638	236.49	78.59
7	4.6713	242.16	78.949
7	4.7047	247.29	79.804
7	4.7381	252.16	79.519
7	4.7714	257.11	78.925
7	4.8048	262.12	78.318
7	4.8382	267.16	77.716
7	4.8715	272.06	75.717
7	4.9049	277.54	75.394
7	4.9383	283.17	74.626
7	4.9716	288.62	74.434
7	5.005	294.18	74.322
7	5.0384	299.8	74.434
7	5.0717	305.45	75.101
7	5.1051	311.04	75.957
7	5.1385	316.34	76.856
7	5.1718	321.61	77.843
7	5.2052	326.61	78.721
7	5.2386	331.58	79.56
7	5.2719	336.47	80.503
7	5.3053	341.37	81.468
7	5.3387	346.39	82.463
7	5.372	349.88	84.078
7	5.4054	356.72	84.933
7	5.4388	362.7	87.498
7	5.4721	368.69	87.498
7	5.5055	374.53	88.782
7	5.5389	379.24	90.388
7	5.5722	385.31	91.12
7	5.6056	391.32	91.462
7	5.639	397	91.797
7	5.6723	402.41	91.855
7	5.7057	407.73	91.84
7	5.7391	412.7	91.738
7	5.7724	419.13	90.918
7	5.8058	423.4	91.772
7	5.8392	428.68	91.288
7	5.8725	435.37	91.772
7	5.9059	441	91.302
7	5.9393	447.06	90.717
7	5.9726	451.62	88.353
7	6.006	457.94	89.037
7	6.0394	463.59	88.353
7	6.0727	468.71	89.208
7	6.1061	475.65	87.798
7	6.1395	482.39	88.353
7	6.1728	488.42	88.601
7	6.2062	493.51	89.208
7	6.2396	498.94	89.308
8	3.2032	-496.09	109.52
8	3.2366	-491.88	109.38
8	3.2699	-487.22	109.1
8	3.3033	-483.14	108.77
8	3.3367	-478.39	107.8
8	3.37	-473.83	107.25
8	3.4034	-469.37	106.4
8	3.4368	-464.58	105.47
8	3.4701	-459.74	103.98
8	3.5035	-455.21	102.76
8	3.5369	-450.71	101.08
8	3.5702	-446.31	99.709
8	3.6036	-442.03	97.922
8	3.637	-438.04	96.852
8	3.6703	-434.46	95.905
8	3.7037	-430.89	95.394
8	3.7371	-427.99	95.109
8	3.7704	-424.76	94.974
8	3.8038	-421.91	94.773
8	3.8372	-418.87	94.623
8	3.8705	-416.06	94.469
8	3.9039	-412.96	94.456
8	3.9373	-409.49	94.136
8	3.9706	-406.04	94.205
8	4.004	-402.52	94.181
8	4.0374	-399.03	94.337
8	4.0707	-397.32	96.047
8	4.1041	-393.82	96.177
8	4.1375	-390.31	96.092
8	4.1708	-387.1	96.185
8	4.2042	-381.07	95.192
8	4.2376	-378.51	95.192
8	4.2709	-376.8	93.482
8	4.3043	-373.38	93.482
8	4.3377	-368.51	93.022
8	4.371	-365.47	92.604
8	4.4044	-362.37	91.798
8	4.4378	-359.32	90.684
8	4.4711	-356.66	89.868
8	4.5045	-354.16	88.963
8	4.5379	-351.46	88.546
8	4.5712	-348.85	88.169
8	4.6046	-346.6	88.086
8	4.638	-344.22	88.166
8	4.6713	-342.11	88.266
8	4.7047	-339.72	88.764
8	4.7381	-337.1	89.077
8	4.7714	-334.32	90.011
8	4.8048	-331.68	90.543
8	4.8382	-328.43	91.565
8	4.8715	-325.78	92.886
8	4.9049	-322.87	94.521
8	4.9383	-319.79	96.226
8	4.9716	-316.91	98.05
8	5.005	-313.96	100.05
8	5.0384	-310.83	101.94
8	5.0717	-307.52	103.43
8	5.1051	-304.82	104.98
8	5.1385	-301.81	106.34
8	5.1718	-299.07	107.14
8	5.2052	-295.91	108.46
8	5.2386	-292.78	109.19
8	5.2719	-289.88	109.88
8	5.3053	-286.98	110.49
8	5.3387	-283.33	110.89
8	5.372	-279.88	111.14
8	5.4054	-275.92	111.28
8	5.4388	-272.18	111.28
8	5.4721	-268.16	111.22
8	5.5055	-264.47	111.01
8	5.5389	-260.47	110.88
8	5.5722	-257.2	111.18
8	5.6056	-253.22	111.08
8	5.639	-249.14	111.22
8	5.6723	-245.38	111.51
8	5.7057	-241.9	112.2
8	5.7391	-238.54	112.74
8	5.7724	-235.57	111.95
8	5.8058	-232.25	112.6
8	5.8392	-228.78	113.3
8	5.8725	-225.34	113.86
8	5.9059	-221.79	114.66
8	5.9393	-217.91	115.49
8	5.9726	-213.85	116.37
8	6.006	-209.42	117.58
8	6.0394	-205.3	118.73
8	6.0727	-200.79	120.44
8	6.1061	-196.7	121.78
8	6.1395	-191.89	123.35
8	6.1728	-187.01	125.97
8	6.2062	-182.53	127.17
8	6.2396	-178.47	128
8	6.2729	-174.71	128.66
8	6.3063	-170.86	129.28
8	6.3397	-166.96	129.87
8	6.373	-162.98	130.09
8	6.4064	-159.14	130.41
8	6.4398	-155.17	130.61
8	6.4731	-151.27	130.9
8	6.5065	-147.16	130.76
8	6.5399	-142.65	130.6
8	6.5732	-138.21	129.99
8	6.6066	-134.86	130.24
8	6.64	-129.77	129.22
8	6.6733	-126.98	128.3
8	6.7067	-120.32	126.82
8	6.7401	-115.19	126.82
8	6.7734	-109.21	126.82
8	6.8068	-105.21	126.49
8	6.8402	-99.805	125.97
8	6.8735	-98.096	125.11
8	6.9069	-94.077	125.47
8	6.9403	-90.234	125.57
8	6.9736	-86.248	125.84
8	7.007	-82.229	125.92
8	7.0404	-78.039	126.2
8	7.0737	-73.768	126.3
8	7.1071	-69.351	126.7
8	7.1405	-64.975	127.14
8	7.1738	-60.843	127.9
8	7.2072	-56.145	128.53
8	7.2406	-51.44	129.21
8	7.2739	-46.584	129.69
8	7.3073	-42.143	130.2
8	7.3407	-39.106	131.95
8	7.374	-35.241	132.15
8	7.4074	-31.418	131.94
8	7.4408	-28.137	131.65
8	7.4741	-24.745	131.26
8	7.5075	-20.929	131.07
8	7.5409	-17.699	130.35
8	7.5742	-14.007	129.84
8	7.6076	-8.9326	127.83
8	7.641	-5.0085	127.01
8	7.6743	-2.884	124.56
8	7.7077	0.93307	123.62
8	7.7411	5.777	122.98
8	7.7744	9.4555	122.29
8	7.8078	12.952	121.64
8	7.8412	16.854	121.34
8	7.8745	20.219	121.26
8	7.9079	23.604	121.39
8	7.9413	27.075	121.38
8	7.9746	30.464	121.62
8	8.008	34.032	121.63
8	8.0414	37.9	121.99
8	8.0747	41.145	122.48
8	8.1081	43.393	123.83
8	8.1415	46.386	125.11
8	8.1748	49.805	125.97
8	8.2082	55.79	127.68
8	8.2416	59.258	128.91
8	8.2749	62.629	130.24
8	8.3083	65.707	130.41
8	8.3417	68.895	130.63
8	8.375	72.163	131.33
8	8.4084	75.355	131.43
8	8.4418	79.225	130.8
8	8.4751	84.857	130.24
8	8.5085	88.547	130.53
8	8.5419	89.132	130.24
8	8.5752	93.035	130.36
8	8.6086	97.732	131.6
8	8.642	102.69	131.01
8	8.6753	106.23	131.1
8	8.7087	111.56	131.23
8	8.7421	116.49	130.24
8	8.7754	121.14	129.74
8	8.8088	125.89	129.39
8	8.8422	129.21	128.17
8	8.8755	135.3	128.53
8	8.9089	139.57	128.53
8	8.9423	142.14	129.39
8	8.9756	146.2	129.87
8	9.009	149.75	130.34
8	9.0424	153.38	130.73
8	9.0757	157.25	131.27
8	9.1091	158.38	131.1
8	9.1425	162.8	131.18
8	9.1758	167.46	131.68
8	9.2092	171.41	132.23
8	9.2426	174.62	132.81
8	9.2759	177.7	135.54
8	9.3093	182.57	135.29
8	9.3427	188.83	134.29
8	9.376	194.13	136.01
8	9.4094	198.56	136.23
8	9.4428	201.98	137.08
8	9.4761	206.13	137.42
8	9.5095	209.9	137.98
8	9.5429	213.42	138.18
8	9.5762	216.49	140.18
8	9.6096	218.74	139.82
8	9.643	222.5	140.5
8	9.6763	225.92	139.65
8	9.7097	232.98	139.39
8	9.7431	235.03	138.56
8	9.7764	238.05	139.78
8	9.8098	240.45	138.79
8	9.8432	245.58	139.65
8	9.8765	250.28	139.22
8	9.9099	254.77	138.98
8	9.9433	260.47	136.78
8	9.9766	265.28	136.5
8	10.01	269.83	135.89
8	10.043	274.26	135.91
8	10.077	278.76	135.72
8	10.11	283.08	135.9
8	10.143	287	136.29
8	10.177	292.09	135.54
8	10.21	293.75	137.71
8	10.244	297.98	138.28
8	10.277	302.06	137.74
8	10.31	306.28	137.94
8	10.344	310.56	138.79
8	10.377	317.39	139.65
8	10.41	321.94	139.84
8	10.444	326.45	140.41
8	10.477	330.96	140.69
8	10.511	336.14	141.47
8	10.544	341.27	141.62
8	10.577	346.96	141.93
8	10.611	352.42	141.53
8	10.644	357.75	141.09
8	10.677	363.18	140.07
8	10.711	367.89	139.43
8	10.744	372.3	138.08
8	10.777	376.92	136.99
8	10.811	381.31	135.42
8	10.844	386	134.07
8	10.878	390.65	132.16
8	10.911	396.03	130.42
8	10.944	400.94	128.33
8	10.978	405.88	124.69
8	11.011	410.41	121.18
8	11.044	415.28	120.41
8	11.078	419.13	117.42
8	11.111	424.6	117.59
8	11.144	430.58	116.15
8	11.178	435.8	116.99
8	11.211	442.01	117.69
8	11.245	446.74	117.11
8	11.278	448.2	118.28
8	11.311	454.15	118.04
8	11.345	458.46	118.28
8	11.378	461.88	118.28
8	11.411	466.49	118.96
8	11.445	472.04	119.04
8	11.478	477.6	118.8
8	11.512	483.15	119.2
8	11.545	490.75	117.55
8	11.578	496.87	117.75
9	4.9049	-499.09	121.28
9	4.9383	-495.54	121.77
9	4.9716	-491.79	122.12
9	5.005	-487.87	122.17
9	5.0384	-484.12	122.24
9	5.0717	-480.06	121.8
9	5.1051	-476.26	121.58
9	5.1385	-472.55	120.84
9	5.1718	-469.11	120.69
9	5.2052	-465.57	120.38
9	5.2386	-462.52	120.54
9	5.2719	-459.41	120.62
9	5.3053	-456.51	120.97
9	5.3387	-453.73	121.68
9	5.372	-451.15	122.34
9	5.4054	-448.33	122.88
9	5.4388	-445.53	123.85
9	5.4721	-442.75	124.53
9	5.5055	-439.86	125.41
9	5.5389	-437.07	126.55
9	5.5722	-434.19	127.47
9	5.6056	-431.47	128.99
9	5.639	-428.73	130.59
9	5.6723	-426.38	132.81
9	5.7057	-423.6	134.8
9	5.7391	-421.1	136.7
9	5.7724	-418.54	138.56
9	5.8058	-416.17	140.05
9	5.8392	-413.73	141.68
9	5.8725	-411.41	142.8
9	5.9059	-409.05	144.1
9	5.9393	-406.86	145.15
9	5.9726	-404.6	145.92
9	6.006	-402.4	146.7
9	6.0394	-400.38	147.32
9	6.0727	-398.2	147.87
9	6.1061	-396.15	148.26
9	6.1395	-393.95	148.38
9	6.1728	-391.75	148.38
9	6.2062	-389.66	148.1
9	6.2396	-387.43	147.82
9	6.2729	-385.19	146.91
9	6.3063	-383.3	145.46
9	6.3397	-380.46	144.81
9	6.373	-378.21	143.62
9	6.4064	-375.94	143.07
9	6.4398	-373.81	141.79
9	6.4731	-371.34	140.53
9	6.5065	-369.96	139.65
9	6.5399	-367.27	138.8
9	6.5732	-364.24	137.99
9	6.6066	-361.39	137.68
9	6.64	-356.28	136.23
9	6.6733	-353.11	135.97
9	6.7067	-350.3	136.23
9	6.7401	-346.84	136.05
9	6.7734	-343.09	136.11
9	6.8068	-339.46	135.96
9	6.8402	-335.62	136.07
9	6.8735	-331.73	135.99
9	6.9069	-326.77	135.92
9	6.9403	-322.94	136.23
9	6.9736	-319.09	136.66
9	7.007	-315.13	137.05
9	7.0404	-310.97	137.08
9	7.0737	-306.99	137.23
9	7.1071	-303.28	137.45
9	7.1405	-299.58	137.38
9	7.1738	-295.81	137.36
9	7.2072	-292.02	136.72
9	7.2406	-288.45	136.66
9	7.2739	-284.58	135.85
9	7.3073	-280.84	135.59
9	7.3407	-277.13	135.93
9	7.374	-273.22	135.47
9	7.4074	-272	132.18
9	7.4408	-266.51	132.81
9	7.4741	-262.24	133.66
9	7.5075	-255.99	129.85
9	7.5409	-253.26	130.67
9	7.5742	-247.06	129.72
9	7.6076	-245.67	128.6
9	7.641	-241.79	128.57
9	7.6743	-238.02	128.32
9	7.7077	-234.29	128.53
9	7.7411	-230.5	128.51
9	7.7744	-226.33	129.39
9	7.8078	-222.42	129.31
9	7.8412	-218.26	128.86
9	7.8745	-216.07	128.53
9	7.9079	-211.57	129.11
9	7.9413	-205.82	130.24
9	7.9746	-202.4	131.1
9	8.008	-197.96	131.51
9	8.0414	-193.46	132.16
9	8.0747	-189.08	132.84
9	8.1081	-184.38	133.41
9	8.1415	-179.86	134.21
9	8.1748	-175.38	134.62
9	8.2082	-170.99	134.6
9	8.2416	-166.57	134.68
9	8.2749	-162.17	134.06
9	8.3083	-157.75	134.15
9	8.3417	-153.66	134.52
9	8.375	-149.19	134.27
9	8.4084	-144.68	133.23
9	8.4418	-140.03	132.5
9	8.4751	-135.52	131.36
9	8.5085	-129.18	128.09
9	8.5419	-125.45	126.82
9	8.5752	-120.6	125.4
9	8.6086	-117.04	124.92
9	8.642	-112.65	124.35
9	8.6753	-107.5	124.26
9	8.7087	-103.1	124.41
9	8.7421	-99.307	124.43
9	8.7754	-95.219	124.61
9	8.8088	-91.618	124.56
9	8.8422	-87.73	124.51
9	8.8755	-83.864	124.39
9	8.9089	-79.637	124.5
9	8.9423	-75.66	124.4
9	8.9756	-71.607	124.79
9	9.009	-67.594	125.5
9	9.0424	-63.489	125.84
9	9.0757	-59.277	126.5
9	9.1091	-55.06	127.15
9	9.1425	-51.08	128
9	9.1758	-46.957	128.75
9	9.2092	-43.083	129.37
9	9.2426	-39.002	129.58
9	9.2759	-35.053	129.92
9	9.3093	-31.42	130.17
9	9.3427	-27.614	130.35
9	9.376	-24.204	130.47
9	9.4094	-20.369	130.54
9	9.4428	-16.484	129.65
9	9.4761	-12.82	129.69
9	9.5095	-8.8707	129.52
9	9.5429	-5.7644	130.24
9	9.5762	-1.7062	130.02
9	9.6096	3.6397	127.68
9	9.643	7.1011	126.35
9	9.6763	11.762	124.69
9	9.7097	15.609	126.82
9	9.7431	18.601	124.69
9	9.7764	23.303	125.97
9	9.8098	27.427	125.72
9	9.8432	31.29	126.07
9	9.8765	34.821	126.28
9	9.9099	38.691	126.82
9	9.9433	40.401	127.68
9	9.9766	45.197	128.12
9	10.01	47.839	128.62
9	10.043	51.088	131.53
9	10.077	55.79	131.95
9	10.11	58.803	130.9
9	10.143	62.458	132.3
9	10.177	67.627	133.47
9	10.21	71.349	134.01
9	10.244	75.248	134.99
9	10.277	79.087	135.69
9	10.31	83.06	136.31
9	10.344	86.808	136.51
9	10.377	90.57	136.71
9	10.41	94.261	136.69
9	10.444	98.062	136.63
9	10.477	101.91	136.42
9	10.511	105.79	136.33
9	10.544	109.65	133.66
9	10.577	113.07	132.81
9	10.611	118.2	132.81
9	10.644	122.65	132.22
9	10.677	125.89	131.1
9	10.711	131.5	130.18
9	10.744	135.74	127.99
9	10.777	141.78	126.6
9	10.811	143.42	128.11
9	10.844	148.18	127.86
9	10.878	152.35	127.81
9	10.911	156.81	128.05
9	10.944	160.81	128.43
9	10.978	166.07	126.82
9	11.011	171.2	126.82
9	11.044	174.35	128.71
9	11.078	177.35	130.44
9	11.111	181.76	129.04
9	11.144	185.74	129.39
9	11.178	190.87	131.1
9	11.211	195.14	131.1
9	11.245	199.92	131.44
9	11.278	202.84	129.39
9	11.311	209.25	130.67
9	11.345	212.24	131.95
9	11.378	216.51	131.95
9	11.411	220.86	131.62
9	11.445	224.76	131.6
9	11.478	227.89	131.56
9	11.512	233.9	130.33
9	11.545	234.04	130.67
9	11.578	240.91	131.2
9	11.612	243.87	127.68
9	11.645	247.56	127.06
9	11.678	250.88	125.9
9	11.712	255.07	122.29
9	11.745	257.32	122.25
9	11.778	261.79	121.53
9	11.812	265.5	120.99
9	11.845	270.37	118.28
9	11.879	273.79	119.13
9	11.912	278.02	117.69
9	11.945	281.99	116.48
9	11.979	286.06	115.56
9	12.012	289.02	115.86
9	12.045	293.04	115.65
9	12.079	298.59	114
9	12.112	302.86	114
9	12.145	307.99	114.86
9	12.179	312.21	114.42
9	12.212	316.65	113.84
9	12.246	318.68	111.86
9	12.279	323.34	111.53
9	12.312	328.94	111.01
9	12.346	332.78	108.87
9	12.379	337.76	109.47
9	12.412	343.56	109.56
9	12.446	348.17	111.44
9	12.479	353.14	111.22
9	12.513	358.6	110.07
9	12.546	362.7	109.73
9	12.579	367.83	108.87
9	12.613	372.11	109.73
9	12.646	376.45	108.97
[truncated: 10,366 more rows]
