# Supplementary material for: A universal function for capacity of bidirectional pedestrian streams: Filling the gaps in the literature
Source: PLoS One. 2018 Dec 19;13(12):e0208496. doi: 10.1371/journal.pone.0208496 (PMC6300270; doi:10.1371/journal.pone.0208496)
Supplement: S1 Data Set — Trajectories are divided into folders for the different experiments within the ZIP archive. Data relative to the own experiments are directly provided as a CSV file. Links are provided for data obtained from open database from third party researchers. (ZIP) [file pone.0208496.s001.zip › datasets/dataset_A/3_3_D.csv]

ped. #	time (s)	x (cm)	y (cm)
1	0.43377	-498.28	122.84
1	0.46713	-493.3	122.77
1	0.5005	-488.27	122.56
1	0.53387	-484.52	123.4
1	0.56723	-476.82	124.26
1	0.6006	-471.35	122.38
1	0.63397	-466.82	122.64
1	0.66733	-462.29	121.69
1	0.7007	-458.93	121.08
1	0.73407	-454.23	121.37
1	0.76743	-449.61	121.73
1	0.8008	-444.94	122.11
1	0.83417	-440.37	122.46
1	0.86753	-435.61	122.91
1	0.9009	-430.98	123.21
1	0.93427	-427.24	124.26
1	0.96763	-422.11	124.26
1	1.001	-416.3	125.46
1	1.0344	-411.85	125.11
1	1.0677	-408.43	125.97
1	1.1011	-403.23	127.2
1	1.1345	-398.17	127.68
1	1.1678	-393.04	130.24
1	1.2012	-389.62	129.39
1	1.2346	-384.49	132.81
1	1.2679	-379.36	131.95
1	1.3013	-375.94	131.95
1	1.3347	-370.71	132.41
1	1.368	-367.24	132.21
1	1.4014	-364.83	132.81
1	1.4348	-358.85	131.1
1	1.4681	-354.57	130.24
1	1.5015	-351.15	131.1
1	1.5349	-345	130.59
1	1.5682	-342.52	130.5
1	1.6016	-336.62	131.1
1	1.635	-331.4	131.7
1	1.6683	-327.21	130.24
1	1.7017	-322.94	130.24
1	1.7351	-317.81	130.24
1	1.7684	-314.39	128.53
1	1.8018	-309.77	128.71
1	1.8352	-305.41	128.11
1	1.8685	-299.32	128.92
1	1.9019	-295.26	128.56
1	1.9353	-289.94	129.22
1	1.9686	-284.13	129.56
1	2.002	-281.05	129.39
1	2.0354	-276.26	130.07
1	2.0687	-271.33	130.36
1	2.1021	-266.51	130.24
1	2.1355	-261.38	130.24
1	2.1688	-258.39	128.96
1	2.2022	-253.56	129.28
1	2.2356	-248.56	131.1
1	2.2689	-243.43	131.95
1	2.3023	-238.8	132.38
1	2.3357	-233.93	133.07
1	2.369	-229.07	133.29
1	2.4024	-224.22	133.6
1	2.4358	-219.31	133.7
1	2.4691	-214.54	133.78
1	2.5025	-209.95	133.56
1	2.5359	-205.19	133.49
1	2.5692	-200.69	132.81
1	2.6026	-194.87	131.44
1	2.636	-189.14	129.82
1	2.6693	-184.33	129.55
1	2.7027	-181.54	131.27
1	2.7361	-175.04	131.95
1	2.7694	-169.91	129.39
1	2.8028	-164.9	129.03
1	2.8362	-160.5	129.39
1	2.8695	-155.38	129.39
1	2.9029	-149.39	129.39
1	2.9363	-145.12	129.39
1	2.9696	-141.09	129.24
1	3.003	-136.57	130.24
1	3.0364	-131.84	130.51
1	3.0697	-127.95	130.77
1	3.1031	-121.18	131.1
1	3.1365	-116.72	131.38
1	3.1698	-112.04	131.81
1	3.2032	-107.47	132.19
1	3.2366	-102.98	132.58
1	3.2699	-98.344	133.31
1	3.3033	-93.803	133.96
1	3.3367	-89.259	134.83
1	3.37	-84.446	135.68
1	3.4034	-79.287	136.23
1	3.4368	-74.416	136.9
1	3.4701	-71.14	137.84
1	3.5035	-66.463	138.79
1	3.5369	-61.3	139.03
1	3.5702	-56.664	139.09
1	3.6036	-51.917	139.3
1	3.637	-47.462	139.26
1	3.6703	-42.869	139.22
1	3.7037	-39.961	141.36
1	3.7371	-35.943	139.56
1	3.7704	-30.557	138.79
1	3.8038	-25.76	138.67
1	3.8372	-21.109	138.14
1	3.8705	-16.345	137.83
1	3.9039	-11.732	137.3
1	3.9373	-5.7644	136.23
1	3.9706	-2.3447	136.23
1	4.004	2.434	135.87
1	4.0374	7.253	135.11
1	4.0707	13.899	135.37
1	4.1041	18.173	134.52
1	4.1375	22.448	134.52
1	4.1708	27.578	135.37
1	4.2042	32.141	135.58
1	4.2376	36.541	135.47
1	4.2709	40.86	135.6
1	4.3043	45.531	134.52
1	4.3377	50.046	134.6
1	4.371	53.728	133.97
1	4.4044	57.449	134.32
1	4.4378	62.629	135.37
1	4.4711	66.417	134.9
1	4.5045	70.474	134.27
1	4.5379	74.459	134.54
1	4.5712	79.727	134.52
1	4.6046	84.532	134.81
1	4.638	89.132	134.52
1	4.6713	93.698	134.43
1	4.7047	98.093	134.35
1	4.7381	102.57	133.88
1	4.7714	105.12	133.81
1	4.8048	110.88	133.6
1	4.8382	114.78	131.95
1	4.8715	119.68	132.51
1	4.9049	122.47	131.95
1	4.9383	128.03	131.53
1	4.9716	132.56	130.76
1	5.005	138.13	131.49
1	5.0384	143.7	131.04
1	5.0717	146.81	129.98
1	5.1051	152.95	130.34
1	5.1385	158.33	130.9
1	5.1718	163.08	130.95
1	5.2052	167.36	131.53
1	5.2386	171.72	133.49
1	5.2719	176.15	133.95
1	5.3053	179.32	133.24
1	5.3387	184.46	133.24
1	5.372	189.58	134.09
1	5.4054	192.58	134.52
1	5.4388	198.13	134.09
1	5.4721	202.84	133.66
1	5.5055	207.97	135.37
1	5.5389	212.51	134.31
1	5.5722	216.09	136.66
1	5.6056	223.09	136.62
1	5.639	226.06	137.06
1	5.6723	232.25	136.91
1	5.7057	237.03	137.94
1	5.7391	239.6	137.08
1	5.7724	244.38	137.25
1	5.8058	248.49	137.77
1	5.8392	253.19	136.83
1	5.8725	259.18	136.83
1	5.9059	263.36	137.6
1	5.9393	265.48	136.26
1	5.9726	270.8	136.66
1	6.006	274.65	137.08
1	6.0394	279.52	135.46
1	6.0727	284.33	135
1	6.1061	288.69	134.11
1	6.1395	293.57	133.86
1	6.1728	299.44	133.66
1	6.2062	302.86	134.52
1	6.2396	308.54	134.96
1	6.2729	312.86	132.89
1	6.3063	318.21	134.28
1	6.3397	321.89	133.63
1	6.373	325.88	133.99
1	6.4064	329.94	134.04
1	6.4398	334.22	134.06
1	6.4731	338.53	132.87
1	6.5065	340.48	135.37
1	6.5399	344.62	135.6
1	6.5732	348.87	135.88
1	6.6066	354.87	134.42
1	6.64	358.43	135.37
1	6.6733	363.99	136.66
1	6.7067	367.83	135.37
1	6.7401	373.64	138.52
1	6.7734	378.69	139.29
1	6.8068	383.22	137.94
1	6.8402	388.11	138.54
1	6.8735	392.94	139.06
1	6.9069	396.9	140.5
1	6.9403	400.75	140.93
1	6.9736	405.45	140.5
1	7.007	410.12	141.21
1	7.0404	416.36	140.23
1	7.0737	419.13	140.5
1	7.1071	423.23	140.16
1	7.1405	428.53	140.5
1	7.1738	434.09	139.22
1	7.2072	437.69	139.8
1	7.2406	442.87	139.52
1	7.2739	448.71	139.48
1	7.3073	455.04	139.65
1	7.3407	458.72	138.33
1	7.374	464.44	139.65
1	7.4074	468.71	138.79
1	7.4408	473.49	139.27
1	7.4741	482.29	140.64
1	7.5075	486.59	140.73
1	7.5409	489.93	139.94
1	7.5742	492.75	141.81
1	7.6076	498.12	143.24
2	0.033367	-493.53	-73.738
2	0.066733	-487.02	-72.803
2	0.1001	-480.88	-71.98
2	0.13347	-475.32	-71.507
2	0.16683	-469.94	-71.296
2	0.2002	-465.21	-71.361
2	0.23357	-460.66	-71.544
2	0.26693	-456.16	-71.597
2	0.3003	-451.74	-71.995
2	0.33367	-447.09	-72.206
2	0.36703	-442.2	-72.556
2	0.4004	-437.35	-72.963
2	0.43377	-432.4	-73.6
2	0.46713	-427.28	-74.088
2	0.5005	-422.11	-74.936
2	0.53387	-416.86	-75.842
2	0.56723	-411.52	-76.677
2	0.6006	-406.09	-77.62
2	0.63397	-400.77	-78.227
2	0.66733	-395.72	-78.733
2	0.7007	-392.19	-79.211
2	0.73407	-387.51	-79.1
2	0.76743	-383.21	-79.639
2	0.8008	-379.07	-79.132
2	0.83417	-375.19	-78.71
2	0.86753	-371.22	-78.106
2	0.9009	-369.1	-79.211
2	0.93427	-364.73	-78.653
2	0.96763	-360.27	-78.293
2	1.001	-355.56	-77.739
2	1.0344	-350.74	-77.034
2	1.0677	-345.95	-76.328
2	1.1011	-340.83	-75.309
2	1.1345	-335.62	-74.311
2	1.1678	-330.55	-73.301
2	1.2012	-325.68	-72.426
2	1.2346	-320.98	-71.555
2	1.2679	-316.28	-70.93
2	1.3013	-311.86	-70.323
2	1.3347	-307.32	-69.753
2	1.368	-303.07	-69.305
2	1.4014	-298.94	-68.908
2	1.4348	-294.63	-68.662
2	1.4681	-290.45	-68.377
2	1.5015	-285.9	-68.325
2	1.5349	-281.13	-68.005
2	1.5682	-276.17	-68.032
2	1.6016	-271.11	-67.97
2	1.635	-265.86	-68.09
2	1.6683	-260.49	-68.16
2	1.7017	-255	-68.463
2	1.7351	-249.5	-68.675
2	1.7684	-244.21	-69.045
2	1.8018	-239.01	-69.238
2	1.8352	-233.84	-69.324
2	1.8685	-228.86	-69.169
2	1.9019	-224.35	-69.105
2	1.9353	-219.9	-68.737
2	1.9686	-214.57	-67.154
2	2.002	-210.23	-66.782
2	2.0354	-206.67	-66.387
2	2.0687	-202.3	-66.028
2	2.1021	-197.99	-65.896
2	2.1355	-193.56	-65.57
2	2.1688	-188.99	-65.28
2	2.2022	-184.09	-64.747
2	2.2356	-179.31	-64.05
2	2.2689	-174.47	-63.339
2	2.3023	-169.6	-62.512
2	2.3357	-164.59	-61.294
2	2.369	-159.72	-60.351
2	2.4024	-155.11	-59.482
2	2.4358	-150.8	-58.944
2	2.4691	-147.38	-58.341
2	2.5025	-143.41	-57.838
2	2.5359	-139.99	-57.838
2	2.5692	-135.71	-57.838
2	2.6026	-132.53	-57.927
2	2.636	-129.47	-57.837
2	2.6693	-126.27	-58.056
2	2.7027	-123.2	-58.042
2	2.7361	-120.02	-58.488
2	2.7694	-116.99	-58.718
2	2.8028	-113.99	-59.3
2	2.8362	-111.23	-59.764
2	2.8695	-108.36	-60.382
2	2.9029	-105.35	-61.023
2	2.9363	-102.3	-61.857
2	2.9696	-99.579	-62.212
2	3.003	-96.712	-62.508
2	3.0364	-94.044	-62.731
2	3.0697	-91.301	-62.78
2	3.1031	-88.316	-62.532
2	3.1365	-87.837	-62.113
2	3.1698	-84.999	-61.689
2	3.2032	-82.298	-61.33
2	3.2366	-79.281	-60.739
2	3.2699	-76.346	-60.336
2	3.3033	-72.986	-59.563
2	3.3367	-69.897	-58.9
2	3.37	-66.387	-58.122
2	3.4034	-63.011	-57.169
2	3.4368	-59.401	-56.221
2	3.4701	-55.67	-54.865
2	3.5035	-51.879	-53.445
2	3.5369	-48.238	-51.767
2	3.5702	-44.368	-49.802
2	3.6036	-40.387	-47.645
2	3.637	-36.58	-45.946
2	3.6703	-32.769	-43.932
2	3.7037	-29.151	-42.801
2	3.7371	-25.811	-41.437
2	3.7704	-22.293	-40.766
2	3.8038	-18.867	-39.924
2	3.8372	-15.505	-39.491
2	3.8705	-12.218	-38.803
2	3.9039	-8.8556	-38.732
2	3.9373	-5.5621	-38.501
2	3.9706	-2.1193	-38.534
2	4.004	1.7589	-38.471
2	4.0374	5.4499	-38.812
2	4.0707	9.7053	-38.99
2	4.1041	13.764	-39.909
2	4.1375	18.036	-40.394
2	4.1708	22.406	-41.402
2	4.2042	26.926	-42.453
2	4.2376	31.109	-43.882
2	4.2709	35.676	-44.743
2	4.3043	40.046	-45.989
2	4.3377	44.097	-46.508
2	4.371	48.246	-47.381
2	4.4044	52.254	-47.681
2	4.4378	56.149	-48.28
2	4.4711	59.883	-48.435
2	4.5045	63.478	-48.926
2	4.5379	66.951	-49.131
2	4.5712	70.091	-49.466
2	4.6046	73.219	-49.575
2	4.638	76.518	-49.659
2	4.6713	79.768	-49.804
2	4.7047	84.857	-48.434
2	4.7381	88.155	-48.475
2	4.7714	91.476	-48.417
2	4.8048	94.657	-48.488
2	4.8382	98.173	-48.524
2	4.8715	101.66	-48.888
2	4.9049	105.25	-49.147
2	4.9383	108.93	-49.508
2	4.9716	112.25	-50.094
2	5.005	115.89	-50.405
2	5.0384	119.29	-51.328
2	5.0717	122.77	-51.725
2	5.1051	126.28	-52.813
2	5.1385	129.75	-53.659
2	5.1718	133.14	-54.78
2	5.2052	136.76	-55.624
2	5.2386	140.61	-56.949
2	5.2719	144.14	-57.726
2	5.3053	147.96	-58.933
2	5.3387	151.94	-59.42
2	5.372	152.54	-60.849
2	5.4054	158.21	-60.745
2	5.4388	166.48	-62.012
2	5.4721	170.94	-62.024
2	5.5055	171.31	-62.831
2	5.5389	177.19	-61.258
2	5.5722	182.43	-62.897
2	5.6056	185.4	-60.82
2	5.639	190.01	-60.322
2	5.6723	194.29	-59.548
2	5.7057	198.37	-59.155
2	5.7391	203.62	-57.631
2	5.7724	208.91	-56.476
2	5.8058	214.37	-54.913
2	5.8392	219.68	-53.836
2	5.8725	225.18	-52.599
2	5.9059	230.05	-51.98
2	5.9393	234.94	-51.141
2	5.9726	239.32	-51.007
2	6.006	243.63	-50.557
2	6.0394	249.73	-50.415
2	6.0727	253.82	-50.179
2	6.1061	257.82	-50.073
2	6.1395	262.33	-49.74
2	6.1728	266.69	-49.511
2	6.2062	271.76	-50.169
2	6.2396	276.49	-50.412
2	6.2729	280.07	-47.697
2	6.3063	285.76	-49.289
2	6.3397	290.73	-49.581
2	6.373	295.67	-50.036
2	6.4064	302.86	-49.289
2	6.4398	308.1	-49.78
2	6.4731	313.08	-50.025
2	6.5065	317.95	-50.005
2	6.5399	322.99	-49.75
2	6.5732	327.56	-49.299
2	6.6066	331.55	-49.776
2	6.64	335.35	-49.289
2	6.6733	338.63	-49.186
2	6.7067	342.19	-48.434
2	6.7401	346.92	-47.653
2	6.7734	351.59	-47.579
2	6.8068	358.11	-46.434
2	6.8402	365.7	-43.732
2	6.8735	367.83	-44.16
2	6.9069	374.25	-42.877
2	6.9403	380.66	-44.16
2	6.9736	384.9	-41.355
2	7.007	388.35	-39.03
2	7.0404	395.98	-38.467
2	7.0737	402.03	-39.03
2	7.1071	405.88	-34.328
2	7.1405	411.83	-35.347
2	7.1738	417.75	-36.531
2	7.2072	423.28	-36.157
2	7.2406	428.53	-34.755
2	7.2739	433.66	-34.755
2	7.3073	438.81	-34.749
2	7.3407	443.92	-34.755
2	7.374	447.77	-35.183
2	7.4074	452.97	-36.741
2	7.4408	458.92	-37.057
2	7.4741	463.59	-36.465
2	7.5075	467.86	-38.175
2	7.5409	472.99	-39.03
2	7.5742	478.21	-39.87
2	7.6076	484.24	-42.716
2	7.641	489.81	-41.24
2	7.6743	495.69	-41.226
3	0.56723	-495.77	24.647
3	0.6006	-490.92	24.963
3	0.63397	-486.12	25.135
3	0.66733	-481.24	25.218
3	0.7007	-476.71	25.253
3	0.73407	-472.05	25.111
3	0.76743	-467.22	24.957
3	0.8008	-462.24	24.573
3	0.83417	-457.32	24.293
3	0.86753	-452.26	23.922
3	0.9009	-447.12	23.636
3	0.93427	-442.07	23.076
3	0.96763	-437.01	22.825
3	1.001	-431.75	22.499
3	1.0344	-426.66	21.828
3	1.0677	-421.36	21.609
3	1.1011	-416.02	21.217
3	1.1345	-411.02	21.099
3	1.1678	-406.06	20.733
3	1.2012	-401.14	20.784
3	1.2346	-396.24	20.627
3	1.2679	-391.5	20.632
3	1.3013	-386.4	20.617
3	1.3347	-381.43	20.687
3	1.368	-376.44	20.641
3	1.4014	-371.42	20.783
3	1.4348	-365.98	20.698
3	1.4681	-360.84	20.889
3	1.5015	-355.7	20.974
3	1.5349	-350.35	21.123
3	1.5682	-345.03	21.308
3	1.6016	-339.65	21.765
3	1.635	-334.51	21.789
3	1.6683	-329.62	21.943
3	1.7017	-324.49	21.975
3	1.7351	-319.68	22.012
3	1.7684	-314.98	21.876
3	1.8018	-310.06	21.65
3	1.8352	-305	21.227
3	1.8685	-299.72	20.707
3	1.9019	-294.41	20.024
3	1.9353	-289.49	19.399
3	1.9686	-284.78	18.707
3	2.002	-279.7	18.257
3	2.0354	-273.99	17.134
3	2.0687	-268.59	16.607
3	2.1021	-265.49	15.343
3	2.1355	-259.33	15.514
3	2.1688	-253.69	13.12
3	2.2022	-248.31	14.06
3	2.2356	-242.58	12.265
3	2.2689	-237.63	12.145
3	2.3023	-232.33	11.748
3	2.3357	-227.18	11.782
3	2.369	-225.05	11.838
3	2.4024	-219.88	11.802
3	2.4358	-214.68	11.444
3	2.4691	-209.41	11.474
3	2.5025	-204.1	11.41
3	2.5359	-198.78	11.256
3	2.5692	-193.58	11.19
3	2.6026	-188.26	10.976
3	2.636	-181.02	10.555
3	2.6693	-175.93	10.329
3	2.7027	-171.36	10.47
3	2.7361	-166.31	10.047
3	2.7694	-161.32	9.7198
3	2.8028	-156.24	9.075
3	2.8362	-151.52	8.5142
3	2.8695	-146.81	7.8628
3	2.9029	-142.08	6.9799
3	2.9363	-137.03	6.2738
3	2.9696	-132.41	5.3549
3	3.003	-128.1	4.5213
3	3.0364	-122.78	3.5071
3	3.0697	-117.91	2.4752
3	3.1031	-113.8	1.4362
3	3.1365	-108.7	0.52585
3	3.1698	-104.08	-1.4136
3	3.2032	-99.68	-2.076
3	3.2366	-94.659	-2.9104
3	3.2699	-89.81	-3.4486
3	3.3033	-84.99	-3.9341
3	3.3367	-80.997	-3.9783
3	3.37	-75.868	-3.9783
3	3.4034	-71.486	-4.154
3	3.4368	-67.172	-4.5768
3	3.4701	-62.743	-4.5818
3	3.5035	-58.498	-4.7497
3	3.5369	-54.263	-4.5097
3	3.5702	-49.987	-4.4334
3	3.6036	-45.572	-3.8204
3	3.637	-41.253	-3.6963
3	3.6703	-36.361	-2.6731
3	3.7037	-33.293	-1.9265
3	3.7371	-28.782	-1.242
3	3.7704	-24.407	-1.1262
3	3.8038	-19.817	-0.59873
3	3.8372	-15.475	-0.61132
3	3.8705	-10.976	-0.61949
3	3.9039	-6.6744	-0.69369
3	3.9373	-2.1282	-1.0659
3	3.9706	2.0066	-1.5088
3	4.004	6.2326	-1.7911
3	4.0374	10.197	-2.5416
3	4.0707	14.23	-2.7473
3	4.1041	18.245	-3.5707
3	4.1375	22.092	-3.7386
3	4.1708	26.073	-4.4593
3	4.2042	29.722	-4.5871
3	4.2376	33.396	-5.1718
3	4.2709	37.08	-5.2451
3	4.3043	40.679	-5.5116
3	4.3377	44.201	-5.4607
3	4.371	47.658	-5.7004
3	4.4044	51.143	-5.5573
3	4.4378	54.704	-5.6075
3	4.4711	58.265	-5.485
3	4.5045	61.322	-7.4986
3	4.5379	64.754	-7.327
3	4.5712	68.268	-7.5535
3	4.6046	71.583	-7.3357
3	4.638	74.709	-7.6696
3	4.6713	77.163	-9.9628
3	4.7047	81.114	-10.194
3	4.7381	84.409	-10.218
3	4.7714	86.994	-6.1156
3	4.8048	90.414	-6.1156
3	4.8382	92.996	-6.2353
3	4.8715	96.088	-6.69
3	4.9049	99.044	-7.0872
3	4.9383	101.96	-7.4288
3	4.9716	104.7	-8.0173
3	5.005	107.45	-8.4763
3	5.0384	110.25	-9.2392
3	5.0717	112.89	-9.8509
3	5.1051	115.47	-10.688
3	5.1385	118.16	-11.482
3	5.1718	120.83	-12.573
3	5.2052	123.6	-13.26
3	5.2386	126.12	-14.575
3	5.2719	130.42	-20.535
3	5.3053	133.1	-21.964
3	5.3387	136.07	-22.888
3	5.372	138.76	-24.329
3	5.4054	141.63	-25.105
3	5.4388	144.6	-26.622
3	5.4721	147.35	-27.119
3	5.5055	150.18	-28.138
3	5.5389	153.02	-29
3	5.5722	155.71	-29.578
3	5.6056	158.69	-30.055
3	5.639	161.29	-30.527
3	5.6723	164.23	-30.865
3	5.7057	167.17	-31.303
3	5.7391	170.33	-31.778
3	5.7724	173.46	-32.07
3	5.8058	176.68	-31.922
3	5.8392	180.41	-32.404
3	5.8725	183.91	-32.552
3	5.9059	187.13	-32.702
3	5.9393	190.49	-32.576
3	5.9726	194.29	-27.916
3	6.006	198.18	-27.537
3	6.0394	201.8	-27.598
3	6.0727	205.74	-27.318
3	6.1061	209.5	-27.394
3	6.1395	213.33	-27.301
3	6.1728	216.94	-27.604
3	6.2062	220.71	-27.669
3	6.2396	224.31	-28.104
3	6.2729	227.98	-28.336
3	6.3063	231.55	-28.586
3	6.3397	235.14	-28.796
3	6.373	238.62	-29.334
3	6.4064	241.31	-28.771
3	6.4398	245.07	-29.213
3	6.4731	249.41	-30.788
3	6.5065	253.28	-30.481
3	6.5399	255.84	-32.191
3	6.5732	261.82	-29.626
3	6.6066	267.72	-31.89
3	6.64	270.37	-30.481
3	6.6733	272.74	-30.612
3	6.7067	275.5	-30.481
3	6.7401	281.26	-31.415
3	6.7734	284.91	-32.191
3	6.8068	289.61	-31.763
3	6.8402	293.32	-31.562
3	6.8735	297.18	-31.035
3	6.9069	300.85	-30.723
3	6.9403	303.72	-31.336
3	6.9736	306.47	-31.59
3	7.007	310.56	-28.771
3	7.0404	314.83	-28.771
3	7.0737	319.1	-27.061
3	7.1071	323.38	-26.206
3	7.1405	329.57	-26.295
3	7.1738	333.13	-26.035
3	7.2072	337.59	-25.975
3	7.2406	341.84	-26.013
3	7.2739	346.63	-26.548
3	7.3073	351.07	-26.727
3	7.3407	355.48	-26.963
3	7.374	359.45	-27.367
3	7.4074	363.57	-27.654
3	7.4408	367.65	-27.454
3	7.4741	371.66	-27.996
3	7.5075	376.92	-27.956
3	7.5409	381.51	-29.626
3	7.5742	384.93	-29.626
3	7.6076	389.42	-30.203
3	7.641	394.61	-31.691
3	7.6743	397.76	-30.481
3	7.7077	402.26	-30.58
3	7.7411	406.88	-30.961
3	7.7744	412.68	-31.81
3	7.8078	418.73	-32.945
3	7.8412	421.69	-30.481
3	7.8745	426.82	-32.191
3	7.9079	431.45	-32.133
3	7.9413	435.37	-32.191
3	7.9746	439.97	-32.085
3	8.008	444.55	-31.802
3	8.0414	448.2	-29.626
3	8.0747	453.33	-30.481
3	8.1081	458.31	-29.961
3	8.1415	463.59	-28.771
3	8.1748	470.43	-29.626
3	8.2082	473.88	-29.865
3	8.2416	479.36	-29.625
3	8.2749	483.51	-27.456
3	8.3083	491.43	-29.415
3	8.3417	496.47	-29.535
4	2.3357	-496.22	-29.86
4	2.369	-490.78	-29.939
4	2.4024	-484.52	-28.771
4	2.4358	-478.99	-28.368
4	2.4691	-475.11	-27.916
4	2.5025	-469.78	-27.708
4	2.5359	-463.14	-26.206
4	2.5692	-459.73	-27.061
4	2.6026	-454.47	-27.32
4	2.636	-449.7	-27.306
4	2.6693	-444.84	-27.433
4	2.7027	-440.06	-27.476
4	2.7361	-435.37	-27.555
4	2.7694	-428.95	-28.771
4	2.8028	-424.31	-28.913
4	2.8362	-419.54	-28.968
4	2.8695	-414.75	-29.448
4	2.9029	-412.36	-28.942
4	2.9363	-407.45	-29.645
4	2.9696	-402.71	-30.116
4	3.003	-398.17	-30.78
4	3.0364	-393.63	-31.393
4	3.0697	-388.91	-31.79
4	3.1031	-383.38	-30.566
4	3.1365	-378.89	-30.572
4	3.1698	-374.32	-30.548
4	3.2032	-369.8	-30.592
4	3.2366	-365.28	-30.418
4	3.2699	-360.9	-30.364
4	3.3033	-356.29	-30.435
4	3.3367	-351.85	-30.334
4	3.37	-347.13	-30.175
4	3.4034	-342.55	-29.913
4	3.4368	-337.24	-31.07
4	3.4701	-332.95	-30.632
4	3.5035	-329.78	-27.061
4	3.5369	-325.14	-25.958
4	3.5702	-318.93	-27.28
4	3.6036	-314.49	-26.211
4	3.637	-309.99	-25.775
4	3.6703	-305.34	-25.09
4	3.7037	-300.89	-24.744
4	3.7371	-296.59	-24.352
4	3.7704	-292.44	-24.154
4	3.8038	-291.31	-23.641
4	3.8372	-286.01	-25.864
4	3.8705	-280.44	-22.474
4	3.9039	-276.22	-22.415
4	3.9373	-273.87	-22.616
4	3.9706	-269.08	-23.641
4	4.004	-264.69	-23.516
4	4.0374	-260.18	-23.88
4	4.0707	-256.21	-23.815
4	4.1041	-250.37	-24.094
4	4.1375	-246.42	-24.924
4	4.1708	-242.41	-24.838
4	4.2042	-237.62	-23.128
4	4.2376	-233.44	-24.261
4	4.2709	-229.3	-24.085
4	4.3043	-225.34	-24.178
4	4.3377	-221.55	-25.18
4	4.371	-217.57	-25.314
4	4.4044	-213.91	-25.197
4	4.4378	-209.99	-25.549
4	4.4711	-205.82	-22.787
4	4.5045	-199.83	-23.641
4	4.5379	-195.73	-23.511
4	4.5712	-191.85	-23.495
4	4.6046	-187.82	-23.041
4	4.638	-183.67	-22.685
4	4.6713	-179.76	-22.154
4	4.7047	-175.74	-21.804
4	4.7381	-171.93	-21.213
4	4.7714	-167.91	-20.917
4	4.8048	-166.92	-20.649
4	4.8382	-162.21	-21.077
4	4.8715	-159.22	-22.359
4	4.9049	-155.38	-22.787
4	4.9383	-150.25	-21.932
4	4.9716	-146.83	-21.932
4	5.005	-143.18	-21.945
4	5.0384	-139.53	-22.199
4	5.0717	-135.67	-22.162
4	5.1051	-131.93	-22.412
4	5.1385	-128.87	-22.787
4	5.1718	-124.88	-23.395
4	5.2052	-119.47	-22.787
4	5.2386	-115.18	-23.364
4	5.2719	-110.66	-23.753
4	5.3053	-106.11	-24.224
4	5.3387	-101.69	-24.399
4	5.372	-97.318	-24.444
4	5.4054	-93.146	-24.334
4	5.4388	-88.919	-24.274
4	5.4721	-86.156	-25.852
4	5.5055	-79.287	-24.496
4	5.5389	-75.433	-23.946
4	5.5722	-71.498	-23.733
4	5.6056	-67.338	-23.364
4	5.639	-63.483	-23.09
4	5.6723	-59.145	-22.762
4	5.7057	-55.12	-22.638
4	5.7391	-50.978	-22.109
4	5.7724	-50.049	-21.419
4	5.8058	-45.091	-18.512
4	5.8392	-40.816	-19.367
4	5.8725	-36.616	-18.615
4	5.9059	-31.925	-17.486
4	5.9393	-27.668	-17.13
4	5.9726	-25.427	-19.367
4	6.006	-21.495	-17.486
4	6.0394	-17.825	-17.467
4	6.0727	-14.284	-18.158
4	6.1061	-11.749	-18.512
4	6.1395	-8.1838	-18.301
4	6.1728	-4.7536	-18.273
4	6.2062	0.22008	-17.657
4	6.2396	4.4947	-16.802
4	6.2729	6.5583	-18.541
4	6.3063	12.139	-19.166
4	6.3397	14.754	-17.657
4	6.373	18.173	-19.367
4	6.4064	22.448	-19.367
4	6.4398	25.868	-19.367
4	6.4731	29.682	-22.195
4	6.5065	33.251	-22.739
4	6.5399	36.997	-23.059
4	6.5732	41.256	-21.077
4	6.6066	43.821	-20.222
4	6.64	47.177	-20.211
4	6.6733	50.449	-20.265
4	6.7067	53.285	-17.929
4	6.7401	56.463	-17.946
4	6.7734	60.064	-19.367
4	6.8068	64.339	-19.367
4	6.8402	65.536	-24.325
4	6.8735	70.323	-24.496
4	6.9069	74.9	-24.144
4	6.9403	75.795	-22.958
4	6.9736	78.873	-21.932
4	7.007	84.807	-21.73
4	7.0404	87.935	-20.051
4	7.0737	91.696	-20.222
4	7.1071	95.116	-21.077
4	7.1405	98.466	-20.317
4	7.1738	100.81	-17.839
4	7.2072	105.2	-16.46
4	7.2406	108.53	-18.052
4	7.2739	112.21	-16.802
4	7.3073	113.92	-16.802
4	7.3407	118.4	-18.562
4	7.374	120.93	-19.025
4	7.4074	125.89	-18.512
4	7.4408	126.75	-18.512
4	7.4741	131.37	-18.603
4	7.5075	136.34	-18.491
4	7.5409	140.09	-18.854
4	7.5742	143.66	-19.195
4	7.6076	147.35	-19.631
4	7.641	151.17	-20.284
4	7.6743	154.1	-21.077
4	7.7077	158.21	-21.634
4	7.7411	162.65	-21.932
4	7.7744	165.22	-21.077
4	7.8078	169.13	-21.129
4	7.8412	172.88	-20.998
4	7.8745	176.58	-20.94
4	7.9079	180.05	-20.932
4	7.9413	183.47	-21.186
4	7.9746	186.59	-21.932
4	8.008	191.38	-22.616
4	8.0414	194.81	-22.913
4	8.0747	197.35	-23.088
4	8.1081	202.53	-22.814
4	8.1415	204.65	-24.044
4	8.1748	208.99	-19.709
4	8.2082	212.53	-19.251
4	8.2416	217.47	-15.545
4	8.2749	218.9	-22.344
4	8.3083	222.85	-20.609
4	8.3417	225.58	-20.906
4	8.375	229.19	-16.028
4	8.4084	234.49	-14.578
4	8.4418	238.2	-14.733
4	8.4751	241.31	-17.657
4	8.5085	244.79	-17.979
4	8.5419	248.22	-18.334
4	8.5752	255.43	-19.675
4	8.6086	256.49	-21.35
4	8.642	259.26	-19.367
4	8.6753	262.68	-19.367
4	8.7087	269.18	-18.683
4	8.7421	275.95	-18.559
4	8.7754	276.07	-20.705
4	8.8088	277.21	-21.077
4	8.8422	280.63	-21.932
4	8.8755	287.13	-24.325
4	8.9089	290.33	-23.411
4	8.9423	294.48	-23.527
4	8.9756	298.73	-26.183
4	9.009	302.01	-25.351
4	9.0424	306.28	-25.351
4	9.0757	309.93	-23.318
4	9.1091	313.12	-22.787
4	9.1425	316.97	-24.069
4	9.1758	321.16	-23.471
4	9.2092	325.6	-24.667
4	9.2426	329.51	-23.39
4	9.2759	332.78	-23.641
4	9.3093	337.06	-22.787
4	9.3427	340.99	-23.47
4	9.376	346.89	-23.214
4	9.4094	351.59	-21.932
4	9.4428	355.87	-20.222
4	9.4761	362.28	-20.649
4	9.5095	366.04	-18.408
4	9.5429	371.25	-17.657
4	9.5762	375.53	-17.657
4	9.6096	379.8	-17.657
4	9.643	383.53	-18.922
4	9.6763	388.18	-17.999
4	9.7097	393.48	-19.367
4	9.7431	400.42	-18.965
4	9.7764	404.27	-18.537
4	9.8098	408.87	-18.512
4	9.8432	412.63	-17.486
4	9.8765	418.7	-18.084
4	9.9099	424.26	-20.222
4	9.9433	428.53	-19.367
4	9.9766	435.37	-20.222
4	10.01	440.9	-18.775
4	10.043	449.05	-20.222
4	10.077	452.47	-20.222
4	10.11	458.46	-21.932
4	10.143	465.3	-19.367
4	10.177	471.28	-19.367
4	10.21	476.5	-17.401
4	10.244	482.39	-18.512
4	10.277	487.52	-19.367
4	10.31	494.36	-19.367
4	10.344	497.78	-20.222
5	1.4348	-497.89	-121.36
5	1.4681	-493.02	-120.51
5	1.5015	-488.13	-119.81
5	1.5349	-482.89	-118.57
5	1.5682	-477.94	-117.9
5	1.6016	-473.47	-116.73
5	1.635	-469.08	-116.28
5	1.6683	-464.33	-115.07
5	1.7017	-459.91	-114.94
5	1.7351	-455.56	-114.14
5	1.7684	-451.15	-113.82
5	1.8018	-446.87	-113.11
5	1.8352	-442.51	-112.83
5	1.8685	-438	-112.03
5	1.9019	-433.63	-111.76
5	1.9353	-429.13	-111.05
5	1.9686	-424.67	-110.84
5	2.002	-420.1	-110.37
5	2.0354	-415.65	-110.12
5	2.0687	-410.85	-109.72
5	2.1021	-408.09	-109.82
5	2.1355	-403.49	-109.41
5	2.1688	-399.21	-108.92
5	2.2022	-394.9	-108.08
5	2.2356	-390.8	-107.33
5	2.2689	-386.74	-106.32
5	2.3023	-382.86	-105.62
5	2.3357	-378.8	-104.28
5	2.369	-375.14	-103.47
5	2.4024	-370.93	-102.29
5	2.4358	-367.12	-101.37
5	2.4691	-363.24	-100.35
5	2.5025	-359.28	-99.274
5	2.5359	-354.94	-98.133
5	2.5692	-350.8	-96.753
5	2.6026	-346.47	-95.421
5	2.636	-342.13	-93.787
5	2.6693	-337.94	-92.231
5	2.7027	-333.58	-90.744
5	2.7361	-329.59	-89.11
5	2.7694	-325.43	-88.063
5	2.8028	-321.46	-86.904
5	2.8362	-317.45	-85.964
5	2.8695	-313.71	-85.218
5	2.9029	-310.03	-84.466
5	2.9363	-305.87	-83.669
5	2.9696	-302.03	-82.999
5	3.003	-298.26	-82.442
5	3.0364	-294.39	-81.698
5	3.0697	-290.67	-81.249
5	3.1031	-286.88	-80.572
5	3.1365	-283.16	-80.374
5	3.1698	-279.13	-80.163
5	3.2032	-275.3	-79.992
5	3.2366	-271.33	-79.698
5	3.2699	-267.46	-79.577
5	3.3033	-263.61	-79.223
5	3.3367	-259.92	-78.931
5	3.37	-256.24	-78.174
5	3.4034	-252.84	-77.605
5	3.4368	-248.9	-76.768
5	3.4701	-245.19	-75.801
5	3.5035	-241.7	-75.052
5	3.5369	-238.06	-73.945
5	3.5702	-234.43	-73.269
5	3.6036	-230.63	-72.066
5	3.637	-227.04	-71.521
5	3.6703	-223.27	-70.172
5	3.7037	-219.51	-69.468
5	3.7371	-215.67	-68.309
5	3.7704	-211.63	-67.167
5	3.8038	-208.44	-65.961
5	3.8372	-204.47	-65.077
5	3.8705	-200.74	-63.667
5	3.9039	-197.2	-63.086
5	3.9373	-194.07	-62.286
5	3.9706	-190.65	-62.107
5	4.004	-186.84	-61.427
5	4.0374	-183.29	-61.345
5	4.0707	-179.46	-60.858
5	4.1041	-175.89	-60.75
5	4.1375	-172.43	-60.64
5	4.1708	-168.99	-60.546
5	4.2042	-165.55	-60.495
5	4.2376	-161.99	-60.669
5	4.2709	-158.52	-60.623
5	4.3043	-154.94	-61.084
5	4.3377	-151.32	-61.137
5	4.371	-147.54	-61.938
5	4.4044	-143.91	-61.992
5	4.4378	-140.3	-62.434
5	4.4711	-136.8	-62.423
5	4.5045	-133.25	-62.649
5	4.5379	-129.57	-62.501
5	4.5712	-126.2	-62.52
5	4.6046	-122.58	-62.05
5	4.638	-119.2	-61.932
5	4.6713	-115.86	-61.456
5	4.7047	-112.26	-61.322
5	4.7381	-108.84	-60.885
5	4.7714	-105.24	-60.681
5	4.8048	-102.05	-60.136
5	4.8382	-98.453	-59.965
5	4.8715	-94.63	-59.362
5	4.9049	-91.128	-59.125
5	4.9383	-87.381	-58.372
5	4.9716	-83.599	-58.196
5	5.005	-79.896	-57.48
5	5.0384	-76.17	-57.023
5	5.0717	-72.611	-56.644
5	5.1051	-68.903	-56.438
5	5.1385	-65.137	-56.284
5	5.1718	-61.313	-56.457
5	5.2052	-57.619	-56.4
5	5.2386	-54.236	-56.703
5	5.2719	-50.462	-56.755
5	5.3053	-46.844	-57.31
5	5.3387	-43.18	-57.274
5	5.372	-39.352	-57.99
5	5.4054	-35.433	-58.009
5	5.4388	-31.824	-58.679
5	5.4721	-27.993	-58.877
5	5.5055	-23.999	-59.583
5	5.5389	-18.349	-60.17
5	5.5722	-14.937	-60.28
5	5.6056	-11.22	-60.691
5	5.639	-7.587	-61.13
5	5.6723	-3.5883	-61.178
5	5.7057	0.26234	-61.324
5	5.7391	4.0728	-61.09
5	5.7724	7.7099	-60.851
5	5.8058	11.349	-60.512
5	5.8392	14.828	-60.395
5	5.8725	17.99	-59.803
5	5.9059	21.291	-59.658
5	5.9393	24.999	-58.952
5	5.9726	28.333	-58.653
5	6.006	32.011	-57.84
5	6.0394	35.537	-57.331
5	6.0727	39.089	-56.575
5	6.1061	42.675	-55.827
5	6.1395	46.23	-55.055
5	6.1728	49.858	-54.592
5	6.2062	53.232	-54.317
5	6.2396	56.837	-53.971
5	6.2729	60.126	-53.754
5	6.3063	63.554	-53.578
5	6.3397	66.936	-53.517
5	6.373	70.331	-53.439
5	6.4064	73.396	-53.349
5	6.4398	76.868	-53.397
5	6.4731	80.114	-53.489
5	6.5065	83.703	-53.746
5	6.5399	87.04	-53.952
5	6.5732	90.689	-54.272
5	6.6066	94.483	-55.007
5	6.64	98.283	-55.467
5	6.6733	102.01	-53.949
5	6.7067	106.14	-54.505
5	6.7401	109.87	-54.971
5	6.7734	113.55	-55.215
5	6.8068	115.63	-58.693
5	6.8402	119.19	-58.687
5	6.8735	123.46	-59.351
5	6.9069	128.12	-57.667
5	6.9403	131.56	-57.565
5	6.9736	135.04	-57.476
5	7.007	138.36	-57.389
5	7.0404	141.85	-57.336
5	7.0737	145.27	-57.241
5	7.1071	148.59	-57.199
5	7.1405	148.12	-56.128
5	7.1738	152.76	-55.62
5	7.2072	155.82	-55.273
5	7.2406	159.03	-55.58
5	7.2739	162.7	-55.28
5	7.3073	169.96	-54.901
5	7.3407	172.23	-54.931
5	7.374	174.98	-54.389
5	7.4074	179.36	-54.155
5	7.4408	183.59	-55.096
5	7.4741	186.59	-54.419
5	7.5075	190.76	-54.574
5	7.5409	194.71	-54.695
5	7.5742	198.44	-54.934
5	7.6076	204.93	-55.642
5	7.641	207.79	-56.47
5	7.6743	211.32	-56.882
5	7.7077	215.3	-56.934
5	7.7411	218.22	-54.419
5	7.7744	221.64	-55.273
5	7.8078	225.94	-55.731
5	7.8412	230.33	-56.1
5	7.8745	235.52	-57.707
5	7.9079	239.94	-57.667
5	7.9413	246.52	-56.385
5	7.9746	248.49	-57.667
5	8.008	252.61	-57.687
5	8.0414	256.54	-57.572
5	8.0747	258.33	-56.858
5	8.1081	262.68	-56.983
5	8.1415	266.62	-58.276
5	8.1748	270.37	-56.983
5	8.2082	274.48	-55.786
5	8.2416	277.3	-57.24
5	8.2749	281.49	-56.983
5	8.3083	285	-56.758
5	8.3417	288.5	-56.598
5	8.375	293.46	-55.273
5	8.4084	297.35	-54.958
5	8.4418	300.64	-55.102
5	8.4751	304.14	-54.846
5	8.5085	311.07	-53.734
5	8.5419	315.21	-52.945
5	8.5752	319.56	-52.584
5	8.6086	323.95	-51.889
5	8.642	326.67	-53.535
5	8.6753	331.93	-50.999
5	8.7087	335.68	-50.933
5	8.7421	338.6	-50.486
5	8.7754	342.15	-50.483
5	8.8088	346.52	-50.347
5	8.8422	350.15	-50.473
5	8.8755	354.38	-50.655
5	8.9089	357.58	-51.854
5	8.9423	361.68	-52.217
5	8.9756	365.68	-52.771
5	9.009	370.18	-53.2
5	9.0424	374.56	-54.34
5	9.0757	379.4	-54.862
5	9.1091	385.93	-56.231
5	9.1425	390.12	-54.18
5	9.1758	395.62	-56.556
5	9.2092	400.32	-56.983
5	9.2426	405.08	-57.588
5	9.2759	409.68	-57.643
5	9.3093	414.03	-58.213
5	9.3427	418.45	-58.345
5	9.376	423.23	-58.18
5	9.4094	427.25	-59.975
5	9.4428	431.1	-60.403
5	9.4761	436.23	-59.548
5	9.5095	439.65	-60.403
5	9.5429	444.14	-61.104
5	9.5762	447.34	-62.113
5	9.6096	450.63	-61.36
5	9.643	456.75	-62.968
5	9.6763	464.05	-64.415
5	9.7097	467.38	-64.609
5	9.7431	471.45	-64.165
5	9.7764	476.84	-64.25
5	9.8098	484.04	-66.058
5	9.8432	488.17	-67.075
5	9.8765	492.65	-68.097
5	9.9099	499.85	-69.837
6	2.636	-495.77	-119.32
6	2.6693	-490.69	-118.24
6	2.7027	-486.42	-116.96
6	2.7361	-480.68	-115.66
6	2.7694	-476.37	-114.56
6	2.8028	-471.98	-113.17
6	2.8362	-467.42	-111.66
6	2.8695	-462.99	-110.96
6	2.9029	-458.46	-109.84
6	2.9363	-453.88	-109.04
6	2.9696	-449.2	-108.04
6	3.003	-444.54	-107.43
6	3.0364	-439.7	-106.51
6	3.0697	-434.89	-105.99
6	3.1031	-430.13	-105.03
6	3.1365	-425.15	-104.43
6	3.1698	-420.48	-103.92
6	3.2032	-415.61	-103.56
6	3.2366	-411.03	-102.98
6	3.2699	-405.87	-103.15
6	3.3033	-401.41	-102.47
6	3.3367	-396.87	-102.16
6	3.37	-392.55	-101.53
6	3.4034	-388.23	-100.65
6	3.4368	-384.02	-99.884
6	3.4701	-379.36	-97.164
6	3.5035	-375.33	-96.108
6	3.5369	-370.94	-94.974
6	3.5702	-366.89	-94.18
6	3.6036	-362.83	-92.942
6	3.637	-358.85	-91.18
6	3.6703	-354.54	-90.318
6	3.7037	-350.35	-89.397
6	3.7371	-345.89	-88.239
6	3.7704	-341.5	-87.063
6	3.8038	-337.25	-85.776
6	3.8372	-333.25	-84.754
6	3.8705	-328.92	-86.05
6	3.9039	-325	-85.086
6	3.9373	-321.14	-83.677
6	3.9706	-317.07	-82.921
6	4.004	-312.87	-81.927
6	4.0374	-308.83	-81.316
6	4.0707	-304.58	-80.456
6	4.1041	-302.42	-77.501
6	4.1375	-297.29	-77.501
6	4.1708	-292.5	-79.04
6	4.2042	-288.74	-77.501
6	4.2376	-282.76	-74.936
6	4.2709	-279.53	-76.185
6	4.3043	-277.63	-75.791
6	4.3377	-272.5	-76.646
6	4.371	-269.08	-75.791
6	4.4044	-264.15	-76.515
6	4.4378	-260.29	-76.396
6	4.4711	-256.58	-76.24
6	4.5045	-253	-76.195
6	4.5379	-248.85	-74.687
6	4.5712	-245.14	-74.082
6	4.6046	-243.42	-72.609
6	4.638	-239.86	-72.284
6	4.6713	-236.12	-71.69
6	4.7047	-232.54	-71.245
6	4.7381	-227.19	-70.662
6	4.7714	-226.33	-70.662
6	4.8048	-221.81	-68.248
6	4.8382	-217.78	-68.097
6	4.8715	-213.41	-67.736
6	4.9049	-209.82	-67.591
6	4.9383	-206.67	-68.952
6	4.9716	-202.74	-67.926
6	5.005	-199.19	-67.202
6	5.0384	-195.56	-67.242
6	5.0717	-192.25	-66.945
6	5.1051	-188.9	-66.843
6	5.1385	-185.51	-66.79
6	5.1718	-182.24	-66.737
6	5.2052	-178.89	-66.709
6	5.2386	-175.89	-68.097
6	5.2719	-173.33	-67.242
6	5.3053	-169.91	-67.242
6	5.3387	-166.49	-67.242
6	5.372	-162.21	-66.387
6	5.4054	-158.79	-67.242
6	5.4388	-154.52	-68.097
6	5.4721	-151.96	-68.952
6	5.5055	-148.54	-68.097
6	5.5389	-145.12	-68.952
6	5.5722	-141.54	-69.214
6	5.6056	-137.99	-69.608
6	5.639	-134.64	-69.979
6	5.6723	-131.31	-70.37
6	5.7057	-127.9	-70.54
6	5.7391	-125.03	-71.089
6	5.7724	-122.03	-70.662
6	5.8058	-117.76	-70.662
6	5.8392	-113.83	-70.491
6	5.8725	-110.06	-69.807
6	5.9059	-107.33	-70.149
6	5.9393	-102.88	-69.978
6	5.9726	-99.213	-70.202
6	6.006	-95.597	-71.188
6	6.0394	-92.966	-70.662
6	6.0727	-89.119	-70.234
6	6.1061	-85.272	-69.807
6	6.1395	-81.51	-68.781
6	6.1728	-78.432	-68.952
6	6.2062	-74.158	-68.952
6	6.2396	-70.738	-68.097
6	6.2729	-67.318	-68.097
6	6.3063	-63.899	-66.387
6	6.3397	-60.479	-67.242
6	6.373	-57.059	-67.242
6	6.4064	-53.64	-66.387
6	6.4398	-49.365	-67.242
6	6.4731	-46.417	-66.063
6	6.5065	-43.381	-65.532
6	6.5399	-39.336	-65.237
6	6.5732	-33.977	-65.532
6	6.6066	-28.847	-65.532
6	6.64	-25.166	-65.27
6	6.6733	-21.277	-65.052
6	6.7067	-17.521	-64.868
6	6.7401	-14.765	-66.258
6	6.7734	-10.83	-66.315
6	6.8068	-7.8669	-64.031
6	6.8402	-7.0467	-64.25
6	6.8735	-3.1996	-65.532
6	6.9069	0.64754	-65.105
6	6.9403	4.4947	-65.532
6	6.9736	7.9143	-65.532
6	7.007	12.189	-63.823
6	7.0404	16.464	-64.677
6	7.0737	19.883	-63.823
6	7.1071	22.961	-63.652
6	7.1405	27.064	-63.139
6	7.1738	30.997	-62.968
6	7.2072	33.562	-62.968
6	7.2406	37.837	-62.113
6	7.2739	40.401	-62.113
6	7.3073	44.676	-62.113
6	7.3407	48.096	-61.258
6	7.374	50.66	-59.548
6	7.4074	52.883	-61.087
6	7.4408	55.79	-60.403
6	7.4741	60.064	-59.548
6	7.5075	62.629	-59.548
6	7.5409	66.904	-58.693
6	7.5742	70.323	-57.838
6	7.6076	74.427	-58.351
6	7.641	78.84	-58.529
6	7.6743	82.634	-57.154
6	7.7077	85.712	-58.693
6	7.7411	91.104	-57.378
6	7.7744	93.658	-57.628
6	7.8078	97.267	-57.539
6	7.8412	100.84	-57.51
6	7.8745	104.51	-57.592
6	7.9079	108.8	-56.983
6	7.9413	113.5	-57.411
6	7.9746	118.11	-57.582
6	8.008	121.62	-57.838
6	8.0414	125.69	-58.006
6	8.0747	129.36	-57.976
6	8.1081	133.13	-57.87
6	8.1415	137.14	-57.729
6	8.1748	141.13	-57.367
6	8.2082	144.94	-57.1
6	8.2416	148.46	-56.812
6	8.2749	152.06	-56.492
6	8.3083	155.55	-56.024
6	8.3417	157.96	-56.198
6	8.375	162.13	-56.063
6	8.4084	166.07	-56.128
6	8.4418	169.49	-55.273
6	8.4751	170.35	-54.419
6	8.5085	173.77	-53.564
6	8.5419	176.16	-52.196
6	8.5752	179.41	-51.939
6	8.6086	182.96	-51.35
6	8.642	186.5	-51.048
6	8.6753	190.87	-52.709
6	8.7087	194.34	-52.701
6	8.7421	200.27	-52.709
6	8.7754	203.68	-52.86
6	8.8088	207.16	-52.886
6	8.8422	208.82	-52.709
6	8.8755	213.1	-52.709
6	8.9089	216.66	-52.94
6	8.9423	220.27	-53.271
6	8.9756	223.97	-53.724
6	9.009	227.91	-54.04
6	9.0424	231.05	-53.564
6	9.0757	235.2	-54.309
6	9.1091	241.31	-56.128
6	9.1425	245.47	-56.518
6	9.1758	249.09	-57.278
6	9.2092	253.22	-57.493
6	9.2426	254.13	-56.983
6	9.2759	258.29	-56.993
6	9.3093	262.26	-57.459
6	9.3427	266.29	-57.551
6	9.376	271.66	-58.266
6	9.4094	275.43	-58.384
6	9.4428	279.23	-58.939
6	9.4761	283.18	-59.12
6	9.5095	285.76	-59.548
6	9.5429	290.21	-60.916
6	9.5762	294.31	-59.548
6	9.6096	298.77	-59.766
6	9.643	302.01	-61.258
6	9.6763	305.94	-61.087
6	9.7097	310.31	-61.218
6	9.7431	314.83	-61.258
6	9.7764	319.1	-61.258
6	9.8098	324.67	-62.898
6	9.8432	328.6	-62.667
6	9.8765	333.64	-62.968
6	9.9099	339.62	-62.113
6	9.9433	344.19	-62.379
6	9.9766	348.32	-62.974
6	10.01	352.45	-63.823
6	10.043	356.8	-67.808
6	10.077	359.22	-65.909
6	10.11	363.56	-65.532
6	10.143	368.69	-67.242
6	10.177	373.14	-65.809
6	10.21	377.07	-67.755
6	10.244	381.91	-69.953
6	10.277	388.01	-70.491
6	10.31	392.82	-70.53
6	10.344	397.42	-71.1
6	10.377	402.03	-71.517
6	10.41	406.31	-72.372
6	10.444	412.29	-72.372
6	10.477	418.67	-72.964
6	10.511	423.43	-71.329
6	10.544	426.27	-71.869
6	10.577	431.79	-72.163
6	10.611	439.98	-70.728
6	10.644	440.16	-73.398
6	10.677	446.32	-75.278
6	10.711	446.79	-71.869
6	10.744	453.39	-72.898
6	10.777	459.31	-74.936
6	10.811	464.78	-72.543
6	10.844	468.71	-71.517
6	10.878	475.37	-71.771
6	10.911	480.26	-70.234
6	10.944	483.25	-73.227
6	10.978	493.08	-71.944
6	11.011	496.91	-73.477
7	3.5702	-495.07	121.76
7	3.6036	-490.96	124
7	3.637	-482.81	124.26
7	3.6703	-481.1	124.26
7	3.7037	-473.83	123.83
7	3.7371	-473.4	125.11
7	3.7704	-467.42	125.11
7	3.8038	-462.89	126.12
7	3.8372	-457.16	124.26
7	3.8705	-452.89	124.26
7	3.9039	-447.76	124.26
7	3.9373	-439.47	125.58
7	3.9706	-434.51	125.54
7	4.004	-431.28	126.47
7	4.0374	-424.67	125.11
7	4.0707	-419.97	126.4
7	4.1041	-415.27	125.97
7	4.1375	-410.57	125.54
7	4.1708	-405.87	126.82
7	4.2042	-401.08	127
7	4.2376	-396.46	127.68
7	4.2709	-393.04	128.53
7	4.3043	-388.08	128.19
7	4.3377	-383.64	128.53
7	4.371	-377.69	130.02
7	4.4044	-374.23	130.24
7	4.4378	-369.1	131.95
7	4.4711	-362.2	132.48
7	4.5045	-358.85	131.1
7	4.5379	-354.06	137.32
7	4.5712	-351.49	131.78
7	4.6046	-346.02	135.37
7	4.638	-340.89	135.37
7	4.6713	-336.62	137.08
7	4.7047	-333.5	139
7	4.7381	-327.56	140.67
7	4.7714	-323.03	141.04
7	4.8048	-318.14	141.17
7	4.8382	-311.82	141.36
7	4.8715	-306.37	140.44
7	4.9049	-301.52	140.44
7	4.9383	-296.44	138.79
7	4.9716	-290.75	139.3
7	5.005	-286.18	138.79
7	5.0384	-281.05	139.65
7	5.0717	-276.77	138.79
7	5.1051	-269.93	139.65
7	5.1385	-264.92	139.69
7	5.1718	-259.25	137.51
7	5.2052	-255.4	137.94
7	5.2386	-250.61	140.33
7	5.2719	-246.85	140.5
7	5.3053	-243.52	140.25
7	5.3387	-239.16	140.5
7	5.372	-234.03	139.65
7	5.4054	-229.75	140.5
7	5.4388	-225	140.77
7	5.4721	-221.26	142.36
7	5.5055	-216.07	142.21
7	5.5389	-211.31	142.86
7	5.5722	-206.45	143.28
7	5.6056	-201.54	144.33
7	5.639	-196.63	145.07
7	5.6723	-190.76	148.13
7	5.7057	-185.7	148.57
7	5.7391	-181.88	149.91
7	5.7724	-177.6	150
7	5.8058	-171.96	149.22
7	5.8392	-166.97	149.31
7	5.8725	-161.81	149.72
7	5.9059	-155.38	149.91
7	5.9393	-150.59	149.74
7	5.9726	-144.94	148.54
7	6.006	-139.56	149.14
7	6.0394	-133.83	150
7	6.0727	-128.19	150
7	6.1061	-122.62	150
7	6.1395	-117.01	150
7	6.1728	-111.77	149.05
7	6.2062	-106.45	149.41
7	6.2396	-100.66	149.91
7	6.2729	-95.779	149.97
7	6.3063	-91.002	149.72
7	6.3397	-86.579	149.65
7	6.373	-81.968	149.04
7	6.4064	-77.344	148.64
7	6.4398	-72.665	147.82
7	6.4731	-68.073	147.01
7	6.5065	-63.254	146.32
7	6.5399	-58.541	145.78
7	6.5732	-53.696	145.42
7	6.6066	-48.612	145.06
7	6.64	-43.601	145.08
7	6.6733	-38.403	144.98
7	6.7067	-33.312	145.1
7	6.7401	-27.843	144.94
7	6.7734	-22.796	144.7
7	6.8068	-17.531	144.18
7	6.8402	-12.777	143.77
7	6.8735	-8.107	143.01
7	6.9069	-4.9094	144.78
7	6.9403	-0.15891	144.02
7	6.9736	4.4947	143.07
7	7.007	9.2327	142.67
7	7.0404	13.471	143.5
7	7.0737	18.173	142.21
7	7.1071	25.013	140.5
7	7.1405	29.888	140.05
7	7.1738	35.272	139.65
7	7.2072	38.691	138.79
7	7.2406	43.163	139.52
7	7.2739	49.805	138.79
7	7.3073	53.225	138.79
7	7.3407	57.5	137.94
7	7.374	61.372	137.84
7	7.4074	65.707	137.77
7	7.4408	69.468	139.65
7	7.4741	72.888	139.65
7	7.5075	78.531	139.48
7	7.5409	83.147	138.79
7	7.5742	87.422	137.94
7	7.6076	93.919	138.11
7	7.641	97.932	138.09
7	7.6743	101.1	139.65
7	7.7077	105.78	138.99
7	7.7411	111.55	140.34
7	7.7744	118.1	138.66
7	7.8078	122.35	138.82
7	7.8412	128.03	139.22
7	7.8745	135.3	139.65
7	7.9079	138.42	138.06
7	7.9413	143.33	137.77
7	7.9746	147.95	136.74
7	8.008	153.25	137.08
7	8.0414	157.18	137.25
7	8.0747	163.08	136.66
7	8.1081	167.85	135.9
7	8.1415	172.16	135.33
7	8.1748	178.24	134.47
7	8.2082	183.43	135.29
7	8.2416	187.07	136.46
7	8.2749	192.83	136.14
7	8.3083	197.4	136.58
7	8.3417	203.09	136.14
7	8.375	208.08	136.43
7	8.4084	212.92	137.6
7	8.4418	217.88	137.25
7	8.4751	223.35	137.08
7	8.5085	229.34	136.23
7	8.5419	233.36	137
7	8.5752	238.6	137.03
7	8.6086	243.78	137.12
7	8.642	246.83	135.97
7	8.6753	253.31	135.99
7	8.7087	259.35	135.63
7	8.7421	265.31	135.79
7	8.7754	269.91	135.97
7	8.8088	275.24	135.93
7	8.8422	279.98	135.46
7	8.8755	284.95	135.16
7	8.9089	289.38	134.74
7	8.9423	293.86	134.4
7	8.9756	298.1	134
7	9.009	302.46	133.75
7	9.0424	306.37	133.08
7	9.0757	310.45	132.98
7	9.1091	314.3	132.19
7	9.1425	318.52	132.1
7	9.1758	322.46	131.59
7	9.2092	326.75	131.44
7	9.2426	332.55	132.25
7	9.2759	337.18	132.34
7	9.3093	341.86	132.34
7	9.3427	346.75	132.63
7	9.376	351.37	132.98
7	9.4094	356.03	133.61
7	9.4428	362.41	131.07
7	9.4761	366.75	131.76
7	9.5095	370.8	131.98
7	9.5429	375.18	132.47
7	9.5762	379.28	132.78
7	9.6096	383.22	132.81
7	9.643	387.92	132.95
7	9.6763	391.35	136.66
7	9.7097	396.29	137.17
7	9.7431	402.03	140.5
7	9.7764	406.31	140.5
7	9.8098	411.75	141.15
7	9.8432	418.41	139.85
7	9.8765	423.4	138.79
7	9.9099	426.48	141.19
7	9.9433	432.29	140.09
7	9.9766	437.69	138.64
7	10.01	442.63	138.43
7	10.043	446.92	138.37
7	10.077	451.03	137.57
7	10.11	458.46	136.23
7	10.143	463.07	135.2
7	10.177	468.53	131.66
7	10.21	472.82	131.44
7	10.244	478.4	129.63
7	10.277	483.36	129.19
7	10.31	488.38	129.39
7	10.344	493.93	129.2
7	10.377	499.03	128.96
8	2.7027	-498.98	86.442
8	2.7361	-493.89	86.118
8	2.7694	-488.65	85.84
8	2.8028	-483.35	85.288
8	2.8362	-478.47	84.963
8	2.8695	-472.92	84.724
8	2.9029	-467.91	84.645
8	2.9363	-462.77	84.683
8	2.9696	-457.72	84.951
8	3.003	-452.64	85.506
8	3.0364	-447.74	86.25
8	3.0697	-442.48	87.093
8	3.1031	-437.47	88.054
8	3.1365	-432.22	88.941
8	3.1698	-426.91	89.982
8	3.2032	-421.93	91.06
8	3.2366	-416.73	92.204
8	3.2699	-411.27	93.346
8	3.3033	-406.07	94.723
8	3.3367	-400.76	96.122
8	3.37	-395.4	97.766
8	3.4034	-390.29	99.531
8	3.4368	-385.22	101.11
8	3.4701	-380.22	102.66
8	3.5035	-375.05	104.01
8	3.5369	-370.32	105.29
8	3.5702	-365.31	105.94
8	3.6036	-360.31	106.97
8	3.637	-355.28	107.31
8	3.6703	-350.44	108.1
8	3.7037	-345.36	108.44
8	3.7371	-340.35	109.08
8	3.7704	-335.2	109.32
8	3.8038	-329.92	109.88
8	3.8372	-324.82	109.99
8	3.8705	-319.52	110.58
8	3.9039	-312.68	110.58
8	3.9373	-307.28	111.38
8	3.9706	-304.99	112.29
8	4.004	-300.01	113.12
8	4.0374	-295.34	113.74
8	4.0707	-290.26	114.78
8	4.1041	-285.5	115.7
8	4.1375	-280.8	117
8	4.1708	-275.94	118.01
8	4.2042	-271.12	119.36
8	4.2376	-266.32	120.4
8	4.2709	-260.53	122.55
8	4.3043	-255.47	123.67
8	4.3377	-250.53	125.09
8	4.371	-245.51	126.2
8	4.4044	-240.67	127.8
8	4.4378	-235.05	128.88
8	4.4711	-230.61	130.24
8	4.5045	-225.48	131.1
8	4.5379	-219.49	133.66
8	4.5712	-216.07	134.52
8	4.6046	-211.63	134.55
8	4.638	-206.35	134.79
8	4.6713	-201.74	134.83
8	4.7047	-197.08	134.91
8	4.7381	-192.46	134.54
8	4.7714	-187.76	134.16
8	4.8048	-183.32	133.46
8	4.8382	-176.75	133.66
8	4.8715	-172.47	133.66
8	4.9049	-167.11	131.63
8	4.9383	-161.88	131.23
8	4.9716	-157.09	130.24
8	5.005	-151.7	130.95
8	5.0384	-146.4	130.9
8	5.0717	-142.72	131.61
8	5.1051	-136.74	130.76
8	5.1385	-131.42	132.03
8	5.1718	-126.45	132.55
8	5.2052	-121.54	133.41
8	5.2386	-116.84	133.92
8	5.2719	-111.97	134.87
8	5.3053	-106.79	135.4
8	5.3387	-102.89	135.99
8	5.372	-98.028	136.52
8	5.4054	-93.031	137.07
8	5.4388	-86.127	136.23
8	5.4721	-81.235	136.76
8	5.5055	-75.92	137.29
8	5.5389	-70.601	138.35
8	5.5722	-65.491	138.76
8	5.6056	-60.181	139.64
8	5.639	-55.38	140
8	5.6723	-50.36	140.74
8	5.7057	-45.659	140.78
8	5.7391	-40.874	140.87
8	5.7724	-38.251	142.21
8	5.8058	-33.606	142.06
8	5.8392	-29.249	141.57
8	5.8725	-24.777	141.15
8	5.9059	-20.541	140.34
8	5.9393	-15.967	139.93
8	5.9726	-11.523	138.57
8	6.006	-7.4742	137.08
8	6.0394	-1.7857	136.46
8	6.0727	3.1464	135.71
8	6.1061	7.9758	134.49
8	6.1395	13.023	134.22
8	6.1728	17.821	133.53
8	6.2062	23.303	132.81
8	6.2396	28.734	132.31
8	6.2729	33.562	132.81
8	6.3063	36.981	132.81
8	6.3397	42.111	132.81
8	6.373	46.985	132.81
8	6.4064	53.225	133.66
8	6.4398	57.5	132.81
8	6.4731	63.484	134.52
8	6.5065	65.194	133.66
8	6.5399	72.625	133.2
8	6.5732	75.88	134.09
8	6.6066	81.08	134.58
8	6.64	85.712	137.08
8	6.6733	91.236	136.49
8	6.7067	98.536	137.08
8	6.7401	101.51	136.41
8	6.7734	106.71	137.04
8	6.8068	110.96	136.98
8	6.8402	117.41	136.75
8	6.8735	122.54	135.9
8	6.9069	127.6	135.37
8	6.9403	130.4	136.82
8	6.9736	137.51	133.97
8	7.007	140.69	134.75
8	7.0404	144.02	134.86
8	7.0737	150.6	134.26
8	7.1071	154.74	133.64
8	7.1405	159.78	134.07
8	7.1738	164.92	134.01
8	7.2072	169.49	132.81
8	7.2406	174.5	132.39
8	7.2739	178.19	133.41
8	7.3073	184.88	131.95
8	7.3407	190.05	132.49
8	7.374	193.43	131.95
8	7.4074	197.71	132.81
8	7.4408	201.98	131.95
8	7.4741	206.37	131.07
8	7.5075	213.61	130.48
8	7.5409	214.8	131.95
8	7.5742	218.35	132.01
8	7.6076	222.5	132.81
8	7.641	224.21	132.81
8	7.6743	232.07	133.15
8	7.7077	237.2	134.18
8	7.7411	240.45	135.37
8	7.7744	246.01	135.8
8	7.8078	250.54	135.03
8	7.8412	254.99	135.37
8	7.8745	260.12	137.08
8	7.9079	264.73	136.91
8	7.9413	268.66	137.08
8	7.9746	271.69	137.23
8	8.008	277.19	138.6
8	8.0414	281.49	137.08
8	8.0747	286.23	138.11
8	8.1081	292.09	138.62
8	8.1415	296.46	138.65
8	8.1748	299.9	139.38
8	8.2082	305.43	137.94
8	8.2416	308.59	137.17
8	8.2749	315.32	137.56
8	8.3083	318.78	138.73
8	8.3417	324.32	138.19
8	8.375	329.36	139.65
8	8.4084	334.65	139.95
8	8.4418	339.28	139.82
8	8.4751	344.92	139.13
8	8.5085	350.32	139.13
8	8.5419	355.45	139.13
8	8.5752	358	141.79
8	8.6086	364.19	140.21
8	8.642	369.55	137.94
8	8.6753	373.67	138.4
8	8.7087	380.36	139.47
8	8.7421	388	137.38
8	8.7754	394.34	137.94
8	8.8088	396.05	139.65
8	8.8422	398.44	138.45
8	8.8755	403.4	138.96
8	8.9089	407.76	138.88
8	8.9423	414	139.65
8	8.9756	417.42	139.65
8	9.009	424.26	138.79
8	9.0424	427.49	137.54
8	9.0757	432.81	137.94
8	9.1091	438.79	137.94
8	9.1425	444.95	135.89
8	9.1758	447.34	131.95
8	9.2092	449.48	134.09
8	9.2426	455.89	129.39
8	9.2759	461.36	127.51
8	9.3093	467.23	126.89
8	9.3427	472.99	125.11
8	9.376	476.41	121.69
8	9.4094	482.05	121.52
8	9.4428	488.38	118.28
8	9.4761	495.94	118.08
9	1.5015	-498.84	24.432
9	1.5349	-493.76	25.091
9	1.5682	-488.66	25.566
9	1.6016	-483.39	26.474
9	1.635	-478.44	26.59
9	1.6683	-474.12	27.248
9	1.7017	-469.39	27.337
9	1.7351	-464.54	27.608
9	1.7684	-460.03	27.644
9	1.8018	-455.42	27.771
9	1.8352	-450.54	27.706
9	1.8685	-445.42	27.798
9	1.9019	-440.45	27.637
9	1.9353	-435.43	27.54
9	1.9686	-430.37	27.276
9	2.002	-425.23	27.01
9	2.0354	-420.08	26.423
9	2.0687	-415.1	26.032
9	2.1021	-409.95	25.212
9	2.1355	-405.06	24.882
9	2.1688	-400.39	24.231
9	2.2022	-395.57	24.202
9	2.2356	-390.65	23.572
9	2.2689	-385.79	23.547
9	2.3023	-381.03	23.047
9	2.3357	-376.31	23.084
9	2.369	-371.33	22.664
9	2.4024	-366.57	22.68
9	2.4358	-361.35	22.352
9	2.4691	-356.71	22.383
9	2.5025	-351.54	22.233
9	2.5359	-346.71	22.378
9	2.5692	-341.83	22.602
9	2.6026	-337.09	22.918
9	2.636	-332.35	23.137
9	2.6693	-327.74	23.363
9	2.7027	-323.07	23.611
9	2.7361	-318.65	24.004
9	2.7694	-314.04	24.109
9	2.8028	-309.36	24.209
9	2.8362	-305.1	24.464
9	2.8695	-300.59	24.494
9	2.9029	-296.19	24.59
9	2.9363	-291.82	24.629
9	2.9696	-287.3	24.667
9	3.003	-283.01	24.599
9	3.0364	-277.82	24.231
9	3.0697	-273.46	24.184
9	3.1031	-268.74	23.769
9	3.1365	-264.07	23.504
9	3.1698	-259.74	22.628
9	3.2032	-255.41	22.277
9	3.2366	-251.35	21.797
9	3.2699	-246.81	21.604
9	3.3033	-242.29	21.193
9	3.3367	-238.05	21.237
9	3.37	-233.86	21.067
9	3.4034	-229.64	21.168
9	3.4368	-225.52	20.814
9	3.4701	-221.29	20.895
9	3.5035	-216.98	20.703
9	3.5369	-213.04	20.919
9	3.5702	-208.91	20.988
9	3.6036	-204.8	21.351
9	3.637	-200.81	21.515
9	3.6703	-197.36	21.953
9	3.7037	-193.16	21.942
9	3.7371	-189.75	22.332
9	3.7704	-185.97	22.356
9	3.8038	-182.22	22.45
9	3.8372	-178.48	22.319
9	3.8705	-174.7	22.304
9	3.9039	-170.63	21.979
9	3.9373	-166.72	21.729
9	3.9706	-162.84	21.23
9	4.004	-158.7	20.933
9	4.0374	-154.59	19.999
9	4.0707	-150.39	19.516
9	4.1041	-146.49	18.416
9	4.1375	-142.87	17.752
9	4.1708	-139.13	16.54
9	4.2042	-135.21	15.573
9	4.2376	-131.63	14.371
9	4.2709	-127.88	13.618
9	4.3043	-124.02	12.522
9	4.3377	-120.29	11.865
9	4.371	-116.93	11.021
9	4.4044	-113.07	10.639
9	4.4378	-108.58	9.623
9	4.4711	-104.45	9.3026
9	4.5045	-100.69	8.8734
9	4.5379	-96.579	8.7715
9	4.5712	-92.543	8.481
9	4.6046	-88.487	8.5441
9	4.638	-84.216	8.6437
9	4.6713	-80.365	8.6172
9	4.7047	-76.204	8.8171
9	4.7381	-72.34	9.0602
9	4.7714	-68.144	9.0865
9	4.8048	-64.451	9.331
9	4.8382	-59.96	9.2179
9	4.8715	-56.085	9.3332
9	4.9049	-52.199	9.3194
9	4.9383	-48.057	9.2188
9	4.9716	-44.047	9.0001
9	5.005	-39.896	8.936
9	5.0384	-35.634	8.4197
9	5.0717	-33.549	7.5631
9	5.1051	-29.716	6.9104
9	5.1385	-25.936	6.6281
9	5.1718	-22.652	6.1244
9	5.2052	-18.866	5.6253
9	5.2386	-14.685	4.8488
9	5.2719	-10.707	4.5422
9	5.3053	-6.9348	4.0606
9	5.3387	-3.1222	3.9099
9	5.372	0.41847	3.4004
9	5.4054	3.774	3.3588
9	5.4388	7.4831	2.8916
9	5.4721	10.972	2.895
9	5.5055	14.8	2.2636
9	5.5389	18.287	2.3182
9	5.5722	21.84	2.2005
9	5.6056	25.09	2.5818
9	5.639	28.502	2.5171
9	5.6723	32.061	2.7879
9	5.7057	34.987	2.9276
9	5.7391	38.441	3.2478
9	5.7724	41.735	3.2989
9	5.8058	45.186	3.6676
9	5.8392	48.623	3.5865
9	5.8725	52.01	3.8049
9	5.9059	55.335	3.8015
9	5.9393	58.955	3.9353
9	5.9726	62.305	3.9342
9	6.006	65.991	3.9757
9	6.0394	69.667	3.5073
9	6.0727	73.132	3.4529
9	6.1061	77.165	2.3983
9	6.1395	80.402	2.0091
9	6.1728	83.81	1.2868
9	6.2062	87.294	0.33126
9	6.2396	91.509	-0.88977
9	6.2729	94.989	-1.703
9	6.3063	98.127	-2.1962
9	6.3397	102.07	-2.8968
9	6.373	105.9	-3.4995
9	6.4064	109.44	-3.8357
9	6.4398	113.32	-4.4533
9	6.4731	116.86	-4.7367
9	6.5065	120.66	-5.0824
9	6.5399	124.14	-5.5027
9	6.5732	128.46	-5.6882
9	6.6066	132.27	-5.7881
9	6.64	135.79	-5.7047
9	6.6733	136.84	-5.1752
9	6.7067	140.77	-5.0042
9	6.7401	146.65	-4.2436
9	6.7734	151.05	-4.7346
9	6.8068	154.02	-4.2348
9	6.8402	156.41	-3.8928
9	6.8735	159.78	-3.7443
[truncated: 10,078 more rows]
