# Supplementary material for: A universal function for capacity of bidirectional pedestrian streams: Filling the gaps in the literature
Source: PLoS One. 2018 Dec 19;13(12):e0208496. doi: 10.1371/journal.pone.0208496 (PMC6300270; doi:10.1371/journal.pone.0208496)
Supplement: S1 Data Set — Trajectories are divided into folders for the different experiments within the ZIP archive. Data relative to the own experiments are directly provided as a CSV file. Links are provided for data obtained from open database from third party researchers. (ZIP) [file pone.0208496.s001.zip › datasets/dataset_A/4_2_A.csv]

ped. #	time (s)	x (cm)	y (cm)
1	0	-497.34	-15.092
1	0.033367	-492.21	-15.092
1	0.066733	-488.01	-14.716
1	0.1001	-482.13	-13.895
1	0.13347	-477	-13.895
1	0.16683	-472.98	-14.665
1	0.2002	-468.1	-14.579
1	0.23357	-462.29	-14.237
1	0.26693	-457.16	-14.237
1	0.3003	-451.18	-15.092
1	0.33367	-445.53	-13.553
1	0.36703	-440.65	-13.777
1	0.4004	-434.93	-13.382
1	0.43377	-429.8	-12.528
1	0.46713	-424.67	-12.528
1	0.5005	-419.55	-12.528
1	0.53387	-413.99	-12.1
1	0.56723	-408.86	-12.1
1	0.6006	-405.01	-12.528
1	0.63397	-399.37	-11.844
1	0.66733	-394.24	-11.844
1	0.7007	-389.45	-12.87
1	0.73407	-385.01	-13.211
1	0.76743	-379.7	-13.553
1	0.8008	-375.52	-14.665
1	0.83417	-370.16	-14.369
1	0.86753	-364.83	-15.947
1	0.9009	-359.7	-15.947
1	0.93427	-355	-17.23
1	0.96763	-349.44	-18.512
1	1.001	-344.31	-18.512
1	1.0344	-339.18	-20.222
1	1.0677	-334.05	-20.222
1	1.1011	-328.92	-20.222
1	1.1345	-324.22	-20.649
1	1.1678	-319.09	-20.649
1	1.2012	-313.54	-20.222
1	1.2346	-308.83	-20.649
1	1.2679	-303.7	-20.649
1	1.3013	-297.29	-20.222
1	1.3347	-292.69	-20.288
1	1.368	-287.03	-20.222
1	1.4014	-281.73	-19.709
1	1.4348	-276.77	-20.222
1	1.4681	-271.22	-19.794
1	1.5015	-265.83	-19.025
1	1.5349	-260.53	-19.367
1	1.5682	-255.4	-18.512
1	1.6016	-250.53	-18.117
1	1.635	-245.14	-18.512
1	1.6683	-239.16	-19.367
1	1.7017	-234.88	-18.512
1	1.7351	-230.61	-18.512
1	1.7684	-225.14	-18.341
1	1.8018	-220.22	-18.709
1	1.8352	-215.22	-19.367
1	1.8685	-210.09	-20.222
1	1.9019	-205.39	-19.794
1	1.9353	-199.83	-20.222
1	1.9686	-195.04	-20.393
1	2.002	-189.74	-20.735
1	2.0354	-184.87	-21.504
1	2.0687	-179.31	-21.932
1	2.1021	-174.53	-22.103
1	2.1355	-169.91	-22.787
1	2.1688	-164.78	-22.787
1	2.2022	-159.22	-22.359
1	2.2356	-154.52	-21.932
1	2.2689	-150.25	-21.932
1	2.3023	-145.12	-21.932
1	2.3357	-140.67	-21.419
1	2.369	-134.69	-21.229
1	2.4024	-130.75	-21.59
1	2.4358	-126.31	-21.932
1	2.4691	-121.61	-21.504
1	2.5025	-117.25	-20.393
1	2.5359	-112.2	-20.649
1	2.5692	-107.5	-20.222
1	2.6026	-102.83	-19.104
1	2.636	-98.523	-18.939
1	2.6693	-93.821	-18.512
1	2.7027	-87.837	-18.512
1	2.7361	-83.562	-17.657
1	2.7694	-78.432	-17.657
1	2.8028	-74.5	-17.828
1	2.8362	-69.883	-17.657
1	2.8695	-63.899	-17.657
1	2.9029	-60.479	-17.657
1	2.9363	-55.35	-17.657
1	2.9696	-50.878	-17.526
1	3.003	-46.373	-18.084
1	3.0364	-41.329	-18.341
1	3.0697	-36.969	-18.939
1	3.1031	-32.096	-19.709
1	3.1365	-26.724	-20.052
1	3.1698	-21.81	-20.666
1	3.2032	-16.536	-20.051
1	3.2366	-12.604	-21.077
1	3.2699	-7.4742	-21.077
1	3.3033	-2.3447	-21.077
1	3.3367	2.3574	-21.504
1	3.37	7.7434	-20.735
1	3.4034	11.762	-20.649
1	3.4368	16.891	-20.649
1	3.4701	21.593	-20.222
1	3.5035	26.295	-19.794
1	3.5369	31.425	-18.939
1	3.5702	35.699	-18.939
1	3.6036	40.401	-18.512
1	3.637	45.531	-18.512
1	3.6703	49.634	-17.315
1	3.7037	54.935	-16.802
1	3.7371	60.064	-14.237
1	3.7704	65.621	-13.81
1	3.8038	70.389	-13.054
1	3.8372	75.88	-12.1
1	3.8705	80.753	-11.16
1	3.9039	85.712	-10.818
1	3.9373	91.696	-10.818
1	3.9706	96.826	-10.818
1	4.004	101.96	-10.818
1	4.0374	107.08	-9.9628
1	4.0707	112.21	-10.818
1	4.1041	117.34	-10.818
1	4.1375	122.47	-10.818
1	4.1708	127.6	-10.818
1	4.2042	132.73	-10.818
1	4.2376	137.86	-10.818
1	4.2709	142.82	-10.476
1	4.3043	148.98	-10.818
1	4.3377	154.1	-10.818
1	4.371	159.75	-10.134
1	4.4044	165.56	-9.7918
1	4.4378	171.2	-9.1078
1	4.4711	176.33	-9.1078
1	4.5045	182.32	-9.1078
1	4.5379	187.45	-9.1078
1	4.5712	192.92	-8.0819
1	4.6046	198.56	-7.398
1	4.638	204.54	-7.398
1	4.6713	209.68	-7.398
1	4.7047	216.51	-5.6882
1	4.7381	223.35	-5.6882
1	4.7714	227.63	-4.8332
1	4.8048	233.1	-4.6623
1	4.8382	238.74	-3.9783
1	4.8715	245.24	-3.2944
1	4.9049	250.88	-2.6105
1	4.9383	256.27	-2.6959
1	4.9716	261.82	-2.2685
1	5.005	268.66	-2.2685
1	5.0384	274.48	-1.9265
1	5.0717	280.63	-2.2685
1	5.1051	286.11	-2.0975
1	5.1385	291.32	-2.6959
1	5.1718	296.88	-3.1234
1	5.2052	302.01	-3.9783
1	5.2386	307.31	-4.3203
1	5.2719	313.2	-5.0897
1	5.3053	318.59	-6.3721
1	5.3387	324.23	-6.5431
1	5.372	330.22	-7.398
1	5.4054	335.35	-7.398
1	5.4388	340.9	-7.8255
1	5.4721	346.46	-8.2529
1	5.5055	351.76	-7.74
1	5.5389	357.06	-8.0819
1	5.5722	362.19	-8.0819
1	5.6056	366.98	-8.2529
1	5.639	371.68	-7.8255
1	5.6723	376.38	-8.2529
1	5.7057	380.66	-7.398
1	5.7391	385.79	-7.398
1	5.7724	390.92	-7.398
1	5.8058	396.05	-7.398
1	5.8392	401.35	-6.0301
1	5.8725	406.31	-5.6882
1	5.9059	412.29	-5.6882
1	5.9393	417.76	-4.6623
1	5.9726	424.26	-3.9783
1	6.006	429.39	-3.9783
1	6.0394	434.95	-3.5509
1	6.0727	440.5	-3.1234
1	6.1061	445.97	-2.9524
1	6.1395	451.16	-2.9151
1	6.1728	456.76	-2.1488
1	6.2062	463.5	-4.3717
1	6.2396	465.19	-4.3807
1	6.2729	471.28	-5.6882
1	6.3063	474.7	-1.4136
1	6.3397	481.54	-2.2685
1	6.373	487.95	-2.6959
1	6.4064	493.34	-2.7815
1	6.4398	499.66	-2.6105
2	0.13347	-499.91	125.97
2	0.16683	-495.12	127
2	0.2002	-490.5	127.68
2	0.23357	-485.99	125.3
2	0.26693	-481.1	125.11
2	0.3003	-475.97	124.26
2	0.33367	-470.91	125.49
2	0.36703	-466.14	124.69
2	0.4004	-460.71	123.6
2	0.43377	-456.82	123.23
2	0.46713	-451.18	122.55
2	0.5005	-447.36	122.29
2	0.53387	-439.63	120.41
2	0.56723	-434.59	119.3
2	0.6006	-429.29	118.96
2	0.63397	-425.53	119.13
2	0.66733	-419.72	118.62
2	0.7007	-415.7	119.56
2	0.73407	-411	119.13
2	0.76743	-406.29	120.41
2	0.8008	-402.02	120.41
2	0.83417	-397.32	119.13
2	0.86753	-392.19	121.69
2	0.9009	-386.55	120.67
2	0.93427	-381.59	121.01
2	0.96763	-376.46	121.01
2	1.001	-371.67	122.55
2	1.0344	-366.11	122.98
2	1.0677	-360.56	123.4
2	1.1011	-355	124.69
2	1.1345	-348.93	124.94
2	1.1678	-344.31	125.97
2	1.2012	-338.76	126.4
2	1.2346	-333.2	126.82
2	1.2679	-329.78	128.53
2	1.3013	-325.5	125.97
2	1.3347	-321.23	125.97
2	1.368	-316.95	125.97
2	1.4014	-312.68	125.97
2	1.4348	-306.69	125.97
2	1.4681	-300.88	126.31
2	1.5015	-296.44	125.97
2	1.5349	-292.16	124.26
2	1.5682	-287.03	125.11
2	1.6016	-281.9	124.26
2	1.635	-277.56	123.93
2	1.6683	-271.64	123.4
2	1.7017	-266.34	122.21
2	1.7351	-262.24	122.55
2	1.7684	-257.11	120.84
2	1.8018	-251.64	121.01
2	1.8352	-247.71	120.84
2	1.8685	-242.58	120.84
2	1.9019	-237.88	121.27
2	1.9353	-232.83	121.01
2	1.9686	-228.9	121.69
2	2.002	-224.11	121.52
2	2.0354	-220.35	122.55
2	2.0687	-216.07	123.4
2	2.1021	-210.94	123.4
2	2.1355	-205.75	123.73
2	2.1688	-201.54	124.26
2	2.2022	-195.98	124.69
2	2.2356	-192.14	124.26
2	2.2689	-187.18	127.17
2	2.3023	-181.02	127.68
2	2.3357	-177.6	127.68
2	2.369	-170.34	129.82
2	2.4024	-165.21	131.53
2	2.4358	-160.08	132.38
2	2.4691	-155.38	132.81
2	2.5025	-151.1	133.66
2	2.5359	-147.68	132.81
2	2.5692	-142.55	133.66
2	2.6026	-138.7	133.24
2	2.636	-135.36	133.11
2	2.6693	-130.58	132.81
2	2.7027	-125.97	132.13
2	2.7361	-122.38	132.13
2	2.7694	-118.19	132.38
2	2.8028	-113.48	131.95
2	2.8362	-109.8	131.49
2	2.8695	-104.94	129.39
2	2.9029	-101.17	130.07
2	2.9363	-96.642	128.62
2	2.9696	-92.111	127.68
2	3.003	-87.153	127.17
2	3.0364	-83.562	125.97
2	3.0697	-78.432	126.82
2	3.1031	-75.013	125.97
2	3.1365	-70.311	127.25
2	3.1698	-66.463	125.97
2	3.2032	-62.616	128.11
2	3.2366	-58.684	127.94
2	3.2699	-54.324	128.88
2	3.3033	-49.866	128.56
2	3.3367	-44.236	129.39
2	3.37	-40.987	129.05
2	3.4034	-35.259	129.82
2	3.4368	-30.984	129.82
2	3.4701	-23.718	127.68
2	3.5035	-22.179	129.9
2	3.5369	-16.451	130.67
2	3.5702	-12.176	131.53
2	3.6036	-7.9872	131.78
2	3.637	-2.7721	132.38
2	3.6703	1.9299	131.95
2	3.7037	5.777	132.38
2	3.7371	10.052	132.38
2	3.7704	13.899	131.95
2	3.8038	17.318	131.95
2	3.8372	21.593	132.81
2	3.8705	25.868	131.95
2	3.9039	29.715	132.38
2	3.9373	32.181	132.02
2	3.9706	36.127	131.1
2	4.004	40.829	131.53
2	4.0374	44.505	130.59
2	4.0707	48.744	130.16
2	4.1041	51.686	130.59
2	4.1375	56.474	129.73
2	4.1708	59.209	128.53
2	4.2042	64.339	129.39
2	4.2376	67.759	127.68
2	4.2709	72.711	127.49
2	4.3043	75.904	127.55
2	4.3377	78.671	127.73
2	4.371	82.141	127.93
2	4.4044	86.728	127.8
2	4.4378	89.886	128.13
2	4.4711	92.501	128.33
2	4.5045	96.826	128.53
2	4.5379	100.34	128.17
2	4.5712	103.67	127.68
2	4.6046	106.23	128.53
2	4.638	109.65	128.53
2	4.6713	112.39	130.59
2	4.7047	115.46	129.73
2	4.7381	118.88	129.73
2	4.7714	123.76	132.38
2	4.8048	127.6	132.81
2	4.8382	133.06	133.6
2	4.8715	134.78	131.78
2	4.9049	138.44	132.63
2	4.9383	143.33	134.69
2	4.9716	146.75	134.69
2	5.005	149.83	134.52
2	5.0384	153.25	134.52
2	5.0717	156.34	134.1
2	5.1051	160.09	133.66
2	5.1385	162.89	133.7
2	5.1718	165.48	134.06
2	5.2052	169.07	133.24
2	5.2386	172.49	133.24
2	5.2719	177.19	134.52
2	5.3053	179.75	131.95
2	5.3387	184.03	133.66
2	5.372	187.02	133.24
2	5.4054	190.01	130.24
2	5.4388	192.64	131.63
2	5.4721	196.85	128.53
2	5.5055	200.53	127.77
2	5.5389	204.54	126.82
2	5.5722	208.82	129.39
2	5.6056	211.38	125.97
2	5.639	214.34	125.32
2	5.6723	217.37	125.11
2	5.7057	221.22	125.54
2	5.7391	224.64	125.54
2	5.7724	228.06	125.54
2	5.8058	232.06	124.55
2	5.8392	235.13	124.98
2	5.8725	237.82	125.44
2	5.9059	240.65	125.84
2	5.9393	244.73	124.26
2	5.9726	248.32	125.63
2	6.006	251.74	125.63
2	6.0394	254.99	125.97
2	6.0727	259.09	126.31
2	6.1061	262.17	127
2	6.1395	265.67	128.96
2	6.1728	268.66	127.68
2	6.2062	273.96	129.9
2	6.2396	276.19	130.76
2	6.2729	280.63	131.95
2	6.3063	284.05	131.1
2	6.3397	287.9	134.09
2	6.373	291.32	134.09
2	6.4064	293.88	134.95
2	6.4398	297.3	134.95
2	6.4731	299.44	135.37
2	6.5065	302.01	135.37
2	6.5399	304.57	135.37
2	6.5732	306.81	135.31
2	6.6066	308.85	135.37
2	6.64	311.41	134.52
2	6.6733	313.12	134.52
2	6.7067	314.83	132.81
2	6.7401	316.97	132.38
2	6.7734	318.25	129.39
2	6.8068	319.96	127.68
2	6.8402	323.38	127.68
2	6.8735	325.09	126.82
2	6.9069	325.09	124.26
2	6.9403	326.97	123.75
2	6.9736	330.22	122.55
2	7.007	331.93	120.84
2	7.0404	333.13	119.81
2	7.0737	334.32	118.79
2	7.1071	336.2	118.28
2	7.1405	337.23	116.91
2	7.1738	339.19	116.99
2	7.2072	340.48	115.71
2	7.2406	341.46	115.64
2	7.2739	343.04	114.86
2	7.3073	344.75	114.86
2	7.3407	345.61	112.29
2	7.374	347.32	112.29
2	7.4074	349.03	112.29
2	7.4408	351.16	111.86
2	7.4741	353.81	110.41
2	7.5075	355.01	107.16
2	7.5409	357.15	107.59
2	7.5742	359.29	103.74
2	7.6076	362.36	103.57
2	7.641	364.42	101.18
2	7.6743	366.98	97.757
2	7.7077	370.4	96.902
2	7.7411	372.96	94.337
2	7.7744	376.04	91.944
2	7.8078	379.8	89.208
2	7.8412	383.42	87.366
2	7.8745	386.64	84.933
2	7.9079	390.25	84.099
2	7.9413	394.76	82.796
2	7.9746	397.24	82.197
2	8.008	400.32	80.659
2	8.0414	404.17	80.231
2	8.0747	408.02	79.804
2	8.1081	412.29	79.804
2	8.1415	415.71	80.659
2	8.1748	419.13	80.659
2	8.2082	422.55	80.659
2	8.2416	427.09	82.604
2	8.2749	431.1	83.223
2	8.3083	436.23	84.933
2	8.3417	441.32	86.53
2	8.375	446.49	88.353
2	8.4084	454.18	87.498
2	8.4418	461.45	91.345
2	8.4751	465.69	94.074
2	8.5085	472.13	96.047
2	8.5419	477.26	97.757
2	8.5752	482.39	100.32
2	8.6086	487.52	101.18
2	8.642	492.65	102.89
2	8.6753	496.93	103.74
3	0.2002	-499.05	65.27
3	0.23357	-492.21	65.27
3	0.26693	-487.43	65.441
3	0.3003	-484.52	64.415
3	0.33367	-476.82	65.27
3	0.36703	-470.84	65.27
3	0.4004	-465.71	65.27
3	0.43377	-459.9	65.612
3	0.46713	-454.77	65.612
3	0.5005	-449.47	66.125
3	0.53387	-444.34	66.125
3	0.56723	-440.06	65.27
3	0.6006	-434.08	65.27
3	0.63397	-428.95	65.27
3	0.66733	-423.29	64.481
3	0.7007	-418.69	63.56
3	0.73407	-412.7	63.56
3	0.76743	-406.72	61.85
3	0.8008	-401.59	60.995
3	0.83417	-396.46	60.995
3	0.86753	-391.33	59.286
3	0.9009	-385.86	58.26
3	0.93427	-381.07	57.576
3	0.96763	-375.94	55.866
3	1.001	-371.67	55.011
3	1.0344	-366.11	55.438
3	1.0677	-360.73	53.643
3	1.1011	-357.14	53.301
3	1.1345	-351.15	53.301
3	1.1678	-346.02	53.301
3	1.2012	-341.75	52.446
3	1.2346	-336.62	51.591
3	1.2679	-331.06	51.164
3	1.3013	-326.19	50.395
3	1.3347	-320.37	50.736
3	1.368	-316.1	49.882
3	1.4014	-310.97	49.882
3	1.4348	-305.84	49.882
3	1.4681	-300.71	49.027
3	1.5015	-295.58	49.027
3	1.5349	-291.31	49.027
3	1.5682	-284.89	49.454
3	1.6016	-279.86	48.961
3	1.635	-274.64	49.454
3	1.6683	-270.36	48.599
3	1.7017	-264.8	48.172
3	1.7351	-259.68	47.317
3	1.7684	-254.54	47.317
3	1.8018	-250.27	46.462
3	1.8352	-244.29	45.607
3	1.8685	-238.99	45.094
3	1.9019	-233.17	44.752
3	1.9353	-228.04	43.042
3	1.9686	-222.78	42.385
3	2.002	-217.78	41.332
3	2.0354	-212.65	40.477
3	2.0687	-207.1	39.195
3	2.1021	-203.25	38.768
3	2.1355	-198.98	38.768
3	2.1688	-193.85	38.768
3	2.2022	-188.72	37.913
3	2.2356	-183.59	37.913
3	2.2689	-179.31	37.913
3	2.3023	-173.84	37.742
3	2.3357	-168.72	36.992
3	2.369	-163.5	37.485
3	2.4024	-158.97	36.545
3	2.4358	-153.84	36.545
3	2.4691	-148.54	37.058
3	2.5025	-143.41	37.058
3	2.5359	-138.28	37.058
3	2.5692	-132.72	37.485
3	2.6026	-128.87	37.058
3	2.636	-123.74	37.913
3	2.6693	-118.61	38.768
3	2.7027	-115.19	38.768
3	2.7361	-110.06	38.768
3	2.7694	-104.94	38.768
3	2.8028	-100.66	38.768
3	2.8362	-96.386	37.913
3	2.8695	-91.256	37.058
3	2.9029	-86.127	37.913
3	2.9363	-80.997	37.913
3	2.9696	-77.578	36.203
3	3.003	-72.448	36.203
3	3.0364	-68.173	35.348
3	3.0697	-63.044	34.493
3	3.1031	-57.914	33.638
3	3.1365	-53.212	33.211
3	3.1698	-49.365	32.783
3	3.2032	-43.808	32.356
3	3.2366	-39.534	32.356
3	3.2699	-35.687	31.928
3	3.3033	-31.241	31.415
3	3.3367	-25.427	31.928
3	3.37	-22.863	31.928
3	3.4034	-17.733	31.073
3	3.4368	-14.313	31.073
3	3.4701	-9.184	31.073
3	3.5035	-5.7644	31.073
3	3.5369	-2.3447	31.073
3	3.5702	2.7848	31.073
3	3.6036	6.2045	31.073
3	3.637	10.479	31.073
3	3.6703	13.899	31.073
3	3.7037	17.318	31.073
3	3.7371	21.935	31.757
3	3.7704	25.868	31.073
3	3.8038	30.142	31.073
3	3.8372	33.733	31.415
3	3.8705	37.837	30.218
3	3.9039	42.111	29.363
3	3.9373	45.531	29.363
3	3.9706	48.95	29.363
3	4.004	53.225	27.654
3	4.0374	57.5	27.654
3	4.0707	60.064	25.089
3	4.1041	63.484	25.089
3	4.1375	66.904	22.524
3	4.1708	70.323	22.524
3	4.2042	73.743	21.669
3	4.2376	78.018	20.814
3	4.2709	81.437	20.814
3	4.3043	84.857	19.105
3	4.3377	88.277	19.105
3	4.371	93.834	17.822
3	4.4044	96.826	17.395
3	4.4378	101.1	16.54
3	4.4711	103.67	15.685
3	4.5045	107.94	15.685
3	4.5379	113.07	14.83
3	4.5712	116.49	13.975
3	4.6046	119.91	13.975
3	4.638	123.33	13.975
3	4.6713	126.75	13.975
3	4.7047	132.07	13.252
3	4.7381	136.15	12.265
3	4.7714	139.57	12.265
3	4.8048	143.85	11.41
3	4.8382	146.41	10.555
3	4.8715	151.97	10.128
3	4.9049	155.39	9.2729
3	4.9383	158.38	8.8454
3	4.9716	162.65	7.1356
3	5.005	167.59	7.2671
3	5.0384	170.35	5.4258
3	5.0717	174.79	4.9128
3	5.1051	178.9	3.7159
3	5.1385	183.17	2.0061
3	5.1718	187.45	2.0061
3	5.2052	193	1.5786
3	5.2386	196.85	1.1512
3	5.2719	201.13	0.29626
3	5.3053	207.54	0.72372
3	5.3387	212.67	-0.1312
3	5.372	216.51	0.29626
3	5.4054	222.5	0.29626
3	5.4388	227.63	0.29626
3	5.4721	231.9	0.29626
3	5.5055	237.03	0.29626
3	5.5389	242.59	0.72372
3	5.5722	246.69	1.9206
3	5.6056	251.57	2.0061
3	5.639	256.69	2.0061
3	5.6723	261.82	2.0061
3	5.7057	267.91	2.9978
3	5.7391	273.79	2.861
3	5.7724	278.07	2.0061
3	5.8058	284.38	2.9268
3	5.8392	288.33	2.0061
3	5.8725	293.46	2.0061
3	5.9059	298.59	2.0061
3	5.9393	304.06	0.9802
3	5.9726	308.85	0.29626
3	6.006	314.83	-0.55866
3	6.0394	319.1	-1.4136
3	6.0727	324.23	-1.4136
3	6.1061	329.36	-1.4136
3	6.1395	334.49	-1.4136
3	6.1728	339.62	-1.4136
3	6.2062	344.75	-1.4136
3	6.2396	349.88	-1.4136
3	6.2729	355.87	-1.4136
3	6.3063	361	-1.4136
3	6.3397	366.98	-1.4136
3	6.373	372.11	-1.4136
3	6.4064	376.38	-1.4136
3	6.4398	381.51	-1.4136
3	6.4731	387.93	-0.1312
3	6.5065	393.06	-0.1312
3	6.5399	398.1	0.9802
3	6.5732	402.89	0.29626
3	6.6066	409.73	0.29626
3	6.64	415.71	0.29626
3	6.6733	420.84	0.29626
3	6.7067	425.97	0.29626
3	6.7401	432.3	0.12528
3	6.7734	437.08	-1.4136
3	6.8068	441.36	-1.4136
3	6.8402	446.89	-2.0883
3	6.8735	455.72	-2.7814
3	6.9069	459.45	-2.8256
3	6.9403	464.17	-3.0128
3	6.9736	469.57	-3.9783
3	7.007	474.7	-4.8332
3	7.0404	481.54	-4.8332
3	7.0737	486.67	-4.8332
3	7.1071	494.03	-3.9126
3	7.1405	499.07	-3.5509
4	0.4004	-499.05	-79.211
4	0.43377	-493.92	-79.211
4	0.46713	-489.86	-79.518
4	0.5005	-486.23	-78.356
4	0.53387	-481.1	-80.066
4	0.56723	-475.11	-80.921
4	0.6006	-470.84	-80.066
4	0.63397	-466.57	-80.066
4	0.66733	-462.29	-80.066
4	0.7007	-457.16	-80.066
4	0.73407	-452.89	-79.211
4	0.76743	-447.76	-79.211
4	0.8008	-442.63	-79.211
4	0.83417	-437.5	-78.356
4	0.86753	-432.37	-77.501
4	0.9009	-427.24	-77.501
4	0.93427	-422.11	-76.646
4	0.96763	-417.83	-76.646
4	1.001	-413.56	-75.791
4	1.0344	-408.43	-74.936
4	1.0677	-403.3	-74.936
4	1.1011	-398.17	-74.082
4	1.1345	-393.9	-74.082
4	1.1678	-389.62	-74.082
4	1.2012	-384.49	-74.082
4	1.2346	-380.22	-74.082
4	1.2679	-375.09	-73.227
4	1.3013	-370.81	-74.082
4	1.3347	-365.69	-74.082
4	1.368	-360.56	-74.082
4	1.4014	-356.28	-74.082
4	1.4348	-351.15	-74.082
4	1.4681	-346.88	-74.082
4	1.5015	-341.75	-74.936
4	1.5349	-336.62	-75.791
4	1.5682	-331.49	-75.791
4	1.6016	-326.36	-75.791
4	1.635	-321.23	-75.791
4	1.6683	-316.95	-76.646
4	1.7017	-312.68	-76.646
4	1.7351	-307.55	-76.646
4	1.7684	-303.28	-76.646
4	1.8018	-298.15	-75.791
4	1.8352	-292.5	-76.817
4	1.8685	-287.72	-76.614
4	1.9019	-282.76	-75.791
4	1.9353	-277.58	-75.993
4	1.9686	-273.35	-74.936
4	2.002	-268.22	-74.936
4	2.0354	-263.95	-74.082
4	2.0687	-257.62	-74.766
4	2.1021	-253.69	-73.227
4	2.1355	-249.42	-72.372
4	2.1688	-244.29	-72.372
4	2.2022	-239.16	-72.372
4	2.2356	-234.88	-71.517
4	2.2689	-230.61	-71.517
4	2.3023	-225.48	-71.517
4	2.3357	-221.2	-70.662
4	2.369	-216.07	-70.662
4	2.4024	-210.94	-70.662
4	2.4358	-205.82	-70.662
4	2.4691	-201.34	-71.648
4	2.5025	-197.27	-71.517
4	2.5359	-192.14	-71.517
4	2.5692	-187.01	-71.517
4	2.6026	-182.73	-71.517
4	2.636	-177.16	-73.05
4	2.6693	-172.33	-73.168
4	2.7027	-168.2	-72.372
4	2.7361	-163.07	-72.372
4	2.7694	-158.79	-72.372
4	2.8028	-154.52	-72.372
4	2.8362	-149.39	-71.517
4	2.8695	-144.26	-71.517
4	2.9029	-139.13	-71.517
4	2.9363	-135.71	-71.517
4	2.9696	-130.58	-70.662
4	3.003	-125.35	-70.169
4	3.0364	-122.03	-70.662
4	3.0697	-116.9	-69.807
4	3.1031	-112.63	-68.952
4	3.1365	-108.35	-68.952
4	3.1698	-104.08	-68.097
4	3.2032	-99.805	-68.097
4	3.2366	-94.505	-66.9
4	3.2699	-91.256	-66.387
4	3.3033	-86.127	-66.387
4	3.3367	-82.707	-66.387
4	3.37	-77.578	-66.387
4	3.4034	-74.158	-65.532
4	3.4368	-68.173	-65.532
4	3.4701	-65.609	-64.677
4	3.5035	-61.334	-64.677
4	3.5369	-57.059	-64.677
4	3.5702	-52.785	-64.677
4	3.6036	-48.913	-64.778
4	3.637	-44.367	-64.02
4	3.6703	-41.671	-63.823
4	3.7037	-37.396	-63.823
4	3.7371	-33.122	-63.823
4	3.7704	-29.702	-62.968
4	3.8038	-26.282	-62.968
4	3.8372	-22.863	-62.968
4	3.8705	-19.05	-61.466
4	3.9039	-16.023	-61.258
4	3.9373	-11.749	-60.403
4	3.9706	-7.9871	-59.719
4	4.004	-5.7644	-59.548
4	4.0374	-1.0623	-58.266
4	4.0707	1.9299	-57.838
4	4.1041	5.3496	-56.128
4	4.1375	8.7693	-56.128
4	4.1708	12.189	-54.419
4	4.2042	15.609	-52.709
4	4.2376	19.028	-50.999
4	4.2709	22.448	-49.289
4	4.3043	26.723	-47.579
4	4.3377	30.484	-46.04
4	4.371	33.562	-45.869
4	4.4044	36.981	-44.16
4	4.4378	41.026	-42.746
4	4.4711	43.821	-42.45
4	4.5045	48.95	-41.595
4	4.5379	52.37	-41.595
4	4.5712	55.79	-40.74
4	4.6046	59.209	-40.74
4	4.638	63.484	-40.74
4	4.6713	67.759	-40.74
4	4.7047	71.178	-40.74
4	4.7381	73.743	-40.74
4	4.7714	78.018	-42.45
4	4.8048	81.437	-42.45
4	4.8382	86.909	-42.621
4	4.8715	89.987	-44.16
4	4.9049	94.261	-44.16
4	4.9383	98.536	-44.16
4	4.9716	101.96	-44.16
4	5.005	106.23	-45.014
4	5.0384	111.36	-44.16
4	5.0717	113.92	-44.16
4	5.1051	118.2	-44.16
4	5.1385	122.47	-44.16
4	5.1718	126.75	-44.16
4	5.2052	131.02	-44.16
4	5.2386	135.13	-42.792
4	5.2719	139.57	-42.45
4	5.3053	142.99	-42.45
4	5.3387	148.17	-41.394
4	5.372	151.54	-40.74
4	5.4054	156.67	-40.74
4	5.4388	160.09	-40.74
4	5.4721	165.22	-40.74
4	5.5055	168.64	-40.74
4	5.5389	172.91	-40.74
4	5.5722	177.19	-40.74
4	5.6056	180.61	-40.74
4	5.639	185.74	-40.74
4	5.6723	189.58	-41.167
4	5.7057	192.58	-42.45
4	5.7391	197.71	-42.45
4	5.7724	202.41	-42.877
4	5.8058	205.4	-44.16
4	5.8392	209.68	-44.16
4	5.8725	214.8	-44.16
4	5.9059	219.08	-45.869
4	5.9393	224.21	-45.869
4	5.9726	228.14	-46.895
4	6.006	232.76	-47.579
4	6.0394	237.03	-47.579
4	6.0727	242.16	-47.579
4	6.1061	247.29	-47.579
4	6.1395	250.71	-47.579
4	6.1728	255.84	-47.579
4	6.2062	259.26	-47.579
4	6.2396	264.39	-47.579
4	6.2729	268.66	-47.579
4	6.3063	272.94	-47.579
4	6.3397	278.07	-47.579
4	6.373	282.34	-47.579
4	6.4064	286.62	-47.579
4	6.4398	291.75	-45.869
4	6.4731	296.88	-45.869
4	6.5065	301.15	-45.869
4	6.5399	306.28	-45.869
4	6.5732	311.41	-45.869
4	6.6066	315.69	-45.869
4	6.64	320.81	-45.869
4	6.6733	325.94	-45.869
4	6.7067	330.22	-45.869
4	6.7401	334.49	-45.869
4	6.7734	339.62	-45.869
4	6.8068	343.04	-45.869
4	6.8402	348.17	-45.869
4	6.8735	353.73	-45.442
4	6.9069	356.72	-45.869
4	6.9403	361.85	-45.869
4	6.9736	366.98	-45.869
4	7.007	372.11	-45.869
4	7.0404	377.24	-45.869
4	7.0737	382.37	-45.869
4	7.1071	387.93	-45.442
4	7.1405	392.63	-45.869
4	7.1738	397.76	-45.869
4	7.2072	402.89	-45.869
4	7.2406	407.16	-45.869
4	7.2739	412.29	-45.869
4	7.3073	416.57	-45.014
4	7.3407	421.69	-45.014
4	7.374	426.82	-44.16
4	7.4074	431.95	-44.16
4	7.4408	437.08	-44.16
4	7.4741	440.5	-44.16
4	7.5075	445.63	-44.16
4	7.5409	451.96	-42.621
4	7.5742	457.6	-42.45
4	7.6076	462.73	-42.45
4	7.641	467.86	-42.45
4	7.6743	472.99	-42.45
4	7.7077	476.41	-42.45
4	7.7411	481.54	-44.16
4	7.7744	486.67	-44.16
4	7.8078	491.8	-44.16
4	7.8412	496.93	-44.16
5	1.1345	-499.91	-20.222
5	1.1678	-493.92	-20.222
5	1.2012	-488.11	-19.88
5	1.2346	-484.69	-18.17
5	1.2679	-477.42	-18.597
5	1.3013	-472.55	-18.512
5	1.3347	-467.42	-17.657
5	1.368	-462.29	-16.802
5	1.4014	-457.16	-16.802
5	1.4348	-451.18	-15.092
5	1.4681	-446.05	-15.092
5	1.5015	-440.92	-15.092
5	1.5349	-435.79	-15.092
5	1.5682	-430.66	-15.092
5	1.6016	-425.53	-15.092
5	1.635	-420.4	-15.092
5	1.6683	-415.27	-15.092
5	1.7017	-409.8	-15.263
5	1.7351	-405.01	-16.802
5	1.7684	-398.17	-16.802
5	1.8018	-393.04	-17.657
5	1.8352	-387.91	-18.512
5	1.8685	-382.27	-18.341
5	1.9019	-376.8	-20.222
5	1.9353	-370.81	-21.077
5	1.9686	-365.69	-21.932
5	2.002	-360.56	-21.932
5	2.0354	-355.43	-21.932
5	2.0687	-350.3	-21.932
5	2.1021	-345.17	-21.932
5	2.1355	-340.04	-21.932
5	2.1688	-334.91	-21.932
5	2.2022	-329.78	-21.932
5	2.2356	-324.65	-21.932
5	2.2689	-318.83	-21.419
5	2.3023	-313.54	-21.932
5	2.3357	-308.4	-21.932
5	2.369	-302.42	-21.077
5	2.4024	-297.29	-21.077
5	2.4358	-293.02	-20.222
5	2.4691	-287.89	-20.222
5	2.5025	-282.61	-18.763
5	2.5359	-276.58	-19.235
5	2.5692	-272.5	-18.512
5	2.6026	-266.69	-17.999
5	2.636	-261.73	-18.341
5	2.6693	-257.96	-18.512
5	2.7027	-252.84	-18.512
5	2.7361	-247.02	-18.854
5	2.7694	-242.58	-20.222
5	2.8028	-237.45	-20.222
5	2.8362	-232.32	-20.222
5	2.8695	-225.48	-20.222
5	2.9029	-220.35	-21.077
5	2.9363	-216.07	-21.932
5	2.9696	-210.94	-21.932
5	3.003	-205.82	-21.932
5	3.0364	-200.26	-22.359
5	3.0697	-195.56	-21.932
5	3.1031	-192.14	-21.932
5	3.1365	-187.01	-21.932
5	3.1698	-181.37	-20.051
5	3.2032	-178.46	-20.222
5	3.2366	-172.05	-19.794
5	3.2699	-169.05	-20.222
5	3.3033	-163.92	-20.222
5	3.3367	-158.79	-20.222
5	3.37	-154.01	-18.683
5	3.4034	-149.05	-19.196
5	3.4368	-145.12	-18.512
5	3.4701	-139.13	-16.802
5	3.5035	-134.86	-16.802
5	3.5369	-129.56	-14.75
5	3.5702	-125.11	-14.921
5	3.6036	-120.32	-15.092
5	3.637	-115.19	-15.092
5	3.6703	-110.75	-13.895
5	3.7037	-106.65	-13.382
5	3.7371	-102.37	-13.382
5	3.7704	-98.096	-13.382
5	3.8038	-92.966	-13.382
5	3.8372	-87.495	-11.844
5	3.8705	-83.562	-13.382
5	3.9039	-79.287	-13.382
5	3.9373	-72.875	-12.1
5	3.9706	-67.746	-12.1
5	4.004	-63.215	-13.041
5	4.0374	-59.111	-12.357
5	4.0707	-53.982	-12.357
5	4.1041	-49.365	-13.382
5	4.1375	-44.236	-13.382
5	4.1708	-39.961	-11.673
5	4.2042	-36.541	-11.673
5	4.2376	-31.412	-11.673
5	4.2709	-24.573	-11.673
5	4.3043	-22.863	-7.398
5	4.3377	-18.917	-9.897
5	4.371	-15.898	-9.8873
5	4.4044	-12.176	-9.5353
5	4.4378	-8.4176	-8.9015
5	4.4711	-5.8528	-8.0466
5	4.5045	-2.3447	-8.2529
5	4.5379	1.3767	-6.191
5	4.5712	5.3791	-5.187
5	4.6046	8.7693	-4.8332
5	4.638	14.412	-4.6623
5	4.6713	19.199	-3.6364
5	4.7047	20.738	-3.1234
5	4.7381	24.158	-3.1234
5	4.7714	28.432	-2.2685
5	4.8048	33.587	-0.23178
5	4.8382	36.127	-1.4136
5	4.8715	40.401	-0.55866
5	4.9049	43.821	-0.55866
5	4.9383	48.096	0.29626
5	4.9716	52.199	0.80922
5	5.005	56.388	1.2367
5	5.0384	59.893	0.80922
5	5.0717	63.484	-0.55866
5	5.1051	67.759	-1.4136
5	5.1385	71.178	-1.4136
5	5.1718	75.966	-0.72964
5	5.2052	80.848	-1.1777
5	5.2386	84.385	-1.0893
5	5.2719	89.132	-2.2685
5	5.3053	91.696	-2.2685
5	5.3387	96.826	-2.2685
5	5.372	101.17	-0.95664
5	5.4054	105.38	-2.2685
5	5.4388	109.56	-0.81512
5	5.4721	114.1	-1.0716
5	5.5055	117.52	-1.0716
5	5.5389	121.96	-0.72964
5	5.5722	125.72	-0.90063
5	5.6056	129.37	-0.41126
5	5.639	133.59	-1.4136
5	5.6723	138.2	0.12528
5	5.7057	143.85	-1.4136
5	5.7391	149.15	-0.36508
5	5.7724	152.57	0.63822
5	5.8058	155.13	1.4931
5	5.8392	159.37	2.2034
5	5.8725	164.3	2.3349
5	5.9059	167.61	2.5191
5	5.9393	172.85	2.3349
5	5.9726	177.02	2.5191
5	6.006	181.04	2.4335
5	6.0394	184.03	2.0061
5	6.0727	189.33	2.519
5	6.1061	194.12	2.5191
5	6.1395	197.88	2.3481
5	6.1728	201.98	0.29626
5	6.2062	207.32	1.2396
5	6.2396	211.56	0.63822
5	6.2729	217.03	-0.38766
5	6.3063	221.56	-2.012
5	6.3397	227.12	-1.5846
5	6.373	231.9	-2.2685
5	6.4064	237.03	-2.2685
5	6.4398	241.31	-2.2685
5	6.4731	246.44	-2.2685
5	6.5065	250.54	-2.6105
5	6.5399	254.53	-2.3691
5	6.5732	257.88	-2.3342
5	6.6066	263.08	-2.3691
5	6.64	267.13	-2.6105
5	6.6733	271.74	-2.9524
5	6.7067	275.5	-3.9783
5	6.7401	280.28	-2.8217
5	6.7734	286.45	-3.4654
5	6.8068	290.89	-3.1234
5	6.8402	294.14	-1.7555
5	6.8735	299.44	-1.4136
5	6.9069	304.4	-1.0716
5	6.9403	310.04	-0.72964
5	6.9736	315.04	-0.47021
5	7.007	320.3	-0.72964
5	7.0404	325.43	-0.72964
5	7.0737	330.56	-0.72964
5	7.1071	334.92	-0.98612
5	7.1405	340.13	-1.2426
5	7.1738	343.9	-0.55866
5	7.2072	348.17	-2.2685
5	7.2406	352.27	-1.0716
5	7.2739	356.72	-2.2685
5	7.3073	361.85	-2.2685
5	7.3407	366.98	-2.2685
5	7.374	372.96	-2.2685
5	7.4074	375.53	-3.9783
5	7.4408	381.51	-3.9783
5	7.4741	386.64	-3.9783
5	7.5075	393.14	-3.8073
5	7.5409	398.1	-3.8074
5	7.5742	402.89	-3.9783
5	7.6076	408.02	-3.9783
5	7.641	413.14	-3.9783
5	7.6743	418.27	-3.9783
5	7.7077	423.7	-2.1506
5	7.7411	428.14	-2.0054
5	7.7744	431.95	-3.1234
5	7.8078	436.71	-1.1335
5	7.8412	441.36	-2.2685
5	7.8745	449.75	-0.97585
5	7.9079	452.47	0.29626
5	7.9413	459.93	2.0011
5	7.9746	463.93	0.12528
5	8.008	468.12	2.4007
5	8.0414	474.05	2.9495
5	8.0747	479.53	3.8339
5	8.1081	485.09	4.2271
5	8.1415	490.09	2.0061
5	8.1748	495.22	2.861
6	1.3013	-495.63	60.995
6	1.3347	-490.5	60.995
6	1.368	-485.73	60.192
6	1.4014	-481.95	60.141
6	1.4348	-473.4	60.141
6	1.4681	-468.27	60.141
6	1.5015	-463.32	59.628
6	1.5349	-458.87	60.141
6	1.5682	-453.74	59.286
6	1.6016	-447.76	59.286
6	1.635	-442.63	59.286
6	1.6683	-437.5	59.286
6	1.7017	-432.37	59.286
6	1.7351	-427.24	59.286
6	1.7684	-422.11	59.286
6	1.8018	-416.98	60.141
6	1.8352	-411.85	60.141
6	1.8685	-406.38	59.969
6	1.9019	-400.74	59.286
6	1.9353	-396.46	59.286
6	1.9686	-391.33	59.286
6	2.002	-386.2	58.431
6	2.0354	-381.07	58.431
6	2.0687	-376.63	57.918
6	2.1021	-372.52	56.721
6	2.1355	-367.39	55.866
6	2.1688	-362.26	55.011
6	2.2022	-356.49	54.245
6	2.2356	-351.75	53.387
6	2.2689	-347.73	52.446
6	2.3023	-342.6	51.591
6	2.3357	-337.47	50.736
6	2.369	-332.34	49.882
6	2.4024	-327.21	49.882
6	2.4358	-322.94	49.882
6	2.4691	-317.81	49.882
6	2.5025	-312.68	49.027
6	2.5359	-307.55	48.172
6	2.5692	-302.42	48.172
6	2.6026	-297.98	48.514
6	2.636	-293.87	48.172
6	2.6693	-288.74	48.172
6	2.7027	-283.61	48.172
6	2.7361	-278.48	48.172
6	2.7694	-273.35	48.172
6	2.8028	-268.22	48.172
6	2.8362	-263.1	48.172
6	2.8695	-258.82	48.172
6	2.9029	-253.69	48.172
6	2.9363	-248.56	47.317
6	2.9696	-244.29	46.462
6	3.003	-239.33	46.804
6	3.0364	-234.03	46.462
6	3.0697	-229.75	45.607
6	3.1031	-225.48	45.607
6	3.1365	-220.35	44.752
6	3.1698	-215.22	43.042
6	3.2032	-210.94	43.042
6	3.2366	-206.67	42.187
6	3.2699	-201.54	41.332
6	3.3033	-197.44	40.819
6	3.3367	-192.99	39.623
6	3.37	-188.85	40.28
6	3.4034	-184.44	39.623
6	3.4368	-181.02	39.623
6	3.4701	-175.89	39.623
6	3.5035	-171.62	38.768
6	3.5369	-167.34	37.913
6	3.5702	-163.07	37.913
6	3.6036	-158.79	37.913
6	3.637	-153.66	37.913
6	3.6703	-149.39	37.913
6	3.7037	-145.12	37.913
6	3.7371	-139.99	37.913
6	3.7704	-136.57	37.913
6	3.8038	-131.24	37.862
6	3.8372	-127.16	37.058
6	3.8705	-122.89	37.058
6	3.9039	-119.47	36.203
6	3.9373	-116.05	36.203
6	3.9706	-111.77	36.203
6	4.004	-108.35	34.493
6	4.0374	-104.08	34.493
6	4.0707	-100.66	33.638
6	4.1041	-97.241	32.783
6	4.1375	-93.821	32.783
6	4.1708	-90.401	31.073
6	4.2042	-86.981	30.218
6	4.2376	-82.707	29.363
6	4.2709	-79.287	27.654
6	4.3043	-75.013	26.799
6	4.3377	-70.738	25.944
6	4.371	-67.318	24.234
6	4.4044	-62.873	24.576
6	4.4378	-58.769	22.524
6	4.4711	-55.35	22.524
6	4.5045	-51.075	22.524
6	4.5379	-47.655	22.524
6	4.5712	-44.236	20.814
6	4.6046	-40.816	20.814
6	4.638	-37.396	20.814
6	4.6713	-33.977	20.814
6	4.7047	-30.557	20.814
6	4.7381	-24.573	20.814
6	4.7714	-21.695	21.102
6	4.8048	-18.529	21.798
6	4.8382	-15.339	22.011
6	4.8715	-12.809	23.105
6	4.9049	-10.039	22.524
6	4.9383	-6.6193	22.524
6	4.9716	-2.3447	22.524
6	5.005	1.075	22.524
6	5.0384	3.6397	22.524
6	5.0717	7.7434	23.037
6	5.1051	10.479	22.524
6	5.1385	13.899	21.669
6	5.1718	17.318	21.669
6	5.2052	20.738	21.669
6	5.2386	23.987	22.182
6	5.2719	27.38	21.538
6	5.3053	30.313	21.156
6	5.3387	34.417	20.814
6	5.372	37.837	19.959
6	5.4054	41.256	19.959
6	5.4388	44.676	19.959
6	5.4721	48.096	19.959
6	5.5055	51.515	17.395
6	5.5389	54.935	18.25
6	5.5722	58.355	18.25
6	5.6056	61.774	18.25
6	5.639	65.194	18.25
6	5.6723	68.614	18.25
6	5.7057	72.033	18.25
6	5.7391	75.453	18.25
6	5.7724	78.873	18.25
6	5.8058	82.292	18.25
6	5.8392	86.567	18.25
6	5.8725	89.987	18.25
6	5.9059	93.406	19.105
6	5.9393	96.826	19.959
6	5.9726	101.1	19.105
6	6.006	105.38	19.959
6	6.0394	108.8	19.959
6	6.0727	112.21	19.959
6	6.1061	115.63	19.105
6	6.1395	119.05	19.105
6	6.1728	122.47	18.25
6	6.2062	126.58	17.908
6	6.2396	129.31	16.54
6	6.2729	132.73	15.685
6	6.3063	136.15	14.83
6	6.3397	140.1	13.909
6	6.373	142.99	12.265
6	6.4064	146.41	11.41
6	6.4398	149.83	9.7004
6	6.4731	153.25	7.9905
6	6.5065	157.53	7.1356
6	6.5399	160.52	5.8532
6	6.5732	164.36	4.5709
6	6.6066	168.64	3.7159
6	6.64	172.06	2.0061
6	6.6733	176.33	1.1512
6	6.7067	180.61	0.29626
6	6.7401	184.98	-0.15635
6	6.7734	189.16	-1.4136
6	6.8068	192.58	-1.4136
6	6.8402	197.71	-1.4136
6	6.8735	201.13	-2.2685
6	6.9069	206.26	-2.2685
6	6.9403	209.68	-2.2685
6	6.9736	214.8	-2.2685
6	7.007	218.22	-3.1234
6	7.0404	223.35	-3.1234
6	7.0737	226.77	-3.1234
6	7.1071	231.05	-3.1234
6	7.1405	235.32	-3.9783
6	7.1738	239.34	-4.7478
6	7.2072	243.12	-5.2858
6	7.2406	247.23	-6.017
6	7.2739	250.71	-6.5431
6	7.3073	254.99	-7.398
6	7.3407	259.7	-8.4298
6	7.374	264.39	-8.2529
6	7.4074	269.35	-9.4498
6	7.4408	272.94	-10.818
6	7.4741	278.5	-11.245
6	7.5075	283.2	-11.673
6	7.5409	287.9	-12.1
6	7.5742	293.12	-12.357
6	7.6076	298.16	-12.1
6	7.641	302.43	-12.955
6	7.6743	307.56	-12.955
6	7.7077	312.26	-13.382
6	7.7411	316.54	-12.528
6	7.7744	320.99	-12.185
6	7.8078	325.94	-12.528
6	7.8412	330.22	-12.528
6	7.8745	335.35	-12.528
6	7.9079	339.95	-11.607
6	7.9413	344.49	-11.212
6	7.9746	349.62	-11.212
6	8.008	354.67	-11.502
6	8.0414	359.29	-12.528
6	8.0747	363.56	-12.528
6	8.1081	368.69	-12.528
6	8.1415	373.48	-13.211
6	8.1748	377.24	-14.237
6	8.2082	382.37	-14.237
6	8.2416	386.99	-14.408
6	8.2749	390.92	-15.947
6	8.3083	396.05	-15.947
6	8.3417	399.73	-16.407
6	8.375	404.6	-17.657
6	8.4084	408.02	-19.367
6	8.4418	412.36	-18.841
6	8.4751	417.24	-19.09
6	8.5085	421.69	-20.222
6	8.5419	426.76	-19.893
6	8.5752	431.63	-20.156
6	8.6086	435.89	-20.051
6	8.642	440.5	-21.077
6	8.6753	445.2	-20.649
6	8.7087	450.33	-20.649
6	8.7421	454.18	-21.077
6	8.7754	459.22	-21.283
6	8.8088	464.44	-20.222
6	8.8422	469.54	-19.982
6	8.8755	474.27	-18.939
6	8.9089	479.83	-19.367
6	8.9423	484.1	-19.367
6	8.9756	490.94	-19.367
6	9.009	496.07	-19.367
7	1.3347	-498.2	-113.41
7	1.368	-493.07	-112.55
7	1.4014	-487.94	-111.7
7	1.4348	-484.52	-110.84
7	1.4681	-478.53	-110.84
7	1.5015	-473.4	-109.13
7	1.5349	-468.27	-109.13
7	1.5682	-464	-107.42
7	1.6016	-458.87	-107.42
7	1.635	-454.6	-107.42
7	1.6683	-449.04	-107
7	1.7017	-444.17	-106.23
7	1.7351	-440.92	-105.71
7	1.7684	-435.79	-105.71
7	1.8018	-431.51	-105.71
7	1.8352	-425.53	-105.71
7	1.8685	-421.25	-105.71
7	1.9019	-416.13	-105.71
7	1.9353	-410.48	-104.69
7	1.9686	-405.87	-104.86
7	2.002	-400.74	-104.86
7	2.0354	-396.46	-104.86
7	2.0687	-392.19	-104.86
7	2.1021	-386.63	-105.29
7	2.1355	-382.78	-104
7	2.1688	-378.51	-104
7	2.2022	-372.95	-103.58
7	2.2356	-369.1	-103.15
7	2.2689	-364.83	-101.44
7	2.3023	-359.7	-101.44
7	2.3357	-356.28	-100.58
7	2.369	-350.55	-99.644
7	2.4024	-346.88	-98.874
7	2.4358	-341.06	-98.361
7	2.4691	-336.62	-98.019
7	2.5025	-332.34	-97.164
7	2.5359	-327.21	-96.31
7	2.5692	-322.94	-95.454
7	2.6026	-317.81	-93.745
7	2.636	-313.54	-93.745
7	2.6693	-307.98	-93.317
7	2.7027	-303.28	-92.89
7	2.7361	-299	-92.035
7	2.7694	-294.38	-91.864
7	2.8028	-289.6	-91.18
7	2.8362	-286.18	-91.18
7	2.8695	-281.05	-91.18
7	2.9029	-276.77	-90.325
7	2.9363	-271.64	-90.325
7	2.9696	-267.37	-90.325
7	3.003	-262.24	-90.325
7	3.0364	-257.11	-90.325
7	3.0697	-252.84	-90.325
7	3.1031	-248.56	-90.325
7	3.1365	-243.43	-90.325
7	3.1698	-238.3	-90.325
7	3.2032	-234.03	-89.47
7	3.2366	-229.75	-88.615
7	3.2699	-224.97	-88.786
7	3.3033	-219.49	-87.76
7	3.3367	-215.22	-86.905
7	3.37	-210.94	-85.195
7	3.4034	-205.82	-85.195
7	3.4368	-201.54	-83.486
7	3.4701	-197.27	-81.776
7	3.5035	-192.99	-81.776
7	3.5369	-187.86	-80.066
7	3.5702	-184.44	-80.066
7	3.6036	-179.16	-78.608
7	3.637	-174.18	-78.356
7	3.6703	-169.91	-76.646
7	3.7037	-165.63	-75.791
7	3.7371	-161.36	-74.936
7	3.7704	-156.23	-74.936
7	3.8038	-150.67	-74.509
7	3.8372	-147	-73.569
7	3.8705	-143.41	-73.227
7	3.9039	-139.13	-73.227
7	3.9373	-133.66	-72.543
7	3.9706	-130.58	-72.372
7	4.004	-125.45	-72.372
7	4.0374	-122.89	-72.372
7	4.0707	-117.76	-71.517
7	4.1041	-114.34	-71.517
7	4.1375	-110.06	-71.517
7	4.1708	-105.79	-71.517
7	4.2042	-102.37	-70.662
7	4.2376	-98.885	-70.333
7	4.2709	-94.676	-69.807
7	4.3043	-90.401	-69.807
7	4.3377	-85.699	-69.379
7	4.371	-82.707	-68.097
7	4.4044	-77.578	-68.097
7	4.4378	-74.158	-66.387
7	4.4711	-69.37	-65.362
7	4.5045	-65.609	-64.677
7	4.5379	-62.189	-64.677
7	4.5712	-57.059	-62.968
7	4.6046	-53.64	-62.968
7	4.638	-49.365	-61.258
7	4.6713	-45.091	-61.258
7	4.7047	-40.474	-59.719
7	4.7381	-36.541	-59.548
7	4.7714	-32.267	-57.838
7	4.8048	-27.992	-57.838
7	4.8382	-23.718	-56.128
7	4.8715	-19.443	-56.128
7	4.9049	-16.023	-56.128
7	4.9383	-11.749	-56.128
7	4.9716	-7.4742	-56.128
7	5.005	-3.1996	-56.128
7	5.0384	1.075	-56.128
7	5.0717	4.4947	-56.128
7	5.1051	9.6242	-56.128
7	5.1385	13.899	-56.983
7	5.1718	17.318	-57.838
7	5.2052	21.593	-57.838
7	5.2386	25.013	-57.838
7	5.2719	30.142	-57.838
7	5.3053	33.562	-59.548
7	5.3387	38.691	-58.693
7	5.372	42.111	-59.548
7	5.4054	47.241	-59.548
7	5.4388	50.66	-59.548
7	5.4721	55.79	-59.548
7	5.5055	60.035	-58.339
7	5.5389	64.339	-57.838
7	5.5722	67.759	-57.838
7	5.6056	72.033	-57.838
7	5.639	76.308	-57.838
7	5.6723	81.095	-57.667
7	5.7057	84.857	-57.838
7	5.7391	88.277	-57.838
7	5.7724	93.919	-55.957
7	5.8058	97.51	-55.615
7	5.8392	102.3	-55.444
7	5.8725	106.23	-54.419
7	5.9059	110.5	-54.419
7	5.9393	114.78	-54.419
7	5.9726	119.05	-54.419
7	6.006	123.33	-54.419
7	6.0394	127.6	-54.419
7	6.0727	131.88	-54.419
7	6.1061	136.15	-55.273
7	6.1395	140.43	-56.128
7	6.1728	144.7	-56.128
7	6.2062	148.98	-56.983
7	6.2396	153.25	-56.983
7	6.2729	157.61	-57.582
7	6.3063	161.75	-58.039
7	6.3397	165.22	-59.548
7	6.373	170.35	-59.548
7	6.4064	174.62	-59.548
7	6.4398	179.75	-60.403
7	6.4731	184.03	-60.403
7	6.5065	188.3	-61.258
7	6.5399	193.43	-61.258
7	6.5732	197.71	-60.403
7	6.6066	202.84	-60.403
7	6.64	207.88	-59.804
7	6.6733	212.24	-59.548
7	6.7067	216.51	-59.548
7	6.7401	220.79	-59.548
7	6.7734	225.06	-59.548
7	6.8068	228.48	-59.548
7	6.8402	234.13	-59.377
7	6.8735	237.03	-59.548
7	6.9069	242.68	-58.864
7	6.9403	247.29	-58.693
7	6.9736	250.71	-58.693
7	7.007	255.84	-58.693
7	7.0404	260.97	-58.693
7	7.0737	266.1	-58.693
7	7.1071	269.52	-58.693
7	7.1405	274.65	-58.693
7	7.1738	278.92	-58.693
7	7.2072	283.88	-59.89
7	7.2406	287.47	-60.403
7	7.2739	291.75	-60.403
7	7.3073	296.19	-60.916
7	7.3407	300.3	-61.258
7	7.374	304.57	-62.113
7	7.4074	307.99	-62.113
7	7.4408	313.12	-63.823
7	7.4741	317.39	-63.823
7	7.5075	322.52	-64.677
7	7.5409	326.8	-64.677
7	7.5742	331.48	-63.923
7	7.6076	336.8	-63.737
7	7.641	341.33	-63.823
7	7.6743	346.46	-63.823
7	7.7077	351.68	-62.711
7	7.7411	355.87	-62.113
7	7.7744	360.14	-62.113
7	7.8078	365.27	-62.113
7	7.8412	369.55	-60.403
7	7.8745	374.67	-60.403
7	7.9079	378.09	-60.403
7	7.9413	383.22	-60.403
7	7.9746	387.93	-59.121
7	8.008	392.63	-58.693
7	8.0414	398.61	-58.693
7	8.0747	403.74	-58.693
7	8.1081	408.53	-57.667
7	8.1415	413.74	-57.219
7	8.1748	418.7	-57.411
7	8.2082	423.4	-58.693
7	8.2416	428.53	-58.693
7	8.2749	433.66	-58.693
7	8.3083	437.08	-60.403
7	8.3417	442.04	-60.745
7	8.375	445.63	-62.113
7	8.4084	450.36	-62.012
7	8.4418	454.18	-63.823
7	8.4751	459.31	-64.677
7	8.5085	464.44	-65.532
7	8.5419	468.97	-66.473
7	8.5752	473.58	-67.703
7	8.6086	478.97	-68.952
7	8.642	484.1	-70.662
7	8.6753	490.09	-70.662
7	8.7087	496.16	-71.26
8	1.2679	-496.49	127.68
8	1.3013	-490.5	127.68
8	1.3347	-485.37	127.68
8	1.368	-480.33	127.94
8	1.4014	-475.25	128.73
8	1.4348	-470.84	129.39
8	1.4681	-465.71	129.39
8	1.5015	-460.58	129.39
8	1.5349	-456.31	129.39
8	1.5682	-452.03	129.39
8	1.6016	-446.67	128.83
8	1.635	-441.77	127.68
8	1.6683	-434.93	127.68
8	1.7017	-429.32	127.3
8	1.7351	-422.96	126.82
8	1.7684	-418.69	125.97
8	1.8018	-415.27	125.97
8	1.8352	-410.14	125.11
8	1.8685	-405.01	124.26
8	1.9019	-399.88	123.4
8	1.9353	-394.75	122.55
8	1.9686	-389.62	122.55
8	2.002	-384.49	120.84
8	2.0354	-379.36	120.84
8	2.0687	-374.23	120.84
8	2.1021	-369.1	120.84
8	2.1355	-363.98	120.84
8	2.1688	-358.3	120.51
8	2.2022	-353.72	119.99
8	2.2356	-348.59	119.99
8	2.2689	-343.46	119.99
8	2.3023	-338.33	119.99
8	2.3357	-333.2	119.99
8	2.369	-328.33	121.3
8	2.4024	-321.91	120.5
8	2.4358	-317.81	121.69
8	2.4691	-312.68	122.55
8	2.5025	-306.69	122.55
8	2.5359	-302.42	123.4
8	2.5692	-297.29	123.4
8	2.6026	-293.02	124.26
8	2.636	-287.89	124.26
8	2.6693	-284.47	124.26
8	2.7027	-279.34	124.26
8	2.7361	-274.21	124.26
8	2.7694	-269.08	124.26
8	2.8028	-263.95	124.26
8	2.8362	-259.68	123.4
8	2.8695	-254.54	123.4
8	2.9029	-249.42	123.4
8	2.9363	-244.29	123.4
8	2.9696	-239.16	122.55
8	3.003	-234.03	122.55
8	3.0364	-229.5	121.85
8	3.0697	-224.62	121.69
8	3.1031	-219.49	121.69
8	3.1365	-214.36	122.55
8	3.1698	-209.24	124.26
8	3.2032	-204.1	124.26
8	3.2366	-200.69	124.26
8	3.2699	-195.04	122.38
8	3.3033	-189.91	122.38
8	3.3367	-185.3	124.26
8	3.37	-180.68	123.23
8	3.4034	-175.04	125.11
8	3.4368	-170.76	125.11
8	3.4701	-166.49	125.11
8	3.5035	-161.36	125.97
8	3.5369	-156.23	125.97
8	3.5702	-151.96	127.68
8	3.6036	-147.68	127.68
8	3.637	-143.41	127.68
8	3.6703	-139.13	129.39
8	3.7037	-134	129.39
8	3.7371	-130.58	129.39
8	3.7704	-126.31	129.39
8	3.8038	-122.03	129.39
8	3.8372	-116.9	129.39
8	3.8705	-113.48	129.39
8	3.9039	-108.35	129.39
8	3.9373	-104.08	129.39
8	3.9706	-99.805	129.39
8	4.004	-94.676	129.39
8	4.0374	-90.829	129.82
8	4.0707	-86.127	129.39
8	4.1041	-81.601	129.54
8	4.1375	-76.894	129.05
8	4.1708	-72.106	129.22
8	4.2042	-67.318	129.39
8	4.2376	-62.189	130.24
8	4.2709	-57.059	131.1
8	4.3043	-54.153	130.07
8	4.3377	-49.707	130.41
8	4.371	-44.749	130.07
8	4.4044	-39.619	130.07
8	4.4378	-36.114	130.67
8	4.4711	-31.583	130.76
8	4.5045	-24.573	131.95
8	4.5379	-21.153	131.95
8	4.5712	-18.128	132.54
8	4.6046	-12.604	133.66
8	4.638	-9.2343	134.72
8	4.6713	-4.0545	135.37
8	4.7047	-0.63484	136.23
8	4.7381	3.6397	136.23
8	4.7714	7.9143	137.08
8	4.8048	12.189	137.08
8	4.8382	15.609	137.08
8	4.8715	20.738	137.08
8	4.9049	24.684	138
8	4.9383	28.945	137.25
8	4.9716	32.707	137.94
8	5.005	37.837	137.08
8	5.0384	42.111	137.08
8	5.0717	46.386	137.08
8	5.1051	50.66	137.08
8	5.1385	54.593	135.54
8	5.1718	59.209	135.37
8	5.2052	62.629	135.37
8	5.2386	66.904	135.37
8	5.2719	73.743	134.52
8	5.3053	77.163	135.37
8	5.3387	81.437	135.37
8	5.372	85.284	133.24
8	5.4054	91.244	134.42
8	5.4388	95.116	134.52
8	5.4721	99.391	134.52
8	5.5055	102.09	132.83
8	5.5389	107.08	134.52
8	5.5722	110.85	132.64
8	5.6056	115.63	134.52
8	5.639	117.34	132.81
8	5.6723	121.24	132.77
8	5.7057	126.09	132.68
8	5.7391	131.88	134.52
8	5.7724	134.18	132.41
8	5.8058	137.05	132.43
8	5.8392	142.99	134.52
8	5.8725	146.41	133.66
8	5.9059	148.98	133.66
8	5.9393	153.25	133.66
8	5.9726	156.67	133.66
8	6.006	158.84	131.36
8	6.0394	163.51	132.81
8	6.0727	166.07	131.1
8	6.1061	169.27	130.58
8	6.1395	171.66	130.17
8	6.1728	174.97	129.56
8	6.2062	178.04	129.39
8	6.2396	180.84	127.97
8	6.2729	184.88	127.68
8	6.3063	188.3	127.68
8	6.3397	191.72	125.97
8	6.373	194.29	125.97
8	6.4064	198.56	125.97
8	6.4398	200.27	125.11
8	6.4731	203.69	125.11
8	6.5065	207.88	125.71
8	6.5399	210.53	125.11
8	6.5732	213.95	125.11
8	6.6066	217.8	123.83
8	6.64	220.79	122.55
8	6.6733	225.09	122.02
8	6.7067	228.62	124.16
8	6.7401	231.84	122.7
8	6.7734	235.07	122.4
8	6.8068	238.74	125.11
8	6.8402	242.68	123.58
8	6.8735	246.44	123.4
8	6.9069	249	123.4
8	6.9403	251.57	123.4
8	6.9736	254.99	123.4
8	7.007	258.4	122.55
8	7.0404	262	122.04
8	7.0737	265.25	121.69
8	7.1071	267.81	121.69
8	7.1405	270.37	120.84
8	7.1738	273.79	119.99
8	7.2072	275.5	119.99
8	7.2406	279.26	119.3
8	7.2739	281.49	118.28
8	7.3073	284.05	118.28
8	7.3407	287.22	117.51
8	7.374	289.18	116.57
8	7.4074	292.6	116.57
8	7.4408	294.56	115.86
8	7.4741	297.73	114.86
8	7.5075	299.44	114.86
8	7.5409	301.15	114
8	7.5742	304.06	113.83
8	7.6076	305.43	113.15
8	7.641	306.28	113.15
8	7.6743	308.85	113.15
8	7.7077	311.41	113.15
8	7.7411	313.25	112.74
8	7.7744	314.83	111.44
8	7.8078	316.54	111.44
8	7.8412	319.7	110.67
8	7.8745	321.67	109.73
8	7.9079	323.98	108.96
8	7.9413	326.37	107.59
8	7.9746	328.51	106.31
8	8.008	331.07	104.6
8	8.0414	334.49	102.03
8	8.0747	337.78	101.37
8	8.1081	340.48	98.612
8	8.1415	343.6	97.405
8	8.1748	346.17	96.277
8	8.2082	349.03	95.192
8	8.2416	351.95	94.436
8	8.2749	355.01	93.482
8	8.3083	358.43	93.482
8	8.3417	360.79	92.678
8	8.375	363.56	91.772
8	8.4084	366.98	92.627
8	8.4418	368.79	93.121
8	8.4751	372.11	93.482
8	8.5085	374.67	93.482
8	8.5419	377.24	93.482
8	8.5752	379.8	93.482
8	8.6086	383.22	94.337
8	8.642	386.64	95.192
8	8.6753	388.35	95.192
8	8.7087	390.06	96.047
8	8.7421	392.63	96.902
8	8.7754	395.19	98.612
8	8.8088	397.76	98.612
8	8.8422	400.32	99.467
8	8.8755	402.89	99.467
8	8.9089	405.45	100.32
8	8.9423	408.02	101.18
8	8.9756	411.44	101.18
8	9.009	414.86	101.18
8	9.0424	416.57	102.89
8	9.0757	420.84	102.03
8	9.1091	425.11	102.89
8	9.1425	428.53	102.03
8	9.1758	432.81	103.74
8	9.2092	436.23	104.6
8	9.2426	439.65	104.6
8	9.2759	444.78	104.6
8	9.3093	448.2	106.31
8	9.3427	452.47	106.31
8	9.376	455.89	110.58
8	9.4094	460.03	107.36
8	9.4428	462.73	108.87
8	9.4761	467.01	109.73
8	9.5095	470.43	111.44
8	9.5429	474.7	113.15
8	9.5762	478.12	114.86
8	9.6096	482.39	116.57
8	9.643	486.67	118.28
8	9.6763	491.11	119.64
8	9.7097	495.26	122.83
8	9.7431	499.49	124.26
9	2.1021	-495.63	-22.787
9	2.1355	-491.36	-22.787
9	2.1688	-486.4	-20.735
9	2.2022	-481.61	-20.051
9	2.2356	-477.09	-19.779
9	2.2689	-472.55	-21.932
9	2.3023	-467.93	-20.051
9	2.3357	-462.8	-20.051
9	2.369	-457.16	-21.077
9	2.4024	-452.03	-21.077
9	2.4358	-446.39	-18.683
9	2.4691	-440.92	-20.222
9	2.5025	-435.79	-19.367
9	2.5359	-430.27	-17.333
9	2.5692	-424.67	-17.657
9	2.6026	-418.69	-17.657
9	2.636	-413.56	-16.802
9	2.6693	-408.43	-16.802
9	2.7027	-405.35	-16.631
9	2.7361	-400.22	-16.631
9	2.7694	-394.75	-16.802
9	2.8028	-390.48	-17.657
9	2.8362	-385.35	-17.657
9	2.8695	-380.22	-18.512
9	2.9029	-376.12	-17.315
9	2.9363	-369.96	-19.367
9	2.9696	-365.69	-20.222
9	3.003	-360.56	-21.077
9	3.0364	-355.43	-21.077
9	3.0697	-349.61	-20.735
9	3.1031	-344.31	-22.787
9	3.1365	-339.18	-23.641
9	3.1698	-334.05	-23.641
9	3.2032	-328.92	-23.641
9	3.2366	-325.08	-22.359
9	3.2699	-319.52	-23.641
9	3.3033	-314.39	-23.641
9	3.3367	-310.12	-23.641
9	3.37	-306.27	-22.359
9	3.4034	-300.71	-23.641
9	3.4368	-295.58	-22.787
9	3.4701	-290.45	-22.787
9	3.5035	-285.32	-22.787
9	3.5369	-282.25	-21.761
9	3.5702	-276.6	-20.735
9	3.6036	-269.93	-21.077
9	3.637	-264.87	-19.893
9	3.6703	-259.25	-18.939
9	3.7037	-253.69	-19.367
9	3.7371	-248.56	-19.367
9	3.7704	-242.58	-18.512
9	3.8038	-238.99	-18.17
9	3.8372	-233.17	-19.367
9	3.8705	-229.32	-18.084
9	3.9039	-224.2	-18.084
9	3.9373	-219.66	-19.709
9	3.9706	-214.72	-20.775
9	4.004	-210.09	-21.077
9	4.0374	-204.96	-21.077
9	4.0707	-201.03	-20.393
9	4.1041	-196.41	-22.787
9	4.1375	-193.42	-21.504
9	4.1708	-188.72	-22.787
9	4.2042	-182.73	-24.496
9	4.2376	-178.46	-24.496
9	4.2709	-174.18	-24.496
9	4.3043	-169.76	-23.39
9	4.3377	-166.49	-23.641
9	4.371	-161.36	-23.641
9	4.4044	-157.09	-22.787
9	4.4378	-152.81	-22.787
9	4.4711	-148.54	-22.787
9	4.5045	-143.58	-20.735
9	4.5379	-139.13	-20.222
9	4.5712	-134.86	-21.077
9	4.6046	-129.22	-18.683
9	4.638	-124.6	-19.367
9	4.6713	-119.47	-17.657
9	4.7047	-114.34	-17.657
9	4.7381	-110.49	-16.375
9	4.7714	-105.11	-15.605
9	4.8048	-100.66	-15.947
9	4.8382	-97.582	-14.921
9	4.8715	-92.111	-15.947
9	4.9049	-87.323	-13.553
9	4.9383	-83.562	-15.947
9	4.9716	-80.142	-15.947
9	5.005	-75.013	-15.947
9	5.0384	-71.593	-15.947
9	5.0717	-66.463	-15.947
9	5.1051	-63.899	-15.092
9	5.1385	-60.052	-15.52
9	5.1718	-54.495	-17.657
9	5.2052	-51.075	-17.657
9	5.2386	-46.458	-16.631
9	5.2719	-41.52	-18.261
9	5.3053	-37.396	-19.367
9	5.3387	-33.977	-20.222
9	5.372	-29.149	-19.87
9	5.4054	-25.427	-21.077
9	5.4388	-21.153	-21.077
9	5.4721	-17.733	-21.077
9	5.5055	-13.459	-21.932
9	5.5389	-10.039	-21.077
9	5.5722	-4.9094	-21.077
9	5.6056	-1.4898	-21.077
9	5.639	1.9299	-21.077
9	5.6723	7.0594	-21.077
9	5.7057	10.479	-21.077
9	5.7391	15.438	-19.025
9	5.7724	19.883	-19.367
9	5.8058	24.585	-18.084
9	5.8392	29.287	-17.657
9	5.8725	34.417	-17.657
9	5.9059	38.52	-15.605
9	5.9393	42.966	-15.947
9	5.9726	48.096	-15.947
9	6.006	52.37	-15.947
9	6.0394	56.645	-15.947
9	6.0727	60.064	-15.947
9	6.1061	64.339	-15.947
9	6.1395	68.614	-15.947
9	6.1728	72.033	-15.947
9	6.2062	75.453	-16.802
9	6.2396	79.898	-16.289
9	6.2729	84.002	-17.657
9	6.3063	87.422	-17.657
9	6.3397	92.551	-19.367
9	6.373	95.971	-19.367
9	6.4064	101.1	-21.077
9	6.4398	105.38	-20.222
9	6.4731	109.65	-22.787
9	6.5065	113.92	-21.932
9	6.5399	119.05	-23.641
9	6.5732	123.33	-24.496
9	6.6066	127.6	-24.496
9	6.64	131.88	-24.496
9	6.6733	136.15	-24.496
9	6.7067	140.43	-24.496
9	6.7401	145.56	-24.496
9	6.7734	148.98	-24.496
9	6.8068	152.4	-24.496
9	6.8402	157.53	-24.496
9	6.8735	160.94	-24.496
9	6.9069	166.07	-24.496
9	6.9403	169.49	-24.496
9	6.9736	174.62	-24.496
9	7.007	179.41	-22.103
9	7.0404	184.03	-22.787
9	7.0737	187.45	-22.787
9	7.1071	191.62	-23.189
9	7.1405	196.85	-22.787
9	7.1738	200.27	-23.641
9	7.2072	202.63	-24.446
9	7.2406	207.11	-24.496
9	7.2739	209.09	-25.674
9	7.3073	213.95	-26.206
9	7.3407	216.69	-26.548
9	7.374	220.79	-27.916
9	7.4074	223.35	-27.916
9	7.4408	227.63	-29.626
9	7.4741	230.19	-29.626
9	7.5075	234.47	-31.336
9	7.5409	237.89	-33.045
9	7.5742	242.16	-33.045
9	7.6076	246.44	-34.755
9	7.641	249.51	-34.072
9	7.6743	253.28	-36.465
9	7.7077	256.69	-36.465
9	7.7411	260.12	-36.465
9	7.7744	263.54	-36.465
9	7.8078	266.95	-36.465
9	7.8412	270.37	-36.465
9	7.8745	273.79	-35.61
9	7.9079	277.21	-35.61
9	7.9413	280.63	-35.61
9	7.9746	284.91	-36.465
9	8.008	288.33	-36.465
9	8.0414	291.75	-34.755
9	8.0747	296.88	-34.755
9	8.1081	300.3	-34.755
9	8.1415	303.72	-33.045
9	8.1748	307.99	-33.045
9	8.2082	312.26	-33.045
9	8.2416	315.69	-32.191
9	8.2749	319.1	-32.191
9	8.3083	323.38	-32.191
9	8.3417	325.94	-33.045
9	8.375	329.36	-33.045
9	8.4084	332.78	-33.045
9	8.4418	337.06	-34.755
9	8.4751	340.48	-34.755
9	8.5085	343.47	-34.328
9	8.5419	348.17	-36.465
[truncated: 9,996 more rows]
