# Supplementary material for: A universal function for capacity of bidirectional pedestrian streams: Filling the gaps in the literature
Source: PLoS One. 2018 Dec 19;13(12):e0208496. doi: 10.1371/journal.pone.0208496 (PMC6300270; doi:10.1371/journal.pone.0208496)
Supplement: S1 Data Set — Trajectories are divided into folders for the different experiments within the ZIP archive. Data relative to the own experiments are directly provided as a CSV file. Links are provided for data obtained from open database from third party researchers. (ZIP) [file pone.0208496.s001.zip › datasets/dataset_A/4_2_B.csv]

ped. #	time (s)	x (cm)	y (cm)
1	0	-499.57	-119.22
1	0.033367	-493.92	-119.39
1	0.066733	-489.31	-119.22
1	0.1001	-482.81	-118.54
1	0.13347	-477.68	-118.54
1	0.16683	-471.35	-117.51
1	0.2002	-466.99	-118.11
1	0.23357	-460.58	-117.68
1	0.26693	-455.02	-117.26
1	0.3003	-448.88	-116.43
1	0.33367	-442.63	-115.97
1	0.36703	-437.5	-115.97
1	0.4004	-431.51	-115.12
1	0.43377	-425.53	-114.26
1	0.46713	-419.97	-113.83
1	0.5005	-414.42	-114.26
1	0.53387	-408.43	-113.41
1	0.56723	-402.45	-114.26
1	0.6006	-397.32	-114.26
1	0.63397	-392.62	-112.98
1	0.66733	-387.06	-113.41
1	0.7007	-380.22	-114.26
1	0.73407	-375.09	-113.41
1	0.76743	-369.96	-113.41
1	0.8008	-363.12	-114.26
1	0.83417	-357.99	-113.41
1	0.86753	-351.15	-113.41
1	0.9009	-345.17	-114.26
1	0.93427	-339.18	-114.26
1	0.96763	-333.2	-114.26
1	1.001	-327.21	-114.26
1	1.0344	-321.23	-114.26
1	1.0677	-315.25	-114.26
1	1.1011	-310.12	-113.41
1	1.1345	-304.13	-112.55
1	1.1678	-299	-112.55
1	1.2012	-293.02	-111.7
1	1.2346	-287.46	-111.27
1	1.2679	-281.84	-110.51
1	1.3013	-275.75	-110.33
1	1.3347	-269.93	-109.99
1	1.368	-265.23	-109.56
1	1.4014	-258.65	-108.62
1	1.4348	-253.86	-107.94
1	1.4681	-247.71	-107.42
1	1.5015	-242.58	-107.42
1	1.5349	-237.02	-107
1	1.5682	-231.46	-107.42
1	1.6016	-225.91	-107.85
1	1.635	-220.78	-107.85
1	1.6683	-215.39	-107.94
1	1.7017	-210.52	-108.71
1	1.7351	-204.1	-109.13
1	1.7684	-198.12	-109.99
1	1.8018	-192.93	-110.51
1	1.8352	-187.18	-111.36
1	1.8685	-181.02	-113.41
1	1.9019	-175.47	-113.83
1	1.9353	-169.05	-115.12
1	1.9686	-163.07	-116.83
1	2.002	-156.66	-117.26
1	2.0354	-150.67	-118.11
1	2.0687	-144.69	-118.97
1	2.1021	-138.28	-119.39
1	2.1355	-132.72	-119.82
1	2.1688	-126.31	-120.25
1	2.2022	-120.32	-120.25
1	2.2356	-113.48	-120.25
1	2.2689	-107.73	-120.62
1	2.3023	-102.37	-120.25
1	2.3357	-97.241	-120.25
1	2.369	-90.572	-119.91
1	2.4024	-84.417	-120.25
1	2.4358	-79.287	-120.25
1	2.4691	-72.448	-120.25
1	2.5025	-65.609	-119.39
1	2.5359	-58.769	-120.25
1	2.5692	-53.212	-119.82
1	2.6026	-46.8	-120.25
1	2.636	-41.671	-120.25
1	2.6693	-36.541	-120.25
1	2.7027	-30.57	-120.5
1	2.7361	-22.008	-121.1
1	2.7694	-18.542	-122.23
1	2.8028	-12.604	-121.1
1	2.8362	-7.7542	-122.33
1	2.8695	-2.1737	-123.33
1	2.9029	2.7848	-123.67
1	2.9363	9.2822	-124.69
1	2.9696	14.754	-125.38
1	3.003	20.311	-125.8
1	3.0364	27.15	-126.66
1	3.0697	32.707	-126.23
1	3.1031	39.119	-126.66
1	3.1365	44.676	-126.23
1	3.1698	50.233	-125.8
1	3.2032	56.217	-126.66
1	3.2366	61.774	-126.23
1	3.2699	67.331	-125.8
1	3.3033	72.375	-126.4
1	3.3367	79.727	-125.38
1	3.37	84.43	-125.8
1	3.4034	89.987	-125.38
1	3.4368	97.155	-124.59
1	3.4701	102.64	-124.18
1	3.5035	107.94	-125.38
1	3.5369	114.35	-124.09
1	3.5702	119.91	-125.38
1	3.6036	125.89	-125.38
1	3.637	131.88	-125.38
1	3.6703	137.01	-125.38
1	3.7037	142.14	-125.38
1	3.7371	147.27	-126.23
1	3.7704	153.25	-127.09
1	3.8038	159.24	-127.09
1	3.8372	163.51	-127.09
1	3.8705	169.49	-127.09
1	3.9039	174.62	-127.09
1	3.9373	179.75	-128.8
1	3.9706	184.88	-128.8
1	4.004	191.29	-129.22
1	4.0374	197.02	-129.14
1	4.0707	202.84	-129.65
1	4.1041	208.82	-129.65
1	4.1375	214.63	-129.31
1	4.1708	219.76	-129.99
1	4.2042	225.49	-130.08
1	4.2376	231.9	-130.51
1	4.2709	237.03	-130.51
1	4.3043	242.16	-130.51
1	4.3377	248.15	-130.51
1	4.371	253.28	-130.51
1	4.4044	259.26	-129.65
1	4.4378	264.73	-129.48
1	4.4711	270.03	-129.48
1	4.5045	275.93	-129.22
1	4.5379	281.49	-128.8
1	4.5712	287.05	-128.37
1	4.6046	292.6	-128.8
1	4.638	298.59	-128.8
1	4.6713	303.72	-128.8
1	4.7047	309.53	-128.45
1	4.7381	313.98	-128.8
1	4.7714	319.96	-128.8
1	4.8048	325.09	-128.8
1	4.8382	330.02	-128.93
1	4.8715	334.49	-128.8
1	4.9049	339.62	-128.8
1	4.9383	345.18	-130.08
1	4.9716	349.88	-130.51
1	5.005	355.01	-130.51
1	5.0384	361	-132.22
1	5.0717	367.15	-131.7
1	5.1051	372.11	-132.22
1	5.1385	378.61	-132.39
1	5.1718	383.65	-132.64
1	5.2052	389.21	-133.07
1	5.2386	395.19	-133.07
1	5.2719	400.32	-133.07
1	5.3053	404.6	-133.07
1	5.3387	411.01	-132.64
1	5.372	415.71	-133.07
1	5.4054	420.84	-132.22
1	5.4388	425.11	-132.22
1	5.4721	431.95	-132.22
1	5.5055	437.08	-132.22
1	5.5389	441.36	-132.22
1	5.5722	447.43	-130.76
1	5.6056	455.04	-130.51
1	5.639	459.31	-130.51
1	5.6723	465.72	-130.08
1	5.7057	472.13	-129.65
1	5.7391	476.12	-130.26
1	5.7724	484.96	-131.36
1	5.8058	490.94	-131.36
1	5.8392	496.93	-131.36
2	0.16683	-498.2	-18.512
2	0.2002	-493.07	-17.657
2	0.23357	-487.63	-17.447
2	0.26693	-481.1	-16.802
2	0.3003	-475.11	-16.802
2	0.33367	-469.99	-16.802
2	0.36703	-465.03	-15.605
2	0.4004	-458.02	-15.092
2	0.43377	-453.06	-14.579
2	0.46713	-446.05	-14.237
2	0.5005	-441.43	-13.211
2	0.53387	-435.62	-12.87
2	0.56723	-430.23	-13.81
2	0.6006	-423.82	-13.382
2	0.63397	-417.83	-13.382
2	0.66733	-411.85	-13.382
2	0.7007	-405.87	-12.528
2	0.73407	-399.54	-13.553
2	0.76743	-393.04	-13.382
2	0.8008	-387.13	-13.821
2	0.83417	-380.22	-15.092
2	0.86753	-374.23	-15.092
2	0.9009	-368.68	-14.665
2	0.93427	-362.95	-15.605
2	0.96763	-355.6	-15.605
2	1.001	-350.81	-15.263
2	1.0344	-344.31	-16.802
2	1.0677	-338.76	-14.665
2	1.1011	-332.77	-15.52
2	1.1345	-326.79	-14.665
2	1.1678	-321.66	-14.665
2	1.2012	-315.25	-14.237
2	1.2346	-308.75	-13.553
2	1.2679	-302.42	-13.382
2	1.3013	-297.46	-12.185
2	1.3347	-291.73	-12.955
2	1.368	-285.66	-11.844
2	1.4014	-279.34	-11.673
2	1.4348	-274.21	-10.818
2	1.4681	-268.05	-11.16
2	1.5015	-262.75	-10.647
2	1.5349	-257.11	-10.818
2	1.5682	-251.47	-10.134
2	1.6016	-246.17	-10.476
2	1.635	-240.53	-10.647
2	1.6683	-234.88	-10.818
2	1.7017	-229.75	-10.818
2	1.7351	-223.6	-11.16
2	1.7684	-217.7	-12.321
2	1.8018	-212.57	-12.321
2	1.8352	-206.46	-12.616
2	1.8685	-201.37	-12.87
2	1.9019	-194.7	-13.382
2	1.9353	-190.09	-13.211
2	1.9686	-183.59	-12.528
2	2.002	-177.77	-12.185
2	2.0354	-171.62	-11.673
2	2.0687	-166.49	-10.818
2	2.1021	-160.93	-11.245
2	2.1355	-155.38	-10.818
2	2.1688	-149.82	-10.39
2	2.2022	-142.55	-9.9628
2	2.2356	-137.85	-8.6804
2	2.2689	-130.58	-7.398
2	2.3023	-124.6	-6.5431
2	2.3357	-119.01	-5.4251
2	2.369	-113.48	-5.6882
2	2.4024	-108.24	-4.2731
2	2.4358	-103.22	-3.9783
2	2.4691	-96.899	-2.9524
2	2.5025	-92.111	-3.9783
2	2.5359	-86.127	-3.1234
2	2.5692	-80.997	-2.2685
2	2.6026	-74.158	-2.2685
2	2.636	-69.028	-3.1234
2	2.6693	-62.189	-2.2685
2	2.7027	-56.632	-2.6959
2	2.7361	-50.819	-2.183
2	2.7694	-44.236	-3.9783
2	2.8028	-38.508	-2.354
2	2.8362	-32.267	-3.1234
2	2.8695	-26.099	-3.3178
2	2.9029	-20.366	-3.3208
2	2.9363	-14.826	-4.1493
2	2.9696	-10.466	-3.5509
2	3.003	-3.9071	-2.2095
2	3.0364	1.9299	-2.2685
2	3.0697	7.7433	-1.9265
2	3.1031	13.044	-2.2685
2	3.1365	19.37	-1.2426
2	3.1698	25.013	-1.4136
2	3.2032	31.254	-0.47316
2	3.2366	36.981	-0.55866
2	3.2699	42.111	-1.4136
2	3.3033	48.096	-0.55866
2	3.3367	53.124	-0.15634
2	3.37	58.355	-0.55866
2	3.4034	63.484	-0.55866
2	3.4368	68.614	-0.55866
2	3.4701	73.743	-0.55866
2	3.5035	77.505	-1.5846
2	3.5369	82.463	-0.90062
2	3.5702	87.422	-2.2685
2	3.6036	92.551	-2.2685
2	3.637	97.681	-2.2685
2	3.6703	101.53	-3.5509
2	3.7037	107.08	-3.9783
2	3.7371	112.21	-4.8332
2	3.7704	119.05	-4.8332
2	3.8038	124.18	-5.6882
2	3.8372	129.31	-5.6882
2	3.8705	134.44	-5.6882
2	3.9039	139.57	-5.6882
2	3.9373	143.85	-5.6882
2	3.9706	148.98	-5.6882
2	4.004	152.82	-5.2607
2	4.0374	159.24	-3.9783
2	4.0707	163.34	-3.6364
2	4.1041	167.78	-3.9783
2	4.1375	172.91	-3.9783
2	4.1708	177.87	-4.3203
2	4.2042	183.17	-2.2685
2	4.2376	187.45	-2.2685
2	4.2709	193	-1.841
2	4.3043	197.71	-0.55866
2	4.3377	203.69	-0.55866
2	4.371	209.68	-0.55866
2	4.4044	214.8	-0.55866
2	4.4378	219.93	-0.55866
2	4.4711	225.06	-0.55866
2	4.5045	230.19	-0.55866
2	4.5379	235.32	-0.55866
2	4.5712	239.6	-0.55866
2	4.6046	244.73	-0.55866
2	4.638	248.83	-0.90063
2	4.6713	254.99	-2.2685
2	4.7047	259.26	-2.2685
2	4.7381	265.25	-3.1234
2	4.7714	269.52	-3.9783
2	4.8048	276.36	-3.9783
2	4.8382	281.49	-5.6882
2	4.8715	286.62	-5.6882
2	4.9049	292.6	-5.6882
2	4.9383	298.59	-6.5431
2	4.9716	303.72	-7.398
2	5.005	308.85	-7.398
2	5.0384	313.98	-7.398
2	5.0717	319.1	-7.398
2	5.1051	324.23	-7.398
2	5.1385	329.36	-8.2529
2	5.1718	334.49	-9.1078
2	5.2052	339.62	-9.1078
2	5.2386	345.61	-9.1078
2	5.2719	351.59	-9.9628
2	5.3053	356.72	-9.9628
2	5.3387	362.36	-10.134
2	5.372	368.69	-10.818
2	5.4054	374.67	-10.818
2	5.4388	379.8	-11.673
2	5.4721	386.64	-12.528
2	5.5055	391.35	-13.81
2	5.5389	397.33	-14.665
2	5.5722	402.89	-15.092
2	5.6056	408.87	-15.947
2	5.639	414.86	-16.802
2	5.6723	419.99	-17.657
2	5.7057	424.09	-19.025
2	5.7391	431.1	-20.222
2	5.7724	435.37	-21.932
2	5.8058	441.36	-22.787
2	5.8392	446.49	-23.641
2	5.8725	455.73	-26.159
2	5.9059	459.31	-27.916
2	5.9393	463.44	-27.442
2	5.9726	471.28	-25.351
2	6.006	477.26	-26.206
2	6.0394	482.39	-26.206
2	6.0727	487.52	-27.061
2	6.1061	493.17	-26.377
2	6.1395	499.49	-27.061
3	0.4004	-495.63	78.094
3	0.43377	-490.5	78.094
3	0.46713	-486.23	78.094
3	0.5005	-478.53	78.949
3	0.53387	-473.4	78.949
3	0.56723	-467.42	79.804
3	0.6006	-462.29	79.804
3	0.63397	-457.16	80.659
3	0.66733	-451.18	81.513
3	0.7007	-445.19	81.513
3	0.73407	-440.06	82.368
3	0.76743	-434.93	82.368
3	0.8008	-430.32	82.197
3	0.83417	-424.67	81.513
3	0.86753	-419.55	82.368
3	0.9009	-414.42	81.513
3	0.93427	-408.35	81.77
3	0.96763	-402.18	81.119
3	1.001	-397.32	80.659
3	1.0344	-391.33	80.659
3	1.0677	-385.52	79.462
3	1.1011	-381.07	78.949
3	1.1345	-375.6	78.778
3	1.1678	-370.39	77.666
3	1.2012	-365.69	77.239
3	1.2346	-360.56	77.239
3	1.2679	-354.57	76.384
3	1.3013	-350.3	77.239
3	1.3347	-345.17	77.239
3	1.368	-340.04	77.239
3	1.4014	-333.63	76.811
3	1.4348	-328.5	76.811
3	1.4681	-323.79	76.384
3	1.5015	-318.66	76.384
3	1.5349	-312.68	76.384
3	1.5682	-306.69	76.384
3	1.6016	-302.42	76.384
3	1.635	-296.78	77.068
3	1.6683	-292.16	77.239
3	1.7017	-287.03	77.239
3	1.7351	-281.05	78.094
3	1.7684	-276.77	78.094
3	1.8018	-271.47	77.752
3	1.8352	-267.37	77.239
3	1.8685	-263.1	77.239
3	1.9019	-257.96	77.239
3	1.9353	-251.98	77.239
3	1.9686	-246.85	77.239
3	2.002	-241.72	76.384
3	2.0354	-236.59	75.529
3	2.0687	-231.04	75.102
3	2.1021	-227.19	73.819
3	2.1355	-222.06	72.964
3	2.1688	-216.93	72.109
3	2.2022	-211.8	71.254
3	2.2356	-208.38	71.254
3	2.2689	-203.25	70.4
3	2.3023	-198.98	70.4
3	2.3357	-193.85	70.4
3	2.369	-189.57	70.4
3	2.4024	-184.44	70.4
3	2.4358	-179.31	70.4
3	2.4691	-175.89	70.4
3	2.5025	-170.76	70.4
3	2.5359	-165.63	71.254
3	2.5692	-161.36	71.254
3	2.6026	-157.09	72.109
3	2.636	-151.96	72.109
3	2.6693	-146.83	73.819
3	2.7027	-141.7	74.674
3	2.7361	-136.57	75.529
3	2.7694	-131.37	76.713
3	2.8028	-126.31	77.239
3	2.8362	-121.18	78.094
3	2.8695	-116.9	78.949
3	2.9029	-111.77	78.949
3	2.9363	-106.65	79.804
3	2.9696	-103.22	80.659
3	3.003	-98.096	80.659
3	3.0364	-92.966	80.659
3	3.0697	-88.691	80.659
3	3.1031	-83.562	80.659
3	3.1365	-78.432	80.659
3	3.1698	-73.303	80.659
3	3.2032	-68.002	80.146
3	3.2366	-63.044	78.949
3	3.2699	-57.914	78.949
3	3.3033	-53.64	78.949
3	3.3367	-48.51	78.094
3	3.37	-44.236	78.094
3	3.4034	-39.106	77.239
3	3.4368	-34.832	77.239
3	3.4701	-30.557	77.239
3	3.5035	-26.111	76.042
3	3.5369	-22.008	75.529
3	3.5702	-17.733	75.529
3	3.6036	-13.459	75.529
3	3.637	-8.3291	75.529
3	3.6703	-3.6271	75.957
3	3.7037	0.22008	75.529
3	3.7371	4.6657	76.726
3	3.7704	8.7693	77.239
3	3.8038	12.189	77.239
3	3.8372	15.609	77.239
3	3.8705	20.738	77.239
3	3.9039	24.158	75.529
3	3.9373	27.578	75.529
3	3.9706	31.852	75.529
3	4.004	36.127	73.819
3	4.0374	39.546	73.819
3	4.0707	43.163	72.833
3	4.1041	46.386	72.109
3	4.1375	49.805	70.4
3	4.1708	53.225	68.69
3	4.2042	56.645	68.69
3	4.2376	60.748	67.493
3	4.2709	63.484	66.98
3	4.3043	66.904	65.27
3	4.3377	71.862	65.783
3	4.371	74.94	65.099
3	4.4044	78.018	63.56
3	4.4378	82.72	63.988
3	4.4711	85.712	63.56
3	4.5045	91.269	63.988
3	4.5379	94.945	64.073
3	4.5712	98.536	64.415
3	4.6046	102.81	63.56
3	4.638	107.08	64.415
3	4.6713	111.36	65.27
3	4.7047	116.49	66.125
3	4.7381	119.91	66.98
3	4.7714	125.24	67.703
3	4.8048	128.46	67.835
3	4.8382	133.59	68.69
3	4.8715	138.72	68.69
3	4.9049	142.14	68.69
3	4.9383	146.41	68.69
3	4.9716	151.54	69.545
3	5.005	155.82	68.69
3	5.0384	160.09	69.545
3	5.0717	165.05	69.203
3	5.1051	169.07	69.117
3	5.1385	174.62	68.69
3	5.1718	178.9	67.835
3	5.2052	183.17	66.98
3	5.2386	187.45	66.98
3	5.2719	193.43	66.125
3	5.3053	197.71	66.125
3	5.3387	202.84	66.125
3	5.372	207.97	66.125
3	5.4054	213.1	66.125
3	5.4388	217.37	65.27
3	5.4721	220.79	65.27
3	5.5055	226.77	66.125
3	5.5389	230.19	65.27
3	5.5722	234.47	66.98
3	5.6056	237.89	66.98
3	5.639	243.44	67.407
3	5.6723	246.61	67.493
3	5.7057	249.86	68.69
3	5.7391	253.28	68.69
3	5.7724	258.4	70.4
3	5.8058	262.68	71.254
3	5.8392	266.95	72.109
3	5.8725	271.23	72.964
3	5.9059	275.5	73.819
3	5.9393	279.78	74.674
3	5.9726	282.34	74.674
3	6.006	288.33	74.674
3	6.0394	291.75	75.529
3	6.0727	296.02	75.529
3	6.1061	300.3	76.384
3	6.1395	302.86	76.384
3	6.1728	307.99	77.239
3	6.2062	311.41	77.239
3	6.2396	316.54	77.239
3	6.2729	320.64	76.726
3	6.3063	325.52	77.666
3	6.3397	328.51	77.239
3	6.373	333.64	77.239
3	6.4064	337.91	77.239
3	6.4398	342.19	77.239
3	6.4731	347.32	78.094
3	6.5065	352.87	78.521
3	6.5399	357.05	79.014
3	6.5732	361	78.949
3	6.6066	364.42	78.949
3	6.64	369.55	78.949
3	6.6733	374.33	79.12
3	6.7067	378.95	79.804
3	6.7401	383.22	80.659
3	6.7734	388.35	81.513
3	6.8068	393.91	83.651
3	6.8402	398.61	84.078
3	6.8735	403.74	85.788
3	6.9069	409.3	87.07
3	6.9403	414.2	88.221
3	6.9736	419.13	88.353
3	7.007	424.26	89.208
3	7.0404	429.39	89.208
3	7.0737	434.95	90.49
3	7.1071	439.31	91.088
3	7.1405	445.2	91.345
3	7.1738	450.76	90.918
3	7.2072	454.18	90.918
3	7.2406	462.22	90.747
3	7.2739	465.3	92.627
3	7.3073	470.43	92.627
3	7.3407	477.26	92.627
3	7.374	482.39	92.627
3	7.4074	489.23	92.627
3	7.4408	494.36	92.627
4	0.6006	-495.63	129.39
4	0.63397	-490.5	129.39
4	0.66733	-486.23	129.39
4	0.7007	-481.95	129.39
4	0.73407	-477.68	129.39
4	0.76743	-472.55	129.39
4	0.8008	-468.27	129.39
4	0.83417	-464	129.39
4	0.86753	-458.87	129.39
4	0.9009	-454.6	129.39
4	0.93427	-449.61	128.51
4	0.96763	-445.19	128.53
4	1.001	-441.77	128.53
4	1.0344	-434.08	127.68
4	1.0677	-429.8	127.68
4	1.1011	-424.67	126.82
4	1.1345	-419.55	126.82
4	1.1678	-415.27	126.82
4	1.2012	-410.14	125.97
4	1.2346	-405.87	125.97
4	1.2679	-400.74	125.97
4	1.3013	-397.32	125.97
4	1.3347	-392.19	125.97
4	1.368	-388.77	125.97
4	1.4014	-382.78	125.97
4	1.4348	-377.65	125.97
4	1.4681	-372.52	125.97
4	1.5015	-368.25	125.97
4	1.5349	-363.36	125.52
4	1.5682	-359.14	125.57
4	1.6016	-354.01	125.57
4	1.635	-348.59	125.97
4	1.6683	-344.31	125.97
4	1.7017	-340.04	125.97
4	1.7351	-334.91	125.97
4	1.7684	-330.63	126.82
4	1.8018	-326.36	126.82
4	1.8352	-321.23	125.97
4	1.8685	-317.81	125.97
4	1.9019	-312.68	125.97
4	1.9353	-307.55	125.97
4	1.9686	-304.13	125.97
4	2.002	-299	125.11
4	2.0354	-294.73	125.11
4	2.0687	-290.45	125.11
4	2.1021	-285.15	123.92
4	2.1355	-281.9	123.4
4	2.1688	-276.77	123.4
4	2.2022	-271.64	122.55
4	2.2356	-268.22	121.69
4	2.2689	-263.1	121.69
4	2.3023	-259.68	121.69
4	2.3357	-254.54	121.69
4	2.369	-249.42	121.69
4	2.4024	-246	121.69
4	2.4358	-240.87	121.69
4	2.4691	-235.57	123.06
4	2.5025	-230.69	123.15
4	2.5359	-227.19	122.55
4	2.5692	-221.72	123.23
4	2.6026	-217.78	123.4
4	2.636	-212.65	123.4
4	2.6693	-208.38	123.4
4	2.7027	-204.1	123.4
4	2.7361	-198.55	124.69
4	2.7694	-195.56	124.26
4	2.8028	-190.43	125.11
4	2.8362	-186.07	126.23
4	2.8695	-182.73	125.97
4	2.9029	-177.6	126.82
4	2.9363	-173.33	126.82
4	2.9696	-169.05	127.68
4	3.003	-163.5	128.11
4	3.0364	-160.5	128.53
4	3.0697	-155.38	128.53
4	3.1031	-150.25	128.53
4	3.1365	-146.83	128.53
4	3.1698	-141.7	128.53
4	3.2032	-136.22	128.36
4	3.2366	-131.44	128.53
4	3.2699	-126.99	128.19
4	3.3033	-122.55	128.36
4	3.3367	-118.61	127.68
4	3.37	-114.34	127.68
4	3.4034	-110.06	128.53
4	3.4368	-106.65	128.53
4	3.4701	-101.09	128.96
4	3.5035	-98.096	129.39
4	3.5369	-92.966	130.24
4	3.5702	-89.546	130.24
4	3.6036	-85.272	130.24
4	3.637	-80.997	131.95
4	3.6703	-76.722	131.95
4	3.7037	-73.303	131.95
4	3.7371	-68.173	133.66
4	3.7704	-64.754	133.66
4	3.8038	-59.624	135.37
4	3.8372	-56.205	135.37
4	3.8705	-51.075	137.08
4	3.9039	-47.655	137.94
4	3.9373	-43.381	138.79
4	3.9706	-39.106	138.79
4	4.004	-34.832	138.79
4	4.0374	-31.296	140.34
4	4.0707	-26.111	139.99
4	4.1041	-22.863	140.5
4	4.1375	-19.443	140.5
4	4.1708	-16.023	140.5
4	4.2042	-11.749	140.5
4	4.2376	-8.3291	140.5
4	4.2709	-4.9094	140.5
4	4.3043	-0.63484	140.5
4	4.3377	2.7848	138.79
4	4.371	6.2045	138.79
4	4.4044	9.6242	138.79
4	4.4378	13.044	138.79
4	4.4711	16.464	138.79
4	4.5045	19.883	138.79
4	4.5379	23.303	138.79
4	4.5712	26.723	138.79
4	4.6046	30.997	138.79
4	4.638	34.165	139.5
4	4.6713	36.981	139.65
4	4.7047	40.401	138.79
4	4.7381	44.334	138.96
4	4.7714	47.241	138.79
4	4.8048	50.66	138.79
4	4.8382	54.08	138.79
4	4.8715	57.5	138.79
4	4.9049	61.472	140.15
4	4.9383	65.194	138.79
4	4.9716	69.468	140.5
4	5.005	72.888	140.5
4	5.0384	78.189	141.7
4	5.0717	81.95	142.38
4	5.1051	86.265	142.72
4	5.1385	91.012	143.41
4	5.1718	95.418	143.42
4	5.2052	99.391	143.92
4	5.2386	104.52	143.92
4	5.2719	108.97	144.26
4	5.3053	112.21	143.92
4	5.3387	117.8	144.02
4	5.372	121.62	143.07
4	5.4054	126.75	143.07
4	5.4388	130.17	142.21
4	5.4721	134.96	142.38
4	5.5055	138.72	141.36
4	5.5389	143.58	141.98
4	5.5722	147.27	140.5
4	5.6056	151.71	140.85
4	5.639	155.82	140.5
4	5.6723	160.09	139.65
4	5.7057	164.36	138.79
4	5.7391	168.64	138.79
4	5.7724	172.91	138.79
4	5.8058	177.96	139.39
4	5.8392	182.32	138.79
4	5.8725	185.74	137.94
4	5.9059	190.87	137.94
4	5.9393	195.14	137.08
4	5.9726	200.27	137.08
4	6.006	205.4	136.23
4	6.0394	209.68	135.37
4	6.0727	213.95	135.37
4	6.1061	219.08	135.37
4	6.1395	223.53	135.72
4	6.1728	227.97	135.2
4	6.2062	232.76	135.37
4	6.2396	237.03	135.37
4	6.2729	241.65	135.2
4	6.3063	245.58	133.66
4	6.3397	250.71	133.66
4	6.373	254.99	133.66
4	6.4064	259.36	133.3
4	6.4398	263.54	132.81
4	6.4731	267.81	131.95
4	6.5065	272.08	131.1
4	6.5399	276.36	130.24
4	6.5732	280.63	130.24
4	6.6066	284.91	128.53
4	6.64	289.18	128.53
4	6.6733	294.31	127.68
4	6.7067	297.73	126.82
4	6.7401	302.86	126.82
4	6.7734	307.99	126.82
4	6.8068	313.12	126.82
4	6.8402	318.25	125.11
4	6.8735	321.92	124.96
4	6.9069	327.14	125.29
4	6.9403	332.03	125.48
4	6.9736	337.06	125.97
4	7.007	340.48	126.82
4	7.0404	345.61	126.82
4	7.0737	349.03	126.82
4	7.1071	354.16	126.82
4	7.1405	358.43	126.82
4	7.1738	361.85	127.68
4	7.2072	366.13	128.53
4	7.2406	371.25	128.53
4	7.2739	375.53	129.39
4	7.3073	380.66	129.39
4	7.3407	385.79	130.24
4	7.374	390.06	131.1
4	7.4074	395.19	131.95
4	7.4408	400.32	131.95
4	7.4741	405.45	132.81
4	7.5075	410.58	132.81
4	7.5409	414.86	132.81
4	7.5742	419.99	132.81
4	7.6076	424.26	131.95
4	7.641	428.53	131.95
4	7.6743	434.52	131.95
4	7.7077	439.04	131.25
4	7.7411	443.07	131.1
4	7.7744	449.91	129.39
4	7.8078	454.69	128.71
4	7.8412	458.96	128.11
4	7.8745	463.38	126.77
4	7.9079	467.01	126.82
4	7.9413	471.28	126.82
4	7.9746	477.78	126.65
4	8.008	481.48	126.12
4	8.0414	486.67	126.82
4	8.0747	490.94	126.82
4	8.1081	496.07	126.82
5	1.0677	-499.05	-73.227
5	1.1011	-492.21	-73.227
5	1.1345	-487.08	-73.227
5	1.1678	-480.24	-73.227
5	1.2012	-474.43	-72.714
5	1.2346	-468.27	-73.227
5	1.2679	-462.29	-72.372
5	1.3013	-456.31	-72.372
5	1.3347	-450.32	-71.517
5	1.368	-444.34	-70.662
5	1.4014	-436.64	-69.807
5	1.4348	-431.51	-69.807
5	1.4681	-424.67	-69.807
5	1.5015	-418.26	-69.379
5	1.5349	-412.7	-69.807
5	1.5682	-406.72	-69.807
5	1.6016	-401.59	-69.807
5	1.635	-394.75	-69.807
5	1.6683	-389.62	-69.807
5	1.7017	-382.78	-71.517
5	1.7351	-376.97	-71.004
5	1.7684	-370.81	-71.517
5	1.8018	-364.83	-72.372
5	1.8352	-357.99	-72.372
5	1.8685	-352.52	-73.398
5	1.9019	-346.02	-74.082
5	1.9353	-340.04	-74.936
5	1.9686	-334.91	-74.936
5	2.002	-328.07	-74.936
5	2.0354	-322.08	-74.082
5	2.0687	-317.81	-74.936
5	2.1021	-311.4	-74.509
5	2.1355	-305.84	-74.936
5	2.1688	-299.86	-74.936
5	2.2022	-294.73	-74.936
5	2.2356	-287.89	-74.936
5	2.2689	-282.76	-74.936
5	2.3023	-275.92	-74.082
5	2.3357	-269.93	-73.227
5	2.369	-262.51	-72.608
5	2.4024	-255.74	-73.056
5	2.4358	-249.15	-73.621
5	2.4691	-242.58	-73.227
5	2.5025	-234.88	-74.082
5	2.5359	-230.61	-74.082
5	2.5692	-223.47	-74.2
5	2.6026	-217.61	-74.494
5	2.636	-211.46	-75.108
5	2.6693	-205.82	-76.646
5	2.7027	-199.83	-77.501
5	2.7361	-192.91	-78.1
5	2.7694	-187.86	-80.066
5	2.8028	-180.17	-80.921
5	2.8362	-173.33	-82.631
5	2.8695	-167.34	-82.631
5	2.9029	-160.5	-85.195
5	2.9363	-151.28	-84.783
5	2.9696	-146.47	-84.311
5	3.003	-139.87	-84.901
5	3.0364	-134.86	-86.05
5	3.0697	-128.02	-86.905
5	3.1031	-122.15	-87.2
5	3.1365	-116.22	-88.102
5	3.1698	-110.58	-88.786
5	3.2032	-104.94	-90.325
5	3.2366	-98.464	-90.045
5	3.2699	-92.966	-91.18
5	3.3033	-86.981	-92.89
5	3.3367	-80.142	-93.745
5	3.37	-72.448	-94.6
5	3.4034	-66.375	-94.806
5	3.4368	-60.007	-95.985
5	3.4701	-53.64	-98.019
5	3.5035	-47.655	-99.729
5	3.5369	-40.816	-101.44
5	3.5702	-35.687	-101.44
5	3.6036	-28.42	-103.58
5	3.637	-21.153	-104.86
5	3.6703	-17.733	-106.57
5	3.7037	-12.604	-108.28
5	3.7371	-5.5934	-109.65
5	3.7704	0.39107	-111.36
5	3.8038	7.9143	-112.55
5	3.8372	14.07	-113.92
5	3.8705	19.883	-115.12
5	3.9039	26.723	-115.97
5	3.9373	32.365	-115.8
5	3.9706	37.837	-116.83
5	4.004	43.821	-115.97
5	4.0374	49.805	-118.54
5	4.0707	54.935	-118.54
5	4.1041	60.064	-118.54
5	4.1375	66.285	-117.95
5	4.1708	72.387	-117.65
5	4.2042	77.505	-117.51
5	4.2376	82.292	-118.54
5	4.2709	89.987	-118.54
5	4.3043	95.971	-118.54
5	4.3377	101.96	-118.54
5	4.371	107.08	-118.54
5	4.4044	113.92	-117.68
5	4.4378	119.05	-118.54
5	4.4711	125.72	-118.02
5	4.5045	130.85	-118.02
5	4.5379	136.84	-118.88
5	4.5712	141.28	-120.25
5	4.6046	147.73	-119.13
5	4.638	152.4	-120.25
5	4.6713	158.38	-120.25
5	4.7047	166.07	-122.81
5	4.7381	170.67	-120.72
5	4.7714	175.48	-121.96
5	4.8048	181.63	-120.76
5	4.8382	186.59	-121.1
5	4.8715	192.58	-120.25
5	4.9049	198.05	-120.42
5	4.9383	202.84	-120.25
5	4.9716	207.97	-120.25
5	5.005	213.1	-121.96
5	5.0384	219.08	-121.96
5	5.0717	223.35	-121.96
5	5.1051	229.85	-121.79
5	5.1385	234.81	-122.64
5	5.1718	239.6	-123.67
5	5.2052	246.44	-123.67
5	5.2386	251.57	-123.67
5	5.2719	256.69	-123.67
5	5.3053	262.68	-123.67
5	5.3387	268.66	-123.67
5	5.372	273.79	-125.38
5	5.4054	280.29	-124.35
5	5.4388	286.11	-124.69
5	5.4721	291.01	-125.08
5	5.5055	296.19	-125.72
5	5.5389	301.83	-125.72
5	5.5722	306.96	-125.89
5	5.6056	313.29	-126.57
5	5.639	317.39	-127.94
5	5.6723	322.93	-127.44
5	5.7057	328.44	-128.47
5	5.7391	333.64	-130.51
5	5.7724	339.02	-129.74
5	5.8058	343.9	-130.51
5	5.8392	350.74	-130.51
5	5.8725	356.55	-129.99
5	5.9059	362.02	-130.16
5	5.9393	367.15	-130.16
5	5.9726	371.66	-130.61
5	6.006	376.79	-130.61
5	6.0394	381.51	-132.22
5	6.0727	387.23	-130.74
5	6.1061	391.69	-130.76
5	6.1395	396.48	-130.08
5	6.1728	400.32	-130.51
5	6.2062	407.16	-129.65
5	6.2396	412.03	-129.57
5	6.2729	418.1	-129.14
5	6.3063	424.26	-128.8
5	6.3397	429.56	-128.45
5	6.373	434.86	-128.11
5	6.4064	440.67	-128.45
5	6.4398	444.89	-128.5
5	6.4731	449.85	-128.65
5	6.5065	455.04	-130.51
5	6.5399	460.99	-128.44
5	6.5732	466.15	-129.65
5	6.6066	469.69	-130.21
5	6.64	475.38	-130.85
5	6.6733	480.51	-131.7
5	6.7067	486.01	-132.17
5	6.7401	491.97	-133.58
5	6.7734	496.93	-135.64
6	1.4014	-497.34	73.819
6	1.4348	-492.21	72.109
6	1.4681	-487.08	72.109
6	1.5015	-481.95	71.254
6	1.5349	-476.82	70.4
6	1.5682	-471.69	69.545
6	1.6016	-466.57	69.545
6	1.635	-461.44	68.69
6	1.6683	-457.16	68.69
6	1.7017	-452.03	68.69
6	1.7351	-446.9	68.69
6	1.7684	-441.77	68.69
6	1.8018	-436.64	68.69
6	1.8352	-431.51	68.69
6	1.8685	-426.38	68.69
6	1.9019	-421.25	69.545
6	1.9353	-416.13	69.545
6	1.9686	-411	70.4
6	2.002	-405.87	71.254
6	2.0354	-401.59	71.254
6	2.0687	-396.46	71.254
6	2.1021	-392.19	72.109
6	2.1355	-387.91	72.109
6	2.1688	-383.64	72.109
6	2.2022	-379.36	71.254
6	2.2356	-374.23	71.254
6	2.2689	-369.96	70.4
6	2.3023	-364.83	70.4
6	2.3357	-359.7	70.4
6	2.369	-355.43	70.4
6	2.4024	-350.3	68.69
6	2.4358	-346.02	68.69
6	2.4691	-340.89	68.69
6	2.5025	-335.76	67.835
6	2.5359	-330.63	67.835
6	2.5692	-326.1	68.229
6	2.6026	-321.06	68.177
6	2.636	-316.95	67.835
6	2.6693	-312.68	67.835
6	2.7027	-307.55	68.69
6	2.7361	-302.42	68.69
6	2.7694	-299	68.69
6	2.8028	-293.87	68.69
6	2.8362	-288.74	70.4
6	2.8695	-285.32	70.4
6	2.9029	-280.19	71.254
6	2.9363	-275.06	72.109
6	2.9696	-270.79	73.819
6	3.003	-266.01	74.372
6	3.0364	-261.38	75.529
6	3.0697	-257.11	75.529
6	3.1031	-251.98	75.529
6	3.1365	-247.62	76.982
6	3.1698	-243.43	77.239
6	3.2032	-239.16	77.239
6	3.2366	-234.03	77.239
6	3.2699	-229.75	77.239
6	3.3033	-225.48	77.239
6	3.3367	-220.35	77.239
6	3.37	-216.93	77.239
6	3.4034	-211.8	77.239
6	3.4368	-206.67	76.384
6	3.4701	-202.35	76.183
6	3.5035	-198.12	75.529
6	3.5369	-192.99	75.529
6	3.5702	-189.57	75.529
6	3.6036	-184.44	75.529
6	3.637	-180.17	75.529
6	3.6703	-175.89	76.384
6	3.7037	-171.62	76.384
6	3.7371	-167.34	77.239
6	3.7704	-163.07	77.239
6	3.8038	-158.79	77.239
6	3.8372	-153.66	77.239
6	3.8705	-149.39	77.239
6	3.9039	-145.07	78.748
6	3.9373	-140.84	78.094
6	3.9706	-136.57	78.949
6	4.004	-131.44	78.949
6	4.0374	-126.31	79.804
6	4.0707	-122.89	80.659
6	4.1041	-117.76	80.659
6	4.1375	-113.48	80.659
6	4.1708	-109.21	80.659
6	4.2042	-105.79	79.804
6	4.2376	-100.66	79.804
6	4.2709	-97.241	78.949
6	4.3043	-92.111	78.949
6	4.3377	-88.691	77.239
6	4.371	-84.417	76.384
6	4.4044	-80.142	75.529
6	4.4378	-75.013	73.819
6	4.4711	-70.738	72.109
6	4.5045	-66.463	70.4
6	4.5379	-62.189	69.545
6	4.5712	-57.059	67.835
6	4.6046	-52.785	66.98
6	4.638	-48.51	65.27
6	4.6713	-44.236	63.56
6	4.7047	-39.106	63.56
6	4.7381	-35.687	61.85
6	4.7714	-31.412	60.995
6	4.8048	-27.137	60.141
6	4.8382	-23.718	60.141
6	4.8715	-20.068	59.845
6	4.9049	-15.391	59.132
6	4.9383	-11.749	59.286
6	4.9716	-8.3291	58.431
6	5.005	-4.9094	57.576
6	5.0384	-0.97678	58.26
6	5.0717	2.7848	57.576
6	5.1051	6.2045	57.576
6	5.1385	10.479	58.431
6	5.1718	14.754	57.576
6	5.2052	18.173	58.431
6	5.2386	23.303	56.721
6	5.2719	26.723	56.721
6	5.3053	30.142	56.721
6	5.3387	34.417	55.866
6	5.372	38.691	55.011
6	5.4054	42.966	55.011
6	5.4388	46.386	55.011
6	5.4721	50.711	55.665
6	5.5055	54.935	54.156
6	5.5389	58.355	54.156
6	5.5722	63.484	54.156
6	5.6056	68.01	54.86
6	5.639	72.033	53.301
6	5.6723	77.163	53.301
6	5.7057	81.437	53.301
6	5.7391	86.909	53.472
6	5.7724	90.841	51.591
6	5.8058	96.826	52.446
6	5.8392	101.1	53.301
6	5.8725	106.23	53.301
6	5.9059	110.5	53.301
6	5.9393	114.78	55.011
6	5.9726	119.05	55.011
6	6.006	123.48	56.117
6	6.0394	126.75	56.721
6	6.0727	131.02	56.721
6	6.1061	135.3	58.431
6	6.1395	139.57	60.141
6	6.1728	143.85	60.141
6	6.2062	147.95	62.363
6	6.2396	152.4	63.56
6	6.2729	157.53	65.27
6	6.3063	162.65	66.125
6	6.3397	166.07	66.98
6	6.373	171.2	68.69
6	6.4064	175.48	68.69
6	6.4398	179.75	69.545
6	6.4731	184.03	70.4
6	6.5065	188.3	70.4
6	6.5399	193.43	70.4
6	6.5732	197.71	72.109
6	6.6066	202.84	72.109
6	6.64	207.11	72.964
6	6.6733	212.24	73.819
6	6.7067	217.37	73.819
6	6.7401	221.64	73.819
6	6.7734	226.77	75.529
6	6.8068	231.9	75.529
6	6.8402	237.03	77.239
6	6.8735	240.45	77.239
6	6.9069	245.58	78.949
6	6.9403	249.86	78.949
6	6.9736	254.13	80.659
6	7.007	257.55	81.513
6	7.0404	261.82	82.368
6	7.0737	266.1	84.078
6	7.1071	269.52	84.933
6	7.1405	274.65	85.788
6	7.1738	278.92	87.498
6	7.2072	283.2	89.208
6	7.2406	288.33	90.918
6	7.2739	293.46	91.772
6	7.3073	297.73	92.627
6	7.3407	302.86	94.337
6	7.374	307.99	95.192
6	7.4074	312.26	96.047
6	7.4408	317.39	96.047
6	7.4741	322.52	96.047
6	7.5075	326.8	96.047
6	7.5409	331.93	96.047
6	7.5742	336.2	96.047
6	7.6076	340.48	96.047
6	7.641	345.61	96.047
6	7.6743	350.74	96.047
6	7.7077	355.87	96.047
6	7.7411	361	96.047
6	7.7744	366.13	96.047
6	7.8078	371.25	96.047
6	7.8412	376.38	96.047
6	7.8745	381.51	96.047
6	7.9079	387.5	96.047
6	7.9413	392.63	96.047
6	7.9746	397.76	96.047
6	8.008	401.18	96.047
6	8.0414	406.31	96.047
6	8.0747	411.44	96.047
6	8.1081	416.57	96.047
6	8.1415	421.69	96.047
6	8.1748	426.82	96.047
6	8.2082	431.95	97.757
6	8.2416	437.08	97.757
6	8.2749	442.21	97.757
6	8.3083	447.34	97.757
6	8.3417	453.16	97.415
6	8.375	458.46	97.757
6	8.4084	463.59	96.902
6	8.4418	468.71	96.902
6	8.4751	472.99	96.047
6	8.5085	478.12	96.047
6	8.5419	483.25	94.337
6	8.5752	488.38	94.337
6	8.6086	493.51	92.627
6	8.642	498.64	90.918
7	1.4348	-499.05	20.814
7	1.4681	-492.87	19.236
7	1.5015	-487.08	19.105
7	1.5349	-481.1	17.395
7	1.5682	-475.97	17.395
7	1.6016	-470.84	15.685
7	1.635	-465.71	14.83
7	1.6683	-460.58	13.975
7	1.7017	-455.45	13.975
7	1.7351	-451.18	13.975
7	1.7684	-446.9	13.975
7	1.8018	-442.63	13.975
7	1.8352	-437.5	13.975
7	1.8685	-433.22	13.975
7	1.9019	-428.95	13.975
7	1.9353	-422.96	13.975
7	1.9686	-416.98	13.975
7	2.002	-411.85	14.83
7	2.0354	-406.72	15.685
7	2.0687	-400.74	17.395
7	2.1021	-395.61	17.395
7	2.1355	-390.48	18.25
7	2.1688	-385.35	18.25
7	2.2022	-381.07	19.105
7	2.2356	-375.94	19.105
7	2.2689	-371.67	19.105
7	2.3023	-366.54	19.105
7	2.3357	-361.75	17.566
7	2.369	-356.28	17.395
7	2.4024	-350.3	17.395
7	2.4358	-345.17	17.395
7	2.4691	-340.04	15.685
7	2.5025	-334.05	15.685
7	2.5359	-328.07	13.975
7	2.5692	-322.94	13.975
7	2.6026	-317.81	12.265
7	2.636	-312.68	11.41
7	2.6693	-308.4	10.555
7	2.7027	-304.13	10.555
7	2.7361	-299.86	10.555
7	2.7694	-296.44	10.555
7	2.8028	-293.02	10.555
7	2.8362	-289.6	10.555
7	2.8695	-286.18	10.555
7	2.9029	-282.76	10.555
7	2.9363	-278.48	10.555
7	2.9696	-275.06	11.41
7	3.003	-270.79	12.265
7	3.0364	-267.37	12.265
7	3.0697	-263.1	13.975
7	3.1031	-259.68	13.975
7	3.1365	-256.26	15.685
7	3.1698	-252.84	15.685
7	3.2032	-249.42	15.685
7	3.2366	-246	15.685
7	3.2699	-242.58	15.685
7	3.3033	-239.16	15.685
7	3.3367	-235.74	14.83
7	3.37	-232.32	15.685
7	3.4034	-228.9	13.975
7	3.4368	-225.48	13.975
7	3.4701	-221.2	13.975
7	3.5035	-217.78	12.265
7	3.5369	-214.34	11.549
7	3.5702	-210.94	10.555
7	3.6036	-207.53	8.8454
7	3.637	-204.1	7.1356
7	3.6703	-199.9	5.8648
7	3.7037	-195.56	4.5709
7	3.7371	-192.14	3.7159
7	3.7704	-187.86	2.0061
7	3.8038	-184.44	1.1512
7	3.8372	-180.17	0.29626
7	3.8705	-176.09	-0.50837
7	3.9039	-172.47	-1.4136
7	3.9373	-167.34	-1.4136
7	3.9706	-163.92	-3.1234
7	4.004	-160.5	-3.1234
7	4.0374	-156.23	-3.1234
7	4.0707	-152.81	-3.1234
7	4.1041	-148.54	-3.1234
7	4.1375	-145.12	-2.2685
7	4.1708	-141.7	-2.2685
7	4.2042	-136.57	-2.2685
7	4.2376	-133.31	-2.06
7	4.2709	-128.32	-2.1238
7	4.3043	-123.74	-2.2685
7	4.3377	-119.47	-3.1234
7	4.371	-114.34	-3.1234
7	4.4044	-110.06	-3.1234
7	4.4378	-104.94	-3.1234
7	4.4711	-99.805	-3.9783
7	4.5045	-94.676	-4.8332
7	4.5379	-89.546	-4.8332
7	4.5712	-83.562	-4.8332
7	4.6046	-79.287	-4.8332
7	4.638	-75.013	-5.6882
7	4.6713	-69.883	-4.8332
7	4.7047	-66.463	-4.8332
7	4.7381	-63.044	-4.8332
7	4.7714	-60.479	-3.1234
7	4.8048	-57.059	-3.1234
7	4.8382	-54.495	-3.1234
7	4.8715	-51.075	-3.1234
7	4.9049	-49.365	-1.4136
7	4.9383	-46.8	-1.4136
7	4.9716	-44.236	-1.4136
7	5.005	-42.526	-0.55866
7	5.0384	-40.816	0.29626
7	5.0717	-38.251	0.29626
7	5.1051	-35.687	0.29626
7	5.1385	-33.977	0.29626
7	5.1718	-30.557	0.29626
7	5.2052	-28.847	0.29626
7	5.2386	-27.137	0.29626
7	5.2719	-23.718	0.29626
7	5.3053	-22.008	-1.4136
7	5.3387	-18.588	-1.4136
7	5.372	-15.237	-1.7897
7	5.4054	-11.749	-3.1234
7	5.4388	-10.039	-4.8332
7	5.4721	-6.6193	-6.5431
7	5.5055	-2.5526	-7.7908
7	5.5389	1.075	-8.2529
7	5.5722	4.4947	-9.9628
7	5.6056	8.3418	-9.5353
7	5.639	12.018	-11.16
7	5.6723	16.464	-12.528
7	5.7057	19.883	-13.382
7	5.7391	23.303	-13.382
7	5.7724	26.723	-13.382
7	5.8058	30.142	-13.382
7	5.8392	34.417	-13.382
7	5.8725	38.691	-13.382
7	5.9059	42.111	-11.673
7	5.9393	46.386	-11.673
7	5.9726	50.66	-10.818
7	6.006	54.935	-9.1078
7	6.0394	59.209	-9.1078
7	6.0727	63.484	-8.2529
7	6.1061	67.759	-6.5431
7	6.1395	72.033	-6.5431
7	6.1728	75.453	-6.5431
7	6.2062	80.582	-6.5431
7	6.2396	84.857	-6.5431
7	6.2729	88.96	-6.0301
7	6.3063	93.472	-7.0692
7	6.3397	98.536	-8.2529
7	6.373	101.96	-8.2529
7	6.4064	107.08	-9.9628
7	6.4398	110.5	-9.9628
7	6.4731	113.92	-11.673
7	6.5065	119.05	-11.673
7	6.5399	122.47	-13.382
7	6.5732	125.89	-13.382
7	6.6066	131.02	-13.382
7	6.64	134.44	-15.092
7	6.6733	138.29	-12.955
7	6.7067	142.14	-15.092
7	6.7401	146.06	-14.607
7	6.7734	150.69	-15.092
7	6.8068	154.45	-13.553
7	6.8402	157.87	-13.553
7	6.8735	161.8	-15.092
7	6.9069	165.22	-15.092
7	6.9403	168.64	-15.092
7	6.9736	172.06	-13.382
7	7.007	176.33	-13.382
7	7.0404	180.61	-13.382
7	7.0737	184.03	-13.382
7	7.1071	188.82	-13.211
7	7.1405	193.43	-13.382
7	7.1738	197.71	-13.382
7	7.2072	201.98	-15.092
7	7.2406	206.26	-15.092
7	7.2739	211.38	-15.092
7	7.3073	216.51	-15.947
7	7.3407	221.64	-16.802
7	7.374	227.63	-17.657
7	7.4074	233.61	-18.512
7	7.4408	239.33	-19.761
7	7.4741	246.44	-21.077
7	7.5075	252.42	-21.932
7	7.5409	258.4	-21.932
7	7.5742	264.73	-22.103
7	7.6076	270.48	-22.384
7	7.641	276.7	-22.103
7	7.6743	281.49	-21.932
7	7.7077	287.9	-20.649
7	7.7411	293.46	-21.077
7	7.7744	298.59	-21.077
7	7.8078	303.62	-20.624
7	7.8412	308.85	-20.222
7	7.8745	313.98	-19.367
7	7.9079	319.1	-19.367
7	7.9413	325.09	-17.657
7	7.9746	331.07	-17.657
7	8.008	336.2	-16.802
7	8.0414	342.19	-15.947
7	8.0747	348.17	-15.947
7	8.1081	354.16	-15.947
7	8.1415	360.14	-15.947
7	8.1748	366.98	-15.947
7	8.2082	372.62	-16.631
7	8.2416	378.09	-17.657
7	8.2749	384.08	-17.657
7	8.3083	389.54	-17.591
7	8.3417	396.9	-19.367
7	8.375	402.68	-19.64
7	8.4084	408.87	-21.077
7	8.4418	414.86	-22.787
7	8.4751	421.69	-23.641
7	8.5085	429.05	-23.47
7	8.5419	436.23	-24.496
7	8.5752	443.07	-23.641
7	8.6086	451.27	-24.325
7	8.642	456.75	-22.787
7	8.6753	463.02	-22.114
7	8.7087	467.05	-21.6
7	8.7421	473.85	-22.787
7	8.7754	480.34	-22.616
7	8.8088	486.67	-22.787
7	8.8422	493.51	-22.787
7	8.8755	499.49	-21.077
8	1.8685	-498.2	121.69
8	1.9019	-493.07	122.55
8	1.9353	-488.79	123.4
8	1.9686	-485.24	123.38
8	2.002	-480.24	123.4
8	2.0354	-475.97	123.4
8	2.0687	-471.69	123.4
8	2.1021	-467.42	122.55
8	2.1355	-462.29	121.69
8	2.1688	-458.87	121.69
8	2.2022	-453.74	120.84
8	2.2356	-449.47	120.84
8	2.2689	-445.19	119.99
8	2.3023	-440.06	119.13
8	2.3357	-434.93	118.28
8	2.369	-429.8	117.42
8	2.4024	-426.38	117.42
8	2.4358	-421.25	117.42
8	2.4691	-416.13	116.57
8	2.5025	-412.7	116.57
8	2.5359	-407.58	117.42
8	2.5692	-404.16	117.42
8	2.6026	-399.03	117.42
8	2.636	-395.61	117.42
8	2.6693	-390.48	117.42
8	2.7027	-386.2	117.42
8	2.7361	-381.93	118.28
8	2.7694	-376.8	119.13
8	2.8028	-372.52	119.99
8	2.8362	-368.25	120.84
8	2.8695	-363.12	120.84
8	2.9029	-359.7	122.55
8	2.9363	-354.57	122.55
8	2.9696	-350.3	123.4
8	3.003	-346.02	124.26
8	3.0364	-341.75	125.11
8	3.0697	-337.47	125.97
8	3.1031	-334.05	125.97
8	3.1365	-328.92	125.97
8	3.1698	-325.5	125.97
8	3.2032	-320.37	125.97
8	3.2366	-316.95	125.97
8	3.2699	-311.82	125.97
8	3.3033	-307.55	125.97
8	3.3367	-302.95	125.05
8	3.37	-299	125.11
8	3.4034	-294.73	124.26
8	3.4368	-289.6	124.26
8	3.4701	-286.18	124.26
8	3.5035	-281.05	124.26
8	3.5369	-277.63	124.26
8	3.5702	-272.5	124.26
8	3.6036	-269.08	124.26
8	3.637	-263.95	124.26
8	3.6703	-260.53	124.26
8	3.7037	-256.26	124.26
8	3.7371	-252.84	125.11
8	3.7704	-248.56	125.97
8	3.8038	-245.26	125.81
8	3.8372	-241.58	125.99
8	3.8705	-237.18	126.36
8	3.9039	-234.03	126.82
8	3.9373	-230.61	127.68
8	3.9706	-226.33	129.39
8	4.004	-222.06	129.39
8	4.0374	-217.78	129.39
8	4.0707	-215.22	131.1
8	4.1041	-211.8	131.95
8	4.1375	-207.53	132.81
8	4.1708	-203.25	132.81
8	4.2042	-198.12	132.81
8	4.2376	-195.56	132.81
8	4.2709	-192.14	132.81
8	4.3043	-188.72	132.81
8	4.3377	-185.3	132.81
8	4.371	-180.17	132.81
8	4.4044	-176.75	132.81
8	4.4378	-173.33	131.1
8	4.4711	-168.2	131.1
8	4.5045	-164.78	131.1
8	4.5379	-159.65	130.24
8	4.5712	-154.52	129.39
8	4.6046	-151.1	129.39
8	4.638	-146.83	129.39
8	4.6713	-142.55	129.39
8	4.7047	-137.42	129.39
8	4.7381	-134	129.39
8	4.7714	-128.87	129.39
8	4.8048	-125.39	129.91
8	4.8382	-120.32	131.1
8	4.8715	-116.9	131.1
8	4.9049	-113.48	132.81
8	4.9383	-109.64	132.38
8	4.9716	-106.13	133.49
8	5.005	-102.37	134.52
8	5.0384	-98.096	134.52
8	5.0717	-94.676	135.37
8	5.1051	-91.492	136.82
8	5.1385	-87.837	137.94
8	5.1718	-83.562	139.65
8	5.2052	-80.142	141.36
8	5.2386	-75.868	142.21
8	5.2719	-72.448	143.92
8	5.3053	-68.173	144.78
8	5.3387	-64.754	144.78
8	5.372	-61.334	146.49
8	5.4054	-57.914	146.49
8	5.4388	-54.495	146.49
8	5.4721	-51.075	146.49
8	5.5055	-46.8	147.34
8	5.5389	-43.381	147.34
8	5.5722	-39.961	147.34
8	5.6056	-36.541	147.34
8	5.639	-33.122	146.49
8	5.6723	-29.702	145.63
8	5.7057	-25.427	145.63
8	5.7391	-22.008	145.63
8	5.7724	-17.733	145.63
8	5.8058	-13.459	145.63
8	5.8392	-10.039	145.63
8	5.8725	-6.6193	145.63
8	5.9059	-1.4898	145.63
8	5.9393	1.9299	145.63
8	5.9726	6.2045	144.78
8	6.006	9.6242	144.78
8	6.0394	13.899	144.78
8	6.0727	17.318	143.92
8	6.1061	21.593	143.92
8	6.1395	25.868	143.07
8	6.1728	29.287	142.21
8	6.2062	34.351	141.88
8	6.2396	37.837	140.5
8	6.2729	42.111	140.5
8	6.3063	46.386	139.65
8	6.3397	51.515	137.94
8	6.373	54.935	137.94
8	6.4064	60.064	137.94
8	6.4398	65.194	137.94
8	6.4731	69.297	137.6
8	6.5065	72.888	137.08
8	6.5399	78.018	136.23
8	6.5732	81.437	136.23
8	6.6066	86.567	135.37
8	6.64	89.987	133.66
8	6.6733	93.406	132.81
8	6.7067	97.681	131.95
8	6.7401	101.96	131.1
8	6.7734	105.38	129.39
8	6.8068	108.8	128.53
8	6.8402	113.07	127.68
8	6.8735	118.2	125.97
8	6.9069	121.62	125.11
8	6.9403	127.26	122.38
8	6.9736	131.36	121.01
8	7.007	136.15	120.84
8	7.0404	141.28	119.13
8	7.0737	144.7	119.13
8	7.1071	149.83	117.42
8	7.1405	153.25	117.42
8	7.1738	157.53	117.42
8	7.2072	161.8	115.71
8	7.2406	166.07	115.71
8	7.2739	170.35	115.71
8	7.3073	174.62	115.71
8	7.3407	178.9	115.71
8	7.374	183.17	114.86
8	7.4074	187.45	114.86
8	7.4408	191.72	114.86
8	7.4741	196.85	114.86
8	7.5075	200.27	114
8	7.5409	205.4	114.86
8	7.5742	210.53	114.86
8	7.6076	215.86	115.66
8	7.641	219.08	115.71
8	7.6743	224.21	115.71
8	7.7077	227.63	114.86
8	7.7411	232.76	114
8	7.7744	236.18	114
8	7.8078	240.45	113.15
8	7.8412	244.38	112.46
8	7.8745	248.15	111.44
8	7.9079	252.42	110.58
8	7.9413	255.84	109.73
8	7.9746	260.12	108.87
8	8.008	264.39	107.16
8	8.0414	268.66	107.16
8	8.0747	272.94	105.45
8	8.1081	278.07	105.45
8	8.1415	282.34	103.74
8	8.1748	287.47	103.74
8	8.2082	291.75	103.74
8	8.2416	297.05	103.23
8	8.2749	301.15	102.03
8	8.3083	306.28	102.03
8	8.3417	310.56	102.89
8	8.375	315.69	102.89
8	8.4084	320.81	103.74
8	8.4418	325.09	103.74
8	8.4751	329.36	103.74
8	8.5085	334.75	104.51
8	8.5419	339.62	104.6
8	8.5752	343.04	104.6
8	8.6086	348.48	105.9
8	8.642	353.3	106.31
8	8.6753	359.29	107.16
8	8.7087	364.42	108.02
8	8.7421	370.14	108.96
8	8.7754	375.87	109.56
8	8.8088	379.8	109.73
8	8.8422	384.93	109.73
8	8.8755	390.06	109.73
8	8.9089	395.45	111.04
8	8.9423	399.47	110.58
8	8.9756	404.19	110.68
8	9.009	408.87	109.73
8	9.0424	412.29	109.73
8	9.0757	417.42	108.87
8	9.1091	422.8	109.02
8	9.1425	427.68	107.16
8	9.1758	432.81	108.02
8	9.2092	437.08	107.16
8	9.2426	442.21	106.31
8	9.2759	450.76	105.45
8	9.3093	454.18	106.31
8	9.3427	459.31	106.31
8	9.376	462.73	105.45
8	9.4094	468.71	107.16
8	9.4428	472.99	107.16
8	9.4761	478.12	107.16
8	9.5095	482.39	108.02
8	9.5429	487.52	108.02
8	9.5762	491.8	108.87
8	9.6096	496.07	109.73
9	2.636	-496.49	-128.8
9	2.6693	-491.36	-128.8
9	2.7027	-485.37	-127.94
9	2.7361	-480.67	-128.37
9	2.7694	-475.11	-127.94
9	2.8028	-469.99	-127.94
9	2.8362	-465.71	-127.94
9	2.8695	-459.73	-127.09
9	2.9029	-454.25	-127.77
9	2.9363	-448.61	-127.94
9	2.9696	-443.48	-127.94
9	3.003	-438.35	-127.94
9	3.0364	-432.37	-127.94
9	3.0697	-427.24	-129.65
9	3.1031	-421.25	-129.65
9	3.1365	-416.13	-129.65
9	3.1698	-411	-129.65
9	3.2032	-405.87	-129.65
9	3.2366	-400.74	-129.65
9	3.2699	-395.61	-129.65
9	3.3033	-390.33	-129.9
9	3.3367	-385.35	-129.65
9	3.37	-380.22	-129.65
9	3.4034	-375.09	-129.65
9	3.4368	-369.1	-129.65
9	3.4701	-363.98	-128.8
9	3.5035	-358.85	-128.8
9	3.5369	-353.72	-128.8
9	3.5702	-348.59	-127.94
9	3.6036	-343.46	-127.09
9	3.637	-338.33	-126.23
9	3.6703	-333.2	-125.38
9	3.7037	-328.07	-125.38
9	3.7371	-322.94	-125.38
9	3.7704	-319.52	-125.38
9	3.8038	-314.39	-125.38
9	3.8372	-309.26	-125.38
9	3.8705	-304.59	-125.11
9	3.9039	-299.86	-125.38
9	3.9373	-295.58	-125.38
9	3.9706	-290.45	-125.38
9	4.004	-285.32	-125.38
9	4.0374	-281.05	-126.23
9	4.0707	-275.92	-126.23
9	4.1041	-270.79	-127.94
9	4.1375	-266.51	-127.94
9	4.1708	-260.58	-129
9	4.2042	-256.26	-129.65
9	4.2376	-251.13	-130.51
9	4.2709	-246	-131.36
9	4.3043	-240.87	-131.36
9	4.3377	-235.74	-132.22
9	4.371	-232.32	-132.22
9	4.4044	-227.19	-133.07
9	4.4378	-222.06	-133.07
9	4.4711	-217.78	-133.07
9	4.5045	-213.51	-133.07
9	4.5379	-209.24	-133.07
9	4.5712	-204.1	-133.07
9	4.6046	-198.98	-133.07
9	4.638	-194.7	-133.07
9	4.6713	-190.43	-133.07
9	4.7047	-184.44	-132.22
9	4.7381	-180.57	-132.32
9	4.7714	-175.04	-131.36
9	4.8048	-169.91	-131.36
9	4.8382	-163.92	-131.36
9	4.8715	-158.79	-131.36
9	4.9049	-153.66	-132.22
9	4.9383	-148.54	-133.07
9	4.9716	-143.41	-133.07
9	5.005	-139.13	-133.07
9	5.0384	-134	-133.07
9	5.0717	-128.44	-134.35
9	5.1051	-123.74	-134.78
9	5.1385	-118.61	-134.78
9	5.1718	-113.43	-135.44
9	5.2052	-108.35	-136.49
9	5.2386	-103.22	-137.35
9	5.2719	-98.95	-138.2
9	5.3053	-94.676	-138.2
9	5.3387	-88.79	-138.69
9	5.372	-83.932	-138.71
9	5.4054	-78.827	-139.32
9	5.4388	-73.697	-139.32
9	5.4721	-69.306	-139.01
9	5.5055	-64.603	-139.31
9	5.5389	-59.624	-139.06
9	5.5722	-55.606	-139.14
9	5.6056	-50.22	-138.2
9	5.639	-45.946	-138.2
9	5.6723	-40.816	-138.2
9	5.7057	-35.687	-136.49
9	5.7391	-30.557	-136.49
9	5.7724	-22.863	-136.49
9	5.8058	-19.272	-135.98
9	5.8392	-16.023	-134.78
9	5.8725	-11.749	-134.78
9	5.9059	-6.6193	-134.78
9	5.9393	-2.3447	-134.78
9	5.9726	1.9299	-134.78
9	6.006	7.0594	-134.78
9	6.0394	12.189	-134.78
9	6.0727	17.318	-134.78
9	6.1061	21.593	-134.78
9	6.1395	26.723	-134.78
9	6.1728	30.997	-134.78
9	6.2062	36.127	-134.78
9	6.2396	41.256	-134.78
9	6.2729	46.386	-136.49
9	6.3063	51.515	-136.49
9	6.3397	56.645	-136.49
9	6.373	62.216	-137.52
9	6.4064	67.502	-137.26
9	6.4398	72.546	-137.52
9	6.4731	77.163	-138.2
9	6.5065	82.292	-138.2
9	6.5399	87.422	-137.35
9	6.5732	91.897	-137.4
9	6.6066	96.997	-137.86
9	6.64	101.78	-137.69
9	6.6733	106.23	-136.49
9	6.7067	111.36	-136.49
9	6.7401	115.63	-136.49
9	6.7734	119.91	-136.49
9	6.8068	125.04	-134.78
9	6.8402	130.17	-134.78
9	6.8735	135.3	-133.07
9	6.9069	140.43	-133.07
9	6.9403	145.56	-133.07
9	6.9736	149.83	-131.36
9	7.007	154.96	-132.22
9	7.0404	159.24	-131.36
9	7.0737	164.36	-131.36
9	7.1071	169.49	-131.36
9	7.1405	173.77	-131.36
9	7.1738	178.38	-131.53
9	7.2072	182.32	-131.36
9	7.2406	187.45	-131.36
9	7.2739	192.58	-131.36
9	7.3073	197.71	-131.36
9	7.3407	202.84	-131.36
9	7.374	207.97	-131.36
9	7.4074	212.92	-132.56
9	7.4408	218.22	-132.22
9	7.4741	224.21	-133.07
9	7.5075	229.34	-133.07
9	7.5409	234.47	-133.07
9	7.5742	237.89	-133.07
9	7.6076	243.87	-133.07
9	7.641	248.15	-133.07
9	7.6743	253.28	-133.07
9	7.7077	258.11	-132.95
9	7.7411	262.68	-133.07
9	7.7744	268.66	-133.93
9	7.8078	273.79	-133.07
9	7.8412	278.92	-133.07
9	7.8745	284.05	-133.07
9	7.9079	289.18	-133.07
9	7.9413	295.34	-131.7
9	7.9746	301.15	-131.36
9	8.008	306.28	-131.36
9	8.0414	311.41	-131.36
9	8.0747	316.54	-131.36
9	8.1081	321.67	-131.36
9	8.1415	326.15	-132.13
9	8.1748	331.07	-132.22
9	8.2082	335.35	-133.07
9	8.2416	340.31	-132.56
9	8.2749	345.18	-134.35
9	8.3083	349.03	-133.93
9	8.3417	354.16	-134.78
9	8.375	360.14	-134.78
9	8.4084	365.22	-135.84
9	8.4418	370.4	-136.49
9	8.4751	375.53	-138.2
9	8.5085	381.51	-138.2
9	8.5419	386.64	-138.2
9	8.5752	391.77	-138.2
9	8.6086	398.16	-138.3
9	8.642	403.29	-138.3
9	8.6753	408.79	-138.46
9	8.7087	413.66	-138.37
9	8.7421	418.27	-138.2
9	8.7754	423.4	-138.2
9	8.8088	428.53	-138.2
9	8.8422	432.81	-136.49
9	8.8755	437.94	-136.49
9	8.9089	443.07	-135.64
9	8.9423	447.34	-134.78
9	8.9756	455.89	-134.78
9	9.009	459.84	-132.6
9	9.0424	464.87	-134.35
9	9.0757	470.78	-133.04
9	9.1091	475.55	-133.07
9	9.1425	482.39	-133.07
9	9.1758	488.05	-133.01
9	9.2092	493.51	-133.07
9	9.2426	497.78	-133.07
10	2.636	-499.05	-54.419
10	2.6693	-493.07	-54.419
10	2.7027	-487.08	-54.419
10	2.7361	-483.66	-53.564
10	2.7694	-476.82	-52.709
10	2.8028	-471.69	-52.709
10	2.8362	-466.57	-51.854
10	2.8695	-461.44	-51.854
10	2.9029	-457.16	-52.709
10	2.9363	-452.89	-52.709
10	2.9696	-447.76	-52.709
10	3.003	-444.34	-53.564
10	3.0364	-439.21	-53.564
10	3.0697	-434.08	-54.419
10	3.1031	-428.95	-54.419
10	3.1365	-424.16	-55.957
10	3.1698	-418.69	-56.128
10	3.2032	-413.56	-56.128
10	3.2366	-408.43	-56.983
10	3.2699	-403.3	-57.838
10	3.3033	-398.17	-59.548
10	3.3367	-394.75	-59.548
10	3.37	-389.62	-60.403
10	3.4034	-384.49	-61.258
10	3.4368	-379.36	-61.258
10	3.4701	-375.94	-62.113
10	3.5035	-370.81	-62.113
10	3.5369	-365.69	-62.113
10	3.5702	-360.56	-62.113
10	3.6036	-355.43	-62.113
10	3.637	-350.3	-62.113
10	3.6703	-345.17	-62.113
10	3.7037	-340.89	-62.113
10	3.7371	-335.76	-62.113
10	3.7704	-330.63	-62.968
10	3.8038	-326.36	-62.968
10	3.8372	-321.23	-62.968
10	3.8705	-316.1	-62.968
10	3.9039	-310.97	-63.823
10	3.9373	-307.55	-64.677
10	3.9706	-302.42	-65.532
10	4.004	-298.15	-66.387
10	4.0374	-293.87	-67.242
10	4.0707	-289.94	-68.582
10	4.1041	-285.32	-70.662
10	4.1375	-281.05	-71.517
10	4.1708	-276.77	-73.227
10	4.2042	-273.35	-74.936
10	4.2376	-268.22	-76.646
10	4.2709	-263.95	-78.356
10	4.3043	-260.53	-81.776
10	4.3377	-255.4	-81.776
10	4.371	-251.13	-83.486
10	4.4044	-246.85	-85.195
10	4.4378	-242.58	-86.905
10	4.4711	-238.3	-87.76
10	4.5045	-234.03	-87.76
10	4.5379	-229.75	-89.47
10	4.5712	-227.19	-90.325
10	4.6046	-222.06	-89.47
10	4.638	-218.64	-90.325
10	4.6713	-213.51	-89.47
10	4.7047	-210.09	-89.47
10	4.7381	-206.67	-89.47
10	4.7714	-203.25	-89.47
10	4.8048	-199.83	-89.47
10	4.8382	-196.41	-90.325
10	4.8715	-191.28	-90.325
10	4.9049	-188.26	-90.533
10	4.9383	-184.44	-91.18
10	4.9716	-180.17	-92.035
10	5.005	-175.89	-92.035
10	5.0384	-172.47	-92.035
10	5.0717	-167.34	-92.89
10	5.1051	-163.92	-93.745
10	5.1385	-159.65	-94.6
10	5.1718	-155.38	-95.454
10	5.2052	-151.1	-95.454
10	5.2386	-146.83	-95.454
10	5.2719	-143.41	-97.164
10	5.3053	-139.13	-97.164
10	5.3387	-134.86	-98.019
10	5.372	-130.58	-98.874
10	5.4054	-127.16	-100.58
10	5.4388	-122.89	-100.58
10	5.4721	-117.76	-100.58
10	5.5055	-114.34	-100.58
10	5.5389	-110.06	-100.58
10	5.5722	-105.79	-100.58
10	5.6056	-102.37	-100.58
10	5.639	-98.95	-101.44
10	5.6723	-93.821	-101.44
10	5.7057	-90.401	-101.44
10	5.7391	-85.272	-101.44
10	5.7724	-80.997	-102.29
10	5.8058	-77.578	-102.29
10	5.8392	-72.448	-102.29
10	5.8725	-68.173	-102.29
10	5.9059	-63.899	-102.29
10	5.9393	-58.769	-102.29
10	5.9726	-55.35	-102.29
10	6.006	-50.22	-102.29
10	6.0394	-45.946	-103.15
10	6.0727	-41.671	-104
10	6.1061	-37.396	-104
10	6.1395	-34.323	-104.49
10	6.1728	-29.57	-104.66
10	6.2062	-22.863	-105.71
10	6.2396	-20.298	-104.86
10	6.2729	-17.232	-105.68
10	6.3063	-13.459	-103.15
10	6.3397	-8.362	-106.73
10	6.373	-4.0545	-107.42
10	6.4064	-0.63484	-107.42
10	6.4398	3.6397	-107.42
10	6.4731	7.9143	-107.42
10	6.5065	12.189	-107.42
10	6.5399	16.464	-107.42
10	6.5732	19.883	-107.42
10	6.6066	25.013	-107.42
10	6.64	28.432	-107.42
10	6.6733	31.852	-107.42
10	6.7067	36.127	-107.42
10	6.7401	40.401	-107.42
10	6.7734	44.676	-107.42
10	6.8068	48.95	-107.42
10	6.8402	53.225	-107.42
10	6.8735	57.5	-107.42
10	6.9069	61.774	-107.42
10	6.9403	66.049	-107.42
10	6.9736	69.468	-108.28
10	7.007	73.743	-109.13
10	7.0404	78.018	-109.13
10	7.0737	82.292	-110.84
10	7.1071	86.567	-110.84
10	7.1405	89.987	-111.7
10	7.1738	95.116	-112.55
10	7.2072	98.536	-113.41
10	7.2406	101.96	-115.12
10	7.2739	107.08	-114.26
10	7.3073	111.36	-115.97
10	7.3407	115.63	-115.97
10	7.374	119.91	-117.68
10	7.4074	124.18	-117.68
10	7.4408	128.46	-117.68
10	7.4741	132.73	-117.68
10	7.5075	137.01	-119.39
10	7.5409	142.99	-118.54
10	7.5742	147.27	-118.54
10	7.6076	151.54	-118.54
10	7.641	155.82	-119.39
10	7.6743	160.94	-118.54
10	7.7077	165.22	-117.68
10	7.7411	170.35	-117.68
10	7.7744	174.62	-115.97
10	7.8078	178.9	-115.97
10	7.8412	184.03	-115.97
10	7.8745	188.3	-115.97
10	7.9079	193.43	-115.97
[truncated: 9,709 more rows]
