# Supplementary material for: A universal function for capacity of bidirectional pedestrian streams: Filling the gaps in the literature
Source: PLoS One. 2018 Dec 19;13(12):e0208496. doi: 10.1371/journal.pone.0208496 (PMC6300270; doi:10.1371/journal.pone.0208496)
Supplement: S1 Data Set — Trajectories are divided into folders for the different experiments within the ZIP archive. Data relative to the own experiments are directly provided as a CSV file. Links are provided for data obtained from open database from third party researchers. (ZIP) [file pone.0208496.s001.zip › datasets/dataset_A/4_2_C.csv]

ped. #	time (s)	x (cm)	y (cm)
1	0.26693	-499.39	125.29
1	0.3003	-494.78	124.26
1	0.33367	-488.79	123.4
1	0.36703	-483.15	123.58
1	0.4004	-478.53	122.55
1	0.43377	-472.55	122.55
1	0.46713	-466.57	122.55
1	0.5005	-461.44	122.55
1	0.53387	-458.02	122.55
1	0.56723	-452.89	122.55
1	0.6006	-446.9	122.55
1	0.63397	-442.63	122.55
1	0.66733	-437.5	122.55
1	0.7007	-432.37	122.55
1	0.73407	-424.5	126.31
1	0.76743	-421.6	124.94
1	0.8008	-413.66	126.37
1	0.83417	-409.65	126.32
1	0.86753	-403.3	126.82
1	0.9009	-399.88	125.97
1	0.93427	-392.7	127.51
1	0.96763	-388.77	125.11
1	1.001	-383.55	127.08
1	1.0344	-378.4	126.79
1	1.0677	-373.38	125.11
1	1.1011	-368.74	127.22
1	1.1345	-363.55	124.69
1	1.1678	-359.02	124.77
1	1.2012	-354.57	124.26
1	1.2346	-348.93	124.43
1	1.2679	-344.31	122.55
1	1.3013	-338.76	122.12
1	1.3347	-333.63	122.12
1	1.368	-328.24	121.35
1	1.4014	-323.37	120.41
1	1.4348	-317.98	120.5
1	1.4681	-312.25	119.56
1	1.5015	-307.12	119.56
1	1.5349	-301.99	119.56
1	1.5682	-298.15	119.13
1	1.6016	-293.02	119.13
1	1.635	-287.37	120.16
1	1.6683	-282.33	120.41
1	1.7017	-277.2	120.41
1	1.7351	-270.28	123.58
1	1.7684	-265.32	123.23
1	1.8018	-263.1	120.84
1	1.8352	-257.96	122.55
1	1.8685	-251.13	120.84
1	1.9019	-244.02	122.16
1	1.9353	-240.87	123.4
1	1.9686	-233.6	122.98
1	2.002	-230.61	124.26
1	2.0354	-224.62	124.26
1	2.0687	-219.49	124.26
1	2.1021	-214.36	124.26
1	2.1355	-209.24	124.26
1	2.1688	-202.79	124.52
1	2.2022	-197.61	125.29
1	2.2356	-194.7	124.26
1	2.2689	-189.57	122.55
1	2.3023	-183.76	122.21
1	2.3357	-178.63	122.21
1	2.369	-173.33	121.69
1	2.4024	-168.2	120.84
1	2.4358	-163.07	120.84
1	2.4691	-157.94	120.84
1	2.5025	-152.81	120.84
1	2.5359	-147.68	120.84
1	2.5692	-142.55	120.84
1	2.6026	-136.14	121.27
1	2.636	-131.44	122.55
1	2.6693	-127.16	122.55
1	2.7027	-122.03	123.4
1	2.7361	-117.76	125.11
1	2.7694	-111.72	126.17
1	2.8028	-106.46	127.57
1	2.8362	-101.98	126.62
1	2.8695	-96.813	128.11
1	2.9029	-90.869	128.18
1	2.9363	-85.272	129.39
1	2.9696	-80.313	129.9
1	3.003	-75.184	130.76
1	3.0364	-70.804	132.48
1	3.0697	-64.754	132.81
1	3.1031	-60.308	131.61
1	3.1365	-54.922	132.38
1	3.1698	-50.575	134.07
1	3.2032	-46.373	132.38
1	3.2366	-42.098	133.24
1	3.2699	-36.897	134.07
1	3.3033	-32.596	133.73
1	3.3367	-27.663	133.61
1	3.37	-22.861	133.32
1	3.4034	-17.546	133
1	3.4368	-12.176	132.38
1	3.4701	-5.0804	132.47
1	3.5035	-0.63484	132.81
1	3.5369	4.1723	132.08
1	3.5702	8.3418	132.38
1	3.6036	14.378	132.77
1	3.637	20.738	134.52
1	3.6703	24.158	134.52
1	3.7037	29.458	134.01
1	3.7371	34.417	134.52
1	3.7704	39.375	134.18
1	3.8038	42.966	134.52
1	3.8372	49.634	134.18
1	3.8705	52.712	135.2
1	3.9039	57.706	135.17
1	3.9373	64.734	134.26
1	3.9706	70.494	134.86
1	4.004	74.95	135.68
1	4.0374	80.582	136.23
1	4.0707	85.712	136.23
1	4.1041	90.488	136.26
1	4.1375	96.826	136.23
1	4.1708	102.81	136.23
1	4.2042	107.08	134.52
1	4.2376	111.36	134.52
1	4.2709	115.37	133.43
1	4.3043	120.34	132.38
1	4.3377	126.75	131.1
1	4.371	130.03	131
1	4.4044	135.3	129.39
1	4.4378	140.12	129.83
1	4.4711	144.94	127.71
1	4.5045	150.16	127.75
1	4.5379	155.39	127.25
1	4.5712	160.26	127.17
1	4.6046	165.56	125.8
1	4.638	170.32	125.64
1	4.6713	175.23	125.27
1	4.7047	180.27	125.29
1	4.7381	184.97	125.34
1	4.7714	190.35	125.8
1	4.8048	194.16	125.19
1	4.8382	199.42	125.11
1	4.8715	204.03	124.94
1	4.9049	209.5	125.63
1	4.9383	213.78	125.63
1	4.9716	221	126.91
1	5.005	226.01	126.94
1	5.0384	230.62	127.25
1	5.0717	235.19	128.15
1	5.1051	238.94	128.71
1	5.1385	242.82	129.01
1	5.1718	253.47	127.55
1	5.2052	258.21	127.71
1	5.2386	262.42	126.91
1	5.2719	267.05	126.57
1	5.3053	271.74	126.15
1	5.3387	276.88	125.8
1	5.372	281.62	125.35
1	5.4054	286.66	124.89
1	5.4388	292.09	123.23
1	5.4721	295.17	120.84
1	5.5055	300.94	119.9
1	5.5389	306.28	119.13
1	5.5722	311.41	119.13
1	5.6056	317.22	118.79
1	5.639	322.35	118.79
1	5.6723	326.8	119.13
1	5.7057	331.93	119.13
1	5.7391	337.06	119.13
1	5.7724	342.53	119.81
1	5.8058	346.46	119.99
1	5.8392	351.64	121.04
1	5.8725	356.81	121.1
1	5.9059	361.42	120.41
1	5.9393	367.32	122.38
1	5.9726	370.4	123.4
1	6.006	378.09	123.4
1	6.0394	382.37	124.26
1	6.0727	387.5	124.26
1	6.1061	392.63	125.11
1	6.1395	397.92	125.16
1	6.1728	404.43	125.46
1	6.2062	409.73	125.11
1	6.2396	415.54	123.92
1	6.2729	419.47	123.23
1	6.3063	424.26	122.55
1	6.3397	429.39	122.55
1	6.373	433.49	122.21
1	6.4064	438.02	121.1
1	6.4398	441.36	120.84
1	6.4731	446.1	120.07
1	6.5065	452.04	119.23
1	6.5399	457.52	118.7
1	6.5732	462.08	118.03
1	6.6066	467.46	117.54
1	6.64	475.55	117.42
1	6.6733	480.86	116.91
1	6.7067	484.96	117.42
1	6.7401	490.94	117.42
1	6.7734	496.93	117.42
2	0.3003	-499.91	25.944
2	0.33367	-494.78	25.944
2	0.36703	-489.65	25.944
2	0.4004	-484.52	26.799
2	0.43377	-479.75	26.848
2	0.46713	-475.11	26.799
2	0.5005	-470.84	25.944
2	0.53387	-466.74	26.457
2	0.56723	-461.44	25.944
2	0.6006	-457.16	25.089
2	0.63397	-452.2	24.747
2	0.66733	-447.33	24.661
2	0.7007	-442.63	24.234
2	0.73407	-437.5	23.379
2	0.76743	-432.23	23.276
2	0.8008	-427.31	23.003
2	0.83417	-422.45	21.84
2	0.86753	-417.32	21.84
2	0.9009	-411.85	21.669
2	0.93427	-406.72	21.669
2	0.96763	-402.04	21.39
2	1.001	-397.2	21.457
2	1.0344	-392.48	21.688
2	1.0677	-387.66	21.935
2	1.1011	-382.9	22.439
2	1.1345	-378.09	22.738
2	1.1678	-373.24	23.119
2	1.2012	-369.62	23.208
2	1.2346	-364.49	24.063
2	1.2679	-359.57	24.431
2	1.3013	-355.43	24.234
2	1.3347	-350.3	24.234
2	1.368	-345.59	25.516
2	1.4014	-340.89	25.944
2	1.4348	-336.79	26.457
2	1.4681	-332.34	25.944
2	1.5015	-328.07	27.654
2	1.5349	-322.94	27.654
2	1.5682	-318.66	27.654
2	1.6016	-314.39	27.654
2	1.635	-309.26	27.654
2	1.6683	-305.5	27.483
2	1.7017	-300.71	27.654
2	1.7351	-296.86	28.936
2	1.7684	-292.33	28.851
2	1.8018	-288.32	28.936
2	1.8352	-283.78	28.851
2	1.8685	-278.65	28.851
2	1.9019	-274.64	28.936
2	1.9353	-269.93	27.654
2	1.9686	-264.8	27.654
2	2.002	-260.96	28.081
2	2.0354	-256.26	27.654
2	2.0687	-251.55	28.936
2	2.1021	-246.85	28.509
2	2.1355	-242.58	29.363
2	2.1688	-238.73	29.791
2	2.2022	-234.03	29.363
2	2.2356	-228.9	29.363
2	2.2689	-223.77	29.363
2	2.3023	-221.03	30.56
2	2.3357	-215.22	31.073
2	2.369	-211.97	31.586
2	2.4024	-206.67	31.073
2	2.4358	-203.25	31.073
2	2.4691	-199.32	32.954
2	2.5025	-193.85	32.783
2	2.5359	-190.43	32.783
2	2.5692	-185.3	32.783
2	2.6026	-181.45	33.211
2	2.636	-177.6	32.783
2	2.6693	-172.47	32.783
2	2.7027	-169.05	31.928
2	2.7361	-163.92	31.073
2	2.7694	-160.5	31.073
2	2.8028	-155.38	31.073
2	2.8362	-150.25	31.073
2	2.8695	-146.83	31.073
2	2.9029	-141.7	31.073
2	2.9363	-136.99	31.501
2	2.9696	-132.72	30.646
2	3.003	-128.02	29.363
2	3.0364	-122.89	29.363
2	3.0697	-119.04	30.646
2	3.1031	-114.34	30.218
2	3.1365	-110.49	30.646
2	3.1698	-106.22	31.501
2	3.2032	-101.94	30.646
2	3.2366	-97.241	30.218
2	3.2699	-92.966	30.218
2	3.3033	-88.691	30.218
2	3.3367	-83.562	31.073
2	3.37	-80.57	30.646
2	3.4034	-75.013	31.073
2	3.4368	-71.166	31.501
2	3.4701	-67.318	31.073
2	3.5035	-63.215	30.731
2	3.5369	-58.769	31.073
2	3.5702	-54.495	30.218
2	3.6036	-49.365	29.363
2	3.637	-45.946	29.363
2	3.6703	-42.098	29.791
2	3.7037	-37.396	27.654
2	3.7371	-33.464	27.825
2	3.7704	-28.847	27.654
2	3.8038	-22.863	26.799
2	3.8372	-20.298	25.944
2	3.8705	-16.707	25.431
2	3.9039	-11.749	24.234
2	3.9373	-7.5597	23.977
2	3.9706	-3.1996	22.524
2	4.004	1.9299	22.524
2	4.0374	4.9221	23.807
2	4.0707	9.6242	22.524
2	4.1041	14.326	22.952
2	4.1375	18.173	22.524
2	4.1708	21.593	22.524
2	4.2042	26.723	21.669
2	4.2376	30.484	22.353
2	4.2709	35.272	22.524
2	4.3043	39.546	22.524
2	4.3377	42.538	23.807
2	4.371	46.386	23.379
2	4.4044	50.233	24.661
2	4.4378	53.909	24.747
2	4.4711	58.355	24.234
2	4.5045	61.774	24.234
2	4.5379	65.194	25.944
2	4.5712	69.468	25.944
2	4.6046	73.743	25.089
2	4.638	76.65	25.773
2	4.6713	81.779	25.773
2	4.7047	85.199	25.773
2	4.7381	88.619	25.773
2	4.7714	93.406	25.944
2	4.8048	97.168	25.773
2	4.8382	101.1	25.089
2	4.8715	104.95	26.371
2	4.9049	109.65	25.089
2	4.9383	113.07	25.089
2	4.9716	117.34	24.234
2	5.005	121.62	25.089
2	5.0384	125.54	25.391
2	5.0717	129.31	25.944
2	5.1051	133.59	25.944
2	5.1385	136.66	25.773
2	5.1718	140.43	25.944
2	5.2052	143.85	25.944
2	5.2386	148.98	25.944
2	5.2719	152.4	25.944
2	5.3053	155.82	25.944
2	5.3387	159.24	25.944
2	5.372	163.16	25.391
2	5.4054	167.78	25.944
2	5.4388	171.2	25.944
2	5.4721	175.14	26.115
2	5.5055	178.56	26.115
2	5.5389	183.17	25.944
2	5.5722	187.02	26.371
2	5.6056	191.72	25.944
2	5.639	195.14	25.089
2	5.6723	199.84	25.516
2	5.7057	203.26	25.516
2	5.7391	207.97	25.089
2	5.7724	212.24	23.379
2	5.8058	217.37	23.379
2	5.8392	220.79	22.524
2	5.8725	225.92	22.524
2	5.9059	229.34	22.524
2	5.9393	233.94	22.052
2	5.9726	237.89	20.814
2	6.006	243.02	20.814
2	6.0394	246.44	20.814
2	6.0727	250.54	21.327
2	6.1061	254.3	22.011
2	6.1395	259.26	22.524
2	6.1728	262.85	22.011
2	6.2062	268.15	22.353
2	6.2396	272.94	22.524
2	6.2729	277.21	22.524
2	6.3063	281.49	22.524
2	6.3397	286.62	22.524
2	6.373	290.46	23.807
2	6.4064	295.17	22.524
2	6.4398	298.93	22.695
2	6.4731	303.29	22.952
2	6.5065	307.56	22.952
2	6.5399	312.26	21.669
2	6.5732	316.54	21.669
2	6.6066	320.81	21.669
2	6.64	325.09	20.814
2	6.6733	329.36	19.959
2	6.7067	333.64	19.105
2	6.7401	337.91	18.25
2	6.7734	342.19	17.395
2	6.8068	347.32	16.54
2	6.8402	352.45	15.685
2	6.8735	356.72	15.685
2	6.9069	362.7	13.975
2	6.9403	366.13	13.975
2	6.9736	370.74	13.804
2	7.007	376.38	12.265
2	7.0404	380.06	12.18
2	7.0737	384.93	12.265
2	7.1071	389.21	12.265
2	7.1405	394.34	12.265
2	7.1738	398.44	11.752
2	7.2072	403.4	12.436
2	7.2406	408.19	12.607
2	7.2739	413.57	13.547
2	7.3073	419.13	12.265
2	7.3407	424.26	13.975
2	7.374	428.53	13.975
2	7.4074	432.81	14.83
2	7.4408	437.94	13.975
2	7.4741	447.43	12.82
2	7.5075	451.95	12.728
2	7.5409	462.42	12.047
2	7.5742	456.95	13.07
2	7.6076	461.6	13.325
2	7.641	464.87	12.693
2	7.6743	470.85	13.547
2	7.7077	477.26	12.265
2	7.7411	482.39	12.265
2	7.7744	487.52	11.41
2	7.8078	492.65	11.41
2	7.8412	497.78	11.41
3	0.43377	-496.49	-119.39
3	0.46713	-491.33	-118.6
3	0.5005	-486.83	-117.83
3	0.53387	-482.13	-117.33
3	0.56723	-477.27	-116.78
3	0.6006	-472.55	-116.83
3	0.63397	-467.42	-116.83
3	0.66733	-462.29	-116.83
3	0.7007	-457.16	-116.83
3	0.73407	-452.03	-116.83
3	0.76743	-446.9	-116.83
3	0.8008	-441.77	-116.83
3	0.83417	-436.64	-116.83
3	0.86753	-431.51	-116.83
3	0.9009	-426.38	-116.83
3	0.93427	-420.4	-116.83
3	0.96763	-415.27	-116.83
3	1.001	-410.14	-116.83
3	1.0344	-405.01	-118.54
3	1.0677	-399.88	-118.54
3	1.1011	-394.75	-119.39
3	1.1345	-389.62	-119.39
3	1.1678	-385.35	-119.39
3	1.2012	-380.22	-119.39
3	1.2346	-375.09	-119.39
3	1.2679	-369.96	-119.39
3	1.3013	-364.83	-118.54
3	1.3347	-359.7	-118.54
3	1.368	-354.57	-118.54
3	1.4014	-349.44	-117.68
3	1.4348	-344.31	-117.68
3	1.4681	-339.18	-116.83
3	1.5015	-334.05	-115.97
3	1.5349	-328.92	-115.97
3	1.5682	-323.79	-115.12
3	1.6016	-318.66	-114.26
3	1.635	-313.54	-114.26
3	1.6683	-308.4	-113.41
3	1.7017	-303.28	-113.41
3	1.7351	-298.15	-113.41
3	1.7684	-293.02	-113.41
3	1.8018	-287.89	-113.41
3	1.8352	-283.61	-113.41
3	1.8685	-278.48	-113.41
3	1.9019	-272.5	-113.41
3	1.9353	-267.37	-114.26
3	1.9686	-262.24	-114.26
3	2.002	-257.11	-115.12
3	2.0354	-251.98	-115.12
3	2.0687	-246.85	-115.12
3	2.1021	-241.72	-115.97
3	2.1355	-236.59	-116.83
3	2.1688	-231.46	-116.83
3	2.2022	-226.33	-116.83
3	2.2356	-221.2	-117.68
3	2.2689	-216.07	-117.68
3	2.3023	-210.94	-117.68
3	2.3357	-205.82	-117.68
3	2.369	-200.69	-116.83
3	2.4024	-195.56	-116.83
3	2.4358	-191.28	-116.83
3	2.4691	-186.15	-116.83
3	2.5025	-180.32	-115.72
3	2.5359	-175.36	-115.35
3	2.5692	-169.91	-115.97
3	2.6026	-164.78	-115.12
3	2.636	-159.65	-115.12
3	2.6693	-155.38	-114.26
3	2.7027	-150.25	-114.26
3	2.7361	-144.26	-114.26
3	2.7694	-139.13	-114.26
3	2.8028	-134	-114.26
3	2.8362	-129.73	-115.12
3	2.8695	-124.6	-115.12
3	2.9029	-119.47	-115.12
3	2.9363	-114.34	-115.12
3	2.9696	-110.06	-115.97
3	3.003	-105.79	-115.97
3	3.0364	-100.66	-116.83
3	3.0697	-95.531	-116.83
3	3.1031	-90.401	-118.54
3	3.1365	-85.272	-118.54
3	3.1698	-80.484	-119.22
3	3.2032	-74.158	-120.25
3	3.2366	-69.028	-121.96
3	3.2699	-63.899	-121.96
3	3.3033	-58.769	-122.81
3	3.3367	-53.64	-123.67
3	3.37	-48.51	-123.67
3	3.4034	-42.526	-123.67
3	3.4368	-37.396	-123.67
3	3.4701	-32.267	-123.67
3	3.5035	-27.162	-123.72
3	3.5369	-21.725	-123.86
3	3.5702	-16.566	-123.97
3	3.6036	-11.749	-124.52
3	3.637	-6.4483	-124.01
3	3.6703	-1.3188	-124.01
3	3.7037	4.4947	-123.67
3	3.7371	9.6242	-123.67
3	3.7704	14.754	-123.67
3	3.8038	19.883	-123.67
3	3.8372	25.868	-123.67
3	3.8705	30.142	-123.67
3	3.9039	36.127	-125.38
3	3.9373	42.111	-125.38
3	3.9706	46.386	-125.38
3	4.004	51.767	-126.08
3	4.0374	55.79	-127.09
3	4.0707	60.919	-127.94
3	4.1041	66.049	-128.8
3	4.1375	71.178	-129.65
3	4.1708	76.308	-130.51
3	4.2042	81.437	-132.22
3	4.2376	86.567	-133.93
3	4.2709	92.551	-134.78
3	4.3043	98.536	-135.64
3	4.3377	103.67	-136.49
3	4.371	108.8	-137.35
3	4.4044	114.78	-137.35
3	4.4378	119.05	-137.35
3	4.4711	124.18	-137.35
3	4.5045	129.31	-137.35
3	4.5379	134.44	-137.35
3	4.5712	139.57	-136.49
3	4.6046	144.7	-135.64
3	4.638	148.12	-135.64
3	4.6713	153.25	-134.78
3	4.7047	158.38	-133.93
3	4.7381	163.51	-133.07
3	4.7714	168.64	-132.22
3	4.8048	174.07	-131.01
3	4.8382	178.9	-130.51
3	4.8715	184.03	-130.51
3	4.9049	189.26	-130.07
3	4.9383	194.42	-129.85
3	4.9716	199.58	-129.68
3	5.005	204.28	-129.26
3	5.0384	209.22	-129.75
3	5.0717	214.35	-129.75
3	5.1051	218.78	-130
3	5.1385	223.35	-130.51
3	5.1718	228.48	-130.51
3	5.2052	233.61	-131.36
3	5.2386	238.74	-131.36
3	5.2719	244.18	-132.32
3	5.3053	249.58	-133.14
3	5.3387	255.11	-133.91
3	5.372	260.67	-134.47
3	5.4054	266.5	-135.04
3	5.4388	272.08	-135.64
3	5.4721	277.21	-135.64
3	5.5055	283.2	-136.49
3	5.5389	288.18	-135.89
3	5.5722	293.46	-135.64
3	5.6056	298.59	-134.78
3	5.639	304.57	-134.78
3	5.6723	309.7	-134.78
3	5.7057	314.83	-134.78
3	5.7391	319.96	-134.78
3	5.7724	325.52	-134.35
3	5.8058	330.7	-134.43
3	5.8392	336.2	-134.78
3	5.8725	341.33	-134.78
3	5.9059	345.61	-133.93
3	5.9393	351.06	-133.75
3	5.9726	357.58	-133.93
3	6.006	362.7	-133.93
3	6.0394	366.98	-133.93
3	6.0727	372.11	-133.93
3	6.1061	377.24	-133.93
3	6.1395	381.51	-133.93
3	6.1728	386.64	-133.93
3	6.2062	391.77	-134.78
3	6.2396	396.75	-135.18
3	6.2729	402.03	-134.78
3	6.3063	407.16	-136.49
3	6.3397	412.82	-137.39
3	6.373	418.39	-138.12
3	6.4064	424.31	-138.69
3	6.4398	430.23	-139.07
3	6.4731	436.44	-139.52
3	6.5065	442.16	-139.52
3	6.5399	447.8	-139.5
3	6.5732	453.44	-139.35
3	6.6066	458.68	-139.01
3	6.64	463.24	-138.35
3	6.6733	468.26	-137.91
3	6.7067	473.4	-137.55
3	6.7401	478.97	-138.2
3	6.7734	484.1	-137.35
3	6.8068	490.09	-136.49
3	6.8402	495.65	-136.1
4	1.3013	-499.77	-56.326
4	1.3347	-492.21	-56.983
4	1.368	-487.08	-55.273
4	1.4014	-481.36	-54.44
4	1.4348	-476.02	-55.475
4	1.4681	-470.84	-53.564
4	1.5015	-464.86	-53.564
4	1.5349	-460.58	-53.564
4	1.5682	-456.31	-53.564
4	1.6016	-451.18	-53.564
4	1.635	-446.05	-53.564
4	1.6683	-441.77	-53.564
4	1.7017	-436.64	-53.564
4	1.7351	-432.37	-53.564
4	1.7684	-427.24	-53.564
4	1.8018	-422.11	-53.564
4	1.8352	-416.98	-53.564
4	1.8685	-411.85	-53.564
4	1.9019	-406.55	-53.906
4	1.9353	-401.16	-53.991
4	1.9686	-395.61	-55.273
4	2.002	-390.48	-55.273
4	2.0354	-386.03	-53.906
4	2.0687	-380.22	-54.419
4	2.1021	-375.94	-53.564
4	2.1355	-370.81	-53.564
4	2.1688	-365.69	-53.564
4	2.2022	-360.56	-52.709
4	2.2356	-355.43	-51.854
4	2.2689	-350.3	-50.999
4	2.3023	-345.17	-50.999
4	2.3357	-340.04	-50.144
4	2.369	-334.91	-48.434
4	2.4024	-328.07	-48.434
4	2.4358	-322.94	-46.724
4	2.4691	-317.81	-46.724
4	2.5025	-312.68	-45.014
4	2.5359	-308.4	-45.014
4	2.5692	-303.28	-45.014
4	2.6026	-299.43	-44.587
4	2.636	-293.87	-44.16
4	2.6693	-288.74	-43.305
4	2.7027	-284.47	-43.305
4	2.7361	-279.34	-43.305
4	2.7694	-274.21	-43.305
4	2.8028	-268.22	-43.305
4	2.8362	-263.1	-43.305
4	2.8695	-257.96	-43.305
4	2.9029	-252.84	-43.305
4	2.9363	-246	-43.305
4	2.9696	-240.87	-42.45
4	3.003	-235.74	-42.45
4	3.0364	-229.75	-41.595
4	3.0697	-224.62	-41.595
4	3.1031	-220.35	-41.595
4	3.1365	-214.36	-39.885
4	3.1698	-209.24	-39.885
4	3.2032	-204.1	-39.03
4	3.2366	-198.98	-38.175
4	3.2699	-194.53	-36.807
4	3.3033	-188.72	-36.465
4	3.3367	-183.59	-34.755
4	3.37	-178.8	-34.071
4	3.4034	-171.62	-33.045
4	3.4368	-165.63	-32.191
4	3.4701	-158.79	-31.336
4	3.5035	-153.66	-29.626
4	3.5369	-148.54	-29.626
4	3.5702	-141.7	-27.916
4	3.6036	-136.57	-27.916
4	3.637	-131.44	-27.916
4	3.6703	-126.31	-27.061
4	3.7037	-121.18	-27.061
4	3.7371	-116.05	-27.061
4	3.7704	-111.77	-26.206
4	3.8038	-106.65	-26.206
4	3.8372	-101.52	-26.206
4	3.8705	-96.386	-26.206
4	3.9039	-91.256	-26.206
4	3.9373	-86.981	-26.206
4	3.9706	-81.852	-24.496
4	4.004	-76.722	-24.496
4	4.0374	-71.593	-24.496
4	4.0707	-66.463	-22.787
4	4.1041	-61.334	-22.787
4	4.1375	-56.205	-22.787
4	4.1708	-51.075	-21.932
4	4.2042	-45.946	-21.077
4	4.2376	-39.961	-21.077
4	4.2709	-34.832	-21.077
4	4.3043	-29.702	-20.222
4	4.3377	-23.718	-20.222
4	4.371	-21.238	-19.965
4	4.4044	-16.536	-20.051
4	4.4378	-11.749	-20.222
4	4.4711	-5.7644	-18.512
4	4.5045	-1.4898	-18.512
4	4.5379	3.6397	-18.512
4	4.5712	7.0594	-18.512
4	4.6046	12.189	-18.512
4	4.638	16.464	-19.367
4	4.6713	20.738	-19.367
4	4.7047	25.013	-19.367
4	4.7381	30.142	-19.367
4	4.7714	34.417	-19.367
4	4.8048	37.837	-19.367
4	4.8382	41.684	-20.649
4	4.8715	46.386	-20.222
4	4.9049	51.515	-21.077
4	4.9383	54.935	-21.077
4	4.9716	58.355	-22.787
4	5.005	62.953	-21.46
4	5.0384	67.759	-21.932
4	5.0717	71.178	-21.077
4	5.1051	75.453	-21.077
4	5.1385	80.582	-21.077
4	5.1718	84.002	-21.077
4	5.2052	89.132	-20.222
4	5.2386	92.551	-19.367
4	5.2719	96.826	-18.512
4	5.3053	101.1	-17.657
4	5.3387	105.38	-16.802
4	5.372	108.8	-15.947
4	5.4054	113.5	-15.52
4	5.4388	117.77	-13.81
4	5.4721	124.18	-12.528
4	5.5055	128.46	-11.673
4	5.5389	131.88	-10.818
4	5.5722	136.15	-10.818
4	5.6056	140.43	-9.1078
4	5.639	143.85	-9.1078
4	5.6723	147.27	-9.1078
4	5.7057	152.4	-9.1078
4	5.7391	155.82	-9.1078
4	5.7724	159.24	-9.1078
4	5.8058	162.65	-9.1078
4	5.8392	166.07	-9.1078
4	5.8725	171.2	-9.1078
4	5.9059	173.67	-9.4695
4	5.9393	178.04	-9.9628
4	5.9726	182.32	-10.818
4	6.006	186.59	-10.818
4	6.0394	190.01	-10.818
4	6.0727	194.29	-10.818
4	6.1061	198.56	-10.818
4	6.1395	203.69	-10.818
4	6.1728	207.97	-11.673
4	6.2062	210.36	-12.185
4	6.2396	215.66	-11.673
4	6.2729	220.79	-11.673
4	6.3063	225.92	-12.528
4	6.3397	229	-11.844
4	6.373	234.47	-11.673
4	6.4064	239.6	-11.673
4	6.4398	243.87	-10.818
4	6.4731	249	-10.818
4	6.5065	253.28	-9.9628
4	6.5399	257.55	-9.1078
4	6.5732	262.68	-9.1078
4	6.6066	266.95	-9.1078
4	6.64	272.08	-9.1078
4	6.6733	275.5	-10.818
4	6.7067	280.63	-9.9628
4	6.7401	285.76	-10.818
4	6.7734	289.18	-10.818
4	6.8068	294.31	-10.818
4	6.8402	298.59	-12.528
4	6.8735	302.86	-12.528
4	6.9069	306.28	-12.528
4	6.9403	311.41	-14.237
4	6.9736	316.54	-13.382
4	7.007	320.81	-15.092
4	7.0404	325.94	-14.237
4	7.0737	331.07	-14.237
4	7.1071	335.35	-14.237
4	7.1405	339.62	-14.237
4	7.1738	344.75	-14.237
4	7.2072	349.03	-14.237
4	7.2406	353.3	-14.237
4	7.2739	357.58	-14.237
4	7.3073	361.85	-14.237
4	7.3407	366.13	-14.237
4	7.374	370.4	-14.237
4	7.4074	374.67	-14.237
4	7.4408	378.52	-15.52
4	7.4741	383.22	-14.237
4	7.5075	388.35	-14.237
4	7.5409	393.48	-14.237
4	7.5742	398.61	-14.237
4	7.6076	403.4	-16.631
4	7.641	408.87	-15.947
4	7.6743	412.29	-15.947
4	7.7077	417.42	-17.657
4	7.7411	422.55	-17.657
4	7.7744	427.68	-19.367
4	7.8078	431.95	-20.222
4	7.8412	436.23	-21.077
4	7.8745	441.36	-22.787
4	7.9079	446.51	-23.604
4	7.9413	452.51	-24.136
4	7.9746	459.25	-24.458
4	8.008	463.06	-25.224
4	8.0414	467.58	-25.958
4	8.0747	472.99	-26.519
4	8.1081	475.04	-29.455
4	8.1415	484.96	-26.206
4	8.1748	489.4	-28.258
4	8.2082	496.07	-27.916
5	1.368	-497.85	25.642
5	1.4014	-493.07	25.944
5	1.4348	-487.08	25.089
5	1.4681	-481.95	24.234
5	1.5015	-476.82	23.379
5	1.5349	-471.69	22.524
5	1.5682	-466.57	21.669
5	1.6016	-461.44	20.814
5	1.635	-456.31	20.814
5	1.6683	-451.18	19.959
5	1.7017	-446.05	20.814
5	1.7351	-442.63	20.814
5	1.7684	-437.5	20.814
5	1.8018	-432.37	21.669
5	1.8352	-427.24	22.524
5	1.8685	-422.96	22.524
5	1.9019	-416.98	23.379
5	1.9353	-411.85	23.379
5	1.9686	-406.72	24.234
5	2.002	-401.59	25.089
5	2.0354	-395.61	25.944
5	2.0687	-390.48	26.799
5	2.1021	-385.35	27.654
5	2.1355	-380.22	29.363
5	2.1688	-375.09	30.218
5	2.2022	-370.81	30.218
5	2.2356	-365.69	31.073
5	2.2689	-361.41	31.073
5	2.3023	-357.14	31.073
5	2.3357	-352.01	31.073
5	2.369	-346.88	31.073
5	2.4024	-341.75	31.073
5	2.4358	-336.62	30.218
5	2.4691	-331.49	30.218
5	2.5025	-326.36	29.363
5	2.5359	-321.23	28.509
5	2.5692	-316.1	27.654
5	2.6026	-310.97	26.799
5	2.636	-305.84	25.944
5	2.6693	-300.71	25.944
5	2.7027	-295.58	25.089
5	2.7361	-291.31	24.234
5	2.7694	-287.03	24.234
5	2.8028	-281.9	24.234
5	2.8362	-278.48	24.234
5	2.8695	-273.35	25.089
5	2.9029	-269.93	25.089
5	2.9363	-264.8	25.089
5	2.9696	-260.53	25.944
5	3.003	-256.26	25.944
5	3.0364	-251.13	26.799
5	3.0697	-246	27.654
5	3.1031	-241.72	28.509
5	3.1365	-235.74	29.363
5	3.1698	-231.46	30.218
5	3.2032	-226.33	31.073
5	3.2366	-221.2	31.073
5	3.2699	-216.93	31.928
5	3.3033	-211.8	31.928
5	3.3367	-207.53	32.783
5	3.37	-203.25	32.783
5	3.4034	-198.98	32.783
5	3.4368	-193.85	31.928
5	3.4701	-190.09	30.902
5	3.5035	-185.47	30.56
5	3.5369	-181.02	31.073
5	3.5702	-175.89	31.073
5	3.6036	-170.76	30.218
5	3.637	-166.57	28.252
5	3.6703	-160.5	28.509
5	3.7037	-155.38	27.654
5	3.7371	-150.25	26.799
5	3.7704	-145.12	25.944
5	3.8038	-139.99	25.944
5	3.8372	-135.71	25.089
5	3.8705	-131.44	25.944
5	3.9039	-126.31	26.799
5	3.9373	-121.88	25.692
5	3.9706	-117.76	27.654
5	4.004	-113.48	27.654
5	4.0374	-109.21	28.509
5	4.0707	-105.62	27.141
5	4.1041	-100.66	28.509
5	4.1375	-96.386	29.363
5	4.1708	-92.111	29.363
5	4.2042	-86.981	30.218
5	4.2376	-81.852	31.073
5	4.2709	-77.578	31.928
5	4.3043	-72.448	32.783
5	4.3377	-68.173	32.783
5	4.371	-64.07	32.441
5	4.4044	-58.769	33.638
5	4.4378	-54.58	32.527
5	4.4711	-49.365	33.638
5	4.5045	-45.533	32.105
5	4.5379	-40.816	33.638
5	4.5712	-36.541	32.783
5	4.6046	-32.267	32.783
5	4.638	-28.051	32.127
5	4.6713	-23.486	31.279
5	4.7047	-19.431	30.293
5	4.7381	-15.277	29.316
5	4.7714	-10.705	28.297
5	4.8048	-6.6193	25.944
5	4.8382	-1.4898	25.089
5	4.8715	2.7848	23.379
5	4.9049	7.0594	22.524
5	4.9383	11.334	22.524
5	4.9716	15.609	21.669
5	5.005	19.883	21.669
5	5.0384	22.875	21.242
5	5.0717	26.295	21.242
5	5.1051	30.997	21.669
5	5.1385	35.272	22.524
5	5.1718	38.691	22.524
5	5.2052	42.111	22.524
5	5.2386	46.386	22.524
5	5.2719	49.805	23.379
5	5.3053	53.225	25.089
5	5.3387	56.816	23.721
5	5.372	61.774	25.944
5	5.4054	65.819	25.648
5	5.4388	69.468	27.654
5	5.4721	73.743	28.509
5	5.5055	77.334	26.286
5	5.5389	80.582	26.799
5	5.5722	85.712	28.509
5	5.6056	89.132	28.509
5	5.639	92.551	27.654
5	5.6723	95.971	27.654
5	5.7057	99.391	27.654
5	5.7391	103.67	26.799
5	5.7724	107.08	26.799
5	5.8058	111.36	25.944
5	5.8392	114.78	25.944
5	5.8725	119.05	25.089
5	5.9059	123.33	24.234
5	5.9393	126.75	24.234
5	5.9726	131.88	22.524
5	6.006	135.3	22.524
5	6.0394	140.43	21.669
5	6.0727	144.05	20.764
5	6.1061	148.98	21.669
5	6.1395	152.4	21.669
5	6.1728	156.02	20.764
5	6.2062	159.24	21.669
5	6.2396	164.36	22.524
5	6.2729	167.78	22.524
5	6.3063	171.2	23.379
5	6.3397	174.62	23.379
5	6.373	178.9	24.234
5	6.4064	182.68	24.333
5	6.4398	187.1	25.391
5	6.4731	191.72	27.654
5	6.5065	196	28.509
5	6.5399	200.57	29.133
5	6.5732	205.4	31.073
5	6.6066	210.53	31.928
5	6.64	214.8	31.928
5	6.6733	219.08	31.928
5	6.7067	224.21	31.928
5	6.7401	227.63	31.928
5	6.7734	232.76	31.073
5	6.8068	237.03	31.073
5	6.8402	241.31	31.073
5	6.8735	245.58	28.509
5	6.9069	249.86	29.363
5	6.9403	253.79	27.825
5	6.9736	258.4	28.509
5	7.007	263.54	26.799
5	7.0404	267.64	24.747
5	7.0737	272.94	25.944
5	7.1071	278.07	24.234
5	7.1405	282.34	24.234
5	7.1738	287.47	23.379
5	7.2072	292.6	23.379
5	7.2406	296.88	25.089
5	7.2739	301.15	25.089
5	7.3073	305.43	25.089
5	7.3407	309.7	25.944
5	7.374	313.12	26.799
5	7.4074	318.25	26.799
5	7.4408	321.67	27.654
5	7.4741	326.8	28.509
5	7.5075	331.07	29.363
5	7.5409	335.35	31.073
5	7.5742	340.48	32.783
5	7.6076	345.61	32.783
5	7.641	350.74	34.493
5	7.6743	355.87	34.493
5	7.7077	361	34.493
5	7.7411	366.13	34.493
5	7.7744	371.25	34.493
5	7.8078	375.53	33.638
5	7.8412	379.8	33.638
5	7.8745	384.93	32.783
5	7.9079	388.35	31.073
5	7.9413	393.65	28.851
5	7.9746	398.61	29.363
5	8.008	403.74	27.654
5	8.0414	408.36	24.918
5	8.0747	414	25.944
5	8.1081	419.13	24.234
5	8.1415	424.26	22.524
5	8.1748	429.39	22.524
5	8.2082	434.52	19.959
5	8.2416	441.36	21.669
5	8.2749	446.74	21.744
5	8.3083	452.48	21.88
5	8.3417	457.02	22.335
5	8.375	459.95	22.751
5	8.4084	463.72	23.242
5	8.4418	467.37	23.419
5	8.4751	471.29	23.468
5	8.5085	480.68	21.669
5	8.5419	485.81	22.524
5	8.5752	490.94	22.524
5	8.6086	497.78	23.379
6	1.4014	-498.79	-131.6
6	1.4348	-493.92	-132.22
6	1.4681	-487.94	-131.36
6	1.5015	-482.95	-131.09
6	1.5349	-477.68	-131.36
6	1.5682	-471.69	-131.36
6	1.6016	-466.57	-130.51
6	1.635	-461.44	-129.65
6	1.6683	-456.31	-129.65
6	1.7017	-449.47	-127.94
6	1.7351	-444.34	-127.94
6	1.7684	-439.21	-127.94
6	1.8018	-434.08	-127.94
6	1.8352	-428.95	-127.94
6	1.8685	-424.16	-126.4
6	1.9019	-418.69	-127.94
6	1.9353	-413.9	-126.4
6	1.9686	-408.77	-126.4
6	2.002	-403.3	-126.23
6	2.0354	-398.17	-126.23
6	2.0687	-392.19	-126.23
6	2.1021	-387.06	-127.09
6	2.1355	-381.93	-127.09
6	2.1688	-376.03	-126.83
6	2.2022	-370.81	-127.94
6	2.2356	-364.83	-127.94
6	2.2689	-359.7	-127.94
6	2.3023	-354.57	-127.94
6	2.3357	-349.44	-127.94
6	2.369	-344.31	-127.09
6	2.4024	-339.18	-127.09
6	2.4358	-334.05	-126.23
6	2.4691	-328.92	-126.23
6	2.5025	-323.79	-126.23
6	2.5359	-318.66	-126.23
6	2.5692	-313.54	-126.23
6	2.6026	-308.23	-125.04
6	2.636	-302.68	-124.61
6	2.6693	-297.29	-124.52
6	2.7027	-292.16	-124.52
6	2.7361	-286.52	-122.98
6	2.7694	-281.9	-122.81
6	2.8028	-276.77	-122.81
6	2.8362	-271.64	-122.81
6	2.8695	-266.51	-122.81
6	2.9029	-261.38	-122.81
6	2.9363	-256.26	-122.81
6	2.9696	-251.13	-122.81
6	3.003	-246	-122.81
6	3.0364	-240.01	-122.81
6	3.0697	-234.88	-122.81
6	3.1031	-229.75	-124.52
6	3.1365	-224.62	-124.52
6	3.1698	-218.64	-124.52
6	3.2032	-213.51	-125.38
6	3.2366	-208.38	-126.23
6	3.2699	-203.25	-126.23
6	3.3033	-198.12	-126.23
6	3.3367	-193.12	-126.43
6	3.37	-188.12	-126.32
6	3.4034	-182.73	-127.09
6	3.4368	-177.86	-126.32
6	3.4701	-173.33	-126.23
6	3.5035	-168.2	-126.23
6	3.5369	-163.07	-126.23
6	3.5702	-157.94	-126.23
6	3.6036	-152.81	-126.23
6	3.637	-147.68	-126.23
6	3.6703	-141.7	-126.23
6	3.7037	-136.67	-124.97
6	3.7371	-131.69	-124.61
6	3.7704	-126.31	-124.52
6	3.8038	-121.18	-124.52
6	3.8372	-116.05	-124.52
6	3.8705	-110.92	-124.52
6	3.9039	-105.79	-124.52
6	3.9373	-100.66	-124.52
6	3.9706	-95.787	-124.61
6	4.004	-90.552	-124.77
6	4.0374	-85.272	-126.23
6	4.0707	-80.142	-126.23
6	4.1041	-75.013	-126.23
6	4.1375	-69.883	-126.23
6	4.1708	-64.754	-126.23
6	4.2042	-59.624	-127.94
6	4.2376	-53.64	-127.94
6	4.2709	-48.51	-128.8
6	4.3043	-43.381	-129.65
6	4.3377	-37.396	-129.65
6	4.371	-32.267	-129.65
6	4.4044	-27.137	-129.65
6	4.4378	-21.63	-129.66
6	4.4711	-16.367	-129.72
6	4.5045	-13.459	-129.65
6	4.5379	-8.3291	-129.65
6	4.5712	-3.1996	-128.8
6	4.6046	1.9299	-129.65
6	4.638	7.0594	-129.65
6	4.6713	13.044	-129.65
6	4.7047	18.173	-129.65
6	4.7381	23.303	-129.65
6	4.7714	29.237	-127.74
6	4.8048	35.272	-127.94
6	4.8382	40.401	-127.94
6	4.8715	45.531	-127.94
6	4.9049	50.66	-127.94
6	4.9383	55.79	-127.94
6	4.9716	60.064	-127.94
6	5.005	65.194	-127.94
6	5.0384	70.323	-127.94
6	5.0717	75.453	-127.94
6	5.1051	79.813	-128.2
6	5.1385	84.857	-127.94
6	5.1718	89.987	-129.65
6	5.2052	95.116	-129.65
6	5.2386	100.25	-129.65
6	5.2719	106.23	-131.36
6	5.3053	111.36	-131.36
6	5.3387	117.34	-131.36
6	5.372	122.47	-131.36
6	5.4054	128.46	-131.36
6	5.4388	133.59	-131.36
6	5.4721	138.72	-131.36
6	5.5055	143.85	-131.36
6	5.5389	148.98	-131.36
6	5.5722	153.25	-131.36
6	5.6056	158.38	-131.36
6	5.639	163.51	-131.36
6	5.6723	168.64	-130.51
6	5.7057	173.77	-129.65
6	5.7391	178.9	-129.65
6	5.7724	184.03	-129.65
6	5.8058	189.84	-127.6
6	5.8392	195.23	-127.19
6	5.8725	200.7	-126.64
6	5.9059	205.98	-126.27
6	5.9393	210.89	-126.03
6	5.9726	216.22	-126.33
6	6.006	225.06	-127.94
6	6.0394	231.05	-127.94
6	6.0727	234.47	-127.94
6	6.1061	239.34	-127.82
6	6.1395	244.16	-127.71
6	6.1728	249.09	-127.73
6	6.2062	254.47	-127.83
6	6.2396	259.27	-128.17
6	6.2729	264.29	-128.87
6	6.3063	269.17	-129.34
6	6.3397	272.08	-128.8
6	6.373	277.21	-129.65
6	6.4064	282.34	-129.65
6	6.4398	287.47	-129.65
6	6.4731	294.31	-129.65
6	6.5065	299.44	-129.65
6	6.5399	304.57	-129.65
6	6.5732	309.7	-128.8
6	6.6066	314.83	-128.8
6	6.64	318.68	-128.37
6	6.6733	323.86	-128.29
6	6.7067	327.65	-127.94
6	6.7401	334.49	-127.94
6	6.7734	339.28	-126.4
6	6.8068	344.75	-127.09
6	6.8402	350.74	-127.09
6	6.8735	355.35	-126.06
6	6.9069	361	-127.09
6	6.9403	366.13	-127.09
6	6.9736	371.25	-127.09
6	7.007	375.96	-127.51
6	7.0404	381.51	-127.94
6	7.0737	386.64	-127.94
6	7.1071	391.77	-127.94
6	7.1405	396.9	-127.94
6	7.1738	401.18	-127.94
6	7.2072	406.14	-127.97
6	7.2406	411.44	-129.65
6	7.2739	415.88	-129.14
6	7.3073	421.01	-129.14
6	7.3407	426.82	-130.51
6	7.374	432.81	-131.36
6	7.4074	438.59	-131.54
6	7.4408	443.92	-131.36
6	7.4741	449.62	-131.48
6	7.5075	456.37	-131.47
6	7.5409	461.32	-131.03
6	7.5742	465.12	-130.7
6	7.6076	469.74	-130.16
6	7.641	474.35	-130.18
6	7.6743	480.68	-131.36
6	7.7077	485.81	-131.36
6	7.7411	491.8	-131.36
6	7.7744	496.93	-130.51
7	1.5015	-498.2	84.078
7	1.5349	-492.21	84.078
7	1.5682	-487.6	84.301
7	1.6016	-483.24	84.669
7	1.635	-479.07	84.888
7	1.6683	-472.55	85.788
7	1.7017	-467.42	85.788
7	1.7351	-463.14	85.788
7	1.7684	-458.02	85.788
7	1.8018	-453.74	85.788
7	1.8352	-448.61	85.788
7	1.8685	-443.48	85.788
7	1.9019	-439.21	85.788
7	1.9353	-434.08	85.788
7	1.9686	-428.95	85.788
7	2.002	-424.67	85.788
7	2.0354	-419.55	85.788
7	2.0687	-415.27	85.788
7	2.1021	-410.14	85.788
7	2.1355	-405.87	85.788
7	2.1688	-400.74	85.788
7	2.2022	-396.46	85.788
7	2.2356	-391.33	85.788
7	2.2689	-387.06	87.498
7	2.3023	-382.95	88.695
7	2.3357	-377.65	88.353
7	2.369	-372.52	89.208
7	2.4024	-367.39	90.918
7	2.4358	-362.26	90.918
7	2.4691	-357.14	92.627
7	2.5025	-353.03	94.679
7	2.5359	-346.88	94.337
7	2.5692	-342.6	96.047
7	2.6026	-338.16	98.27
7	2.636	-333.2	98.612
7	2.6693	-328.07	100.32
7	2.7027	-322.94	101.18
7	2.7361	-319.01	104.43
7	2.7694	-312.68	104.6
7	2.8028	-307.55	106.31
7	2.8362	-303.62	109.56
7	2.8695	-299	110.58
7	2.9029	-293.87	112.29
7	2.9363	-287.89	111.44
7	2.9696	-283.61	113.15
7	3.003	-279.17	115.37
7	3.0364	-273.35	114.86
7	3.0697	-268.22	116.57
7	3.1031	-263.1	116.57
7	3.1365	-256.77	119.3
7	3.1698	-252.6	119.65
7	3.2032	-246.08	120.24
7	3.2366	-243.43	119.99
7	3.2699	-239.16	119.99
7	3.3033	-234.03	119.99
7	3.3367	-229.16	120.89
7	3.37	-223.77	123.4
7	3.4034	-217.57	124
7	3.4368	-214.54	123.92
7	3.4701	-208.26	125.64
7	3.5035	-203.75	126.04
7	3.5369	-199.47	125.75
7	3.5702	-194.7	126.82
7	3.6036	-189.57	126.82
7	3.637	-184.13	126.41
7	3.6703	-178.46	126.82
7	3.7037	-173.33	126.82
7	3.7371	-168.2	127.68
7	3.7704	-163.07	128.53
7	3.8038	-160.5	128.53
7	3.8372	-155.38	128.53
7	3.8705	-150.25	129.39
7	3.9039	-145.12	130.24
7	3.9373	-139.99	130.24
7	3.9706	-136.4	130.76
7	4.004	-130.58	130.24
7	4.0374	-126.82	130.41
7	4.0707	-120.26	128.68
7	4.1041	-115.19	129.39
7	4.1375	-110.18	129.41
7	4.1708	-104.94	128.53
7	4.2042	-100.83	129.05
7	4.2376	-92.966	128.53
7	4.2709	-87.917	127.82
7	4.3043	-82.788	127.82
7	4.3377	-76.693	130.6
7	4.371	-73.645	128.71
7	4.4044	-66.463	128.53
7	4.4378	-60.479	128.53
7	4.4711	-55.35	130.24
7	4.5045	-50.22	130.24
7	4.5379	-45.946	130.24
7	4.5712	-42.953	131.53
7	4.6046	-37.396	131.95
7	4.638	-31.412	131.1
7	4.6713	-26.282	131.95
7	4.7047	-22.008	131.95
7	4.7381	-17.733	131.95
7	4.7714	-13.143	133.97
7	4.8048	-8.5	134.01
7	4.8382	-2.3447	132.81
7	4.8715	2.1805	135.36
7	4.9049	4.4947	134.52
7	4.9383	9.2822	135.2
7	4.9716	16.72	136.31
7	5.005	23.303	135.37
7	5.0384	27.064	136.91
7	5.0717	32.194	136.91
7	5.1051	36.428	136.73
7	5.1385	41.256	135.37
7	5.1718	47.241	135.37
7	5.2052	50.612	136.82
7	5.2386	55.465	135.94
7	5.2719	60.425	135.65
7	5.3053	65.194	135.37
7	5.3387	71.178	134.52
7	5.372	76.308	134.52
7	5.4054	80.582	133.66
7	5.4388	86.567	133.66
7	5.4721	89.901	134.78
7	5.5055	94.005	134.43
7	5.5389	100.8	134.87
7	5.5722	105.38	133.66
7	5.6056	109.65	133.66
7	5.639	114.78	133.66
7	5.6723	119.91	133.66
7	5.7057	125.04	133.66
7	5.7391	129.31	133.66
7	5.7724	133.59	133.66
7	5.8058	137.86	133.66
7	5.8392	141.26	134.3
7	5.8725	147.27	133.66
7	5.9059	150.35	133.88
7	5.9393	155.82	133.66
7	5.9726	160.18	134.26
7	6.006	164.36	134.52
7	6.0394	171.2	133.66
7	6.0727	175.48	133.66
7	6.1061	180.61	133.66
7	6.1395	185.74	133.66
7	6.1728	190.01	133.66
7	6.2062	194.29	133.66
7	6.2396	200.27	133.66
7	6.2729	204.54	133.66
7	6.3063	208.32	131.98
7	6.3397	213.95	131.95
7	6.373	219.08	131.95
7	6.4064	224.21	131.95
7	6.4398	229.03	131.75
7	6.4731	234.71	131.88
7	6.5065	239.1	131.66
7	6.5399	244.17	131.38
7	6.5732	250.16	128.89
7	6.6066	255.84	130.24
7	6.64	259.09	129.05
7	6.6733	265.33	128.79
7	6.7067	269.64	128.83
7	6.7401	275.16	128.77
7	6.7734	280.29	128.77
7	6.8068	285.51	128.62
7	6.8402	289.78	128.62
7	6.8735	296.02	129.39
7	6.9069	301.15	129.39
7	6.9403	307.14	129.39
7	6.9736	310.56	129.39
7	7.007	315.09	128.45
7	7.0404	319.79	129.05
7	7.0737	326.8	130.24
7	7.1071	332.78	130.24
7	7.1405	338.77	131.1
7	7.1738	341.67	130.07
7	7.2072	348.51	130.07
7	7.2406	353.64	130.07
7	7.2739	358.43	131.95
7	7.3073	363.56	131.95
7	7.3407	368.69	131.95
7	7.374	373.31	130.07
7	7.4074	382.37	131.1
7	7.4408	386.64	131.1
7	7.4741	390.3	128.87
7	7.5075	395.53	128.71
7	7.5409	401.39	129.06
7	7.5742	405.02	128.96
7	7.6076	409.73	129.39
7	7.641	415.28	128.96
7	7.6743	421.27	129.82
7	7.7077	428.53	131.1
7	7.7411	432.47	130.41
7	7.7744	439.2	129.87
7	7.8078	444.33	129.87
7	7.8412	450.33	129.82
7	7.8745	454.58	131
7	7.9079	457.6	131.1
7	7.9413	462.47	131.56
7	7.9746	467.98	130.8
7	8.008	472.99	131.1
7	8.0414	478.55	132.38
7	8.0747	483.93	131.44
7	8.1081	490.09	132.81
7	8.1415	494.79	133.24
8	0.23357	-497.98	-26.18
8	0.26693	-492.71	-26.441
8	0.3003	-487.67	-26.45
8	0.33367	-482.43	-26.584
8	0.36703	-477.14	-26.667
8	0.4004	-472.11	-26.748
8	0.43377	-467.03	-26.8
8	0.46713	-462.22	-26.707
8	0.5005	-457.09	-26.577
8	0.53387	-452.22	-26.106
8	0.56723	-447.38	-25.574
8	0.6006	-442.4	-24.569
8	0.63397	-437.5	-23.799
8	0.66733	-432.62	-23.074
8	0.7007	-427.73	-22.102
8	0.73407	-422.68	-21.532
8	0.76743	-417.45	-20.858
8	0.8008	-412.4	-20.5
8	0.83417	-407.09	-19.902
8	0.86753	-401.93	-19.515
8	0.9009	-396.66	-18.947
8	0.93427	-391.44	-18.358
8	0.96763	-386.22	-17.645
8	1.001	-381.02	-17.19
8	1.0344	-375.92	-16.671
8	1.0677	-370.75	-16.482
8	1.1011	-365.68	-16.48
8	1.1345	-360.81	-16.529
8	1.1678	-355.64	-16.877
8	1.2012	-350.31	-17.523
8	1.2346	-345.05	-17.921
8	1.2679	-339.62	-18.468
8	1.3013	-334.26	-18.959
8	1.3347	-328.76	-19.518
8	1.368	-323.45	-19.773
8	1.4014	-317.83	-20.299
8	1.4348	-312.51	-20.557
8	1.4681	-306.97	-21.026
8	1.5015	-301.52	-21.308
8	1.5349	-296.27	-21.579
8	1.5682	-291.03	-21.543
8	1.6016	-285.77	-21.294
8	1.635	-280.67	-20.997
8	1.6683	-275.5	-20.591
8	1.7017	-270.19	-20.021
8	1.7351	-264.99	-19.472
8	1.7684	-259.69	-18.828
8	1.8018	-254.54	-18.512
8	1.8352	-248.56	-17.657
8	1.8685	-242.58	-17.657
8	1.9019	-237.25	-17.239
8	1.9353	-232.08	-16.988
8	1.9686	-227.19	-15.947
8	2.002	-222.04	-15.542
8	2.0354	-216.82	-14.947
8	2.0687	-211.7	-14.347
8	2.1021	-206.41	-13.795
8	2.1355	-201.21	-13.511
8	2.1688	-195.89	-13.427
8	2.2022	-190.59	-13.512
8	2.2356	-185.37	-13.716
8	2.2689	-180.19	-14.044
8	2.3023	-175.05	-14.367
8	2.3357	-169.86	-14.857
8	2.369	-165.63	-15.092
8	2.4024	-160.5	-15.947
8	2.4358	-155.38	-15.947
8	2.4691	-150.25	-15.947
8	2.5025	-145.12	-16.802
8	2.5359	-140.09	-17.224
8	2.5692	-135.1	-17.432
8	2.6026	-130.05	-17.646
8	2.636	-125.01	-17.705
8	2.6693	-119.95	-17.514
8	2.7027	-114.92	-17.181
8	2.7361	-109.99	-16.76
8	2.7694	-104.92	-16.191
8	2.8028	-100.02	-15.684
8	2.8362	-95.025	-15.111
8	2.8695	-90.008	-14.736
8	2.9029	-85.114	-14.138
8	2.9363	-80.207	-13.771
8	2.9696	-75.299	-13.291
8	3.003	-70.36	-12.9
8	3.0364	-65.51	-12.327
8	3.0697	-60.608	-11.859
8	3.1031	-55.737	-11.36
8	3.1365	-50.764	-10.979
8	3.1698	-45.983	-10.543
8	3.2032	-41.013	-10.344
8	3.2366	-36.129	-10.197
8	3.2699	-31.253	-10.23
8	3.3033	-26.461	-10.356
8	3.3367	-21.481	-10.464
8	3.37	-16.773	-10.452
8	3.4034	-12.144	-10.666
8	3.4368	-7.3469	-10.859
8	3.4701	-3.1996	-11.673
8	3.5035	1.4135	-11.933
8	3.5369	6.2025	-12.349
8	3.5702	11.334	-11.673
8	3.6036	16.464	-12.528
8	3.637	20.738	-12.528
8	3.6703	25.868	-12.528
8	3.7037	30.997	-12.528
8	3.7371	36.127	-12.528
8	3.7704	40.401	-12.528
8	3.8038	44.676	-11.673
8	3.8372	49.805	-10.818
8	3.8705	54.496	-10.197
8	3.9039	60.064	-9.9628
8	3.9373	64.782	-9.1873
8	3.9706	68.614	-7.398
8	4.004	73.743	-6.5431
8	4.0374	78.42	-5.7888
8	4.0707	82.292	-4.8332
8	4.1041	87.422	-3.9783
8	4.1375	92.2	-2.9525
8	4.1708	98.737	-1.3633
8	4.2042	102.81	0.29626
8	4.2376	107.08	1.1512
8	4.2709	112.21	2.0061
8	4.3043	117.34	3.7159
8	4.3377	122.47	3.7159
8	4.371	126.75	4.5709
8	4.4044	132.73	4.5709
8	4.4378	137.01	5.4258
8	4.4711	142.14	5.4258
8	4.5045	146.41	6.2807
8	4.5379	151.11	6.7572
8	4.5712	155.66	7.0637
8	4.6046	160.24	7.4797
8	4.638	164.36	7.9905
8	4.6713	169.49	7.9905
8	4.7047	172.91	8.8454
8	4.7381	178.04	8.8454
8	4.7714	182.32	8.8454
8	4.8048	186.59	9.7004
8	4.8382	191.72	9.7004
8	4.8715	196.85	10.555
8	4.9049	201.98	11.41
8	4.9383	207.97	11.41
8	4.9716	213.1	12.265
8	5.005	218.22	12.265
8	5.0384	222.5	12.265
8	5.0717	227.63	12.265
8	5.1051	231.9	12.265
8	5.1385	237.03	13.12
8	5.1718	241.82	13.496
8	5.2052	246.64	13.771
8	5.2386	251.44	14.003
8	5.2719	255.24	14.744
8	5.3053	260.12	13.975
8	5.3387	265.25	13.975
8	5.372	270.37	13.975
8	5.4054	275.5	13.975
8	5.4388	280.63	13.975
8	5.4721	284.91	13.12
8	5.5055	290.04	12.265
8	5.5389	295.17	12.265
8	5.5722	299.44	12.265
8	5.6056	304.57	11.41
8	5.639	308.85	10.555
8	5.6723	313.98	10.555
8	5.7057	319.1	10.555
8	5.7391	323.38	10.555
8	5.7724	327.65	10.555
8	5.8058	332.78	10.555
8	5.8392	337.91	10.555
8	5.8725	343.04	10.555
8	5.9059	347.32	10.555
8	5.9393	352.45	10.555
8	5.9726	357.58	11.41
8	6.006	362.7	12.265
8	6.0394	367.83	12.265
8	6.0727	372.71	12.351
8	6.1061	377.24	12.265
8	6.1395	382.37	12.265
8	6.1728	386.64	12.265
8	6.2062	391.77	12.265
8	6.2396	396.5	12.366
8	6.2729	401.18	12.265
8	6.3063	406.31	12.265
8	6.3397	411.44	12.265
8	6.373	415.71	12.265
8	6.4064	421.02	12.101
8	6.4398	426.07	12.008
8	6.4731	431.31	11.653
8	6.5065	436.23	11.41
8	6.5399	441.58	10.687
8	6.5732	446.63	10.271
8	6.6066	452.28	9.652
8	6.64	456.67	9.4295
8	6.6733	460.71	9.171
8	6.7067	465.3	7.1356
8	6.7401	470.43	7.1356
8	6.7734	475.45	6.3785
8	6.8068	480.52	5.9135
8	6.8402	485.81	5.5575
8	6.8735	490.78	5.4528
8	6.9069	495.99	5.0893
9	2.4691	-497.34	-109.99
9	2.5025	-492.21	-108.28
9	2.5359	-487.08	-106.57
9	2.5692	-482.59	-105.66
9	2.6026	-475.11	-106.57
9	2.636	-470.84	-105.71
9	2.6693	-465.46	-105.86
9	2.7027	-460.58	-104.86
9	2.7361	-455.45	-104.86
9	2.7694	-450.32	-104.86
9	2.8028	-446.05	-104.86
9	2.8362	-440.06	-105.71
9	2.8695	-434.93	-105.71
9	2.9029	-429.8	-106.57
9	2.9363	-423.82	-107.42
9	2.9696	-418.69	-107.42
9	3.003	-412.7	-108.28
9	3.0364	-407.58	-109.13
9	3.0697	-402.45	-109.99
9	3.1031	-397.32	-109.99
9	3.1365	-393.04	-111.7
9	3.1698	-387.91	-111.7
9	3.2032	-382.78	-111.7
9	3.2366	-377.65	-111.7
9	3.2699	-372.52	-111.7
9	3.3033	-368.25	-111.7
9	3.3367	-363.98	-111.7
9	3.37	-358.85	-111.7
9	3.4034	-353.72	-111.7
9	3.4368	-348.59	-111.7
9	3.4701	-342.6	-111.7
9	3.5035	-337.47	-111.7
9	3.5369	-332.34	-111.7
9	3.5702	-327.21	-111.7
9	3.6036	-322.08	-111.7
9	3.637	-316.95	-111.7
9	3.6703	-311.82	-111.7
9	3.7037	-306.69	-111.7
9	3.7371	-300.71	-113.41
9	3.7704	-297.29	-115.12
9	3.8038	-292.16	-115.12
9	3.8372	-287.03	-115.97
9	3.8705	-281.9	-117.68
9	3.9039	-276.77	-118.54
9	3.9373	-271.64	-120.25
9	3.9706	-266.51	-121.96
9	4.004	-261.38	-123.67
9	4.0374	-256.26	-124.52
9	4.0707	-251.13	-125.38
9	4.1041	-245.14	-127.09
9	4.1375	-240.01	-128.8
9	4.1708	-234.88	-128.8
9	4.2042	-229.75	-130.51
9	4.2376	-224.62	-130.51
9	4.2709	-219.49	-130.51
9	4.3043	-215.22	-132.22
9	4.3377	-210.09	-132.22
9	4.371	-204.96	-132.22
9	4.4044	-199.83	-132.22
9	4.4378	-194.7	-132.22
9	4.4711	-189.57	-132.22
9	4.5045	-184.44	-132.22
9	4.5379	-179.31	-132.22
9	4.5712	-174.18	-132.22
9	4.6046	-169.05	-132.22
9	4.638	-163.07	-132.22
9	4.6713	-157.09	-132.22
9	4.7047	-151.96	-132.22
9	4.7381	-146.83	-132.22
9	4.7714	-141.7	-133.93
9	4.8048	-136.57	-133.93
9	4.8382	-131.44	-133.93
9	4.8715	-125.45	-135.64
9	4.9049	-120.32	-135.64
9	4.9383	-115.19	-137.35
9	4.9716	-110.06	-137.35
9	5.005	-104.94	-139.06
9	5.0384	-99.805	-139.06
9	5.0717	-93.821	-140.76
9	5.1051	-88.691	-140.76
9	5.1385	-83.562	-140.76
9	5.1718	-76.722	-140.76
9	5.2052	-71.593	-140.76
9	5.2386	-66.463	-140.76
9	5.2719	-61.334	-140.76
9	5.3053	-56.205	-140.76
9	5.3387	-51.93	-140.76
9	5.372	-47.655	-140.76
9	5.4054	-42.526	-139.06
9	5.4388	-37.396	-139.06
9	5.4721	-32.267	-139.06
9	5.5055	-27.137	-137.35
9	5.5389	-20.298	-135.64
9	5.5722	-15.938	-136.75
9	5.6056	-12.946	-134.95
9	5.639	-6.6193	-135.64
9	5.6723	-1.4898	-135.64
9	5.7057	3.6397	-135.64
9	5.7391	8.7693	-135.64
9	5.7724	13.899	-136.49
9	5.8058	19.028	-137.35
9	5.8392	24.158	-138.2
9	5.8725	29.287	-138.2
9	5.9059	34.417	-138.2
9	5.9393	39.546	-138.2
9	5.9726	44.676	-138.2
9	6.006	50.66	-137.35
9	6.0394	56.645	-137.35
9	6.0727	61.774	-137.35
9	6.1061	67.859	-137.75
9	6.1395	72.888	-137.35
9	6.1728	78.873	-137.35
9	6.2062	84.002	-137.35
9	6.2396	89.132	-137.35
9	6.2729	94.261	-137.35
9	6.3063	99.391	-137.35
9	6.3397	104.52	-135.64
9	6.373	109.65	-135.64
9	6.4064	115.68	-134.98
9	6.4398	121.62	-133.93
9	6.4731	126.75	-133.93
9	6.5065	131.88	-133.93
9	6.5399	137.01	-132.22
9	6.5732	142.14	-132.22
9	6.6066	147.27	-132.22
9	6.64	152.4	-132.22
9	6.6733	157.53	-132.22
9	6.7067	162.65	-132.22
9	6.7401	167.78	-132.22
9	6.7734	172.91	-132.22
9	6.8068	177.19	-132.22
9	6.8402	181.46	-132.22
9	6.8735	186.59	-132.22
9	6.9069	191.72	-132.22
9	6.9403	199.42	-132.22
9	6.9736	205.32	-131.96
9	7.007	210.55	-131.96
9	7.0404	216.51	-133.93
9	7.0737	220.79	-133.93
9	7.1071	226.1	-134.16
9	7.1405	231.47	-134.3
9	7.1738	236.74	-134.29
9	7.2072	241.96	-134.23
9	7.2406	246.98	-134.05
9	7.2739	252.33	-133.79
9	7.3073	257.04	-133.37
9	7.3407	261.92	-132.99
9	7.374	266.75	-132.52
9	7.4074	270.82	-131.2
9	7.4408	276.02	-131.53
9	7.4741	281.49	-130.51
9	7.5075	286.19	-130.08
9	7.5409	291.75	-129.65
9	7.5742	296.88	-128.8
9	7.6076	303.41	-128.44
9	7.641	309.02	-127.43
9	7.6743	313.98	-127.94
9	7.7077	319.45	-127.77
9	7.7411	324.23	-127.94
9	7.7744	329.36	-127.94
9	7.8078	333.64	-127.94
9	7.8412	338.43	-128.11
9	7.8745	343.9	-128.8
9	7.9079	349.2	-129.14
9	7.9413	354.98	-130.01
9	7.9746	360.14	-130.51
9	8.008	366.64	-131.19
9	8.0414	371.68	-131.79
9	8.0747	377.24	-132.22
9	8.1081	383.22	-132.22
9	8.1415	389.21	-132.22
9	8.1748	394.34	-132.22
9	8.2082	399.47	-132.22
9	8.2416	404.6	-131.36
9	8.2749	409.73	-131.36
9	8.3083	414.17	-131.02
9	8.3417	419.13	-130.51
9	8.375	424.26	-130.51
9	8.4084	429.39	-128.8
9	8.4418	436.23	-127.94
9	8.4751	440.67	-127.43
9	8.5085	446.49	-127.09
9	8.5419	452.34	-126.4
9	8.5752	457.86	-125.91
9	8.6086	462.73	-125.44
9	8.642	467.6	-125.14
9	8.6753	472.32	-125.07
9	8.7087	479.83	-126.23
9	8.7421	484.96	-126.23
9	8.7754	490.09	-126.23
9	8.8088	495.22	-126.23
10	2.6026	-497.34	-21.077
10	2.636	-492.21	-20.222
10	2.6693	-487.08	-19.367
10	2.7027	-482.81	-19.367
10	2.7361	-476.82	-18.512
10	2.7694	-471.69	-17.657
10	2.8028	-466.57	-17.657
10	2.8362	-462.29	-16.802
10	2.8695	-458.02	-15.947
10	2.9029	-452.89	-15.947
10	2.9363	-447.76	-15.947
10	2.9696	-443.48	-15.947
10	3.003	-439.21	-15.947
10	3.0364	-434.08	-15.947
10	3.0697	-429.8	-15.947
10	3.1031	-424.67	-17.657
10	3.1365	-420.4	-17.657
10	3.1698	-415.27	-17.657
10	3.2032	-410.14	-17.657
10	3.2366	-405.01	-17.657
10	3.2699	-399.88	-17.657
10	3.3033	-394.75	-17.657
10	3.3367	-391.33	-17.657
10	3.37	-386.2	-17.657
10	3.4034	-381.07	-17.657
10	3.4368	-377.65	-17.657
10	3.4701	-372.52	-17.657
10	3.5035	-367.39	-16.802
10	3.5369	-362.26	-15.947
10	3.5702	-358.85	-15.947
10	3.6036	-352.52	-14.408
10	3.637	-347.56	-13.895
10	3.6703	-343.46	-14.237
10	3.7037	-338.33	-12.528
10	3.7371	-333.2	-12.528
10	3.7704	-327.21	-11.673
10	3.8038	-322.94	-10.818
10	3.8372	-317.81	-10.818
10	3.8705	-312.68	-9.1078
10	3.9039	-307.55	-7.398
10	3.9373	-302.42	-7.398
10	3.9706	-297.29	-7.398
10	4.004	-293.87	-7.398
10	4.0374	-288.74	-5.6882
10	4.0707	-283.61	-5.6882
10	4.1041	-280.19	-5.6882
10	4.1375	-275.06	-5.6882
10	4.1708	-269.93	-5.6882
10	4.2042	-264.8	-5.6882
10	4.2376	-260.53	-5.6882
10	4.2709	-255.4	-5.6882
10	4.3043	-250.27	-5.6882
10	4.3377	-246	-6.5431
10	4.371	-240.87	-6.5431
10	4.4044	-236.59	-7.398
10	4.4378	-231.46	-7.398
10	4.4711	-226.76	-6.9705
10	4.5045	-221.63	-6.9705
10	4.5379	-216.93	-7.398
10	4.5712	-211.8	-7.398
10	4.6046	-208.38	-5.6882
10	4.638	-203.25	-5.6882
10	4.6713	-198.98	-5.6882
10	4.7047	-193.42	-5.2607
10	4.7381	-189.57	-4.8332
10	4.7714	-185	-4.2085
10	4.8048	-179.31	-3.9783
10	4.8382	-175.04	-3.9783
10	4.8715	-170.76	-3.9783
10	4.9049	-165.63	-3.1234
10	4.9383	-159.65	-1.4136
10	4.9716	-154.86	-1.5846
10	5.005	-150.25	-1.4136
10	5.0384	-145.97	-1.4136
10	5.0717	-139.99	-1.4136
10	5.1051	-135.37	-0.72964
10	5.1385	-131.44	-0.55866
10	5.1718	-126.31	-1.4136
10	5.2052	-121.22	-1.5168
10	5.2386	-117.76	-2.2685
10	5.2719	-112.63	-2.2685
10	5.3053	-108.35	-2.2685
10	5.3387	-103.22	-3.9783
10	5.372	-99.805	-3.9783
10	5.4054	-94.676	-3.9783
10	5.4388	-90.401	-5.6882
10	5.4721	-84.417	-5.6882
10	5.5055	-80.142	-5.6882
10	5.5389	-74.585	-6.1156
10	5.5722	-71.593	-7.398
10	5.6056	-66.463	-7.398
10	5.639	-61.334	-7.398
10	5.6723	-56.888	-6.2011
10	5.7057	-51.759	-6.2011
10	5.7391	-47.655	-5.6882
10	5.7724	-42.526	-5.6882
10	5.8058	-38.251	-5.6882
10	5.8392	-33.977	-5.6882
10	5.8725	-29.494	-5.2662
10	5.9059	-24.847	-4.81
10	5.9393	-20.445	-4.3944
10	5.9726	-15.894	-3.7458
10	6.006	-10.393	-2.894
10	6.0394	-6.6193	-2.2685
10	6.0727	-1.4898	-2.2685
10	6.1061	3.6397	-1.4136
10	6.1395	7.9143	-0.55866
10	6.1728	13.044	-0.55866
10	6.2062	18.173	-0.55866
10	6.2396	23.303	-0.55866
10	6.2729	26.723	-0.55866
10	6.3063	31.852	-0.55866
10	6.3397	36.127	-0.55866
10	6.373	41.256	-1.4136
10	6.4064	45.531	-1.4136
10	6.4398	49.805	-2.2685
10	6.4731	54.935	-2.2685
10	6.5065	59.209	-2.2685
10	6.5399	63.484	-3.1234
10	6.5732	68.614	-3.9783
10	6.6066	72.033	-3.9783
10	6.64	76.308	-3.9783
10	6.6733	80.582	-3.9783
10	6.7067	86.396	-4.3203
10	6.7401	90.841	-3.9783
10	6.7734	95.116	-3.9783
10	6.8068	100.57	-3.0577
10	6.8402	104.52	-2.2685
10	6.8735	108.8	-2.2685
10	6.9069	114.35	-1.841
10	6.9403	118.37	-1.0716
10	6.9736	121.62	-0.55866
10	7.007	127.6	-0.55866
10	7.0404	131.88	-0.55866
10	7.0737	137.01	0.29626
10	7.1071	140.94	0.46724
10	7.1405	145.56	1.1512
10	7.1738	150.69	1.1512
10	7.2072	155.82	1.1512
10	7.2406	160.09	1.1512
10	7.2739	164.36	1.1512
10	7.3073	169.49	1.1512
10	7.3407	174.49	1.8088
10	7.374	178.04	1.1512
10	7.4074	183.17	1.1512
10	7.4408	186.59	1.1512
10	7.4741	192.58	0.29626
10	7.5075	196.85	0.29626
10	7.5409	200.27	-0.55866
10	7.5742	205.57	-1.0716
10	7.6076	210.53	-2.2685
10	7.641	215.66	-2.2685
10	7.6743	220.79	-2.2685
10	7.7077	225.92	-3.9783
10	7.7411	231.05	-3.9783
10	7.7744	235.32	-3.9783
10	7.8078	241.31	-3.9783
10	7.8412	245.75	-3.6364
10	7.8745	250.71	-3.9783
10	7.9079	255.51	-3.1892
10	7.9413	260.63	-2.9524
10	7.9746	264.82	-2.6959
10	8.008	269.69	-1.9265
10	8.0414	273.79	-2.2685
10	8.0747	278.99	-0.88747
10	8.1081	282.34	-0.55866
10	8.1415	287.47	-0.55866
10	8.1748	292.6	-0.55866
10	8.2082	298.76	-0.21668
10	8.2416	304.57	-0.55866
10	8.2749	309.7	-0.55866
10	8.3083	313.8	-0.2167
10	8.3417	319.1	-0.55866
[truncated: 9,300 more rows]
