# Supplementary material for: A universal function for capacity of bidirectional pedestrian streams: Filling the gaps in the literature
Source: PLoS One. 2018 Dec 19;13(12):e0208496. doi: 10.1371/journal.pone.0208496 (PMC6300270; doi:10.1371/journal.pone.0208496)
Supplement: S1 Data Set — Trajectories are divided into folders for the different experiments within the ZIP archive. Data relative to the own experiments are directly provided as a CSV file. Links are provided for data obtained from open database from third party researchers. (ZIP) [file pone.0208496.s001.zip › datasets/dataset_A/4_2_D.csv]

ped. #	time (s)	x (cm)	y (cm)
1	0.3003	-494.78	-115.97
1	0.33367	-489.65	-115.97
1	0.36703	-484.52	-117.68
1	0.4004	-479.39	-117.68
1	0.43377	-473.4	-117.68
1	0.46713	-468.27	-117.68
1	0.5005	-463.14	-117.68
1	0.53387	-458.02	-117.68
1	0.56723	-452.89	-117.68
1	0.6006	-447.76	-117.68
1	0.63397	-442.63	-117.68
1	0.66733	-436.64	-115.97
1	0.7007	-431.51	-115.97
1	0.73407	-425.53	-115.97
1	0.76743	-420.4	-115.12
1	0.8008	-413.56	-114.26
1	0.83417	-408.43	-114.26
1	0.86753	-401.59	-113.41
1	0.9009	-396.46	-112.55
1	0.93427	-391.33	-112.55
1	0.96763	-385.35	-112.55
1	1.001	-379.36	-112.55
1	1.0344	-374.23	-111.7
1	1.0677	-369.1	-111.7
1	1.1011	-363.98	-112.55
1	1.1345	-357.99	-112.55
1	1.1678	-352.86	-112.55
1	1.2012	-346.88	-112.55
1	1.2346	-341.75	-112.55
1	1.2679	-334.91	-112.55
1	1.3013	-329.78	-112.55
1	1.3347	-323.79	-112.55
1	1.368	-317.81	-113.41
1	1.4014	-312.68	-114.26
1	1.4348	-306.69	-114.26
1	1.4681	-301.57	-114.26
1	1.5015	-295.58	-114.26
1	1.5349	-289.6	-114.26
1	1.5682	-284.47	-114.26
1	1.6016	-279.09	-114.11
1	1.635	-272.5	-112.55
1	1.6683	-267.37	-112.55
1	1.7017	-261.38	-112.55
1	1.7351	-255.4	-112.55
1	1.7684	-249.42	-110.84
1	1.8018	-242.58	-110.84
1	1.8352	-236.59	-110.84
1	1.8685	-230.61	-110.84
1	1.9019	-225.48	-109.99
1	1.9353	-219.49	-109.99
1	1.9686	-212.65	-110.84
1	2.002	-207.53	-110.84
1	2.0354	-201.54	-110.84
1	2.0687	-196.41	-110.84
1	2.1021	-190.43	-110.84
1	2.1355	-185.3	-111.7
1	2.1688	-179.31	-111.7
1	2.2022	-173.33	-112.55
1	2.2356	-167.34	-112.55
1	2.2689	-161.36	-112.55
1	2.3023	-155.38	-114.26
1	2.3357	-149.39	-114.26
1	2.369	-143.41	-114.26
1	2.4024	-137.42	-114.26
1	2.4358	-132.29	-114.26
1	2.4691	-126.31	-114.26
1	2.5025	-120.32	-114.26
1	2.5359	-115.19	-114.26
1	2.5692	-110.06	-114.26
1	2.6026	-104.08	-114.26
1	2.636	-99.101	-112.8
1	2.6693	-92.966	-112.55
1	2.7027	-87.837	-112.55
1	2.7361	-81.852	-112.55
1	2.7694	-75.013	-112.55
1	2.8028	-69.883	-112.55
1	2.8362	-63.899	-112.55
1	2.8695	-57.914	-112.55
1	2.9029	-52.785	-112.55
1	2.9363	-46.8	-112.55
1	2.9696	-40.816	-112.55
1	3.003	-34.832	-114.26
1	3.0364	-29.702	-114.26
1	3.0697	-22.863	-114.26
1	3.1031	-18.588	-113.41
1	3.1365	-15.254	-114.01
1	3.1698	-7.4742	-113.41
1	3.2032	-2.3447	-115.97
1	3.2366	2.7848	-116.83
1	3.2699	8.7693	-117.68
1	3.3033	13.899	-117.68
1	3.3367	19.883	-117.68
1	3.37	25.868	-118.54
1	3.4034	30.997	-119.39
1	3.4368	37.837	-119.39
1	3.4701	42.966	-118.54
1	3.5035	48.096	-118.54
1	3.5369	54.08	-118.54
1	3.5702	59.209	-117.68
1	3.6036	64.339	-117.68
1	3.637	70.323	-117.68
1	3.6703	75.453	-117.68
1	3.7037	80.582	-117.68
1	3.7371	87.422	-117.68
1	3.7704	92.551	-117.68
1	3.8038	97.681	-117.68
1	3.8372	104.52	-117.68
1	3.8705	109.65	-117.68
1	3.9039	115.63	-117.68
1	3.9373	120.76	-118.54
1	3.9706	125.89	-119.39
1	4.004	131.02	-119.39
1	4.0374	137.01	-119.39
1	4.0707	142.14	-119.39
1	4.1041	147.27	-120.25
1	4.1375	152.4	-121.1
1	4.1708	157.53	-121.1
1	4.2042	162.65	-121.1
1	4.2376	167.78	-121.1
1	4.2709	172.91	-122.81
1	4.3043	178.04	-122.81
1	4.3377	183.63	-122.6
1	4.371	189.16	-121.96
1	4.4044	194.29	-121.96
1	4.4378	199.42	-121.1
1	4.4711	203.69	-119.39
1	4.5045	208.82	-119.39
1	4.5379	213.95	-118.54
1	4.5712	219.08	-121.1
1	4.6046	223.35	-119.39
1	4.638	227.63	-119.39
1	4.6713	232.76	-119.39
1	4.7047	237.89	-119.39
1	4.7381	243.02	-119.39
1	4.7714	248.15	-119.39
1	4.8048	253.28	-117.68
1	4.8382	257.55	-118.54
1	4.8715	261.82	-118.54
1	4.9049	266.95	-118.54
1	4.9383	272.08	-119.39
1	4.9716	275.5	-119.39
1	5.005	280.63	-119.39
1	5.0384	284.91	-119.39
1	5.0717	289.18	-119.39
1	5.1051	293.46	-121.1
1	5.1385	297.73	-121.1
1	5.1718	302.86	-121.1
1	5.2052	306.28	-121.96
1	5.2386	311.41	-122.81
1	5.2719	316.54	-123.67
1	5.3053	320.91	-124.82
1	5.3387	325.09	-124.52
1	5.372	331.07	-126.23
1	5.4054	335.35	-126.23
1	5.4388	340.48	-126.23
1	5.4721	343.9	-126.23
1	5.5055	349.03	-126.23
1	5.5389	353.3	-126.23
1	5.5722	357.58	-126.23
1	5.6056	362.7	-126.23
1	5.639	366.59	-124.73
1	5.6723	371.25	-124.52
1	5.7057	375.53	-124.52
1	5.7391	380.66	-124.52
1	5.7724	385.79	-124.52
1	5.8058	390.06	-124.52
1	5.8392	395.19	-124.52
1	5.8725	400.32	-124.52
1	5.9059	404.04	-124.75
1	5.9393	408.87	-124.52
1	5.9726	414	-124.52
1	6.006	417.42	-124.52
1	6.0394	422.55	-125.38
1	6.0727	425.97	-126.23
1	6.1061	431.1	-126.23
1	6.1395	434.52	-126.23
1	6.1728	438.79	-127.94
1	6.2062	443.07	-127.94
1	6.2396	448.2	-128.8
1	6.2729	454.18	-129.65
1	6.3063	458.46	-131.36
1	6.3397	461.88	-133.07
1	6.373	466.15	-132.22
1	6.4064	472.13	-133.07
1	6.4398	475.26	-131.04
1	6.4731	479.57	-129.36
1	6.5065	485.81	-133.07
1	6.5399	490.09	-133.07
1	6.5732	495.22	-133.07
1	6.6066	499.49	-133.07
2	0.4004	-494.78	-20.222
2	0.43377	-489.65	-20.222
2	0.46713	-484.32	-20.249
2	0.5005	-479.05	-20.212
2	0.53387	-474.26	-20.222
2	0.56723	-469.13	-20.222
2	0.6006	-464	-19.367
2	0.63397	-458.87	-19.367
2	0.66733	-453.74	-18.512
2	0.7007	-447.93	-17.999
2	0.73407	-442.63	-16.802
2	0.76743	-438.35	-16.802
2	0.8008	-433.22	-16.802
2	0.83417	-428.09	-16.802
2	0.86753	-422.11	-15.947
2	0.9009	-416.81	-16.46
2	0.93427	-411.85	-15.947
2	0.96763	-406.72	-15.947
2	1.001	-400.74	-15.947
2	1.0344	-395.73	-16.242
2	1.0677	-390.48	-15.947
2	1.1011	-385.35	-16.802
2	1.1345	-380.22	-16.802
2	1.1678	-375.09	-16.802
2	1.2012	-369.96	-17.657
2	1.2346	-364.38	-17.556
2	1.2679	-359.7	-18.512
2	1.3013	-354.57	-18.512
2	1.3347	-349.44	-18.512
2	1.368	-344.31	-18.512
2	1.4014	-339.18	-18.512
2	1.4348	-334.05	-18.512
2	1.4681	-328.92	-18.512
2	1.5015	-323.79	-18.512
2	1.5349	-318.66	-17.657
2	1.5682	-313.54	-17.657
2	1.6016	-307.55	-17.657
2	1.635	-301.57	-16.802
2	1.6683	-296.44	-16.802
2	1.7017	-291.31	-16.802
2	1.7351	-286.14	-15.708
2	1.7684	-281.05	-15.092
2	1.8018	-275.92	-14.237
2	1.8352	-270.79	-13.382
2	1.8685	-266.51	-13.382
2	1.9019	-262.24	-11.673
2	1.9353	-256.26	-11.673
2	1.9686	-251.13	-11.673
2	2.002	-245.79	-10.425
2	2.0354	-240.87	-9.9628
2	2.0687	-235.74	-9.9628
2	2.1021	-230.61	-9.1078
2	2.1355	-225.38	-8.7055
2	2.1688	-221.2	-8.2529
2	2.2022	-216.07	-8.2529
2	2.2356	-210.94	-8.2529
2	2.2689	-205.82	-8.2529
2	2.3023	-200.69	-8.2529
2	2.3357	-195.56	-8.2529
2	2.369	-191.28	-8.2529
2	2.4024	-186.15	-8.2529
2	2.4358	-181.88	-8.2529
2	2.4691	-176.75	-6.5431
2	2.5025	-171.62	-6.5431
2	2.5359	-167.34	-6.5431
2	2.5692	-162.21	-6.5431
2	2.6026	-157.94	-6.5431
2	2.636	-152.81	-6.5431
2	2.6693	-147.68	-6.5431
2	2.7027	-142.94	-5.4802
2	2.7361	-137.42	-4.8332
2	2.7694	-133.15	-4.8332
2	2.8028	-128.87	-4.8332
2	2.8362	-123.74	-4.8332
2	2.8695	-117.93	-3.6364
2	2.9029	-112.8	-3.6364
2	2.9363	-108.35	-3.1234
2	2.9696	-104.08	-3.1234
2	3.003	-98.95	-3.1234
2	3.0364	-93.821	-3.1234
2	3.0697	-87.837	-3.1234
2	3.1031	-82.707	-3.1234
2	3.1365	-76.979	-3.8928
2	3.1698	-72.448	-4.8332
2	3.2032	-68.173	-4.8332
2	3.2366	-63.044	-4.8332
2	3.2699	-57.914	-6.5431
2	3.3033	-52.443	-7.569
2	3.3367	-48.51	-8.2529
2	3.37	-43.381	-9.9628
2	3.4034	-38.251	-11.673
2	3.4368	-33.122	-11.673
2	3.4701	-27.992	-13.382
2	3.5035	-23.205	-14.921
2	3.5369	-18.588	-15.092
2	3.5702	-14.313	-15.947
2	3.6036	-9.184	-16.802
2	3.637	-4.0545	-16.802
2	3.6703	1.075	-16.802
2	3.7037	4.4947	-16.802
2	3.7371	9.6242	-16.802
2	3.7704	13.899	-16.802
2	3.8038	20.054	-18.17
2	3.8372	24.026	-17.46
2	3.8705	28.603	-18.17
2	3.9039	33.562	-16.802
2	3.9373	37.837	-16.802
2	3.9706	42.966	-16.802
2	4.004	47.241	-16.802
2	4.0374	52.37	-15.092
2	4.0707	56.645	-15.092
2	4.1041	60.919	-15.092
2	4.1375	66.647	-14.152
2	4.1708	71.178	-13.382
2	4.2042	75.453	-13.382
2	4.2376	80.582	-13.382
2	4.2709	84.344	-13.211
2	4.3043	89.987	-12.528
2	4.3377	93.406	-12.528
2	4.371	97.681	-13.382
2	4.4044	102.81	-13.382
2	4.4378	107.77	-13.724
2	4.4711	111.36	-13.382
2	4.5045	116.49	-13.382
2	4.5379	121.62	-15.092
2	4.5712	126.8	-14.891
2	4.6046	131.88	-15.092
2	4.638	135.3	-15.092
2	4.6713	141.28	-15.092
2	4.7047	146.09	-16.33
2	4.7381	151.03	-16.973
2	4.7714	154.96	-16.802
2	4.8048	160.09	-16.802
2	4.8382	163.51	-16.802
2	4.8715	168.64	-16.802
2	4.9049	172.91	-16.802
2	4.9383	177.19	-16.802
2	4.9716	181.46	-18.512
2	5.005	186.59	-17.657
2	5.0384	190.01	-17.657
2	5.0717	195.14	-17.657
2	5.1051	200.27	-16.802
2	5.1385	205.4	-16.802
2	5.1718	210.53	-16.802
2	5.2052	215.92	-16.342
2	5.2386	221.64	-15.947
2	5.2719	226.77	-15.092
2	5.3053	232.16	-15.178
2	5.3387	237.03	-15.092
2	5.372	241.99	-14.75
2	5.4054	247.29	-13.382
2	5.4388	252.42	-13.382
2	5.4721	257.55	-13.382
2	5.5055	261.82	-13.382
2	5.5389	266.1	-13.382
2	5.5722	271.23	-13.382
2	5.6056	276.36	-13.382
2	5.639	281.49	-13.382
2	5.6723	285.76	-13.382
2	5.7057	290.89	-13.382
2	5.7391	297.73	-13.382
2	5.7724	302.86	-13.382
2	5.8058	307.99	-13.382
2	5.8392	313.12	-13.382
2	5.8725	318.25	-12.528
2	5.9059	323.38	-11.673
2	5.9393	328.51	-11.673
2	5.9726	333.64	-11.673
2	6.006	338.77	-11.673
2	6.0394	343.27	-11.377
2	6.0727	347.32	-11.673
2	6.1061	352.79	-11.844
2	6.1395	357.06	-11.844
2	6.1728	362.36	-11.502
2	6.2062	366.13	-11.673
2	6.2396	372.06	-11.019
2	6.2729	376.38	-10.818
2	6.3063	381.51	-10.818
2	6.3397	386.64	-9.9628
2	6.373	392.88	-10.048
2	6.4064	397.61	-9.7113
2	6.4398	403.31	-10.39
2	6.4731	408.44	-10.39
2	6.5065	413.57	-10.39
2	6.5399	418.27	-9.9628
2	6.5732	423.4	-9.9628
2	6.6066	427.68	-9.9628
2	6.64	431.95	-9.9628
2	6.6733	437.08	-9.9628
2	6.7067	442.21	-10.818
2	6.7401	449.91	-11.673
2	6.7734	453.33	-11.673
2	6.8068	461.32	-11.002
2	6.8402	464.81	-12.261
2	6.8735	468.57	-12.586
2	6.9069	474.21	-11.574
2	6.9403	478.97	-13.382
2	6.9736	485.06	-12.889
2	7.007	490.09	-12.528
2	7.0404	496.07	-11.673
3	0.56723	-499.91	128.53
3	0.6006	-495.63	128.53
3	0.63397	-491.36	128.53
3	0.66733	-487.08	128.53
3	0.7007	-483.66	128.53
3	0.73407	-479.39	128.53
3	0.76743	-475.11	128.53
3	0.8008	-469.99	126.82
3	0.83417	-466.57	126.82
3	0.86753	-462.64	126.27
3	0.9009	-457.86	125.34
3	0.93427	-453.74	125.11
3	0.96763	-449.47	123.4
3	1.001	-444.34	123.4
3	1.0344	-440.06	121.69
3	1.0677	-435.36	121.27
3	1.1011	-431.51	119.99
3	1.1345	-428.09	119.99
3	1.1678	-423.82	119.99
3	1.2012	-419.55	119.99
3	1.2346	-414.84	119.56
3	1.2679	-411.85	119.99
3	1.3013	-407.58	119.99
3	1.3347	-403.3	119.99
3	1.368	-399.03	119.99
3	1.4014	-394.75	119.99
3	1.4348	-390.05	120.41
3	1.4681	-386.2	119.99
3	1.5015	-381.93	119.99
3	1.5349	-377.23	121.27
3	1.5682	-373.55	121.35
3	1.6016	-369.96	121.69
3	1.635	-365.69	121.69
3	1.6683	-361.41	123.4
3	1.7017	-357.31	123.92
3	1.7351	-352.83	123.64
3	1.7684	-349.44	123.4
3	1.8018	-344.31	123.4
3	1.8352	-340.89	123.4
3	1.8685	-336.62	122.55
3	1.9019	-332.34	121.69
3	1.9353	-328.92	119.99
3	1.9686	-325.5	119.99
3	2.002	-322.08	118.28
3	2.0354	-316.95	118.28
3	2.0687	-313.54	116.57
3	2.1021	-309.26	115.71
3	2.1355	-304.99	114.86
3	2.1688	-301.57	113.15
3	2.2022	-297.12	111.95
3	2.2356	-293.02	111.44
3	2.2689	-289.6	109.73
3	2.3023	-285.32	108.87
3	2.3357	-281.9	108.02
3	2.369	-277.63	108.02
3	2.4024	-274.21	108.02
3	2.4358	-269.08	108.02
3	2.4691	-265.66	107.16
3	2.5025	-262.24	106.31
3	2.5359	-257.11	106.31
3	2.5692	-251.55	106.73
3	2.6026	-248.56	106.31
3	2.636	-243.43	106.31
3	2.6693	-240.01	106.31
3	2.7027	-234.88	107.16
3	2.7361	-229.75	107.16
3	2.7694	-225.48	108.02
3	2.8028	-221.2	108.02
3	2.8362	-216.07	108.02
3	2.8695	-211.8	108.02
3	2.9029	-207.53	108.02
3	2.9363	-203.25	106.31
3	2.9696	-199.83	106.31
3	3.003	-194.7	106.31
3	3.0364	-190.43	104.6
3	3.0697	-186.15	102.89
3	3.1031	-181.88	102.89
3	3.1365	-178.46	101.18
3	3.1698	-173.33	99.467
3	3.2032	-169.05	97.757
3	3.2366	-164.78	97.757
3	3.2699	-159.65	96.047
3	3.3033	-155.38	94.337
3	3.3367	-151.1	92.627
3	3.37	-146.66	92.969
3	3.4034	-141.7	91.772
3	3.4368	-137.42	91.772
3	3.4701	-134	90.918
3	3.5035	-129.73	90.918
3	3.5369	-125.45	90.918
3	3.5702	-121.18	90.918
3	3.6036	-116.9	90.918
3	3.637	-112.63	90.918
3	3.6703	-108.35	90.918
3	3.7037	-103.22	90.918
3	3.7371	-98.95	90.918
3	3.7704	-94.676	90.918
3	3.8038	-89.546	92.627
3	3.8372	-84.588	93.14
3	3.8705	-80.997	92.627
3	3.9039	-75.44	93.91
3	3.9373	-71.593	94.337
3	3.9706	-67.318	94.337
3	4.004	-63.044	94.337
3	4.0374	-58.769	94.337
3	4.0707	-55.35	94.337
3	4.1041	-50.733	94.166
3	4.1375	-46.8	94.337
3	4.1708	-42.355	93.995
3	4.2042	-38.251	93.482
3	4.2376	-30.557	91.772
3	4.2709	-27.095	92.196
3	4.3043	-22.778	91.614
3	4.3377	-22.008	90.918
3	4.371	-17.733	90.063
3	4.4044	-14.137	90.505
3	4.4378	-9.355	89.55
3	4.4711	-5.2383	89.273
3	4.5045	-2.3447	88.353
3	4.5379	2.7848	88.353
3	4.5712	6.2045	88.353
3	4.6046	9.6242	88.353
3	4.638	14.754	88.353
3	4.6713	18.173	88.353
3	4.7047	21.593	88.353
3	4.7381	25.013	88.353
3	4.7714	29.287	90.063
3	4.8048	32.707	90.063
3	4.8382	36.298	91.43
3	4.8715	39.546	91.772
3	4.9049	43.821	93.482
3	4.9383	47.241	93.482
3	4.9716	50.66	95.192
3	5.005	54.08	95.192
3	5.0384	57.5	95.192
3	5.0717	62.116	95.876
3	5.1051	66.049	96.047
3	5.1385	69.297	96.56
3	5.1718	72.888	96.902
3	5.2052	76.308	96.902
3	5.2386	81.437	96.902
3	5.2719	84.857	96.902
3	5.3053	88.277	96.902
3	5.3387	93.406	96.902
3	5.372	97.681	96.902
3	5.4054	102.38	96.475
3	5.4388	106.23	96.902
3	5.4721	110.5	96.902
3	5.5055	114.78	96.902
3	5.5389	118.2	96.902
3	5.5722	122.47	96.902
3	5.6056	126.32	96.475
3	5.639	130.34	96.389
3	5.6723	134.1	96.218
3	5.7057	137.52	95.876
3	5.7391	142.14	95.192
3	5.7724	145.98	95.62
3	5.8058	150.69	94.337
3	5.8392	154.96	95.192
3	5.8725	159.24	94.337
3	5.9059	164.36	94.337
3	5.9393	169.32	95.534
3	5.9726	172.91	96.047
3	6.006	178.04	96.047
3	6.0394	183.17	96.047
3	6.0727	186.59	96.047
3	6.1061	191.72	96.047
3	6.1395	195.14	96.047
3	6.1728	200.27	95.192
3	6.2062	203.69	95.192
3	6.2396	208.72	94.79
3	6.2729	212.24	94.337
3	6.3063	215.66	93.482
3	6.3397	219.93	93.482
3	6.373	224.21	93.482
3	6.4064	227.63	91.772
3	6.4398	232.59	92.285
3	6.4731	236.6	91.345
3	6.5065	240.45	90.063
3	6.5399	244.73	90.063
3	6.5732	249	90.063
3	6.6066	253.86	89.413
3	6.64	256.69	90.063
3	6.6733	261.02	89.409
3	6.7067	264.82	89.635
3	6.7401	268.32	89.892
3	6.7734	272.34	89.977
3	6.8068	276.79	89.635
3	6.8402	279.78	90.063
3	6.8735	283.2	90.063
3	6.9069	286.62	90.063
3	6.9403	290.89	90.063
3	6.9736	295.51	91.088
3	7.007	299.54	91.32
3	7.0404	303.72	91.772
3	7.0737	307.99	91.772
3	7.1071	312.95	93.14
3	7.1405	317.39	93.482
3	7.1738	322.52	93.482
3	7.2072	325.94	93.482
3	7.2406	332.1	93.824
3	7.2739	336.63	93.055
3	7.3073	339.62	91.772
3	7.3407	344.75	91.772
3	7.374	349.73	91.831
3	7.4074	353.3	90.063
3	7.4408	358.09	89.892
3	7.4741	363.56	88.353
3	7.5075	368.18	88.182
3	7.5409	371.25	86.643
3	7.5742	376.38	84.933
3	7.6076	381.26	84.782
3	7.641	385.79	83.223
3	7.6743	391.77	81.513
3	7.7077	396.9	81.513
3	7.7411	402.2	81.001
3	7.7744	407.25	80.915
3	7.8078	411.44	79.804
3	7.8412	415.88	81.001
3	7.8745	419.99	79.804
3	7.9079	424.09	81.171
3	7.9413	429.39	81.513
3	7.9746	433.66	81.513
3	8.008	438.11	81.855
3	8.0414	441.87	82.539
3	8.0747	446.54	82.167
3	8.1081	453.55	81.36
3	8.1415	458.29	83.736
3	8.1748	463.48	81.635
3	8.2082	465.72	83.651
3	8.2416	470.43	83.223
3	8.2749	475.55	83.223
3	8.3083	480.68	83.223
3	8.3417	485.81	83.223
3	8.375	491.11	84.42
3	8.4084	495.64	84.506
3	8.4418	499.49	84.078
4	0.7007	-499.05	60.995
4	0.73407	-494.78	60.995
4	0.76743	-491.36	60.995
4	0.8008	-487.08	60.995
4	0.83417	-483.18	61.112
4	0.86753	-479.12	61.283
4	0.9009	-475.11	62.705
4	0.93427	-470.84	62.705
4	0.96763	-467.42	62.705
4	1.001	-462.29	64.415
4	1.0344	-457.59	63.988
4	1.0677	-455.45	64.415
4	1.1011	-450.32	66.125
4	1.1345	-446.9	66.125
4	1.1678	-442.63	66.125
4	1.2012	-438.35	66.125
4	1.2346	-433.65	65.698
4	1.2679	-431.51	66.125
4	1.3013	-426.38	66.125
4	1.3347	-421.68	65.698
4	1.368	-418.69	66.125
4	1.4014	-414.42	66.125
4	1.4348	-409.71	64.843
4	1.4681	-407.58	64.415
4	1.5015	-402.45	64.415
4	1.5349	-399.03	62.705
4	1.5682	-394.75	62.705
4	1.6016	-390.48	60.995
4	1.635	-386.2	60.995
4	1.6683	-381.93	60.995
4	1.7017	-378.51	60.995
4	1.7351	-373.38	59.286
4	1.7684	-369.96	59.286
4	1.8018	-365.69	59.286
4	1.8352	-363.12	59.286
4	1.8685	-359.7	59.286
4	1.9019	-353.72	59.286
4	1.9353	-349.87	58.858
4	1.9686	-346.45	58.858
4	2.002	-341.75	59.286
4	2.0354	-337.9	58.858
4	2.0687	-334.91	59.286
4	2.1021	-330.63	60.141
4	2.1355	-326.36	60.995
4	2.1688	-322.94	60.995
4	2.2022	-317.38	60.568
4	2.2356	-313.96	60.568
4	2.2689	-310.97	60.995
4	2.3023	-306.69	60.995
4	2.3357	-301.99	60.568
4	2.369	-299.86	60.995
4	2.4024	-295.92	60.312
4	2.4358	-293.02	60.141
4	2.4691	-288.32	59.713
4	2.5025	-284.89	58.858
4	2.5359	-282.76	58.431
4	2.5692	-278.06	57.148
4	2.6026	-274.64	57.148
4	2.636	-272.5	55.866
4	2.6693	-268.22	55.011
4	2.7027	-264.8	54.156
4	2.7361	-261.38	52.446
4	2.7694	-257.96	52.446
4	2.8028	-253.69	51.591
4	2.8362	-251.13	52.446
4	2.8695	-248.56	51.591
4	2.9029	-245.14	51.591
4	2.9363	-240.87	50.736
4	2.9696	-239.16	50.736
4	3.003	-235.4	51.42
4	3.0364	-232.32	50.736
4	3.0697	-229.24	50.907
4	3.1031	-225.91	50.309
4	3.1365	-222.49	50.309
4	3.1698	-219.49	52.446
4	3.2032	-215.65	52.019
4	3.2366	-212.82	52.788
4	3.2699	-209.24	54.156
4	3.3033	-205.82	55.866
4	3.3367	-202.4	55.866
4	3.37	-198.22	57.173
4	3.4034	-194.02	57.234
4	3.4368	-192.14	57.576
4	3.4701	-188.72	57.576
4	3.5035	-185.3	58.431
4	3.5369	-181.88	59.286
4	3.5702	-176.75	58.431
4	3.6036	-173.76	58.858
4	3.637	-170.34	58.858
4	3.6703	-166.92	58.858
4	3.7037	-163.5	58.858
4	3.7371	-160.08	58.003
4	3.7704	-156.66	58.003
4	3.8038	-153.66	57.576
4	3.8372	-151.1	57.576
4	3.8705	-147.25	57.148
4	3.9039	-144.26	57.576
4	3.9373	-141.7	59.286
4	3.9706	-137.94	59.969
4	4.004	-134.43	59.713
4	4.0374	-131.87	60.568
4	4.0707	-128.44	62.278
4	4.1041	-126.31	62.705
4	4.1375	-122.46	63.133
4	4.1708	-120.32	64.415
4	4.2042	-116.9	66.125
4	4.2376	-113.48	67.835
4	4.2709	-111.77	67.835
4	4.3043	-108.35	69.545
4	4.3377	-104.42	70.57
4	4.371	-101.52	70.4
4	4.4044	-97.241	71.254
4	4.4378	-96.386	72.109
4	4.4711	-91.281	72.637
4	4.5045	-88.691	72.964
4	4.5379	-85.699	73.392
4	4.5712	-82.279	72.537
4	4.6046	-78.09	73.648
4	4.638	-74.671	73.648
4	4.6713	-71.593	72.964
4	4.7047	-66.463	72.964
4	4.7381	-63.044	72.964
4	4.7714	-59.624	72.964
4	4.8048	-55.35	72.109
4	4.8382	-52.785	72.964
4	4.8715	-49.365	72.964
4	4.9049	-45.946	73.819
4	4.9383	-42.526	73.819
4	4.9716	-39.106	74.674
4	5.005	-35.687	74.674
4	5.0384	-32.267	74.674
4	5.0717	-28.847	75.529
4	5.1051	-22.863	76.384
4	5.1385	-21.153	76.384
4	5.1718	-19.443	78.094
4	5.2052	-15.103	77.568
4	5.2386	-12.604	79.804
4	5.2719	-8.3291	79.804
4	5.3053	-6.6193	80.659
4	5.3387	-3.1996	82.368
4	5.372	1.5025	82.796
4	5.4054	3.6397	84.078
4	5.4388	7.0594	84.078
4	5.4721	10.479	84.933
4	5.5055	13.044	85.788
4	5.5389	18.173	86.643
4	5.5722	20.738	87.498
4	5.6056	24.158	87.498
4	5.639	28.467	88.113
4	5.6723	32.279	87.925
4	5.7057	36.127	88.353
4	5.7391	37.837	89.208
4	5.7724	42.966	89.208
4	5.8058	46.386	89.208
4	5.8392	49.805	89.208
4	5.8725	54.08	90.063
4	5.9059	58.355	90.063
4	5.9393	61.774	90.063
4	5.9726	65.194	90.918
4	6.006	69.896	91.345
4	6.0394	73.701	92.148
4	6.0727	77.204	92.252
4	6.1061	80.582	92.627
4	6.1395	84.002	92.627
4	6.1728	87.422	92.627
4	6.2062	91.696	92.627
4	6.2396	95.971	92.627
4	6.2729	99.391	92.627
4	6.3063	103.67	92.627
4	6.3397	109.65	93.482
4	6.373	112.21	93.482
4	6.4064	118.2	93.482
4	6.4398	121.37	93.331
4	6.4731	127.18	93.055
4	6.5065	131.02	92.627
4	6.5399	134.44	92.627
4	6.5732	139.06	92.456
4	6.6066	142.99	90.918
4	6.64	148.12	90.918
4	6.6733	152.4	89.208
4	6.7067	156.67	90.063
4	6.7401	159.24	89.208
4	6.7734	165.49	88.558
4	6.8068	168.64	87.498
4	6.8402	172.91	87.498
4	6.8735	177.19	87.498
4	6.9069	181.46	87.498
4	6.9403	185.74	87.498
4	6.9736	190.01	87.498
4	7.007	194.29	87.498
4	7.0404	199.42	86.643
4	7.0737	203.26	87.07
4	7.1071	206.26	87.498
4	7.1405	209.68	87.498
4	7.1738	214.45	86.945
4	7.2072	219.51	86.216
4	7.2406	222.5	85.788
4	7.2739	227.63	86.643
4	7.3073	230.75	87.146
4	7.3407	235.75	87.07
4	7.374	238.74	87.498
4	7.4074	243.87	87.498
4	7.4408	247.29	87.498
4	7.4741	250.71	87.498
4	7.5075	255.84	87.498
4	7.5409	260.12	86.643
4	7.5742	263.96	86.216
4	7.6076	266.1	85.788
4	7.641	272.08	84.933
4	7.6743	275.93	84.506
4	7.7077	280.21	83.651
4	7.7411	284.48	82.796
4	7.7744	288.76	81.941
4	7.8078	293.03	81.086
4	7.8412	296.88	78.949
4	7.8745	300.3	78.949
4	7.9079	305.43	77.239
4	7.9413	311.24	75.871
4	7.9746	316.54	75.529
4	8.008	319.96	75.529
4	8.0414	324.23	75.529
4	8.0747	329.36	75.529
4	8.1081	334.15	74.845
4	8.1415	339.19	74.247
4	8.1748	343.47	73.392
4	8.2082	347.66	73.648
4	8.2416	351.63	73.58
4	8.2749	356.76	73.58
4	8.3083	361.42	72.537
4	8.3417	365.58	73.375
4	8.375	368.69	73.819
4	8.4084	373.82	73.819
4	8.4418	378.09	73.819
4	8.4751	383.65	74.247
4	8.5085	388.78	74.247
4	8.5419	393.91	74.247
4	8.5752	398.61	73.819
4	8.6086	402.37	74.503
4	8.642	407.54	74.606
4	8.6753	411.86	73.392
4	8.7087	415.37	73.99
4	8.7421	420.77	73.293
4	8.7754	424.43	73.306
4	8.8088	428.53	72.109
4	8.8422	433.66	72.109
4	8.8755	437.94	71.254
4	8.9089	441.79	70.827
4	8.9423	446.49	69.545
4	8.9756	452.47	68.69
4	9.009	455.89	70.4
4	9.0424	462.17	69.362
4	9.0757	464.87	69.117
4	9.1091	470	68.262
4	9.1425	475.18	68.758
4	9.1758	479.4	69.117
4	9.2092	484.1	68.69
4	9.2426	488.5	69.273
4	9.2759	493.08	69.117
4	9.3093	497.36	68.262
5	1.5682	-495.2	120.41
5	1.6016	-492.21	119.13
5	1.635	-485.8	117.85
5	1.6683	-482.69	118.57
5	1.7017	-477.25	116.14
5	1.7351	-473.4	115.71
5	1.7684	-468.62	115.03
5	1.8018	-465.03	115.2
5	1.8352	-460.07	115.03
5	1.8685	-457.16	114
5	1.9019	-452.03	113.15
5	1.9353	-448.61	114
5	1.9686	-444.34	114
5	2.002	-440.06	114
5	2.0354	-434.93	114
5	2.0687	-430.66	114
5	2.1021	-426.38	114
5	2.1355	-420.74	113.32
5	2.1688	-417.83	114
5	2.2022	-411.85	112.29
5	2.2356	-408	112.72
5	2.2689	-403.99	111.95
5	2.3023	-400.74	112.29
5	2.3357	-395.18	111.86
5	2.369	-391.33	112.29
5	2.4024	-386.55	111.61
5	2.4358	-383.64	110.58
5	2.4691	-377.65	108.87
5	2.5025	-375.09	108.87
5	2.5359	-369.53	107.59
5	2.5692	-366.54	108.02
5	2.6026	-361.41	105.45
5	2.636	-357.14	104.6
5	2.6693	-352.69	104.08
5	2.7027	-349.44	102.03
5	2.7361	-344.31	100.32
5	2.7694	-340.04	99.467
5	2.8028	-336.62	97.757
5	2.8362	-332.34	96.902
5	2.8695	-328.75	96.56
5	2.9029	-324.65	95.192
5	2.9363	-320.37	95.192
5	2.9696	-316.42	94.721
5	3.003	-311.82	94.337
5	3.0364	-308.4	94.337
5	3.0697	-304.13	92.627
5	3.1031	-299.86	92.627
5	3.1365	-296.44	91.772
5	3.1698	-291.31	91.772
5	3.2032	-287.89	90.918
5	3.2366	-284.47	90.063
5	3.2699	-279.34	90.063
5	3.3033	-275.06	90.063
5	3.3367	-271.22	88.78
5	3.37	-266.86	89.379
5	3.4034	-263.95	88.353
5	3.4368	-260.53	88.353
5	3.4701	-257.11	87.498
5	3.5035	-253.69	86.643
5	3.5369	-250.27	85.788
5	3.5702	-246.85	85.788
5	3.6036	-242.88	85.285
5	3.637	-239.01	85.185
5	3.6703	-234.88	84.078
5	3.7037	-232.32	83.223
5	3.7371	-229.75	82.368
5	3.7704	-226.33	82.368
5	3.8038	-222.91	82.368
5	3.8372	-219.49	82.368
5	3.8705	-216.07	80.659
5	3.9039	-212.65	80.659
5	3.9373	-209.24	81.513
5	3.9706	-206.67	81.513
5	4.004	-203.25	81.513
5	4.0374	-199.83	81.513
5	4.0707	-195.9	81.343
5	4.1041	-192.31	82.881
5	4.1375	-189.23	81.685
5	4.1708	-184.96	84.249
5	4.2042	-181.36	84.249
5	4.2376	-177.77	85.446
5	4.2709	-174.46	85.612
5	4.3043	-171.19	86.216
5	4.3377	-168.2	86.643
5	4.371	-163.92	86.643
5	4.4044	-161.19	87.84
5	4.4378	-157.43	88.524
5	4.4711	-153.66	88.353
5	4.5045	-150.76	89.037
5	4.5379	-147.77	90.269
5	4.5712	-144.26	90.063
5	4.6046	-140.77	91.334
5	4.638	-137.42	90.918
5	4.6713	-135.71	91.772
5	4.7047	-131.14	92.979
5	4.7381	-128.27	93.568
5	4.7714	-124.43	93.824
5	4.8048	-121.18	93.482
5	4.8382	-118.61	94.337
5	4.8715	-115.11	96.304
5	4.9049	-111.43	96.731
5	4.9383	-108.7	97.928
5	4.9716	-105.79	99.467
5	5.005	-102.52	100.38
5	5.0384	-99.121	100.83
5	5.0717	-96.215	102.37
5	5.1051	-92.795	103.23
5	5.1385	-90.23	104.08
5	5.1718	-86.811	104.94
5	5.2052	-84.246	106.82
5	5.2386	-80.484	107.33
5	5.2719	-78.432	108.87
5	5.3053	-75.013	110.58
5	5.3387	-70.87	111.63
5	5.372	-67.972	112.24
5	5.4054	-64.412	112.12
5	5.4388	-61.334	113.15
5	5.4721	-58.427	113.83
5	5.5055	-56.205	113.15
5	5.5389	-53.247	114.65
5	5.5722	-49.818	114.76
5	5.6056	-47.313	114.68
5	5.639	-43.894	114.68
5	5.6723	-40.645	114.34
5	5.7057	-37.567	114.51
5	5.7391	-34.148	113.66
5	5.7724	-31.07	112.97
5	5.8058	-27.992	112.29
5	5.8392	-22.008	112.29
5	5.8725	-17.98	112.59
5	5.9059	-19.443	108.87
5	5.9393	-14.656	111.61
5	5.9726	-12.176	109.3
5	6.006	-8.5	110.24
5	6.0394	-5.7644	109.73
5	6.0727	-2.3447	109.73
5	6.1061	1.417	109.56
5	6.1395	4.4947	108.87
5	6.1728	7.5724	108.19
5	6.2062	10.821	107.85
5	6.2396	14.412	107.33
5	6.2729	17.318	106.31
5	6.3063	20.738	107.16
5	6.3397	24.158	105.45
5	6.373	28.432	106.31
5	6.4064	32.254	106.21
5	6.4398	36.127	105.45
5	6.4731	40.401	104.6
5	6.5065	43.992	104.08
5	6.5399	48.267	102.37
5	6.5732	51.515	101.18
5	6.6066	55.619	99.98
5	6.64	59.209	99.467
5	6.6733	63.911	96.475
5	6.7067	67.246	95.876
5	6.7401	70.494	93.995
5	6.7734	75.025	92.2
5	6.8068	79.3	89.635
5	6.8402	82.72	87.925
5	6.8735	86.567	86.643
5	6.9069	90.414	85.361
5	6.9403	93.406	84.078
5	6.9736	96.826	84.078
5	7.007	102.13	83.565
5	7.0404	104.52	83.223
5	7.0737	109.14	83.052
5	7.1071	112.87	82.5
5	7.1405	116.15	82.539
5	7.1738	120.25	82.197
5	7.2072	123.33	83.223
5	7.2406	126.75	82.368
5	7.2739	131.54	82.539
5	7.3073	135.64	82.197
5	7.3407	139.64	82.04
5	7.374	143.85	81.513
5	7.4074	147.69	81.941
5	7.4408	151.99	81.614
5	7.4741	155.73	81.257
5	7.5075	159.92	80.317
5	7.5409	163.08	78.521
5	7.5742	166.76	79.462
5	7.6076	171.38	78.436
5	7.641	174.62	78.094
5	7.6743	178.38	77.068
5	7.7077	180.61	76.384
5	7.7411	184.03	75.529
5	7.7744	189.67	74.845
5	7.8078	193	73.392
5	7.8412	197.28	72.537
5	7.8745	201.13	72.109
5	7.9079	205.74	71.084
5	7.9413	209.85	70.742
5	7.9746	213.1	71.254
5	8.008	218.74	70.57
5	8.0414	222.5	71.254
5	8.0747	227.29	71.425
5	8.1081	231.05	71.254
5	8.1415	234.47	72.109
5	8.1748	239.17	71.682
5	8.2082	243.02	72.109
5	8.2416	246.44	72.109
5	8.2749	251.14	71.682
5	8.3083	254.99	72.109
5	8.3417	260.12	72.109
5	8.375	264.39	72.109
5	8.4084	268.66	72.109
5	8.4418	273.79	73.819
5	8.4751	278.92	73.819
5	8.5085	283.2	73.819
5	8.5419	287.47	73.819
5	8.5752	292.77	72.451
5	8.6086	296.02	72.109
5	8.642	301.15	72.109
5	8.6753	304.57	70.4
5	8.7087	309.7	70.4
5	8.7421	313.12	69.545
5	8.7754	318.25	68.69
5	8.8088	323.38	67.835
5	8.8422	328.08	65.698
5	8.8755	333.13	65.099
5	8.9089	337.91	63.56
5	8.9423	342.19	63.56
5	8.9756	347.83	62.534
5	9.009	352.45	61.85
5	9.0424	356.98	62.62
5	9.0757	361.85	62.705
5	9.1091	366.13	63.56
5	9.1425	370.74	63.389
5	9.1758	374.67	63.56
5	9.2092	378.09	63.56
5	9.2426	382.71	64.244
5	9.2759	386.64	65.27
5	9.3093	390.06	65.27
5	9.3427	395.19	65.27
5	9.376	400.15	65.783
5	9.4094	404.25	66.296
5	9.4428	409.3	66.552
5	9.4761	414.51	67.151
5	9.5095	419.81	67.493
5	9.5429	424.26	67.835
5	9.5762	429.79	67.734
5	9.6096	433.66	66.98
5	9.643	438.79	66.98
5	9.6763	443.99	66.651
5	9.7097	449.88	66.347
5	9.7431	454.18	67.835
5	9.7764	457.35	65.185
5	9.8098	462.73	64.415
5	9.8432	465.3	64.415
5	9.8765	470.84	63.737
5	9.9099	477.09	61.508
5	9.9433	482.57	61.337
5	9.9766	488.04	60.312
5	10.01	492.65	60.995
5	10.043	497.61	60.654
6	1.6016	-498.2	-82.631
6	1.635	-493.92	-82.631
6	1.6683	-487.94	-82.631
6	1.7017	-483.66	-82.631
6	1.7351	-479.39	-82.631
6	1.7684	-474.26	-82.631
6	1.8018	-469.13	-82.631
6	1.8352	-464	-82.631
6	1.8685	-458.87	-82.631
6	1.9019	-453.74	-82.631
6	1.9353	-448.61	-84.341
6	1.9686	-443.48	-84.341
6	2.002	-438.35	-84.341
6	2.0354	-433.22	-84.341
6	2.0687	-428.09	-86.05
6	2.1021	-422.11	-86.05
6	2.1355	-416.98	-86.05
6	2.1688	-412.7	-86.05
6	2.2022	-407.58	-86.05
6	2.2356	-402.45	-86.05
6	2.2689	-397.32	-86.05
6	2.3023	-392.19	-86.05
6	2.3357	-387.06	-86.05
6	2.369	-381.93	-86.05
6	2.4024	-376.8	-86.05
6	2.4358	-371.67	-86.05
6	2.4691	-367.39	-84.341
6	2.5025	-362.26	-84.341
6	2.5359	-357.99	-84.341
6	2.5692	-352.86	-82.631
6	2.6026	-347.73	-82.631
6	2.636	-342.6	-82.631
6	2.6693	-338.33	-82.631
6	2.7027	-333.55	-81.474
6	2.7361	-328.92	-82.631
6	2.7694	-324.65	-82.631
6	2.8028	-320.37	-82.631
6	2.8362	-315.25	-82.631
6	2.8695	-310.12	-82.631
6	2.9029	-304.99	-84.341
6	2.9363	-300.31	-84.441
6	2.9696	-295.58	-84.341
6	3.003	-291.31	-86.05
6	3.0364	-286.18	-86.05
6	3.0697	-281.9	-87.76
6	3.1031	-276.77	-87.76
6	3.1365	-272.5	-89.47
6	3.1698	-267.37	-89.47
6	3.2032	-262.24	-91.18
6	3.2366	-257.11	-91.18
6	3.2699	-252.84	-91.18
6	3.3033	-247.71	-91.18
6	3.3367	-242.58	-92.035
6	3.37	-238.3	-92.89
6	3.4034	-233.17	-92.89
6	3.4368	-228.04	-92.89
6	3.4701	-222.91	-92.89
6	3.5035	-217.78	-92.89
6	3.5369	-212.65	-92.89
6	3.5702	-207.98	-92.99
6	3.6036	-203.25	-92.89
6	3.637	-198.81	-92.548
6	3.6703	-193.85	-91.18
6	3.7037	-188.72	-91.18
6	3.7371	-183.59	-91.18
6	3.7704	-179.31	-91.18
6	3.8038	-175.04	-91.18
6	3.8372	-169.91	-91.18
6	3.8705	-166.49	-91.18
6	3.9039	-161.36	-91.18
6	3.9373	-156.23	-91.18
6	3.9706	-151.96	-92.035
6	4.004	-147.68	-92.89
6	4.0374	-142.55	-92.89
6	4.0707	-137.42	-92.89
6	4.1041	-132.29	-94.6
6	4.1375	-128.02	-94.6
6	4.1708	-122.89	-95.454
6	4.2042	-118.61	-96.31
6	4.2376	-113.48	-98.019
6	4.2709	-109.21	-98.019
6	4.3043	-104.08	-99.729
6	4.3377	-98.95	-99.729
6	4.371	-94.676	-101.44
6	4.4044	-89.546	-101.44
6	4.4378	-85.272	-102.29
6	4.4711	-80.142	-103.15
6	4.5045	-75.782	-103.75
6	4.5379	-71.593	-104
6	4.5712	-66.463	-104.86
6	4.6046	-61.676	-105.54
6	4.638	-57.743	-105.37
6	4.6713	-52.785	-104.86
6	4.7047	-48.51	-105.71
6	4.7381	-43.381	-105.71
6	4.7714	-39.961	-105.71
6	4.8048	-34.832	-105.71
6	4.8382	-29.702	-106.57
6	4.8715	-24.992	-107.37
6	4.9049	-19.182	-108.2
6	4.9383	-16.701	-108.69
6	4.9716	-12.091	-109.3
6	5.005	-7.9268	-110.74
6	5.0384	-3.1996	-111.7
6	5.0717	1.9299	-112.55
6	5.1051	7.0594	-113.41
6	5.1385	10.479	-114.26
6	5.1718	15.609	-116.83
6	5.2052	19.883	-117.68
6	5.2386	25.013	-118.54
6	5.2719	29.287	-120.25
6	5.3053	33.562	-121.96
6	5.3387	37.837	-121.96
6	5.372	42.111	-123.67
6	5.4054	46.386	-123.67
6	5.4388	50.66	-125.38
6	5.4721	54.935	-125.38
6	5.5055	58.868	-126.92
6	5.5389	63.484	-126.23
6	5.5722	67.759	-127.09
6	5.6056	72.033	-127.09
6	5.639	76.308	-127.09
6	5.6723	80.582	-127.09
6	5.7057	85.712	-127.09
6	5.7391	89.132	-126.23
6	5.7724	94.261	-126.23
6	5.8058	99.391	-126.23
6	5.8392	103.67	-126.23
6	5.8725	108.74	-125.58
6	5.9059	113.07	-125.38
6	5.9393	117.34	-126.23
6	5.9726	121.62	-125.38
6	6.006	125.89	-126.23
6	6.0394	131.02	-125.38
6	6.0727	135.3	-125.38
6	6.1061	140.43	-125.38
6	6.1395	144.7	-125.38
6	6.1728	148.98	-126.23
6	6.2062	154.1	-126.23
6	6.2396	158.38	-127.09
6	6.2729	163.42	-127.34
6	6.3063	167.78	-128.8
6	6.3397	172.91	-127.94
6	6.373	177.19	-127.94
6	6.4064	182.32	-127.94
6	6.4398	186.59	-127.09
6	6.4731	190.87	-127.09
6	6.5065	196.3	-126.99
6	6.5399	200.27	-125.38
6	6.5732	203.95	-126.63
6	6.6066	208.82	-125.38
6	6.64	213.1	-126.23
6	6.6733	217.37	-125.38
6	6.7067	221.64	-124.52
6	6.7401	227.63	-123.67
6	6.7734	231.9	-122.81
6	6.8068	237.03	-122.81
6	6.8402	241.31	-122.81
6	6.8735	249.07	-121.43
6	6.9069	252.42	-121.96
6	6.9403	255.84	-121.96
6	6.9736	259.2	-123.44
6	7.007	264	-123.93
6	7.0404	269.52	-123.67
6	7.0737	273.79	-124.52
6	7.1071	278.92	-124.52
6	7.1405	284.56	-125.08
6	7.1738	289.18	-125.38
6	7.2072	294.31	-126.23
6	7.2406	299.44	-127.09
6	7.2739	306.02	-127.86
6	7.3073	311.41	-128.8
6	7.3407	316.54	-128.8
6	7.374	321.67	-129.65
6	7.4074	326.8	-130.51
6	7.4408	331.93	-130.51
6	7.4741	337.06	-130.51
6	7.5075	341.33	-130.51
6	7.5409	345.61	-130.51
6	7.5742	350.74	-130.51
6	7.6076	355.01	-131.36
6	7.641	361	-130.51
6	7.6743	365.27	-130.51
6	7.7077	369.55	-129.65
6	7.7411	373.82	-129.65
6	7.7744	379.8	-127.94
6	7.8078	384.93	-127.94
6	7.8412	389.63	-127.51
6	7.8745	395.19	-126.23
6	7.9079	400.32	-126.23
6	7.9413	405.45	-126.23
6	7.9746	409.73	-126.23
6	8.008	414	-126.23
6	8.0414	419.13	-126.23
6	8.0747	423.4	-126.23
6	8.1081	428.53	-126.23
6	8.1415	432.81	-126.23
6	8.1748	437.94	-127.09
6	8.2082	442.9	-127.6
6	8.2416	447.34	-127.94
6	8.2749	454.94	-129.2
6	8.3083	463.65	-128.9
6	8.3417	464.3	-130.4
6	8.375	469	-130.84
6	8.4084	473.85	-127.94
6	8.4418	478.97	-129.65
6	8.4751	484.1	-129.65
6	8.5085	489.23	-129.65
6	8.5419	494.36	-129.65
6	8.5752	499.49	-129.65
7	1.7017	-499.91	66.98
7	1.7351	-494.78	66.98
7	1.7684	-491.36	66.98
7	1.8018	-487.33	65.974
7	1.8352	-485.13	66.091
7	1.8685	-480.94	65.7
7	1.9019	-475.11	65.27
7	1.9353	-470.84	64.415
7	1.9686	-467.42	63.56
7	2.002	-462.29	63.56
7	2.0354	-458.87	62.705
7	2.0687	-453.74	62.705
7	2.1021	-449.47	61.85
7	2.1355	-445.19	61.85
7	2.1688	-440.92	60.141
7	2.2022	-436.64	60.141
7	2.2356	-432.37	60.141
7	2.2689	-428.09	59.286
7	2.3023	-423.82	59.286
7	2.3357	-420.4	59.286
7	2.369	-415.53	58.516
7	2.4024	-411.85	59.286
7	2.4358	-407.58	58.431
7	2.4691	-403.3	58.431
7	2.5025	-399.03	58.431
7	2.5359	-394.75	57.576
7	2.5692	-390.48	58.431
7	2.6026	-386.2	57.576
7	2.636	-381.93	58.431
7	2.6693	-378.51	58.431
7	2.7027	-373.38	58.431
7	2.7361	-369.96	58.431
7	2.7694	-364.83	58.431
7	2.8028	-361.41	59.286
7	2.8362	-357.14	59.286
7	2.8695	-353.72	59.286
7	2.9029	-349.44	59.286
7	2.9363	-346.02	57.576
7	2.9696	-341.75	57.576
7	3.003	-338.33	57.576
7	3.0364	-334.91	57.576
7	3.0697	-331.15	55.695
7	3.1031	-326.68	55.242
7	3.1365	-322.94	55.866
7	3.1698	-319.52	54.156
7	3.2032	-315.25	53.301
7	3.2366	-311.82	52.446
7	3.2699	-307.55	51.591
7	3.3033	-303.28	49.882
7	3.3367	-299.86	49.882
7	3.37	-296.44	49.027
7	3.4034	-292.46	48.402
7	3.4368	-288.05	48.205
7	3.4701	-284.47	49.027
7	3.5035	-281.49	48.241
7	3.5369	-277.63	48.172
7	3.5702	-274.21	48.172
7	3.6036	-270.79	49.027
7	3.637	-267.37	49.027
7	3.6703	-264.8	49.027
7	3.7037	-261.38	49.027
7	3.7371	-257.96	49.027
7	3.7704	-254.54	49.027
7	3.8038	-251.13	49.027
7	3.8372	-247.71	49.027
7	3.8705	-246	49.882
7	3.9039	-242.58	49.882
7	3.9373	-240.87	49.882
7	3.9706	-239.16	49.882
7	4.004	-235.74	49.882
7	4.0374	-234.03	49.882
7	4.0707	-231.46	49.882
7	4.1041	-228.9	49.882
7	4.1375	-227.19	49.882
7	4.1708	-224.62	49.882
7	4.2042	-222.06	49.882
7	4.2376	-219.49	49.882
7	4.2709	-217.78	49.882
7	4.3043	-214.36	50.736
7	4.3377	-210.94	50.736
7	4.371	-209.24	50.736
7	4.4044	-205.82	50.736
7	4.4378	-202.4	51.591
7	4.4711	-198.98	51.591
7	4.5045	-196.41	51.591
7	4.5379	-192.99	51.591
7	4.5712	-189.57	52.446
7	4.6046	-186.15	52.446
7	4.638	-183.59	52.446
7	4.6713	-179.31	53.301
7	4.7047	-177.26	53.472
7	4.7381	-174.18	55.011
7	4.7714	-170.76	55.866
7	4.8048	-167.34	55.866
7	4.8382	-163.92	56.721
7	4.8715	-162.21	57.576
7	4.9049	-158.79	58.431
7	4.9383	-155.38	59.286
7	4.9716	-151.96	60.141
7	5.005	-148.54	60.995
7	5.0384	-145.12	60.995
7	5.0717	-141.7	62.705
7	5.1051	-138.28	64.415
7	5.1385	-134.86	64.415
7	5.1718	-131.44	66.98
7	5.2052	-128.87	67.835
7	5.2386	-125.45	68.69
7	5.2719	-122.1	69.216
7	5.3053	-118.61	70.4
7	5.3387	-115.19	70.4
7	5.372	-112.37	71.169
7	5.4054	-109.21	72.109
7	5.4388	-105.79	72.109
7	5.4721	-103.22	72.109
7	5.5055	-99.805	72.109
7	5.5389	-96.386	73.819
7	5.5722	-92.966	73.819
7	5.6056	-89.546	73.819
7	5.639	-86.127	73.819
7	5.6723	-81.852	73.819
7	5.7057	-78.432	73.819
7	5.7391	-75.013	73.819
7	5.7724	-71.593	73.819
7	5.8058	-68.173	73.819
7	5.8392	-64.754	73.819
7	5.8725	-60.479	73.819
7	5.9059	-57.914	73.819
7	5.9393	-54.495	73.819
7	5.9726	-51.075	75.529
7	6.006	-47.655	75.529
7	6.0394	-44.236	75.529
7	6.0727	-40.816	75.529
7	6.1061	-37.396	75.529
7	6.1395	-35.687	75.529
7	6.1728	-32.267	75.529
7	6.2062	-28.847	75.529
7	6.2396	-25	75.957
7	6.2729	-22.008	77.239
7	6.3063	-18.588	77.239
7	6.3397	-16.023	77.239
7	6.373	-12.604	78.949
7	6.4064	-10.039	78.949
7	6.4398	-5.7644	80.659
7	6.4731	-2.3447	80.659
7	6.5065	0.22008	80.659
7	6.5399	3.6397	81.513
7	6.5732	6.2045	82.368
7	6.6066	9.6242	82.368
7	6.64	11.334	82.368
7	6.6733	14.754	82.368
7	6.7067	16.464	82.368
7	6.7401	19.883	82.368
7	6.7734	21.593	82.368
7	6.8068	25.013	82.368
7	6.8402	27.578	82.368
7	6.8735	30.142	80.659
7	6.9069	33.562	80.659
7	6.9403	36.127	80.659
7	6.9736	38.691	78.949
7	7.007	42.111	78.949
7	7.0404	45.531	78.094
7	7.0737	48.096	77.239
7	7.1071	51.515	77.239
7	7.1405	54.935	76.384
7	7.1738	58.355	75.529
7	7.2072	61.774	75.529
7	7.2406	65.194	75.529
7	7.2739	66.904	75.529
7	7.3073	70.323	75.529
7	7.3407	72.888	75.529
7	7.374	75.906	76.484
7	7.4074	78.018	77.239
7	7.4408	81.437	77.239
7	7.4741	84.857	78.094
7	7.5075	87.08	78.778
7	7.5409	89.987	78.949
7	7.5742	93.406	80.659
7	7.6076	96.826	81.513
7	7.641	99.561	81.855
7	7.6743	101.96	84.078
7	7.7077	105.38	84.078
7	7.7411	108.8	85.788
7	7.7744	112.21	87.498
7	7.8078	115.63	88.353
7	7.8412	119.05	89.208
7	7.8745	122.47	89.208
7	7.9079	124.18	89.208
7	7.9413	128.46	90.063
7	7.9746	131.02	90.918
7	8.008	134.44	90.918
7	8.0414	137.86	90.918
7	8.0747	141.28	90.918
7	8.1081	144.7	90.063
7	8.1415	147.27	90.063
7	8.1748	151.54	89.208
7	8.2082	154.96	89.208
7	8.2416	158.21	88.011
7	8.2749	161.8	87.498
7	8.3083	165.22	87.498
7	8.3417	168.64	87.498
7	8.375	173.77	86.643
7	8.4084	177.19	86.643
7	8.4418	180.61	86.643
7	8.4751	184.03	86.643
7	8.5085	189.16	86.643
7	8.5419	192.58	85.788
7	8.5752	196.85	86.643
7	8.6086	200.27	86.643
7	8.642	204.54	86.643
7	8.6753	208.82	86.643
7	8.7087	213.1	86.643
7	8.7421	217.37	86.643
7	8.7754	222.5	86.643
7	8.8088	226.77	86.643
7	8.8422	231.05	86.643
7	8.8755	234.47	86.643
7	8.9089	239.08	85.617
7	8.9423	243.02	84.933
7	8.9756	247.29	84.933
7	9.009	251.57	83.223
7	9.0424	254.99	82.368
7	9.0757	260.12	81.513
7	9.1091	264.39	81.513
7	9.1425	268.66	80.659
7	9.1758	273.79	79.804
7	9.2092	278.07	78.949
7	9.2426	282.34	78.094
7	9.2759	287.47	78.094
7	9.3093	292.6	78.094
7	9.3427	297.56	77.752
7	9.376	302.86	78.094
7	9.4094	307.14	78.094
7	9.4428	313.12	78.094
7	9.4761	317.39	78.094
7	9.5095	321.67	78.094
7	9.5429	326.8	78.094
7	9.5762	331.93	78.094
7	9.6096	337.06	78.094
7	9.643	340.48	78.094
7	9.6763	345.61	79.804
7	9.7097	350.74	79.804
7	9.7431	355.87	79.804
7	9.7764	361	79.804
7	9.8098	366.13	79.804
7	9.8432	371.25	79.804
7	9.8765	375.53	79.804
7	9.9099	379.8	79.804
7	9.9433	384.93	79.804
7	9.9766	389.63	79.376
7	10.01	395.19	78.094
7	10.043	398.61	78.094
7	10.077	403.74	78.094
7	10.11	408.36	77.41
7	10.143	413.14	76.384
7	10.177	418.27	76.384
7	10.21	423.4	76.384
7	10.244	428.53	74.674
7	10.277	433.66	74.674
7	10.31	439.65	74.674
7	10.344	444.16	75.264
7	10.377	451.62	75.529
7	10.41	455.04	75.529
7	10.444	461.13	76.188
7	10.477	463.92	75.091
7	10.511	466.98	79.087
7	10.544	470.34	79.178
7	10.577	474.04	79.08
7	10.611	482.39	78.094
7	10.644	487.52	79.804
7	10.677	493.51	79.804
7	10.711	497.78	80.659
8	1.6683	-498.39	-14.106
8	1.7017	-493.07	-13.382
8	1.7351	-487.94	-12.528
8	1.7684	-483.66	-13.382
8	1.8018	-478.53	-12.528
8	1.8352	-473.4	-12.528
8	1.8685	-469.13	-12.528
8	1.9019	-464.86	-13.382
8	1.9353	-460.75	-13.895
8	1.9686	-455.45	-14.237
8	2.002	-451.18	-14.237
8	2.0354	-445.19	-15.947
8	2.0687	-440.06	-15.947
8	2.1021	-435.27	-16.973
8	2.1355	-429.8	-17.657
8	2.1688	-425.19	-19.196
8	2.2022	-419.55	-19.367
8	2.2356	-416.13	-19.367
8	2.2689	-411	-19.367
8	2.3023	-407.58	-19.367
8	2.3357	-403.3	-19.367
8	2.369	-399.03	-18.512
8	2.4024	-395.09	-18.683
8	2.4358	-390.68	-18.462
8	2.4691	-386.2	-18.512
8	2.5025	-381.93	-17.657
8	2.5359	-377.65	-17.657
8	2.5692	-372.41	-17.362
8	2.6026	-368.25	-15.947
8	2.636	-363.98	-15.947
8	2.6693	-357.99	-15.092
8	2.7027	-354.57	-14.237
8	2.7361	-349.44	-14.237
8	2.7694	-346.02	-14.237
8	2.8028	-340.89	-14.237
8	2.8362	-337.47	-14.237
8	2.8695	-334.05	-14.237
8	2.9029	-328.92	-14.237
8	2.9363	-325.5	-14.237
8	2.9696	-320.55	-15.434
8	3.003	-316.1	-15.947
8	3.0364	-311.82	-15.947
8	3.0697	-307.55	-16.802
8	3.1031	-303.28	-17.657
8	3.1365	-299	-19.367
8	3.1698	-294.73	-19.367
8	3.2032	-290.45	-19.367
8	3.2366	-286.18	-21.077
8	3.2699	-281.9	-21.077
8	3.3033	-278.23	-21.846
8	3.3367	-273.7	-22.616
8	3.37	-270.36	-22.359
8	3.4034	-267.37	-21.932
8	3.4368	-261.73	-22.616
8	3.4701	-258.31	-22.616
8	3.5035	-254.54	-21.077
8	3.5369	-250.27	-21.077
8	3.5702	-245.14	-21.077
8	3.6036	-241.72	-21.077
8	3.637	-236.59	-21.077
8	3.6703	-231.46	-19.367
8	3.7037	-228.04	-19.367
8	3.7371	-222.91	-19.367
8	3.7704	-217.87	-18.768
8	3.8038	-214.36	-18.512
8	3.8372	-210.09	-17.657
8	3.8705	-206.67	-17.657
8	3.9039	-202.4	-19.367
8	3.9373	-198.12	-19.367
8	3.9706	-194.7	-19.367
8	4.004	-190.43	-21.077
8	4.0374	-186.15	-21.077
8	4.0707	-182.73	-21.932
8	4.1041	-178.46	-22.787
8	4.1375	-174.18	-24.496
8	4.1708	-169.91	-24.496
8	4.2042	-165.63	-27.061
8	4.2376	-161.36	-27.061
8	4.2709	-156.23	-27.916
8	4.3043	-151.96	-28.771
8	4.3377	-147.68	-29.626
8	4.371	-142.55	-29.626
8	4.4044	-138.7	-30.908
8	4.4378	-134.86	-29.626
8	4.4711	-130.58	-30.481
8	4.5045	-127.16	-29.626
8	4.5379	-122.03	-29.626
8	4.5712	-118.61	-29.626
8	4.6046	-113.48	-29.626
8	4.638	-109.21	-29.626
8	4.6713	-104.42	-28.942
8	4.7047	-99.805	-27.916
8	4.7381	-94.676	-27.916
8	4.7714	-89.546	-27.061
8	4.8048	-84.075	-26.89
8	4.8382	-79.287	-26.206
8	4.8715	-73.303	-25.351
8	4.9049	-69.028	-23.641
8	4.9383	-63.899	-23.641
8	4.9716	-59.197	-23.214
8	5.005	-55.179	-23.299
8	5.0384	-51.075	-22.787
8	5.0717	-45.946	-22.787
8	5.1051	-42.953	-24.069
8	5.1385	-38.724	-24.335
8	5.1718	-35.259	-24.924
8	5.2052	-31.412	-22.787
8	5.2386	-27.963	-23.288
8	5.2719	-22.863	-22.787
8	5.3053	-21.153	-24.496
8	5.3387	-16.878	-24.496
8	5.372	-12.604	-24.496
8	5.4054	-8.3291	-25.351
8	5.4388	-4.0545	-25.351
8	5.4721	1.075	-25.351
8	5.5055	4.4947	-25.351
8	5.5389	8.7693	-25.351
8	5.5722	12.189	-25.351
8	5.6056	17.318	-24.496
8	5.639	22.448	-24.496
8	5.6723	25.868	-24.496
8	5.7057	30.997	-24.496
8	5.7391	35.272	-23.641
8	5.7724	40.401	-23.641
8	5.8058	45.36	-23.128
8	5.8392	50.66	-21.932
8	5.8725	56.118	-21.866
8	5.9059	60.919	-21.077
8	5.9393	66.049	-20.222
8	5.9726	71.178	-20.222
8	6.006	74.94	-20.051
8	6.0394	80.582	-19.367
8	6.0727	85.199	-20.393
8	6.1061	88.619	-20.051
8	6.1395	91.696	-20.222
8	6.1728	95.971	-20.222
8	6.2062	101.1	-20.222
8	6.2396	105.38	-20.222
8	6.2729	109.65	-20.222
8	6.3063	114.78	-20.222
8	6.3397	119.48	-21.504
8	6.373	123.33	-21.932
8	6.4064	128.46	-21.932
8	6.4398	134.1	-22.616
8	6.4731	139.57	-22.787
8	6.5065	143.85	-22.787
8	6.5399	148.98	-22.787
8	6.5732	153.25	-22.787
8	6.6066	158.38	-21.932
8	6.64	161.8	-21.932
8	6.6733	166.93	-21.932
8	6.7067	171.2	-21.932
8	6.7401	175.48	-21.932
8	6.7734	180.61	-21.932
8	6.8068	185.74	-21.077
8	6.8402	190.01	-20.222
8	6.8735	195.14	-20.222
8	6.9069	201.55	-19.794
8	6.9403	206.68	-19.794
8	6.9736	212.24	-18.512
8	7.007	217.37	-18.512
8	7.0404	221.64	-18.512
8	7.0737	225.92	-18.512
8	7.1071	231.05	-19.367
8	7.1405	235.32	-19.367
8	7.1738	239.6	-19.367
8	7.2072	243.87	-19.367
8	7.2406	249	-20.222
8	7.2739	252.42	-20.222
8	7.3073	257.1	-20.976
8	7.3407	261.82	-21.932
8	7.374	266.1	-21.932
8	7.4074	271.69	-23.05
8	7.4408	277.21	-23.641
8	7.4741	281.49	-23.641
8	7.5075	287.9	-24.924
8	7.5409	292.6	-24.496
8	7.5742	298.24	-24.325
8	7.6076	302.86	-23.641
8	7.641	307.99	-23.641
8	7.6743	312.26	-23.641
8	7.7077	316.88	-23.47
8	7.7411	321.67	-22.787
8	7.7744	326.8	-21.932
8	7.8078	331.5	-21.504
8	7.8412	336.2	-20.222
8	7.8745	342.19	-19.367
8	7.9079	346.46	-18.512
8	7.9413	352.45	-17.657
8	7.9746	357.58	-16.802
8	8.008	362.7	-15.092
8	8.0414	367.83	-15.092
8	8.0747	372.96	-15.092
8	8.1081	377.24	-15.092
8	8.1415	382.37	-15.092
8	8.1748	387.07	-14.665
8	8.2082	390.92	-14.237
8	8.2416	396.05	-14.237
8	8.2749	399.89	-14.665
8	8.3083	404.6	-14.237
8	8.3417	409.38	-14.921
8	8.375	414.34	-15.263
8	8.4084	419.56	-15.52
8	8.4418	424.69	-16.375
8	8.4751	429.39	-16.802
8	8.5085	434.52	-16.802
8	8.5419	439.65	-16.802
8	8.5752	444.78	-16.802
8	8.6086	452.88	-16.96
8	8.642	456.75	-19.367
8	8.6753	463.55	-17.896
8	8.7087	464.4	-17.512
8	8.7421	469.23	-18.683
8	8.7754	473.85	-18.512
8	8.8088	480	-14.75
8	8.8422	484.96	-13.382
8	8.8755	490.09	-13.382
8	8.9089	495.22	-13.382
9	2.4024	-496.32	-110.33
9	2.4358	-492.21	-109.13
9	2.4691	-486.71	-108.21
9	2.5025	-482.81	-108.28
9	2.5359	-474.69	-107.85
9	2.5692	-469.56	-107.85
9	2.6026	-464.43	-107.85
9	2.636	-459.3	-107.85
9	2.6693	-453.74	-108.28
9	2.7027	-449.04	-107.85
9	2.7361	-444.34	-109.13
9	2.7694	-439.21	-109.13
9	2.8028	-434.08	-109.13
9	2.8362	-428.52	-109.56
9	2.8695	-423.39	-109.56
9	2.9029	-418.69	-110.84
9	2.9363	-413.13	-111.27
9	2.9696	-408.26	-112.9
9	3.003	-404.16	-114.26
9	3.0364	-399.03	-114.26
9	3.0697	-393.9	-115.12
9	3.1031	-388.77	-115.12
9	3.1365	-384.07	-114.69
9	3.1698	-378.51	-115.12
9	3.2032	-374.75	-115.29
9	3.2366	-370.81	-115.97
9	3.2699	-365.69	-115.97
9	3.3033	-360.56	-115.97
9	3.3367	-355.43	-115.97
9	3.37	-349.01	-115.55
9	3.4034	-345.17	-115.97
9	3.4368	-339.18	-115.97
9	3.4701	-333.63	-115.55
9	3.5035	-327.64	-114.69
9	3.5369	-322.94	-114.26
9	3.5702	-317.81	-114.26
9	3.6036	-313.11	-113.83
9	3.637	-307.98	-113.83
9	3.6703	-302.55	-115.39
9	3.7037	-299	-115.12
9	3.7371	-293.02	-115.97
9	3.7704	-290.45	-115.12
9	3.8038	-285.58	-115.03
9	3.8372	-280.71	-115.8
9	3.8705	-275.49	-115.55
9	3.9039	-270.36	-115.55
9	3.9373	-265.66	-116.83
9	3.9706	-261.38	-117.68
9	4.004	-255.83	-118.11
9	4.0374	-251.13	-119.39
9	4.0707	-245.57	-119.82
9	4.1041	-240.87	-121.1
9	4.1375	-235.74	-121.1
9	4.1708	-230.61	-121.1
9	4.2042	-225.48	-121.96
9	4.2376	-221.2	-122.81
9	4.2709	-216.07	-122.81
9	4.3043	-211.8	-121.96
9	4.3377	-206.84	-122.3
9	4.371	-202.57	-122.3
9	4.4044	-197.61	-122.64
9	4.4378	-193.33	-122.64
9	4.4711	-188.2	-122.64
9	4.5045	-183.76	-122.3
9	4.5379	-178.88	-123.24
9	4.5712	-174.35	-122.3
9	4.6046	-168.88	-122.47
9	4.638	-163.77	-122.56
9	4.6713	-159.65	-122.81
9	4.7047	-154.09	-123.24
9	4.7381	-150.25	-124.52
9	4.7714	-145.12	-124.52
9	4.8048	-139.99	-124.52
9	4.8382	-134.86	-124.52
9	4.8715	-130.58	-125.38
9	4.9049	-126.31	-125.38
9	4.9383	-122.89	-126.23
9	4.9716	-117.96	-126.1
9	5.005	-113.48	-127.94
9	5.0384	-108.35	-127.94
9	5.0717	-103.55	-127.92
9	5.1051	-98.885	-128.27
9	5.1385	-93.887	-129.32
9	5.1718	-89.546	-131.36
9	5.2052	-85.272	-131.36
9	5.2386	-77.607	-131.72
9	5.2719	-74.335	-130.95
9	5.3053	-71.593	-131.36
9	5.3387	-66.463	-130.51
9	5.372	-62.123	-129.98
9	5.4054	-58.256	-130.34
9	5.4388	-54.495	-131.36
9	5.4721	-50.049	-130.16
9	5.5055	-45.946	-131.36
9	5.5389	-40.816	-130.51
9	5.5722	-37.567	-129.14
9	5.6056	-33.977	-129.65
9	5.639	-28.42	-129.22
9	5.6723	-24.441	-127.74
9	5.7057	-19.443	-127.94
9	5.7391	-16.049	-126.76
9	5.7724	-12.407	-126.34
9	5.8058	-8.3291	-126.23
9	5.8392	-4.9094	-126.23
9	5.8725	-0.63484	-125.38
9	5.9059	4.4947	-124.52
9	5.9393	7.0594	-124.52
9	5.9726	12.616	-124.09
9	6.006	17.318	-123.67
9	6.0394	20.738	-124.52
9	6.0727	25.868	-124.52
9	6.1061	28.945	-123.5
9	6.1395	32.707	-126.23
9	6.1728	38.365	-125.35
9	6.2062	42.453	-126.4
9	6.2396	50.489	-128.28
9	6.2729	54.388	-129.24
9	6.3063	56.645	-129.65
9	6.3397	61.347	-129.22
9	6.373	65.621	-129.22
9	6.4064	69.6	-129.45
9	6.4398	73.612	-128.99
9	6.4731	77.59	-129.22
9	6.5065	81.569	-129.45
9	6.5399	84.686	-129.14
9	6.5732	89.132	-129.65
9	6.6066	93.064	-129.48
9	6.64	97.549	-128.99
9	6.6733	101.1	-128.8
9	6.7067	105.38	-129.65
9	6.7401	110.5	-128.8
9	6.7734	114.35	-128.37
9	6.8068	118.63	-127.51
9	6.8402	122.47	-127.09
9	6.8735	127.18	-126.66
9	6.9069	131.02	-126.23
9	6.9403	135.3	-126.23
9	6.9736	140.16	-125.77
9	7.007	143.85	-126.23
9	7.0404	148.12	-126.23
9	7.0737	152.4	-126.23
9	7.1071	156.24	-126.66
9	7.1405	159.24	-127.94
9	7.1738	165.22	-127.09
9	7.2072	168.64	-127.09
9	7.2406	173.08	-127.6
9	7.2739	180.28	-129.72
9	7.3073	184.26	-130.01
9	7.3407	187.45	-130.51
9	7.374	192.58	-130.51
9	7.4074	196	-131.36
9	7.4408	201.13	-132.22
9	7.4741	206.68	-131.79
9	7.5075	209.68	-131.36
9	7.5409	215.2	-130.77
9	7.5742	219.25	-131.02
9	7.6076	224.64	-130.93
9	7.641	228.62	-131.16
9	7.6743	233.61	-131.36
[truncated: 10,257 more rows]
