# Supplementary material for: A universal function for capacity of bidirectional pedestrian streams: Filling the gaps in the literature
Source: PLoS One. 2018 Dec 19;13(12):e0208496. doi: 10.1371/journal.pone.0208496 (PMC6300270; doi:10.1371/journal.pone.0208496)
Supplement: S1 Data Set — Trajectories are divided into folders for the different experiments within the ZIP archive. Data relative to the own experiments are directly provided as a CSV file. Links are provided for data obtained from open database from third party researchers. (ZIP) [file pone.0208496.s001.zip › datasets/dataset_A/5_1_A.csv]

ped. #	time (s)	x (cm)	y (cm)
1	0.4004	-494.78	-119.39
1	0.43377	-489.65	-119.39
1	0.46713	-484.52	-118.54
1	0.5005	-478.94	-118.64
1	0.53387	-473.83	-118.11
1	0.56723	-469.13	-117.68
1	0.6006	-464	-115.97
1	0.63397	-458.87	-115.97
1	0.66733	-453.74	-115.12
1	0.7007	-449.04	-115.55
1	0.73407	-444.34	-114.26
1	0.76743	-439.21	-114.26
1	0.8008	-434.08	-114.26
1	0.83417	-429.8	-114.26
1	0.86753	-424.67	-114.26
1	0.9009	-420.4	-113.41
1	0.93427	-415.27	-113.41
1	0.96763	-410.14	-114.26
1	1.001	-405.01	-114.26
1	1.0344	-399.88	-114.26
1	1.0677	-394.75	-114.26
1	1.1011	-389.62	-115.12
1	1.1345	-384.49	-115.12
1	1.1678	-379.36	-115.97
1	1.2012	-374.23	-115.97
1	1.2346	-369.96	-115.97
1	1.2679	-364.83	-115.97
1	1.3013	-358.85	-115.97
1	1.3347	-353.72	-115.97
1	1.368	-349.44	-115.97
1	1.4014	-343.88	-115.55
1	1.4348	-339.61	-115.55
1	1.4681	-333.85	-115.07
1	1.5015	-329.09	-115.46
1	1.5349	-323.37	-115.55
1	1.5682	-317.81	-115.12
1	1.6016	-312.68	-114.26
1	1.635	-307.55	-114.26
1	1.6683	-302.85	-113.83
1	1.7017	-298.25	-112.92
1	1.7351	-293.87	-111.7
1	1.7684	-289.6	-111.7
1	1.8018	-284.47	-110.84
1	1.8352	-280.19	-110.84
1	1.8685	-275.82	-110.39
1	1.9019	-271.19	-110.09
1	1.9353	-266.51	-109.99
1	1.9686	-262.15	-110.25
1	2.002	-257.96	-109.99
1	2.0354	-252.84	-110.84
1	2.0687	-249.42	-110.84
1	2.1021	-243.43	-110.84
1	2.1355	-239.16	-110.84
1	2.1688	-234.03	-111.7
1	2.2022	-228.9	-112.55
1	2.2356	-225.48	-112.55
1	2.2689	-220.43	-113.15
1	2.3023	-215.22	-113.41
1	2.3357	-210.94	-114.26
1	2.369	-205.82	-114.26
1	2.4024	-200.69	-114.26
1	2.4358	-197.27	-114.26
1	2.4691	-192.64	-114.82
1	2.5025	-188.72	-115.12
1	2.5359	-183.59	-114.26
1	2.5692	-179.31	-115.12
1	2.6026	-175.4	-115.02
1	2.636	-170.76	-114.26
1	2.6693	-165.63	-114.26
1	2.7027	-161.36	-114.26
1	2.7361	-157.09	-114.26
1	2.7694	-151.96	-114.26
1	2.8028	-147.68	-114.26
1	2.8362	-143.41	-112.55
1	2.8695	-137.42	-112.55
1	2.9029	-133.15	-112.55
1	2.9363	-128.87	-112.55
1	2.9696	-123.74	-112.55
1	3.003	-118.61	-112.55
1	3.0364	-114.34	-112.55
1	3.0697	-110.06	-112.55
1	3.1031	-104.94	-113.41
1	3.1365	-100.66	-114.26
1	3.1698	-96.386	-114.26
1	3.2032	-91.256	-114.26
1	3.2366	-86.725	-115.03
1	3.2699	-81.852	-115.97
1	3.3033	-77.578	-115.97
1	3.3367	-72.448	-115.97
1	3.37	-67.187	-116.63
1	3.4034	-63.044	-117.68
1	3.4368	-57.914	-117.68
1	3.4701	-51.93	-117.68
1	3.5035	-47.57	-117.08
1	3.5369	-42.355	-117.17
1	3.5702	-37.396	-116.83
1	3.6036	-31.412	-115.97
1	3.637	-27.992	-115.97
1	3.6703	-21.528	-115.26
1	3.7037	-17.904	-115.63
1	3.7371	-12.604	-114.26
1	3.7704	-9.184	-114.26
1	3.8038	-4.0545	-114.26
1	3.8372	1.9299	-112.55
1	3.8705	7.0594	-112.55
1	3.9039	12.189	-112.55
1	3.9373	16.464	-111.7
1	3.9706	21.593	-110.84
1	4.004	25.868	-110.84
1	4.0374	30.997	-110.84
1	4.0707	36.127	-110.84
1	4.1041	39.546	-110.84
1	4.1375	44.676	-110.84
1	4.1708	48.096	-110.84
1	4.2042	52.37	-110.84
1	4.2376	56.645	-111.7
1	4.2709	60.919	-112.55
1	4.3043	64.339	-112.55
1	4.3377	68.614	-112.55
1	4.371	72.888	-113.41
1	4.4044	77.163	-114.26
1	4.4378	81.437	-115.12
1	4.4711	85.712	-115.97
1	4.5045	90.841	-116.83
1	4.5379	95.116	-117.68
1	4.5712	99.391	-118.54
1	4.6046	104.52	-119.39
1	4.638	107.94	-119.39
1	4.6713	113.07	-119.39
1	4.7047	118.2	-120.25
1	4.7381	121.62	-120.25
1	4.7714	126.32	-121.53
1	4.8048	130.17	-121.1
1	4.8382	133.59	-121.1
1	4.8715	138.72	-121.1
1	4.9049	142.14	-121.1
1	4.9383	147.27	-120.25
1	4.9716	152.4	-119.39
1	5.005	155.82	-119.39
1	5.0384	160.94	-118.54
1	5.0717	166.07	-117.68
1	5.1051	171.2	-117.68
1	5.1385	174.62	-117.68
1	5.1718	179.75	-116.83
1	5.2052	184.88	-116.83
1	5.2386	188.3	-116.83
1	5.2719	193.43	-116.83
1	5.3053	198.56	-115.97
1	5.3387	201.98	-116.83
1	5.372	206.26	-115.97
1	5.4054	210.53	-115.97
1	5.4388	213.95	-117.68
1	5.4721	219.08	-117.68
1	5.5055	224.21	-117.68
1	5.5389	227.63	-119.39
1	5.5722	232.76	-119.39
1	5.6056	237.03	-119.39
1	5.639	241.68	-119.74
1	5.6723	247.12	-120.59
1	5.7057	251.57	-121.96
1	5.7391	255.84	-121.1
1	5.7724	260.97	-121.1
1	5.8058	266.1	-121.1
1	5.8392	270.37	-121.1
1	5.8725	274.65	-121.1
1	5.9059	279.78	-121.1
1	5.9393	284.05	-121.1
1	5.9726	288.33	-121.1
1	6.006	293.46	-121.1
1	6.0394	298.59	-121.1
1	6.0727	302.86	-121.1
1	6.1061	307.99	-121.1
1	6.1395	313.12	-120.25
1	6.1728	317.39	-119.39
1	6.2062	322.52	-119.39
1	6.2396	326.8	-118.54
1	6.2729	331.07	-118.54
1	6.3063	335.35	-117.68
1	6.3397	339.62	-117.68
1	6.373	343.04	-117.68
1	6.4064	348.17	-117.68
1	6.4398	351.59	-117.68
1	6.4731	355.01	-117.68
1	6.5065	358.43	-117.68
1	6.5399	362.7	-117.68
1	6.5732	366.13	-117.68
1	6.6066	370.4	-117.68
1	6.64	374.67	-117.68
1	6.6733	378.09	-115.97
1	6.7067	381.51	-115.97
1	6.7401	386.64	-115.97
1	6.7734	390.06	-115.12
1	6.8068	393.48	-114.26
1	6.8402	396.9	-113.41
1	6.8735	401.18	-112.55
1	6.9069	404.6	-111.7
1	6.9403	408.87	-110.84
1	6.9736	412.29	-109.13
1	7.007	416.57	-108.28
1	7.0404	420.84	-106.57
1	7.0737	425.11	-105.71
1	7.1071	430.24	-104.86
1	7.1405	434.52	-103.15
1	7.1738	439.65	-102.29
1	7.2072	443.58	-102.47
1	7.2406	451.88	-103.54
1	7.2739	454.18	-103.15
1	7.3073	455.89	-106.57
1	7.3407	462.33	-106.5
1	7.374	465.72	-103.58
1	7.4074	466.15	-108.28
1	7.4408	467.86	-108.28
1	7.4741	472.99	-106.57
1	7.5075	477.61	-107.59
1	7.5409	481.54	-108.28
1	7.5742	485.47	-108.96
1	7.6076	489.23	-109.99
1	7.641	493.46	-110.57
1	7.6743	496.93	-111.7
2	0.4004	-499.91	4.5709
2	0.43377	-494.78	4.5709
2	0.46713	-489.65	4.5709
2	0.5005	-483.66	4.5709
2	0.53387	-478.59	4.2557
2	0.56723	-473.4	4.5709
2	0.6006	-469.13	3.7159
2	0.63397	-464	2.861
2	0.66733	-459.38	3.8869
2	0.7007	-455.02	1.5786
2	0.73407	-449.47	1.1512
2	0.76743	-444.34	1.1512
2	0.8008	-439.21	1.1512
2	0.83417	-434.93	1.1512
2	0.86753	-429.8	1.1512
2	0.9009	-424.67	1.1512
2	0.93427	-419.55	3.7159
2	0.96763	-413.56	2.861
2	1.001	-409.29	2.861
2	1.0344	-404.16	3.7159
2	1.0677	-399.03	4.5709
2	1.1011	-393.04	6.2807
2	1.1345	-387.91	4.5709
2	1.1678	-381.93	4.5709
2	1.2012	-376.8	6.2807
2	1.2346	-370.81	7.9905
2	1.2679	-364.83	7.9905
2	1.3013	-359.7	9.7004
2	1.3347	-353.72	9.7004
2	1.368	-348.59	10.555
2	1.4014	-343.46	11.41
2	1.4348	-336.62	11.41
2	1.4681	-331.49	11.41
2	1.5015	-325.5	11.41
2	1.5349	-319.52	11.41
2	1.5682	-313.54	11.41
2	1.6016	-307.55	11.41
2	1.635	-302.42	11.41
2	1.6683	-296.44	11.41
2	1.7017	-291.18	11.213
2	1.7351	-285.32	11.41
2	1.7684	-280.09	11.049
2	1.8018	-274.21	11.41
2	1.8352	-269.08	11.41
2	1.8685	-263.85	11.903
2	1.9019	-257.96	13.12
2	1.9353	-252.84	13.12
2	1.9686	-247.71	14.83
2	2.002	-242.58	14.83
2	2.0354	-236.76	17.053
2	2.0687	-230.61	16.54
2	2.1021	-226.23	16.942
2	2.1355	-219.49	18.25
2	2.1688	-214.36	18.25
2	2.2022	-209.04	20.091
2	2.2356	-202.4	21.669
2	2.2689	-197.27	21.669
2	2.3023	-192.04	23.781
2	2.3357	-185.3	25.089
2	2.369	-180.17	25.089
2	2.4024	-174.18	25.944
2	2.4358	-169.4	26.429
2	2.4691	-163.92	26.799
2	2.5025	-157.09	26.799
2	2.5359	-152.81	28.509
2	2.5692	-146.83	26.799
2	2.6026	-141.7	28.509
2	2.636	-134.86	26.799
2	2.6693	-128.87	26.799
2	2.7027	-123.74	26.799
2	2.7361	-118.61	26.799
2	2.7694	-113.48	26.799
2	2.8028	-108.35	26.799
2	2.8362	-103.22	26.799
2	2.8695	-98.096	26.799
2	2.9029	-93.393	28.081
2	2.9363	-87.665	28.167
2	2.9696	-82.707	28.509
2	3.003	-78.432	27.654
2	3.0364	-73.303	28.509
2	3.0697	-67.318	28.509
2	3.1031	-61.334	28.509
2	3.1365	-56.205	28.509
2	3.1698	-51.075	28.509
2	3.2032	-45.946	28.509
2	3.2366	-40.816	28.509
2	3.2699	-34.832	28.509
2	3.3033	-29.702	28.509
2	3.3367	-22.863	29.363
2	3.37	-19.443	29.363
2	3.4034	-16.006	28.628
2	3.4368	-10.894	28.509
2	3.4701	-5.7644	28.509
2	3.5035	-2.7721	28.936
2	3.5369	1.9299	26.799
2	3.5702	7.0594	26.799
2	3.6036	9.4532	25.602
2	3.637	13.899	24.234
2	3.6703	19.028	23.379
2	3.7037	22.448	21.669
2	3.7371	25.013	21.669
2	3.7704	30.142	19.959
2	3.8038	34.417	18.25
2	3.8372	37.837	16.54
2	3.8705	42.111	14.83
2	3.9039	46.386	14.83
2	3.9373	49.805	13.12
2	3.9706	54.935	11.41
2	4.004	58.355	11.41
2	4.0374	61.603	11.068
2	4.0707	66.904	9.7004
2	4.1041	71.178	9.7004
2	4.1375	75.111	10.384
2	4.1708	79.385	9.0164
2	4.2042	84.002	7.9905
2	4.2376	89.132	7.9905
2	4.2709	95.116	8.8454
2	4.3043	101.1	9.7004
2	4.3377	106.23	9.7004
2	4.371	112.21	9.7004
2	4.4044	118.2	9.7004
2	4.4378	124.18	9.7004
2	4.4711	130.17	9.7004
2	4.5045	134.84	9.1085
2	4.5379	140.43	7.9905
2	4.5712	144.7	7.9905
2	4.6046	150.34	7.3066
2	4.638	155.64	5.9387
2	4.6713	161.2	5.5766
2	4.7047	166.93	4.5709
2	4.7381	171.2	2.861
2	4.7714	176.16	2.5191
2	4.8048	181.46	1.1512
2	4.8382	188.3	-0.55866
2	4.8715	193.43	-0.55866
2	4.9049	198.56	-1.4136
2	4.9383	204.54	-1.4136
2	4.9716	210.02	-2.4395
2	5.005	216.51	-3.1234
2	5.0384	222.5	-3.9783
2	5.0717	227.63	-3.9783
2	5.1051	232.76	-3.9783
2	5.1385	237.89	-5.6882
2	5.1718	243.02	-5.6882
2	5.2052	248.15	-5.6882
2	5.2386	253.63	-5.9899
2	5.2719	258.87	-5.9512
2	5.3053	264.85	-5.9512
2	5.3387	272.08	-5.6882
2	5.372	277.21	-4.8332
2	5.4054	284.05	-4.8332
2	5.4388	290.04	-4.8332
2	5.4721	296.02	-4.8332
2	5.5055	301.15	-4.8332
2	5.5389	307.99	-4.8332
2	5.5722	313.12	-4.8332
2	5.6056	318.25	-4.8332
2	5.639	323.38	-4.8332
2	5.6723	328.51	-5.6882
2	5.7057	333.13	-5.0042
2	5.7391	339.62	-5.6882
2	5.7724	344.75	-6.5431
2	5.8058	350.74	-6.5431
2	5.8392	356.72	-6.5431
2	5.8725	361.85	-6.5431
2	5.9059	367.83	-6.5431
2	5.9393	372.96	-6.5431
2	5.9726	378.52	-4.4058
2	6.006	384.08	-3.9783
2	6.0394	390.06	-4.8332
2	6.0727	395.19	-4.8332
2	6.1061	400.32	-3.9783
2	6.1395	405.45	-3.9783
2	6.1728	410.58	-3.9783
2	6.2062	414.86	-3.1234
2	6.2396	419.64	-2.6382
2	6.2729	425.11	-2.2685
2	6.3063	430.24	-0.55866
2	6.3397	436.23	-0.55866
2	6.373	442.21	-0.55866
2	6.4064	447.92	-0.46967
2	6.4398	453.98	-0.75004
2	6.4731	460.67	-2.239
2	6.5065	464.96	-0.14164
2	6.5399	466.95	-3.2043
2	6.5732	475.13	-0.98612
2	6.6066	479.83	-3.1234
2	6.64	485.39	-2.6959
2	6.6733	490.09	-4.8332
2	6.7067	494.36	-4.8332
2	6.7401	499.49	-7.398
3	0.5005	-496.92	-65.96
3	0.53387	-492.38	-65.019
3	0.56723	-487.94	-64.677
3	0.6006	-482.42	-63.523
3	0.63397	-478.53	-62.968
3	0.66733	-473.4	-62.113
3	0.7007	-468.1	-62.455
3	0.73407	-464	-61.258
3	0.76743	-459.73	-61.258
3	0.8008	-454.6	-61.258
3	0.83417	-449.47	-60.403
3	0.86753	-444.9	-61.14
3	0.9009	-439.63	-60.83
3	0.93427	-435.02	-61.001
3	0.96763	-430.66	-61.258
3	1.001	-425.53	-61.258
3	1.0344	-420.4	-61.258
3	1.0677	-414.93	-61.942
3	1.1011	-410.31	-62.626
3	1.1345	-405.87	-62.968
3	1.1678	-400.74	-62.968
3	1.2012	-395.61	-63.823
3	1.2346	-390.48	-63.823
3	1.2679	-385.35	-63.823
3	1.3013	-380.22	-63.823
3	1.3347	-376.8	-63.823
3	1.368	-371.67	-63.823
3	1.4014	-365.95	-63.428
3	1.4348	-361.41	-62.968
3	1.4681	-356.28	-62.113
3	1.5015	-352.01	-60.403
3	1.5349	-346.45	-60.83
3	1.5682	-342.6	-59.548
3	1.6016	-337.47	-59.548
3	1.635	-332.34	-59.548
3	1.6683	-327.21	-58.693
3	1.7017	-322.94	-57.838
3	1.7351	-317.81	-57.838
3	1.7684	-313.33	-57.033
3	1.8018	-307.98	-57.411
3	1.8352	-304.64	-56.299
3	1.8685	-299.86	-56.983
3	1.9019	-295.58	-56.128
3	1.9353	-291.31	-56.983
3	1.9686	-286.18	-56.983
3	2.002	-282.76	-56.983
3	2.0354	-278.48	-57.838
3	2.0687	-274.21	-58.693
3	2.1021	-269.93	-59.548
3	2.1355	-265.66	-59.548
3	2.1688	-260.1	-60.83
3	2.2022	-256.26	-61.258
3	2.2356	-250.73	-62.705
3	2.2689	-246.85	-62.968
3	2.3023	-241.33	-64.415
3	2.3357	-237.28	-65.019
3	2.369	-233.17	-65.532
3	2.4024	-227.62	-65.96
3	2.4358	-223.34	-66.815
3	2.4691	-218.64	-67.242
3	2.5025	-215.22	-65.532
3	2.5359	-209.74	-65.834
3	2.5692	-206.67	-65.532
3	2.6026	-201.54	-65.532
3	2.636	-198.12	-65.532
3	2.6693	-192.99	-66.387
3	2.7027	-188.72	-66.387
3	2.7361	-185.3	-65.532
3	2.7694	-179.74	-65.96
3	2.8028	-176.75	-65.532
3	2.8362	-171.19	-65.96
3	2.8695	-166.92	-66.815
3	2.9029	-163.07	-65.532
3	2.9363	-158.37	-66.815
3	2.9696	-154.52	-66.387
3	3.003	-151.1	-66.387
3	3.0364	-145.54	-67.67
3	3.0697	-142.55	-68.097
3	3.1031	-139.13	-68.097
3	3.1365	-134	-68.952
3	3.1698	-130.58	-70.662
3	3.2032	-127.16	-70.662
3	3.2366	-123.74	-72.372
3	3.2699	-119.47	-73.227
3	3.3033	-115.88	-74.424
3	3.3367	-111.77	-74.082
3	3.37	-108.18	-76.304
3	3.4034	-104.25	-77.159
3	3.4368	-100.15	-78.527
3	3.4701	-96.386	-78.356
3	3.5035	-92.111	-80.066
3	3.5369	-87.837	-80.066
3	3.5702	-83.134	-81.348
3	3.6036	-79.287	-81.776
3	3.637	-74.158	-81.776
3	3.6703	-69.028	-81.776
3	3.7037	-65.609	-81.776
3	3.7371	-60.479	-81.776
3	3.7704	-55.35	-81.776
3	3.8038	-51.93	-81.776
3	3.8372	-46.458	-81.092
3	3.8705	-41.243	-81.348
3	3.9039	-38.251	-80.066
3	3.9373	-33.977	-80.066
3	3.9706	-26.282	-80.066
3	4.004	-23.718	-80.066
3	4.0374	-19.101	-79.04
3	4.0707	-17.22	-79.382
3	4.1041	-12.604	-78.356
3	4.1375	-8.3291	-78.356
3	4.1708	-4.0545	-78.356
3	4.2042	-0.63484	-78.356
3	4.2376	4.4947	-80.066
3	4.2709	7.9143	-80.066
3	4.3043	13.044	-80.066
3	4.3377	17.147	-81.263
3	4.371	21.593	-81.776
3	4.4044	25.013	-81.776
3	4.4378	29.287	-83.486
3	4.4711	33.562	-83.486
3	4.5045	36.981	-85.195
3	4.5379	42.111	-85.195
3	4.5712	46.134	-86.201
3	4.6046	50.66	-86.905
3	4.638	54.532	-87.66
3	4.6713	59.209	-88.615
3	4.7047	62.629	-88.615
3	4.7381	66.049	-88.615
3	4.7714	71.178	-88.615
3	4.8048	74.683	-89.727
3	4.8382	78.478	-88.878
3	4.8715	83.147	-89.47
3	4.9049	86.567	-88.615
3	4.9383	89.987	-88.615
3	4.9716	94.261	-88.615
3	5.005	99.22	-88.957
3	5.0384	102.98	-88.273
3	5.0717	106.23	-88.615
3	5.1051	110.5	-86.905
3	5.1385	115.63	-86.905
3	5.1718	119.05	-86.905
3	5.2052	124.53	-86.221
3	5.2386	129.06	-85.965
3	5.2719	133.42	-85.537
3	5.3053	137.86	-86.905
3	5.3387	142.14	-86.905
3	5.372	146.41	-86.905
3	5.4054	151.54	-86.905
3	5.4388	155.82	-86.905
3	5.4721	159.66	-87.333
3	5.5055	163.51	-86.905
3	5.5389	166.93	-87.76
3	5.5722	172.06	-88.615
3	5.6056	175.99	-88.444
3	5.639	179.75	-88.615
3	5.6723	184.03	-90.325
3	5.7057	188.3	-90.325
3	5.7391	195.14	-90.325
3	5.7724	196.53	-90.556
3	5.8058	200.27	-90.325
3	5.8392	204.97	-91.607
3	5.8725	208.65	-90.838
3	5.9059	213.1	-90.325
3	5.9393	216.51	-90.325
3	5.9726	220.79	-90.325
3	6.006	224.21	-90.325
3	6.0394	229.68	-90.496
3	6.0727	231.9	-90.325
3	6.1061	236.18	-90.325
3	6.1395	239.6	-90.325
3	6.1728	244.73	-90.325
3	6.2062	248.15	-90.325
3	6.2396	252.42	-90.325
3	6.2729	254.99	-90.325
3	6.3063	259.26	-90.325
3	6.3397	264.05	-90.154
3	6.373	267.47	-90.154
3	6.4064	271.23	-90.325
3	6.4398	274.65	-90.325
3	6.4731	278.92	-92.035
3	6.5065	283.2	-92.035
3	6.5399	287.05	-92.462
3	6.5732	290.89	-92.89
3	6.6066	294.31	-92.89
3	6.64	299.01	-94.172
3	6.6733	302.69	-94.087
3	6.7067	306.28	-94.6
3	6.7401	310.56	-94.6
3	6.7734	313.98	-94.6
3	6.8068	317.69	-94.83
3	6.8402	321.67	-94.6
3	6.8735	325.94	-94.6
3	6.9069	329.79	-93.317
3	6.9403	332.78	-92.89
3	6.9736	336.2	-92.035
3	7.007	339.62	-91.18
3	7.0404	344.1	-90.237
3	7.0737	346.67	-88.222
3	7.1071	349.88	-87.76
3	7.1405	353.3	-86.05
3	7.1738	356.72	-84.341
3	7.2072	361	-82.631
3	7.2406	365.27	-80.921
3	7.2739	369.55	-79.211
3	7.3073	373.82	-77.501
3	7.3407	377.24	-75.791
3	7.374	380.66	-74.082
3	7.4074	385.79	-74.082
3	7.4408	390.06	-72.372
3	7.4741	394.34	-72.372
3	7.5075	398.61	-70.662
3	7.5409	402.89	-70.662
3	7.5742	406.31	-68.952
3	7.6076	411.44	-68.952
3	7.641	415.71	-68.952
3	7.6743	420.5	-67.926
3	7.7077	425.11	-67.242
3	7.7411	429.98	-67.478
3	7.7744	435.37	-67.242
3	7.8078	443.01	-68.245
3	7.8412	450.14	-68.362
3	7.8745	452.82	-64.308
3	7.9079	461.45	-64.841
3	7.9413	465.07	-64.317
3	7.9746	465.72	-64.25
3	8.008	470.38	-63.596
3	8.0414	476.41	-62.113
3	8.0747	482.39	-62.113
3	8.1081	487.52	-62.113
3	8.1415	492.59	-61.405
3	8.1748	498.64	-61.258
4	1.0677	-497.34	64.415
4	1.1011	-492.21	64.415
4	1.1345	-488.79	64.415
4	1.1678	-485.87	64.466
4	1.2012	-481.44	64.563
4	1.2346	-473.4	64.415
4	1.2679	-469.99	64.415
4	1.3013	-464.86	66.125
4	1.3347	-459.73	66.125
4	1.368	-454.6	66.125
4	1.4014	-449.47	66.125
4	1.4348	-444.34	66.125
4	1.4681	-440.49	66.552
4	1.5015	-434.08	67.835
4	1.5349	-428.95	67.835
4	1.5682	-423.82	67.835
4	1.6016	-420.4	67.835
4	1.635	-415.27	67.835
4	1.6683	-410.14	67.835
4	1.7017	-405.01	67.835
4	1.7351	-399.88	66.125
4	1.7684	-396.89	65.698
4	1.8018	-391.33	64.415
4	1.8352	-385.35	64.415
4	1.8685	-381.07	64.415
4	1.9019	-375.94	64.415
4	1.9353	-370.81	62.705
4	1.9686	-365.69	61.85
4	2.002	-360.56	60.995
4	2.0354	-356.96	61.508
4	2.0687	-352.01	60.995
4	2.1021	-347.73	60.141
4	2.1355	-342.6	60.141
4	2.1688	-337.47	60.995
4	2.2022	-332.34	60.995
4	2.2356	-328.07	60.995
4	2.2689	-323.79	60.995
4	2.3023	-317.81	61.85
4	2.3357	-312.68	62.705
4	2.369	-307.55	62.705
4	2.4024	-302.42	62.705
4	2.4358	-297.29	62.705
4	2.4691	-292.16	64.415
4	2.5025	-287.89	64.415
4	2.5359	-282.76	64.415
4	2.5692	-278.48	64.415
4	2.6026	-273.35	64.415
4	2.636	-268.22	64.415
4	2.6693	-263.1	64.415
4	2.7027	-257.96	63.56
4	2.7361	-252.84	63.56
4	2.7694	-248.56	62.705
4	2.8028	-244.12	61.508
4	2.8362	-237.45	60.995
4	2.8695	-233.17	59.286
4	2.9029	-227.19	59.286
4	2.9363	-222.06	57.576
4	2.9696	-216.93	57.576
4	3.003	-212.26	56.458
4	3.0364	-207.53	55.011
4	3.0697	-203.34	55.267
4	3.1031	-198.12	54.156
4	3.1365	-194.7	54.156
4	3.1698	-188.72	54.156
4	3.2032	-184.44	54.156
4	3.2366	-180.56	53.038
4	3.2699	-175.89	54.156
4	3.3033	-170.76	53.301
4	3.3367	-165.63	53.301
4	3.37	-160.5	53.301
4	3.4034	-154.52	53.301
4	3.4368	-149.39	53.301
4	3.4701	-144.94	52.959
4	3.5035	-138.28	54.156
4	3.5369	-133.15	54.156
4	3.5702	-128.02	54.156
4	3.6036	-123.74	54.156
4	3.637	-119.47	54.156
4	3.6703	-114.34	52.446
4	3.7037	-110.06	52.446
4	3.7371	-105.79	52.446
4	3.7704	-100.66	50.736
4	3.8038	-96.386	49.027
4	3.8372	-92.111	49.027
4	3.8705	-86.981	47.317
4	3.9039	-81.852	45.607
4	3.9373	-76.722	44.752
4	3.9706	-71.593	43.042
4	4.004	-66.463	42.187
4	4.0374	-62.454	40.713
4	4.0707	-57.059	38.768
4	4.1041	-51.075	37.913
4	4.1375	-47.862	38.001
4	4.1708	-42.526	37.058
4	4.2042	-38.251	35.348
4	4.2376	-32.267	35.348
4	4.2709	-25.427	34.493
4	4.3043	-21.796	33.189
4	4.3377	-19.743	33.73
4	4.371	-15.497	32.849
4	4.4044	-11.321	32.356
4	4.4378	-5.8233	32.076
4	4.4711	-1.4898	32.783
4	4.5045	3.2469	32.575
4	4.5379	8.7693	32.783
4	4.5712	13.044	32.783
4	4.6046	18.173	31.928
4	4.638	23.303	31.928
4	4.6713	28.432	31.928
4	4.7047	33.562	31.928
4	4.7381	38.691	30.218
4	4.7714	42.624	29.534
4	4.8048	48.096	30.218
4	4.8382	53.225	29.363
4	4.8715	58.355	29.363
4	4.9049	63.484	28.509
4	4.9383	68.614	28.509
4	4.9716	73.743	27.654
4	5.005	78.47	27.553
4	5.0384	83.542	27.391
4	5.0717	89.132	26.799
4	5.1051	93.406	26.799
4	5.1385	98.536	26.799
4	5.1718	103.67	26.799
4	5.2052	108.8	26.799
4	5.2386	113.92	26.799
4	5.2719	119.05	26.799
4	5.3053	124.18	26.799
4	5.3387	129.31	25.944
4	5.372	134.44	25.944
4	5.4054	140.43	25.089
4	5.4388	143.45	25.352
4	5.4721	149.11	25.286
4	5.5055	154.96	24.234
4	5.5389	160.94	23.379
4	5.5722	166.07	23.379
4	5.6056	171.2	22.524
4	5.639	176.33	21.669
4	5.6723	181.46	19.959
4	5.7057	187.45	19.959
4	5.7391	192.28	18.874
4	5.7724	198.56	17.395
4	5.8058	202.84	15.685
4	5.8392	209.68	15.685
4	5.8725	214.8	15.685
4	5.9059	221.64	14.83
4	5.9393	226.77	14.83
4	5.9726	232.76	14.83
4	6.006	237.89	15.685
4	6.0394	243.02	16.54
4	6.0727	248.15	16.54
4	6.1061	253.28	18.25
4	6.1395	258.4	18.25
4	6.1728	262.68	19.959
4	6.2062	267.81	20.814
4	6.2396	272.08	20.814
4	6.2729	278.92	22.524
4	6.3063	283.95	23.781
4	6.3397	290.04	24.234
4	6.373	295.17	25.089
4	6.4064	300.3	25.089
4	6.4398	305	24.661
4	6.4731	311.28	25.747
4	6.5065	315.26	24.661
4	6.5399	320.81	24.234
4	6.5732	326.12	23.721
4	6.6066	331.93	24.234
4	6.64	335.77	22.952
4	6.6733	342.19	23.379
4	6.7067	347.32	22.524
4	6.7401	352.1	20.985
4	6.7734	357.07	21.971
4	6.8068	362.7	21.669
4	6.8402	368.79	22.122
4	6.8735	373.82	21.669
4	6.9069	379.8	22.524
4	6.9403	383.65	22.952
4	6.9736	389.21	24.234
4	7.007	393.14	24.918
4	7.0404	399.47	25.944
4	7.0737	403.74	26.799
4	7.1071	407.59	27.226
4	7.1405	413.14	29.363
4	7.1738	417.42	30.218
4	7.2072	421.52	32.27
4	7.2406	426.82	33.638
4	7.2739	431.95	35.348
4	7.3073	436.23	36.203
4	7.3407	440.5	37.913
4	7.374	449.76	40.226
4	7.4074	453.33	41.332
4	7.4408	457	40.563
4	7.4741	461.62	42.07
4	7.5075	467.06	44.098
4	7.5409	471.28	41.332
4	7.5742	473.23	43.863
4	7.6076	479.4	43.47
4	7.641	484.53	43.47
4	7.6743	490.09	44.752
4	7.7077	496.07	43.897
5	1.0677	-496.49	124.26
5	1.1011	-491.87	124.94
5	1.1345	-487.94	124.26
5	1.1678	-483.47	124.13
5	1.2012	-480.24	124.26
5	1.2346	-475.97	122.55
5	1.2679	-470.84	122.55
5	1.3013	-467.42	122.55
5	1.3347	-462.29	120.84
5	1.368	-457.49	120.77
5	1.4014	-453.74	119.99
5	1.4348	-448.61	119.13
5	1.4681	-443.06	118.7
5	1.5015	-439.21	118.28
5	1.5349	-434.93	117.42
5	1.5682	-429.38	116.99
5	1.6016	-425.53	117.42
5	1.635	-420.83	116.99
5	1.6683	-416.13	116.57
5	1.7017	-412.28	116.99
5	1.7351	-408.43	117.42
5	1.7684	-403.73	116.99
5	1.8018	-399.88	117.42
5	1.8352	-394.75	118.28
5	1.8685	-391.33	118.28
5	1.9019	-386.2	119.13
5	1.9353	-378.94	120.41
5	1.9686	-375.94	119.13
5	2.002	-369.53	121.27
5	2.0354	-364.4	122.98
5	2.0687	-360.38	121.35
5	2.1021	-355.43	123.4
5	2.1355	-351.45	122.67
5	2.1688	-348.59	123.4
5	2.2022	-344.31	122.55
5	2.2356	-340.04	122.55
5	2.2689	-336.62	122.55
5	2.3023	-331.49	121.69
5	2.3357	-326.79	122.12
5	2.369	-322.94	121.69
5	2.4024	-317.81	120.84
5	2.4358	-314.39	120.84
5	2.4691	-309.26	120.84
5	2.5025	-304.13	120.84
5	2.5359	-298.57	119.56
5	2.5692	-293.44	119.56
5	2.6026	-290.45	119.13
5	2.636	-285.32	119.13
5	2.6693	-280.62	118.7
5	2.7027	-275.92	119.13
5	2.7361	-271.64	119.13
5	2.7694	-266.69	119.64
5	2.8028	-263.1	119.13
5	2.8362	-257.96	119.99
5	2.8695	-252.49	120.16
5	2.9029	-248.13	119.87
5	2.9363	-244.29	120.84
5	2.9696	-238.82	121.01
5	3.003	-233.69	121.01
5	3.0364	-228.9	123.4
5	3.0697	-222.91	124.26
5	3.1031	-217.61	124.6
5	3.1365	-212.68	123.91
5	3.1698	-210.09	125.11
5	3.2032	-203.42	125.63
5	3.2366	-199.27	124.38
5	3.2699	-194.62	124.86
5	3.3033	-189.57	124.26
5	3.3367	-187.01	124.26
5	3.37	-181.88	124.26
5	3.4034	-177.6	124.26
5	3.4368	-173.21	122.71
5	3.4701	-168.2	122.55
5	3.5035	-163.07	122.55
5	3.5369	-158.14	121.64
5	3.5702	-153.66	120.84
5	3.6036	-148.02	121.01
5	3.637	-143.41	120.84
5	3.6703	-138.28	120.84
5	3.7037	-134	120.84
5	3.7371	-128.87	120.84
5	3.7704	-123.91	120.5
5	3.8038	-119.63	121.4
5	3.8372	-115.19	123.4
5	3.8705	-110.24	121.42
5	3.9039	-106.65	123.4
5	3.9373	-101.52	123.4
5	3.9706	-95.531	123.4
5	4.004	-92.966	125.11
5	4.0374	-85.785	124.43
5	4.0707	-83.562	125.11
5	4.1041	-77.406	126.48
5	4.1375	-72.448	125.97
5	4.1708	-66.976	127.51
5	4.2042	-62.531	127.85
5	4.2376	-57.059	126.82
5	4.2709	-51.93	126.82
5	4.3043	-48.51	127.68
5	4.3377	-43.381	127.68
5	4.371	-40.132	129.05
5	4.4044	-35.122	127.35
5	4.4378	-31.925	128.36
5	4.4711	-24.573	126.82
5	4.5045	-22.863	126.82
5	4.5379	-19.311	125.77
5	4.5712	-14.012	127.18
5	4.6046	-9.184	125.97
5	4.638	-4.2255	127.34
5	4.6713	-0.63484	125.97
5	4.7047	4.4947	125.97
5	4.7381	7.9143	125.11
5	4.7714	13.044	125.11
5	4.8048	17.318	125.11
5	4.8382	22.448	125.11
5	4.8715	28.703	125.24
5	4.9049	32.707	125.97
5	4.9383	36.981	125.97
5	4.9716	40.401	126.82
5	5.005	45.531	126.82
5	5.0384	51.515	127.68
5	5.0717	54.181	128.08
5	5.1051	59.209	128.53
5	5.1385	63.337	129.45
5	5.1718	67.759	130.24
5	5.2052	75.453	130.24
5	5.2386	80.582	131.95
5	5.2719	84.857	131.95
5	5.3053	89.132	131.95
5	5.3387	94.261	133.66
5	5.372	99.391	133.66
5	5.4054	102.81	133.66
5	5.4388	107.08	133.66
5	5.4721	111.36	133.66
5	5.5055	116.49	133.66
5	5.5389	120.76	133.66
5	5.5722	124.15	132.19
5	5.6056	129.31	131.95
5	5.639	133.59	131.95
5	5.6723	138.26	130.84
5	5.7057	142.56	131.53
5	5.7391	147.27	131.1
5	5.7724	153.08	130.76
5	5.8058	158.92	130.26
5	5.8392	163.51	131.95
5	5.8725	168.64	131.95
5	5.9059	173.77	131.95
5	5.9393	176.85	131.27
5	5.9726	182.32	131.95
5	6.006	187.45	131.95
5	6.0394	193.43	131.95
5	6.0727	196.51	132.13
5	6.1061	201.55	132.38
5	6.1395	206.26	132.81
5	6.1728	209.68	133.66
5	6.2062	214.8	133.66
5	6.2396	219.93	133.66
5	6.2729	226.26	133.49
5	6.3063	231.47	134.09
5	6.3397	236.6	134.09
5	6.373	241.14	135.03
5	6.4064	246.01	133.24
5	6.4398	252.25	133.32
5	6.4731	256.35	132.98
5	6.5065	260.87	132.67
5	6.5399	265.27	132.28
5	6.5732	270.37	131.95
5	6.6066	274.14	130.41
5	6.64	278.92	130.24
5	6.6733	283.2	128.53
5	6.7067	288.33	128.53
5	6.7401	293.46	126.82
5	6.7734	298.59	126.82
5	6.8068	303.72	126.82
5	6.8402	307.99	125.97
5	6.8735	312.26	125.97
5	6.9069	319.1	125.97
5	6.9403	324.23	125.97
5	6.9736	327.65	125.97
5	7.007	333.21	123.83
5	7.0404	338.34	123.83
5	7.0737	342.62	122.98
5	7.1071	346.46	124.26
5	7.1405	351.59	124.26
5	7.1738	356.72	123.4
5	7.2072	361	123.4
5	7.2406	366.89	122.29
5	7.2739	371.25	123.4
5	7.3073	377.58	122.38
5	7.3407	382.37	123.4
5	7.374	387.5	123.4
5	7.4074	393.48	121.69
5	7.4408	397.76	121.69
5	7.4741	402.89	121.69
5	7.5075	408.02	121.69
5	7.5409	413.14	120.84
5	7.5742	418.27	119.99
5	7.6076	421.69	119.99
5	7.641	426.82	118.28
5	7.6743	431.1	117.42
5	7.7077	435.89	117.59
5	7.7411	440.5	116.57
5	7.7744	449.05	116.57
5	7.8078	459.82	116.17
5	7.8412	458.96	116.26
5	7.8745	461.88	114
5	7.9079	467.05	114.71
5	7.9413	471.28	114.86
5	7.9746	477.26	114.86
5	8.008	482.39	114.86
5	8.0414	487.69	115.2
5	8.0747	491.8	114.86
5	8.1081	496.93	114.86
6	1.635	-499.05	-116.83
6	1.6683	-492.56	-117.51
6	1.7017	-487.08	-117.68
6	1.7351	-481.53	-118.11
6	1.7684	-475.8	-118.19
6	1.8018	-471.21	-118.03
6	1.8352	-465.71	-118.54
6	1.8685	-460.58	-118.54
6	1.9019	-455.55	-118.04
6	1.9353	-449.86	-117.89
6	1.9686	-444.34	-117.68
6	2.002	-439.21	-116.83
6	2.0354	-434.93	-116.83
6	2.0687	-430.23	-117.26
6	2.1021	-424.67	-116.83
6	2.1355	-419.55	-116.83
6	2.1688	-414.42	-116.83
6	2.2022	-409.29	-116.83
6	2.2356	-404.16	-116.83
6	2.2689	-399.03	-115.97
6	2.3023	-394.75	-115.12
6	2.3357	-389.62	-115.12
6	2.369	-384.49	-115.12
6	2.4024	-378.94	-114.69
6	2.4358	-374.23	-114.26
6	2.4691	-369.1	-113.41
6	2.5025	-365.69	-113.41
6	2.5359	-360.56	-113.41
6	2.5692	-355.43	-113.41
6	2.6026	-350.3	-115.12
6	2.636	-345.17	-115.12
6	2.6693	-339.61	-114.69
6	2.7027	-334.91	-114.26
6	2.7361	-329.78	-115.12
6	2.7694	-324.65	-115.12
6	2.8028	-319.52	-115.12
6	2.8362	-315.25	-115.12
6	2.8695	-310.97	-115.12
6	2.9029	-305.84	-115.12
6	2.9363	-300.71	-115.12
6	2.9696	-296.26	-116.49
6	3.003	-292.16	-115.12
6	3.0364	-287.03	-115.12
6	3.0697	-282.76	-115.12
6	3.1031	-278.48	-115.12
6	3.1365	-273.7	-115.8
6	3.1698	-269.93	-115.12
6	3.2032	-264.8	-115.12
6	3.2366	-259.68	-115.12
6	3.2699	-255.4	-115.12
6	3.3033	-251.13	-115.12
6	3.3367	-246	-115.12
6	3.37	-240.87	-115.12
6	3.4034	-235.74	-115.12
6	3.4368	-232.32	-115.12
6	3.4701	-227.19	-115.12
6	3.5035	-223.08	-115.46
6	3.5369	-218.64	-115.12
6	3.5702	-213.94	-115.55
6	3.6036	-209.24	-115.12
6	3.637	-205.82	-115.12
6	3.6703	-200.69	-115.97
6	3.7037	-195.56	-115.97
6	3.7371	-192.14	-116.83
6	3.7704	-187.01	-116.83
6	3.8038	-183.07	-117.51
6	3.8372	-178.12	-117.85
6	3.8705	-173.33	-117.68
6	3.9039	-169.05	-118.54
6	3.9373	-163.92	-118.54
6	3.9706	-158.79	-118.54
6	4.004	-155.38	-118.54
6	4.0374	-150.25	-118.54
6	4.0707	-145.12	-118.54
6	4.1041	-141.7	-118.54
6	4.1375	-136.57	-118.54
6	4.1708	-131.78	-119.22
6	4.2042	-127.16	-118.54
6	4.2376	-122.03	-118.54
6	4.2709	-118.61	-118.54
6	4.3043	-114.19	-117.43
6	4.3377	-109.21	-116.83
6	4.371	-104.94	-116.83
6	4.4044	-100.66	-116.83
6	4.4378	-95.531	-115.97
6	4.4711	-90.743	-115.8
6	4.5045	-86.981	-115.12
6	4.5379	-81.852	-115.12
6	4.5712	-76.722	-115.12
6	4.6046	-73.303	-115.12
6	4.638	-68.173	-115.12
6	4.6713	-63.044	-115.12
6	4.7047	-58.769	-115.12
6	4.7381	-54.495	-115.12
6	4.7714	-49.365	-115.12
6	4.8048	-45.946	-115.12
6	4.8382	-40.816	-115.12
6	4.8715	-36.883	-115.8
6	4.9049	-32.267	-115.97
6	4.9383	-27.137	-115.97
6	4.9716	-20.298	-115.97
6	5.005	-18.588	-115.12
6	5.0384	-13.886	-117.26
6	5.0717	-10.039	-116.83
6	5.1051	-4.9094	-116.83
6	5.1385	-0.68509	-117.03
6	5.1718	3.6397	-116.83
6	5.2052	7.9143	-115.97
6	5.2386	12.189	-115.97
6	5.2719	16.464	-115.97
6	5.3053	20.738	-115.97
6	5.3387	25.013	-115.97
6	5.372	29.287	-115.97
6	5.4054	34.417	-115.12
6	5.4388	37.837	-115.12
6	5.4721	42.966	-115.12
6	5.5055	46.386	-115.12
6	5.5389	51.515	-114.26
6	5.5722	54.935	-114.26
6	5.6056	60.064	-113.41
6	5.639	63.484	-113.41
6	5.6723	68.186	-112.98
6	5.7057	72.033	-113.41
6	5.7391	77.163	-112.55
6	5.7724	80.582	-112.55
6	5.8058	85.712	-111.7
6	5.8392	89.132	-111.7
6	5.8725	93.406	-111.7
6	5.9059	97.681	-110.84
6	5.9393	101.96	-110.84
6	5.9726	106.23	-110.84
6	6.006	110.5	-110.84
6	6.0394	114.78	-110.84
6	6.0727	119.05	-109.99
6	6.1061	123.33	-109.99
6	6.1395	127.6	-109.99
6	6.1728	131.88	-109.13
6	6.2062	135.3	-109.13
6	6.2396	140.43	-109.13
6	6.2729	143.85	-109.13
6	6.3063	147.27	-108.28
6	6.3397	150.69	-109.13
6	6.373	154.1	-109.13
6	6.4064	158.38	-109.13
6	6.4398	162.65	-109.13
6	6.4731	166.78	-109.74
6	6.5065	170.12	-109.43
6	6.5399	174.62	-109.13
6	6.5732	178.04	-109.13
6	6.6066	181.46	-108.28
6	6.64	186.59	-108.28
6	6.6733	190.92	-108.08
6	6.7067	194.8	-108.96
6	6.7401	198.56	-109.13
6	6.7734	202.84	-109.13
6	6.8068	207.11	-109.13
6	6.8402	210.53	-109.13
6	6.8735	213.95	-109.13
6	6.9069	218.22	-109.99
6	6.9403	222.16	-110.67
6	6.9736	225.92	-110.84
6	7.007	229.34	-110.84
6	7.0404	232.76	-110.84
6	7.0737	237.89	-110.84
6	7.1071	241.31	-110.84
6	7.1405	245.15	-112.13
6	7.1738	249.86	-111.7
6	7.2072	253.28	-110.84
6	7.2406	258.4	-110.84
6	7.2739	261.4	-111.27
6	7.3073	265.67	-110.42
6	7.3407	270.37	-109.13
6	7.374	273.79	-107.42
6	7.4074	278.92	-107.42
6	7.4408	282.34	-106.57
6	7.4741	287.47	-104.86
6	7.5075	290.89	-104
6	7.5409	294.31	-103.15
6	7.5742	299.44	-102.29
6	7.6076	304.57	-100.58
6	7.641	307.99	-99.729
6	7.6743	313.12	-98.019
6	7.7077	318.25	-97.164
6	7.7411	323.38	-95.454
6	7.7744	327.82	-94.942
6	7.8078	333.64	-93.745
6	7.8412	338.77	-93.745
6	7.8745	343.04	-92.89
6	7.9079	348.42	-93.594
6	7.9413	351.59	-93.745
6	7.9746	355.87	-94.6
6	8.008	360.14	-94.6
6	8.0414	365.01	-95.06
6	8.0747	369.55	-96.31
6	8.1081	373.82	-96.31
6	8.1415	378.09	-97.164
6	8.1748	383.22	-98.019
6	8.2082	388.35	-98.019
6	8.2416	392.63	-99.729
6	8.2749	398.61	-99.729
6	8.3083	403.74	-99.729
6	8.3417	409.73	-101.44
6	8.375	414.86	-101.44
6	8.4084	419.99	-101.44
6	8.4418	423.4	-101.44
6	8.4751	428.53	-103.15
6	8.5085	433.66	-103.15
6	8.5419	437.08	-104.86
6	8.5752	442.21	-104.86
6	8.6086	446.49	-106.57
6	8.642	454.18	-108.28
6	8.6753	457.6	-109.99
6	8.7087	462.73	-109.13
6	8.7421	467.01	-109.99
6	8.7754	472.99	-109.99
6	8.8088	478.12	-109.99
6	8.8422	483.25	-111.7
6	8.8755	488.38	-111.7
6	8.9089	493.51	-112.55
6	8.9423	498.64	-113.41
7	1.7017	-497.81	35.672
7	1.7351	-493.07	36.203
7	1.7684	-488.79	37.058
7	1.8018	-485.87	36.254
7	1.8352	-482.81	36.203
7	1.8685	-475.97	36.203
7	1.9019	-470.84	36.203
7	1.9353	-465.71	36.203
7	1.9686	-460.75	35.69
7	2.002	-455.45	35.348
7	2.0354	-451.18	35.348
7	2.0687	-445.96	35.091
7	2.1021	-440.92	34.493
7	2.1355	-435.79	34.493
7	2.1688	-430.66	33.638
7	2.2022	-425.53	33.638
7	2.2356	-420.4	33.638
7	2.2689	-416.98	32.783
7	2.3023	-411.85	33.638
7	2.3357	-406.72	34.493
7	2.369	-402.27	35.006
7	2.4024	-397.49	35.69
7	2.4358	-393.21	35.69
7	2.4691	-388.17	36.117
7	2.5025	-384.15	36.374
7	2.5359	-379.88	36.374
7	2.5692	-375.09	36.203
7	2.6026	-370.02	37.205
7	2.636	-364.83	37.058
7	2.6693	-361.41	37.913
7	2.7027	-356.11	38.426
7	2.7361	-351.32	39.109
7	2.7694	-346.88	37.913
7	2.8028	-342.6	37.913
7	2.8362	-337.47	38.768
7	2.8695	-333.2	38.768
7	2.9029	-328.07	37.913
7	2.9363	-322.94	38.768
7	2.9696	-317.81	37.913
7	3.003	-313.59	38.915
7	3.0364	-308.4	37.913
7	3.0697	-304.13	37.913
7	3.1031	-298.62	38.237
7	3.1365	-293.87	37.913
7	3.1698	-289.6	36.203
7	3.2032	-284.81	37.742
7	3.2366	-280.19	37.913
7	3.2699	-275.92	37.913
7	3.3033	-271.64	37.913
7	3.3367	-266.51	37.913
7	3.37	-263.1	38.768
7	3.4034	-257.96	39.623
7	3.4368	-254.54	39.623
7	3.4701	-249.84	40.05
7	3.5035	-246	40.477
7	3.5369	-240.87	41.332
7	3.5702	-237.45	41.332
7	3.6036	-232.32	43.042
7	3.637	-228.73	43.555
7	3.6703	-223.77	43.897
7	3.7037	-219.15	44.923
7	3.7371	-214.36	44.752
7	3.7704	-209.24	44.752
7	3.8038	-205.82	44.752
7	3.8372	-200.69	44.752
7	3.8705	-196.41	45.607
7	3.9039	-192.14	44.752
7	3.9373	-187.01	44.752
7	3.9706	-182.73	43.897
7	4.004	-178.37	43.641
7	4.0374	-173.33	43.042
7	4.0707	-168.2	42.187
7	4.1041	-162.9	42.7
7	4.1375	-157.94	41.332
7	4.1708	-152.81	41.332
7	4.2042	-148.54	39.623
7	4.2376	-143.41	39.623
7	4.2709	-138.28	39.623
7	4.3043	-134	39.623
7	4.3377	-129.73	39.623
7	4.371	-125.45	37.913
7	4.4044	-120.8	38.237
7	4.4378	-116.9	37.058
7	4.4711	-111.94	37.4
7	4.5045	-106.65	36.203
7	4.5379	-103.22	35.348
7	4.5712	-98.609	35.177
7	4.6046	-93.821	34.493
7	4.638	-88.691	34.493
7	4.6713	-83.562	33.638
7	4.7047	-78.432	33.638
7	4.7381	-74.158	33.638
7	4.7714	-68.857	32.441
7	4.8048	-64.754	31.928
7	4.8382	-58.671	31.435
7	4.8715	-54.495	31.073
7	4.9049	-49.365	30.218
7	4.9383	-45.091	30.218
7	4.9716	-39.961	29.363
7	5.005	-34.832	28.509
7	5.0384	-29.702	28.509
7	5.0717	-23.43	27.394
7	5.1051	-19.772	29.429
7	5.1385	-14.916	27.009
7	5.1718	-10.17	27.456
7	5.2052	-5.741	27.431
7	5.2386	-0.63484	27.654
7	5.2719	4.4947	27.654
7	5.3053	8.7693	27.654
7	5.3387	13.899	27.654
7	5.372	19.028	27.654
7	5.4054	23.303	27.654
7	5.4388	27.578	27.654
7	5.4721	33.049	27.483
7	5.5055	37.837	26.799
7	5.5389	42.966	26.799
7	5.5722	48.096	27.654
7	5.6056	53.225	26.799
7	5.639	57.5	26.799
7	5.6723	62.629	26.799
7	5.7057	67.759	25.944
7	5.7391	72.888	25.089
7	5.7724	77.59	24.661
7	5.8058	82.292	23.379
7	5.8392	86.567	23.379
7	5.8725	91.696	21.669
7	5.9059	96.977	21.066
7	5.9393	101.1	19.959
7	5.9726	106.23	19.959
7	6.006	111.36	18.25
7	6.0394	116.49	18.25
7	6.0727	121.62	17.395
7	6.1061	126.75	16.54
7	6.1395	131.88	17.395
7	6.1728	136.15	16.54
7	6.2062	141.28	16.54
7	6.2396	145.52	17.559
7	6.2729	149.83	17.395
7	6.3063	155.47	17.224
7	6.3397	158.38	16.54
7	6.373	163.51	16.54
7	6.4064	168.98	17.566
7	6.4398	173.6	17.908
7	6.4731	178.04	18.25
7	6.5065	182.32	18.25
7	6.5399	188.47	19.446
7	6.5732	193.26	19.446
7	6.6066	198.56	19.959
7	6.64	203.69	19.959
7	6.6733	208.82	19.959
7	6.7067	214.8	20.814
7	6.7401	219.08	20.814
7	6.7734	223.35	20.814
7	6.8068	228.48	20.814
7	6.8402	233.27	20.643
7	6.8735	237.89	20.814
7	6.9069	243.02	20.814
7	6.9403	247.69	20.06
7	6.9736	252.42	19.959
7	7.007	257.55	19.959
7	7.0404	264.39	19.959
7	7.0737	269.52	19.959
7	7.1071	274.65	19.959
7	7.1405	280.63	19.959
7	7.1738	285.76	19.959
7	7.2072	290.89	19.959
7	7.2406	296.02	19.959
7	7.2739	301.15	19.959
7	7.3073	306.28	19.959
7	7.3407	310.94	19.429
7	7.374	316.29	19.255
7	7.4074	320.99	18.592
7	7.4408	325.69	19.019
7	7.4741	330.73	18.933
7	7.5075	335.86	18.933
7	7.5409	340.99	18.933
7	7.5742	346.8	19.275
7	7.6076	351.59	18.25
7	7.641	356.72	18.25
7	7.6743	361.85	18.25
7	7.7077	366.98	18.25
7	7.7411	371.25	18.25
7	7.7744	376.38	18.25
7	7.8078	381.51	18.25
7	7.8412	386.64	16.54
7	7.8745	391.77	16.54
7	7.9079	396.9	16.54
7	7.9413	402.03	16.54
7	7.9746	407.16	16.54
7	8.008	412.29	16.54
7	8.0414	416.57	16.54
7	8.0747	421.34	17.424
7	8.1081	426.82	18.25
7	8.1415	431.75	19.054
7	8.1748	436.66	19.532
7	8.2082	440.16	20.643
7	8.2416	443.92	21.669
7	8.2749	450.76	22.524
7	8.3083	455.09	24.033
7	8.3417	459.16	25.34
7	8.375	465.84	29.556
7	8.4084	467.36	29.784
7	8.4418	473.85	30.218
7	8.4751	478.97	31.928
7	8.5085	484.1	33.638
7	8.5419	489.23	35.348
7	8.5752	494.36	37.058
7	8.6086	499.49	38.768
8	1.7017	-497.77	-25.779
8	1.7351	-491.79	-24.924
8	1.7684	-486.57	-25.522
8	1.8018	-483.66	-26.206
8	1.8352	-475.97	-26.206
8	1.8685	-470.84	-26.206
8	1.9019	-465.71	-27.916
8	1.9353	-462.29	-27.916
8	1.9686	-457.16	-27.061
8	2.002	-452.03	-27.061
8	2.0354	-447.76	-27.061
8	2.0687	-442.63	-27.061
8	2.1021	-438.35	-27.061
8	2.1355	-432.37	-27.061
8	2.1688	-427.24	-27.061
8	2.2022	-422.28	-26.548
8	2.2356	-416.55	-26.634
8	2.2689	-411.85	-26.206
8	2.3023	-406.72	-26.206
8	2.3357	-400.74	-26.206
8	2.369	-397.32	-24.496
8	2.4024	-391.08	-24.582
8	2.4358	-387.06	-24.496
8	2.4691	-382.1	-24.154
8	2.5025	-377.14	-23.47
8	2.5359	-371.74	-23.97
8	2.5692	-367.74	-23.47
8	2.6026	-363.12	-24.496
8	2.636	-357.56	-24.069
8	2.6693	-352.86	-24.496
8	2.7027	-347.73	-24.496
8	2.7361	-342.6	-25.351
8	2.7694	-338.33	-26.206
8	2.8028	-332.69	-26.035
8	2.8362	-328.07	-27.916
8	2.8695	-322.94	-28.771
8	2.9029	-318.24	-30.053
8	2.9363	-313.54	-31.336
8	2.9696	-309.6	-32.362
8	3.003	-304.56	-33.473
8	3.0364	-301.16	-34.655
8	3.0697	-296.78	-35.439
8	3.1031	-292.59	-36.893
8	3.1365	-288.32	-37.748
8	3.1698	-284.38	-38.432
8	3.2032	-280.26	-39.359
8	3.2366	-275.92	-39.885
8	3.2699	-272.5	-40.74
8	3.3033	-267.37	-41.595
8	3.3367	-263.29	-42.581
8	3.37	-259.68	-43.305
8	3.4034	-255.4	-44.16
8	3.4368	-250.27	-45.014
8	3.4701	-246	-45.869
8	3.5035	-242.58	-46.724
8	3.5369	-237.45	-46.724
8	3.5702	-234.03	-46.724
8	3.6036	-229.75	-47.579
8	3.637	-225.48	-48.434
8	3.6703	-220.78	-48.861
8	3.7037	-217.78	-50.144
8	3.7371	-213.68	-50.486
8	3.7704	-209.24	-51.854
8	3.8038	-205.13	-52.196
8	3.8372	-201.11	-53.136
8	3.8705	-197.12	-54.167
8	3.9039	-192.82	-54.931
8	3.9373	-188.29	-55.701
8	3.9706	-184.27	-56.641
8	4.004	-179.14	-58.18
8	4.0374	-175.89	-58.693
8	4.0707	-170.76	-60.403
8	4.1041	-166.49	-61.258
8	4.1375	-161.36	-62.113
8	4.1708	-157.94	-62.968
8	4.2042	-153.15	-63.652
8	4.2376	-148.54	-64.677
8	4.2709	-144.26	-64.677
8	4.3043	-139.99	-65.532
8	4.3377	-135.71	-66.387
8	4.371	-131.44	-67.242
8	4.4044	-127.16	-67.242
8	4.4378	-122.89	-67.242
8	4.4711	-118.61	-67.242
8	4.5045	-114.6	-67.157
8	4.5379	-110.06	-66.387
8	4.5712	-106.65	-65.532
8	4.6046	-101.34	-65.191
8	4.638	-97.241	-64.677
8	4.6713	-92.282	-64.165
8	4.7047	-87.837	-63.823
8	4.7381	-83.562	-63.823
8	4.7714	-79.287	-62.968
8	4.8048	-75.013	-63.823
8	4.8382	-69.883	-63.823
8	4.8715	-65.609	-63.823
8	4.9049	-61.334	-63.823
8	4.9383	-56.888	-64.335
8	4.9716	-51.93	-64.677
8	5.005	-46.8	-64.677
8	5.0384	-42.098	-66.815
8	5.0717	-38.251	-66.387
8	5.1051	-33.122	-68.097
8	5.1385	-28.847	-68.952
8	5.1718	-24.573	-69.807
8	5.2052	-19.443	-71.517
8	5.2386	-16.023	-71.517
8	5.2719	-10.894	-72.372
8	5.3053	-6.1918	-73.654
8	5.3387	-2.3447	-73.227
8	5.372	1.9299	-73.227
8	5.4054	6.2045	-74.082
8	5.4388	11.334	-74.082
8	5.4721	15.267	-73.911
8	5.5055	19.028	-74.082
8	5.5389	22.961	-73.911
8	5.5722	25.868	-73.227
8	5.6056	30.142	-73.227
8	5.639	34.417	-73.227
8	5.6723	39.086	-72.635
8	5.7057	42.966	-72.372
8	5.7391	48.096	-71.517
8	5.7724	52.37	-69.807
8	5.8058	56.645	-68.952
8	5.8392	60.919	-68.952
8	5.8725	66.049	-68.097
8	5.9059	70.152	-67.584
8	5.9393	73.743	-67.242
8	5.9726	78.018	-66.387
8	6.006	82.463	-66.9
8	6.0394	86.567	-66.387
8	6.0727	89.987	-66.387
8	6.1061	94.261	-66.387
8	6.1395	97.681	-67.242
8	6.1728	101.96	-68.097
8	6.2062	104.52	-68.097
8	6.2396	108.97	-68.61
8	6.2729	111.36	-69.807
8	6.3063	114.78	-69.807
8	6.3397	118.2	-69.807
8	6.373	121.62	-70.662
8	6.4064	125.04	-70.662
8	6.4398	128.46	-70.662
8	6.4731	132.31	-71.089
8	6.5065	135.3	-70.662
8	6.5399	139.57	-71.517
8	6.5732	142.99	-71.517
8	6.6066	146.41	-71.517
8	6.64	149.83	-71.517
8	6.6733	153.25	-71.517
8	6.7067	156.67	-71.517
8	6.7401	160.09	-71.517
8	6.7734	163.51	-73.227
8	6.8068	166.93	-73.227
8	6.8402	170.35	-74.936
8	6.8735	172.91	-75.791
8	6.9069	176.33	-76.646
8	6.9403	178.9	-76.646
8	6.9736	183.17	-79.211
8	7.007	184.88	-80.066
8	7.0404	187.88	-81.348
8	7.0737	190.01	-81.776
8	7.1071	194.29	-83.486
8	7.1405	196.85	-83.486
8	7.1738	201.13	-85.195
8	7.2072	204.97	-85.623
8	7.2406	208.82	-86.05
8	7.2739	212.24	-86.905
8	7.3073	215.66	-86.905
8	7.3407	218.22	-86.905
8	7.374	221.64	-86.905
8	7.4074	224.21	-86.905
8	7.4408	227.63	-86.905
8	7.4741	231.9	-87.76
8	7.5075	234.47	-87.76
8	7.5409	239.6	-88.615
8	7.5742	243.02	-88.615
8	7.6076	246.44	-88.615
8	7.641	249.86	-88.615
8	7.6743	253.28	-87.76
8	7.7077	256.69	-86.905
8	7.7411	260.12	-84.341
8	7.7744	263.54	-83.486
8	7.8078	268.66	-81.776
8	7.8412	272.94	-79.211
8	7.8745	277.21	-76.646
8	7.9079	281.49	-74.082
8	7.9413	285.76	-71.517
8	7.9746	289.18	-68.952
8	8.008	293.12	-67.071
8	8.0414	297.73	-64.677
8	8.0747	302.01	-62.113
8	8.1081	306.28	-61.258
8	8.1415	311.41	-59.548
8	8.1748	316.54	-58.693
8	8.2082	321.67	-57.838
8	8.2416	326.8	-56.128
8	8.2749	331.93	-55.273
8	8.3083	337.06	-54.419
8	8.3417	342.19	-52.709
8	8.375	346.46	-52.709
8	8.4084	352.1	-51.683
8	8.4418	357.58	-50.999
8	8.4751	362.7	-50.999
8	8.5085	368.69	-50.144
8	8.5419	372.96	-49.289
8	8.5752	379.46	-48.263
8	8.6086	384.93	-47.579
8	8.642	390.92	-47.579
8	8.6753	396.9	-45.869
8	8.7087	402.03	-45.869
8	8.7421	408.02	-45.869
8	8.7754	413.14	-45.869
8	8.8088	418.27	-45.869
8	8.8422	423.83	-45.442
8	8.8755	429.05	-44.843
8	8.9089	433.66	-44.16
8	8.9423	439.65	-44.16
8	8.9756	450.19	-44.546
8	9.009	454.88	-44.967
8	9.0424	462.37	-45.968
8	9.0757	465.3	-47.579
8	9.1091	469.57	-45.869
8	9.1425	476.41	-47.579
8	9.1758	481.54	-49.289
8	9.2092	487.95	-50.571
8	9.2426	493.51	-50.999
8	9.2759	498.64	-52.709
9	1.8352	-499.05	120.84
9	1.8685	-493.92	121.69
9	1.9019	-488.79	121.69
9	1.9353	-483.66	121.69
9	1.9686	-480.67	122.12
9	2.002	-475.63	123.58
9	2.0354	-468.27	125.11
9	2.0687	-467.04	123.73
9	2.1021	-461.86	123.83
9	2.1355	-458.44	123.83
9	2.1688	-453.74	123.4
9	2.2022	-449.47	122.55
9	2.2356	-445.62	121.27
9	2.2689	-440.06	120.84
9	2.3023	-435.96	120.33
9	2.3357	-431.51	119.99
9	2.369	-426.38	118.28
9	2.4024	-421.25	117.42
9	2.4358	-417.32	116.74
9	2.4691	-412.7	115.71
9	2.5025	-407.58	114
9	2.5359	-402.45	112.29
9	2.5692	-398.77	112.38
9	2.6026	-393.9	111.44
9	2.636	-388.77	110.58
9	2.6693	-385.35	110.58
9	2.7027	-380.22	109.73
9	2.7361	-377.06	110.5
9	2.7694	-372.69	110.07
9	2.8028	-368.33	109.98
9	2.8362	-363.98	108.87
9	2.8695	-359.7	108.87
9	2.9029	-354.57	108.87
9	2.9363	-350.3	108.87
9	2.9696	-346.02	108.87
9	3.003	-342.18	109.3
9	3.0364	-337.47	109.73
9	3.0697	-333.2	109.73
9	3.1031	-328.07	110.58
9	3.1365	-323.79	111.44
9	3.1698	-318.66	112.29
9	3.2032	-314.56	112.63
9	3.2366	-310.25	113.34
9	3.2699	-304.99	114
9	3.3033	-300.71	114
9	3.3367	-295.58	114
9	3.37	-291.65	114.68
9	3.4034	-287.37	114.68
9	3.4368	-282.33	113.57
9	3.4701	-277.63	114
9	3.5035	-272.67	114.34
9	3.5369	-267.37	114
9	3.5702	-262.24	114
9	3.6036	-257.96	114
9	3.637	-253.18	113.83
9	3.6703	-248.56	114
9	3.7037	-243.43	114
9	3.7371	-239.16	114.86
9	3.7704	-235.05	115.2
9	3.8038	-229.75	115.71
9	3.8372	-225.99	116.74
9	3.8705	-221.2	117.42
9	3.9039	-216.93	117.42
9	3.9373	-213.18	118.21
9	3.9706	-207.87	119.81
9	4.004	-202.83	121.34
9	4.0374	-198.63	120.67
9	4.0707	-192.99	122.55
9	4.1041	-188.8	123.66
9	4.1375	-184.01	124.69
9	4.1708	-181.88	125.11
9	4.2042	-178.29	125.63
9	4.2376	-170.76	128.53
9	4.2709	-167.77	128.96
9	4.3043	-163.5	129.82
9	4.3377	-158.79	130.24
9	4.371	-153.66	129.39
9	4.4044	-150.67	130.67
9	4.4378	-147.68	129.39
9	4.4711	-143.28	130.05
9	4.5045	-139.13	129.39
9	4.5379	-134.43	128.96
9	4.5712	-129.73	129.39
9	4.6046	-123.74	130.24
9	4.638	-120.32	128.53
9	4.6713	-116.08	126.66
9	4.7047	-110.92	126.82
9	4.7381	-105.36	128.11
9	4.7714	-100.66	126.82
9	4.8048	-95.531	127.68
9	4.8382	-90.914	127.85
9	4.8715	-87.057	127.55
9	4.9049	-81.425	128.96
9	4.9383	-76.38	128.71
9	4.9716	-72.843	128.27
9	5.005	-68.601	128.11
9	5.0384	-63.899	126.82
9	5.0717	-59.624	128.53
9	5.1051	-56.007	128.4
9	5.1385	-50.22	127.68
9	5.1718	-45.946	130.24
9	5.2052	-40.816	130.24
9	5.2386	-33.977	131.95
9	5.2719	-30.557	131.95
9	5.3053	-25.427	131.95
9	5.3387	-19.846	132.83
9	5.372	-16.707	132.3
9	5.4054	-11.159	134.75
9	5.4388	-6.3284	134.93
9	5.4721	-0.48743	135.43
9	5.5055	4.6908	135.86
9	5.5389	8.4273	135.54
9	5.5722	12.702	135.54
9	5.6056	17.471	135.54
9	5.639	21.74	135.43
9	5.6723	27.449	135.43
9	5.7057	31.852	132.81
9	5.7391	35.272	132.81
9	5.7724	40.401	132.81
9	5.8058	44.847	132.47
9	5.8392	50.66	131.95
9	5.8725	55.106	132.47
9	5.9059	60.064	131.1
9	5.9393	64.162	132.4
9	5.9726	71.178	133.66
9	6.006	75.624	133.32
9	6.0394	79.727	133.66
9	6.0727	84.515	133.49
9	6.1061	87.698	133.49
9	6.1395	91.594	132.94
9	6.1728	97.168	133.83
9	6.2062	101.27	134.18
9	6.2396	106.4	134.18
9	6.2729	109.65	132.81
9	6.3063	115.16	135.05
9	6.3397	120.5	135.61
9	6.373	126.41	136.4
9	6.4064	131.88	136.23
9	6.4398	135.94	137.61
9	6.4731	141.15	137.74
9	6.5065	146.28	137.74
9	6.5399	151.71	138.28
9	6.5732	156.32	138.21
9	6.6066	161.34	138.2
9	6.64	166.93	137.94
9	6.6733	168.64	137.94
9	6.7067	176.33	137.94
9	6.7401	177.62	136.66
9	6.7734	184.85	136.79
9	6.8068	190.57	136.58
9	6.8402	192.58	133.66
9	6.8735	197.71	133.66
9	6.9069	204.89	134.69
9	6.9403	208.82	133.66
9	6.9736	212.92	133.15
9	7.007	218.22	132.81
9	7.0404	224.21	132.81
9	7.0737	229.17	133.15
9	7.1071	234.21	133.58
9	7.1405	238.49	133.58
9	7.1738	243.62	133.58
9	7.2072	248.83	134.01
9	7.2406	252.85	132.38
9	7.2739	259	133.2
9	7.3073	264.13	133.2
9	7.3407	267.38	132.38
9	7.374	272.08	131.95
9	7.4074	277.64	132.38
9	7.4408	282.51	133.32
9	7.4741	287.47	132.81
9	7.5075	292.18	133.24
9	7.5409	297.73	132.81
9	7.5742	303.12	133.27
9	7.6076	309.57	133.39
9	7.641	313.98	132.81
9	7.6743	319.96	132.81
9	7.7077	324.23	131.95
9	7.7411	328.51	131.1
9	7.7744	333.64	131.1
9	7.8078	338.77	130.24
9	7.8412	342.19	129.39
9	7.8745	347.32	127.68
9	7.9079	350.33	127.58
9	7.9413	355.01	125.97
9	7.9746	360.14	125.97
9	8.008	365.44	125.46
9	8.0414	370.4	124.26
9	8.0747	375.53	124.26
9	8.1081	381.17	123.23
9	8.1415	387.07	122.12
9	8.1748	392.29	123.23
9	8.2082	397.33	122.12
9	8.2416	402.89	122.55
9	8.2749	406.31	123.4
9	8.3083	412.29	122.55
9	8.3417	415.71	122.55
9	8.375	421.27	122.12
9	8.4084	425.97	122.55
9	8.4418	430.93	122.89
9	8.4751	435.37	122.55
9	8.5085	440.5	124.26
9	8.5419	445.69	125.24
9	8.5752	452.37	125.52
9	8.6086	455.04	125.97
9	8.642	460.17	125.97
9	8.6753	467.01	125.97
9	8.7087	470.43	125.97
9	8.7421	476.41	126.82
9	8.7754	481.54	125.97
9	8.8088	485.81	125.97
9	8.8422	490.94	125.97
9	8.8755	496.07	125.97
10	2.2689	-498.2	81.513
10	2.3023	-494.78	82.368
10	2.3357	-491.11	82.426
10	2.369	-486.23	83.223
10	2.4024	-483.66	81.513
10	2.4358	-481.1	81.513
10	2.4691	-474.26	81.513
10	2.5025	-469.13	81.513
10	2.5359	-464.35	81.028
10	2.5692	-460.42	80.691
10	2.6026	-455.45	79.804
10	2.636	-450.32	78.949
10	2.6693	-445.36	78.436
10	2.7027	-441.77	78.094
10	2.7361	-436.64	77.239
10	2.7694	-431.51	77.239
10	2.8028	-428.09	77.239
10	2.8362	-422.96	77.239
10	2.8695	-419.12	77.666
10	2.9029	-416.13	78.094
10	2.9363	-411	78.094
10	2.9696	-407.58	78.949
10	3.003	-402.45	78.094
10	3.0364	-397.32	78.094
10	3.0697	-393.9	78.094
10	3.1031	-388.77	78.094
10	3.1365	-383.64	78.094
10	3.1698	-378.51	78.094
10	3.2032	-374.23	78.094
10	3.2366	-369.96	78.094
10	3.2699	-364.83	78.094
10	3.3033	-359.7	78.094
10	3.3367	-354.57	78.094
10	3.37	-350.3	77.239
10	3.4034	-346.02	76.384
10	3.4368	-341.75	74.674
10	3.4701	-337.47	74.674
10	3.5035	-333.2	72.964
10	3.5369	-329.78	71.254
10	3.5702	-325.5	71.254
10	3.6036	-320.37	69.545
10	3.637	-316.95	67.835
10	3.6703	-312.19	67.488
10	3.7037	-308.06	65.441
10	3.7371	-304.13	64.415
10	3.7704	-299.81	64.056
10	3.8038	-296.44	62.705
10	3.8372	-291.82	61.679
10	3.8705	-287.89	60.995
10	3.9039	-284.47	60.995
10	3.9373	-281.05	60.995
10	3.9706	-275.92	60.995
10	4.004	-272.5	60.995
10	4.0374	-267.37	60.995
10	4.0707	-263.95	60.995
10	4.1041	-260.53	60.995
10	4.1375	-255.4	60.995
10	4.1708	-251.98	60.995
10	4.2042	-247.71	60.995
10	4.2376	-243.2	62.174
10	4.2709	-239.09	62.289
10	4.3043	-234.88	62.705
10	4.3377	-230.61	63.56
10	4.371	-226.33	63.56
10	4.4044	-222.91	63.56
10	4.4378	-217.78	63.56
10	4.4711	-214.36	62.705
10	4.5045	-210.94	61.85
10	4.5379	-207.53	60.141
10	4.5712	-204.1	59.286
10	4.6046	-199.83	58.431
10	4.638	-196.41	56.721
10	4.6713	-192.14	55.866
10	4.7047	-188.72	55.011
10	4.7381	-185.3	52.446
10	4.7714	-181.79	52.146
10	4.8048	-176.75	49.882
10	4.8382	-173.33	48.172
[truncated: 10,365 more rows]
