# Supplementary material for: A universal function for capacity of bidirectional pedestrian streams: Filling the gaps in the literature
Source: PLoS One. 2018 Dec 19;13(12):e0208496. doi: 10.1371/journal.pone.0208496 (PMC6300270; doi:10.1371/journal.pone.0208496)
Supplement: S1 Data Set — Trajectories are divided into folders for the different experiments within the ZIP archive. Data relative to the own experiments are directly provided as a CSV file. Links are provided for data obtained from open database from third party researchers. (ZIP) [file pone.0208496.s001.zip › datasets/dataset_A/5_1_B.csv]

ped. #	time (s)	x (cm)	y (cm)
1	0.66733	-497.74	35.449
1	0.7007	-492.81	36.117
1	0.73407	-487.94	37.058
1	0.76743	-481.1	37.058
1	0.8008	-475.11	38.768
1	0.83417	-469.99	38.768
1	0.86753	-464	37.913
1	0.9009	-458.87	38.768
1	0.93427	-453.64	39.17
1	0.96763	-446.9	40.477
1	1.001	-441.77	40.477
1	1.0344	-435.79	40.477
1	1.0677	-430.66	40.477
1	1.1011	-425.53	40.477
1	1.1345	-419.55	40.477
1	1.1678	-413.56	40.477
1	1.2012	-408.43	39.623
1	1.2346	-403.3	38.768
1	1.2679	-397.32	38.768
1	1.3013	-392.44	37.998
1	1.3347	-386.89	37.571
1	1.368	-380.22	37.058
1	1.4014	-375.09	37.058
1	1.4348	-369.96	37.058
1	1.4681	-363.12	37.058
1	1.5015	-358.58	35.808
1	1.5349	-352.01	37.058
1	1.5682	-346.88	37.058
1	1.6016	-340.89	37.058
1	1.635	-334.91	37.913
1	1.6683	-329.78	38.768
1	1.7017	-323.79	38.768
1	1.7351	-318.56	39.17
1	1.7684	-311.82	40.477
1	1.8018	-304.99	40.477
1	1.8352	-299.86	40.477
1	1.8685	-294.6	41.99
1	1.9019	-287.89	43.897
1	1.9353	-281.9	45.607
1	1.9686	-276.45	44.128
1	2.002	-269.93	45.607
1	2.0354	-263.95	45.607
1	2.0687	-257.96	45.607
1	2.1021	-252.84	45.607
1	2.1355	-246	45.607
1	2.1688	-240.87	45.607
1	2.2022	-235.57	44.41
1	2.2356	-228.9	43.897
1	2.2689	-223.4	42.696
1	2.3023	-216.93	42.187
1	2.3357	-212.23	41.76
1	2.369	-204.96	40.477
1	2.4024	-198.98	40.477
1	2.4358	-192.99	39.623
1	2.4691	-187.43	40.905
1	2.5025	-181.88	40.477
1	2.5359	-175.89	40.477
1	2.5692	-170.34	41.76
1	2.6026	-164.78	42.187
1	2.636	-158.79	40.477
1	2.6693	-151.96	42.187
1	2.7027	-146.83	42.187
1	2.7361	-142.04	43.213
1	2.7694	-134.86	43.897
1	2.8028	-128.87	43.897
1	2.8362	-124.09	45.237
1	2.8695	-118.63	45.978
1	2.9029	-111.77	47.317
1	2.9363	-106.65	47.317
1	2.9696	-99.805	49.027
1	3.003	-94.676	49.027
1	3.0364	-88.691	49.027
1	3.0697	-83.562	49.027
1	3.1031	-77.578	49.027
1	3.1365	-71.593	48.172
1	3.1698	-66.463	47.317
1	3.2032	-61.334	47.317
1	3.2366	-56.205	46.462
1	3.2699	-49.365	45.607
1	3.3033	-44.236	44.752
1	3.3367	-39.961	44.752
1	3.37	-33.122	42.187
1	3.4034	-26.605	40.643
1	3.4368	-22.008	39.589
1	3.4701	-17.562	39.281
1	3.5035	-12.604	38.768
1	3.5369	-5.7644	37.058
1	3.5702	-1.4898	36.203
1	3.6036	3.6397	35.348
1	3.637	8.7035	35.677
1	3.6703	13.899	33.638
1	3.7037	19.028	33.638
1	3.7371	22.961	33.809
1	3.7704	27.748	33.125
1	3.8038	34.417	32.783
1	3.8372	39.546	32.783
1	3.8705	42.966	32.783
1	3.9039	48.096	32.783
1	3.9373	51.81	33.52
1	3.9706	56.816	33.98
1	4.004	61.774	34.493
1	4.0374	66.049	34.493
1	4.0707	70.323	36.203
1	4.1041	74.038	36.94
1	4.1375	78.873	37.913
1	4.1708	84.002	39.623
1	4.2042	89.132	39.623
1	4.2376	93.748	41.161
1	4.2709	101.1	41.332
1	4.3043	106.23	41.332
1	4.3377	113.07	41.332
1	4.371	118.2	41.332
1	4.4044	125.04	41.332
1	4.4378	130.17	41.332
1	4.4711	135.63	43.108
1	4.5045	142.14	43.042
1	4.5379	146.84	44.325
1	4.5712	152.4	45.607
1	4.6046	156.24	46.889
1	4.638	162.26	47.054
1	4.6713	166.93	48.172
1	4.7047	172.57	49.711
1	4.7381	177.19	50.736
1	4.7714	182.75	52.019
1	4.8048	187.8	52.145
1	4.8382	193.77	54.327
1	4.8715	198.56	55.011
1	4.9049	203.69	56.721
1	4.9383	209.68	55.866
1	4.9716	216.51	57.576
1	5.005	221.64	59.286
1	5.0384	228.48	57.576
1	5.0717	233.19	58.858
1	5.1051	239.6	57.576
1	5.1385	244.73	56.721
1	5.1718	249.51	56.892
1	5.2052	254.99	55.011
1	5.2386	260.12	55.011
1	5.2719	266.1	53.301
1	5.3053	271.4	52.788
1	5.3387	278.07	51.591
1	5.372	283.2	51.591
1	5.4054	289.61	52.019
1	5.4388	295.59	51.164
1	5.4721	300.72	51.164
1	5.5055	307.14	50.736
1	5.5389	311.84	52.019
1	5.5722	316.97	52.019
1	5.6056	322.52	51.591
1	5.639	326.8	52.446
1	5.6723	331.07	54.156
1	5.7057	336.63	54.584
1	5.7391	341.33	55.011
1	5.7724	346.46	55.866
1	5.8058	352.45	56.721
1	5.8392	357.58	57.576
1	5.8725	363.05	58.602
1	5.9059	368.69	58.431
1	5.9393	373.39	58.858
1	5.9726	378.52	58.858
1	6.006	384.08	56.721
1	6.0394	388.35	55.866
1	6.0727	393.48	55.011
1	6.1061	398.61	55.011
1	6.1395	403.74	52.446
1	6.1728	407.59	52.019
1	6.2062	413.14	49.882
1	6.2396	418.27	47.317
1	6.2729	424.26	46.462
1	6.3063	428.96	46.034
1	6.3397	434.52	44.752
1	6.373	441.36	42.187
1	6.4064	449.05	41.332
1	6.4398	454.42	40.841
1	6.4731	460.95	40.931
1	6.5065	464.27	38.426
1	6.5399	464.6	41.151
1	6.5732	470.65	40
1	6.6066	478.97	38.768
1	6.64	484.1	37.913
1	6.6733	489.23	37.058
1	6.7067	494.36	37.913
1	6.7401	499.49	37.913
2	0.73407	-496.49	-105.71
2	0.76743	-491.36	-106.57
2	0.8008	-487.08	-107.42
2	0.83417	-481.78	-107.94
2	0.86753	-476.82	-109.13
2	0.9009	-471.69	-109.99
2	0.93427	-466.74	-111.36
2	0.96763	-461.01	-111.27
2	1.001	-456.31	-111.7
2	1.0344	-451.18	-112.55
2	1.0677	-445.19	-113.41
2	1.1011	-440.92	-113.41
2	1.1345	-435.79	-113.41
2	1.1678	-430.66	-113.41
2	1.2012	-424.67	-113.41
2	1.2346	-419.55	-112.55
2	1.2679	-414.42	-112.55
2	1.3013	-408.43	-112.55
2	1.3347	-403.3	-111.7
2	1.368	-398.17	-111.7
2	1.4014	-392.19	-110.84
2	1.4348	-387.06	-110.84
2	1.4681	-380.65	-110.42
2	1.5015	-375.52	-110.42
2	1.5349	-370.81	-109.99
2	1.5682	-365.69	-109.99
2	1.6016	-360.56	-109.99
2	1.635	-355.43	-109.99
2	1.6683	-350.3	-109.99
2	1.7017	-345.17	-109.99
2	1.7351	-339.52	-109.82
2	1.7684	-334.91	-110.84
2	1.8018	-330.63	-110.84
2	1.8352	-325.5	-110.84
2	1.8685	-319.95	-112.13
2	1.9019	-314.82	-112.13
2	1.9353	-310.12	-112.55
2	1.9686	-304.13	-112.55
2	2.002	-299.09	-114.01
2	2.0354	-293.87	-114.26
2	2.0687	-289.6	-115.12
2	2.1021	-284.47	-115.12
2	2.1355	-279.34	-115.12
2	2.1688	-273.18	-115.46
2	2.2022	-269.08	-115.12
2	2.2356	-263.95	-115.12
2	2.2689	-257.54	-115.55
2	2.3023	-253.69	-114.26
2	2.3357	-248.56	-114.26
2	2.369	-243.43	-114.26
2	2.4024	-236.16	-113.83
2	2.4358	-231.46	-112.55
2	2.4691	-226.33	-112.55
2	2.5025	-221.55	-112.72
2	2.5359	-216.07	-111.7
2	2.5692	-210.94	-111.7
2	2.6026	-206.67	-110.84
2	2.636	-201.54	-110.84
2	2.6693	-196.15	-110.38
2	2.7027	-192.17	-110.15
2	2.7361	-187.01	-110.84
2	2.7694	-182.73	-110.84
2	2.8028	-178.46	-110.84
2	2.8362	-173.33	-110.84
2	2.8695	-169.05	-110.84
2	2.9029	-164.78	-110.84
2	2.9363	-159.65	-110.84
2	2.9696	-154.52	-112.55
2	3.003	-150.67	-112.13
2	3.0364	-145.97	-112.55
2	3.0697	-140.84	-112.55
2	3.1031	-136.4	-113.07
2	3.1365	-132.29	-113.41
2	3.1698	-127.16	-114.26
2	3.2032	-123.74	-113.41
2	3.2366	-118.61	-113.41
2	3.2699	-114.51	-113.75
2	3.3033	-110.06	-113.41
2	3.3367	-105.79	-112.55
2	3.37	-102.37	-112.55
2	3.4034	-98.096	-112.55
2	3.4368	-93.459	-111.6
2	3.4701	-90.401	-110.84
2	3.5035	-86.127	-110.84
2	3.5369	-82.707	-109.99
2	3.5702	-77.406	-110.5
2	3.6036	-73.73	-110.42
2	3.637	-70.738	-109.99
2	3.6703	-65.181	-110.42
2	3.7037	-61.59	-109.9
2	3.7371	-57.059	-110.84
2	3.7704	-53.64	-110.84
2	3.8038	-50.22	-110.84
2	3.8372	-45.946	-112.55
2	3.8705	-41.168	-113.11
2	3.9039	-38.251	-114.26
2	3.9373	-33.977	-114.26
2	3.9706	-26.985	-116.99
2	4.004	-23.262	-118.46
2	4.0374	-19.946	-119.09
2	4.0707	-14.243	-121.19
2	4.1041	-11.749	-122.81
2	4.1375	-7.4742	-124.52
2	4.1708	-2.3447	-126.23
2	4.2042	2.7848	-126.23
2	4.2376	7.9143	-127.94
2	4.2709	13.215	-129.31
2	4.3043	17.318	-129.65
2	4.3377	22.448	-129.65
2	4.371	26.723	-129.65
2	4.4044	31.852	-129.65
2	4.4378	36.981	-129.65
2	4.4711	42.111	-129.65
2	4.5045	46.386	-129.65
2	4.5379	50.66	-129.65
2	4.5712	55.79	-129.65
2	4.6046	60.919	-129.65
2	4.638	66.049	-129.65
2	4.6713	71.178	-129.65
2	4.7047	75.453	-129.65
2	4.7381	80.582	-129.65
2	4.7714	86.567	-130.51
2	4.8048	91.696	-130.51
2	4.8382	97.168	-130.68
2	4.8715	101.1	-131.36
2	4.9049	107.08	-131.36
2	4.9383	111.36	-131.36
2	4.9716	116.49	-131.36
2	5.005	120.76	-131.36
2	5.0384	125.89	-131.36
2	5.0717	131.22	-132.27
2	5.1051	136.15	-133.07
2	5.1385	141.28	-133.07
2	5.1718	146.41	-133.07
2	5.2052	151.54	-133.07
2	5.2386	156.67	-133.07
2	5.2719	161.8	-133.07
2	5.3053	167.08	-132.47
2	5.3387	172.06	-132.22
2	5.372	177.19	-131.36
2	5.4054	181.46	-131.36
2	5.4388	187.1	-130.34
2	5.4721	190.87	-129.65
2	5.5055	197.19	-128.97
2	5.5389	202.84	-127.94
2	5.5722	206.26	-127.94
2	5.6056	212.24	-127.09
2	5.639	216.51	-126.23
2	5.6723	223.01	-126.06
2	5.7057	227.97	-125.55
2	5.7391	232.76	-124.52
2	5.7724	237.03	-124.52
2	5.8058	243.19	-124.18
2	5.8392	248.15	-124.52
2	5.8725	254.33	-124.65
2	5.9059	259.96	-123.92
2	5.9393	265.05	-124.39
2	5.9726	270.03	-125.21
2	6.006	276.19	-125.72
2	6.0394	280.98	-125.55
2	6.0727	284.91	-126.23
2	6.1061	290.04	-126.23
2	6.1395	295.17	-126.23
2	6.1728	300.5	-127.36
2	6.2062	306.28	-127.94
2	6.2396	311.61	-129.78
2	6.2729	316.54	-129.65
2	6.3063	322.35	-130.85
2	6.3397	327.65	-131.36
2	6.373	332.78	-131.36
2	6.4064	338.42	-131.91
2	6.4398	343.95	-132.01
2	6.4731	348.17	-133.07
2	6.5065	353.3	-132.22
2	6.5399	358.43	-133.07
2	6.5732	363.56	-132.22
2	6.6066	368.69	-132.22
2	6.64	373.82	-132.22
2	6.6733	378.09	-132.22
2	6.7067	382.37	-132.22
2	6.7401	387.5	-132.22
2	6.7734	392.63	-132.22
2	6.8068	398.95	-132.04
2	6.8402	404.6	-133.07
2	6.8735	409.73	-133.07
2	6.9069	414.86	-133.07
2	6.9403	420.84	-133.93
2	6.9736	426.23	-134.87
2	7.007	431.1	-136.49
2	7.0404	436.23	-137.35
2	7.0737	439.65	-137.35
2	7.1071	445.97	-138.88
2	7.1405	448.87	-139.31
2	7.1738	453.37	-140.54
2	7.2072	462.14	-139.52
2	7.2406	465.3	-143.33
2	7.2739	471.1	-139.94
2	7.3073	473.13	-144.27
2	7.3407	479.83	-145.04
2	7.374	485.27	-146.31
2	7.4074	490.09	-147.6
2	7.4408	496.07	-147.6
3	0.7007	-499.91	-28.771
3	0.73407	-494.78	-28.771
3	0.76743	-487.94	-29.626
3	0.8008	-481.78	-29.284
3	0.83417	-476.65	-29.284
3	0.86753	-470.75	-28.889
3	0.9009	-465.71	-28.771
3	0.93427	-461.44	-27.916
3	0.96763	-455.45	-27.916
3	1.001	-449.99	-26.272
3	1.0344	-444.74	-25.48
3	1.0677	-439.36	-25.292
3	1.1011	-434.23	-25.292
3	1.1345	-428.95	-25.351
3	1.1678	-424.16	-25.18
3	1.2012	-418.69	-25.351
3	1.2346	-414.42	-27.061
3	1.2679	-408.61	-25.545
3	1.3013	-404.16	-26.206
3	1.3347	-397.32	-27.061
3	1.368	-393.04	-27.061
3	1.4014	-387.06	-27.916
3	1.4348	-381.93	-27.916
3	1.4681	-376.95	-28.52
3	1.5015	-371.67	-29.626
3	1.5349	-366.54	-29.626
3	1.5682	-361.41	-29.626
3	1.6016	-355.85	-30.908
3	1.635	-350.64	-30.31
3	1.6683	-345.08	-30.224
3	1.7017	-339.52	-30.652
3	1.7351	-334.39	-30.652
3	1.7684	-328.92	-32.191
3	1.8018	-322.94	-30.481
3	1.8352	-317.72	-30.224
3	1.8685	-312.15	-30.009
3	1.9019	-306.69	-29.626
3	1.9353	-301.57	-29.626
3	1.9686	-295.58	-28.771
3	2.002	-290.18	-29.421
3	2.0354	-284.36	-27.732
3	2.0687	-279.34	-27.916
3	2.1021	-273.35	-27.061
3	2.1355	-267.82	-26.307
3	2.1688	-262.24	-26.206
3	2.2022	-257.11	-26.206
3	2.2356	-250.78	-26.377
3	2.2689	-246.85	-27.061
3	2.3023	-240.01	-27.061
3	2.3357	-234.88	-27.061
3	2.369	-229.75	-28.771
3	2.4024	-224.62	-28.771
3	2.4358	-219.49	-30.481
3	2.4691	-213.51	-31.336
3	2.5025	-209.24	-33.045
3	2.5359	-204.1	-33.045
3	2.5692	-198.98	-34.755
3	2.6026	-194.7	-35.61
3	2.636	-188.68	-36.61
3	2.6693	-184.19	-37.406
3	2.7027	-178.63	-38.517
3	2.7361	-175.04	-39.03
3	2.7694	-169.91	-39.03
3	2.8028	-165.12	-39.714
3	2.8362	-160.33	-40.398
3	2.8695	-156.23	-40.74
3	2.9029	-151.1	-40.74
3	2.9363	-146.83	-40.74
3	2.9696	-141.61	-40.483
3	3.003	-136.48	-40.483
3	3.0364	-132.29	-42.45
3	3.0697	-127.16	-42.45
3	3.1031	-122.03	-39.885
3	3.1365	-116.73	-39.543
3	3.1698	-111.84	-38.701
3	3.2032	-107.5	-39.03
3	3.2366	-102.17	-37.189
3	3.2699	-97.537	-37.09
3	3.3033	-91.998	-36.498
3	3.3367	-86.836	-36.385
3	3.37	-81.852	-36.465
3	3.4034	-77.481	-36.127
3	3.4368	-72.533	-35.867
3	3.4701	-68.173	-37.32
3	3.5035	-63.044	-37.32
3	3.5369	-57.059	-35.61
3	3.5702	-51.93	-35.61
3	3.6036	-45.604	-35.781
3	3.637	-40.551	-35.374
3	3.6703	-35.173	-35.439
3	3.7037	-31.07	-35.439
3	3.7371	-25.446	-34.73
3	3.7704	-21.153	-33.901
3	3.8038	-17.22	-34.071
3	3.8372	-11.412	-34.475
3	3.8705	-6.9612	-33.73
3	3.9039	-2.3447	-32.191
3	3.9373	1.9299	-32.191
3	3.9706	6.6666	-31.983
3	4.004	11.729	-31.928
3	4.0374	16.157	-31.126
3	4.0707	21.166	-30.908
3	4.1041	25.013	-30.481
3	4.1375	30.142	-28.771
3	4.1708	34.417	-28.771
3	4.2042	39.546	-28.771
3	4.2376	44.84	-26.909
3	4.2709	48.818	-26.516
3	4.3043	54.165	-25.95
3	4.3377	58.881	-25.285
3	4.371	63.15	-24.913
3	4.4044	67.101	-24.628
3	4.4378	71.606	-24.924
3	4.4711	74.598	-23.641
3	4.5045	78.873	-23.641
3	4.5379	83.673	-23.576
3	4.5712	87.422	-23.641
3	4.6046	92.551	-24.496
3	4.638	95.971	-24.496
3	4.6713	99.391	-25.351
3	4.7047	104.52	-25.351
3	4.7381	108.8	-25.351
3	4.7714	113.07	-26.206
3	4.8048	118.2	-27.061
3	4.8382	123.33	-27.061
3	4.8715	127.6	-27.061
3	4.9049	132.73	-27.061
3	4.9383	137.86	-27.061
3	4.9716	142.6	-27.653
3	5.005	146.54	-27.719
3	5.0384	151.67	-27.719
3	5.0717	155.09	-27.719
3	5.1051	159.92	-28.258
3	5.1385	163.51	-28.771
3	5.1718	168.14	-28.218
3	5.2052	172.06	-28.771
3	5.2386	177.19	-28.771
3	5.2719	182.32	-28.771
3	5.3053	186.59	-29.626
3	5.3387	191.72	-28.771
3	5.372	196.85	-28.771
3	5.4054	201.78	-27.866
3	5.4388	207.29	-27.662
3	5.4721	212.59	-27.834
3	5.5055	217.25	-27.658
3	5.5389	221.64	-28.771
3	5.5722	226.77	-28.771
3	5.6056	231.47	-30.053
3	5.639	235.39	-29.21
3	5.6723	240.11	-30.31
3	5.7057	244.17	-30.129
3	5.7391	247.65	-31.237
3	5.7724	252.65	-32.722
3	5.8058	256.35	-33.217
3	5.8392	260.29	-34.413
3	5.8725	262.68	-35.61
3	5.9059	267.81	-35.61
3	5.9393	272.94	-37.32
3	5.9726	276.36	-37.32
3	6.006	281.49	-39.03
3	6.0394	286.62	-39.03
3	6.0727	290.89	-39.03
3	6.1061	296.19	-39.543
3	6.1395	300.24	-39.737
3	6.1728	304.83	-39.97
3	6.2062	308.5	-40.056
3	6.2396	313.12	-39.885
3	6.2729	317.28	-39.627
3	6.3063	321.89	-39.369
3	6.3397	325.94	-39.03
3	6.373	330.22	-39.03
3	6.4064	335	-37.018
3	6.4398	339.29	-35.915
3	6.4731	343.57	-34.465
3	6.5065	349.03	-33.045
3	6.5399	354.33	-31.678
3	6.5732	358.43	-30.481
3	6.6066	363.56	-28.771
3	6.64	368.69	-27.061
3	6.6733	372.96	-27.061
3	6.7067	377.92	-25.864
3	6.7401	382.37	-25.351
3	6.7734	385.79	-25.351
3	6.8068	390.92	-25.351
3	6.8402	394.34	-25.351
3	6.8735	399.47	-24.496
3	6.9069	402.89	-25.351
3	6.9403	407.16	-24.496
3	6.9736	411.95	-25.18
3	7.007	415.71	-25.351
3	7.0404	420.33	-25.18
3	7.0737	424.26	-25.351
3	7.1071	428.53	-25.351
3	7.1405	433.66	-26.206
3	7.1738	438.79	-26.206
3	7.2072	443.07	-27.061
3	7.2406	451.62	-27.061
3	7.2739	458.13	-27.719
3	7.3073	464.54	-27.893
3	7.3407	468.11	-29.192
3	7.374	472.64	-30.028
3	7.4074	468.29	-35.183
3	7.4408	476.41	-32.191
3	7.4741	481.2	-32.874
3	7.5075	485.47	-33.73
3	7.5409	490.09	-34.755
3	7.5742	495.9	-35.268
4	1.1345	-496.49	131.1
4	1.1678	-491.82	130.84
4	1.2012	-488.79	131.1
4	1.2346	-482.81	131.1
4	1.2679	-478.88	130.41
4	1.3013	-472.46	129.65
4	1.3347	-466.57	129.39
4	1.368	-463.05	128.94
4	1.4014	-458.82	128.74
4	1.4348	-452.89	127.68
4	1.4681	-447.76	127.68
4	1.5015	-442.63	125.97
4	1.5349	-438.35	125.97
4	1.5682	-434.93	125.97
4	1.6016	-429.8	125.97
4	1.635	-424.41	124.48
4	1.6683	-421.25	124.26
4	1.7017	-418.69	124.26
4	1.7351	-413.99	123.83
4	1.7684	-410.14	124.26
4	1.8018	-405.87	124.26
4	1.8352	-401.59	124.26
4	1.8685	-397.32	125.11
4	1.9019	-391.33	126.82
4	1.9353	-387.91	125.97
4	1.9686	-382.78	125.97
4	2.002	-378.51	125.97
4	2.0354	-373.38	125.97
4	2.0687	-369.1	126.82
4	2.1021	-364.83	127.68
4	2.1355	-359.7	127.68
4	2.1688	-354.57	128.53
4	2.2022	-351.15	128.53
4	2.2356	-347.59	128.62
4	2.2689	-344.17	128.62
4	2.3023	-338.76	130.67
4	2.3357	-336.62	128.53
4	2.369	-332.34	128.53
4	2.4024	-327.9	128.02
4	2.4358	-323.88	127.42
4	2.4691	-319.52	125.97
4	2.5025	-315.59	126.14
4	2.5359	-310.97	125.97
4	2.5692	-306.69	124.26
4	2.6026	-301.57	123.4
4	2.636	-296.86	122.98
4	2.6693	-292.59	122.12
4	2.7027	-288.74	122.55
4	2.7361	-284.47	120.84
4	2.7694	-280.19	120.84
4	2.8028	-275.49	120.41
4	2.8362	-272.5	120.84
4	2.8695	-266.94	120.41
4	2.9029	-262.58	121.01
4	2.9363	-259.68	120.84
4	2.9696	-254.54	120.84
4	3.003	-249.59	121.35
4	3.0364	-243.86	122.12
4	3.0697	-240.93	120.99
4	3.1031	-237.45	123.4
4	3.1365	-230.78	123.92
4	3.1698	-225.48	123.4
4	3.2032	-223.2	124.51
4	3.2366	-217.61	124.6
4	3.2699	-211.8	124.26
4	3.3033	-209.63	124.52
4	3.3367	-205.82	125.11
4	3.37	-200.17	125.29
4	3.4034	-197.27	125.11
4	3.4368	-192.22	123.26
4	3.4701	-188.72	122.55
4	3.5035	-185.3	122.55
4	3.5369	-180.17	122.55
4	3.5702	-176.32	122.12
4	3.6036	-171.62	121.69
4	3.637	-168.2	121.69
4	3.6703	-163.07	120.84
4	3.7037	-158.79	120.84
4	3.7371	-153.24	120.41
4	3.7704	-148.96	120.41
4	3.8038	-145.12	120.84
4	3.8372	-140.41	120.41
4	3.8705	-135.71	120.84
4	3.9039	-132.29	120.84
4	3.9373	-128.87	120.84
4	3.9706	-123.74	120.84
4	4.004	-120.22	122.06
4	4.0374	-114.85	121.87
4	4.0707	-111.11	122.71
4	4.1041	-107.24	124.17
4	4.1375	-104.08	124.26
4	4.1708	-97.924	126.31
4	4.2042	-93.821	125.97
4	4.2376	-88.691	125.97
4	4.2709	-84.417	125.97
4	4.3043	-79.287	127.68
4	4.3377	-74.671	129.22
4	4.371	-70.738	128.53
4	4.4044	-66.254	128.84
4	4.4378	-61.761	130.67
4	4.4711	-57.914	129.39
4	4.5045	-52.785	131.1
4	4.5379	-48.526	128.91
4	4.5712	-46.629	129.73
4	4.6046	-41.671	129.39
4	4.638	-37.567	129.05
4	4.6713	-33.207	128.28
4	4.7047	-27.137	127.68
4	4.7381	-24.159	126.95
4	4.7714	-20.427	127.23
4	4.8048	-16.878	126.82
4	4.8382	-14.313	126.82
4	4.8715	-9.184	126.82
4	4.9049	-4.482	126.4
4	4.9383	-0.20738	126.4
4	4.9716	4.4947	125.97
4	5.005	7.9143	126.82
4	5.0384	12.189	126.82
4	5.0717	17.147	127.34
4	5.1051	22.807	127.63
4	5.1385	27.023	127.77
4	5.1718	30.405	128.14
4	5.2052	35.272	128.53
4	5.2386	39.546	129.39
4	5.2719	43.308	130.07
4	5.3053	49.378	130.67
4	5.3387	52.199	130.59
4	5.372	56.645	131.1
4	5.4054	60.919	131.95
4	5.4388	65.878	132.47
4	5.4721	71.606	132.38
4	5.5055	76.287	132.14
4	5.5389	81.437	133.66
4	5.5722	85.712	133.66
4	5.6056	89.132	133.66
4	5.639	93.406	133.66
4	5.6723	97.681	133.66
4	5.7057	101.96	133.66
4	5.7391	107.08	133.66
4	5.7724	107.08	133.66
4	5.8058	110.5	133.66
4	5.8392	118.2	133.66
4	5.8725	119.91	133.66
4	5.9059	125.89	133.66
4	5.9393	130.19	132.62
4	5.9726	135.3	132.81
4	6.006	139.14	133.24
4	6.0394	144.7	134.52
4	6.0727	146.69	134.34
4	6.1061	152.22	135.89
4	6.1395	155.82	136.23
4	6.1728	161.8	136.23
4	6.2062	164.19	136.74
4	6.2396	170.35	137.94
4	6.2729	173.77	137.94
4	6.3063	178.9	137.94
4	6.3397	184.03	138.79
4	6.373	187.45	139.65
4	6.4064	191.72	139.65
4	6.4398	195.14	139.65
4	6.4731	200.72	140.26
4	6.5065	204.93	140.99
4	6.5399	209.63	141.08
4	6.5732	212.24	140.5
4	6.6066	216.51	142.21
4	6.64	221.64	142.21
4	6.6733	225.92	142.21
4	6.7067	230.26	142.54
4	6.7401	233.61	143.07
4	6.7734	238.74	142.21
4	6.8068	242.16	141.36
4	6.8402	247.8	140.67
4	6.8735	251.57	140.5
4	6.9069	254.99	140.5
4	6.9403	260.63	139.48
4	6.9736	265.25	138.79
4	7.007	269.52	138.79
4	7.0404	276.02	137.77
4	7.0737	279.78	137.08
4	7.1071	284.91	137.08
4	7.1405	290.04	137.08
4	7.1738	295.17	137.08
4	7.2072	300.3	137.08
4	7.2406	305.08	137.25
4	7.2739	309.7	137.08
4	7.3073	313.98	137.08
4	7.3407	318.25	137.08
4	7.374	323.38	137.08
4	7.4074	327.65	137.08
4	7.4408	332.78	137.08
4	7.4741	337.06	137.08
4	7.5075	343.04	137.08
4	7.5409	347.32	137.08
4	7.5742	353.3	137.08
4	7.6076	358.43	137.08
4	7.641	363.56	136.23
4	7.6743	368.69	135.37
4	7.7077	374.25	134.95
4	7.7411	378.95	135.37
4	7.7744	384.08	134.52
4	7.8078	387.5	134.52
4	7.8412	392.63	132.81
4	7.8745	396.9	132.81
4	7.9079	402.89	132.81
4	7.9413	407.21	132.16
4	7.9746	412.29	131.95
4	8.008	418.27	131.1
4	8.0414	423.4	130.24
4	8.0747	428.53	131.1
4	8.1081	433.66	130.24
4	8.1415	440.07	131.53
4	8.1748	448.2	131.1
4	8.2082	450.76	131.1
4	8.2416	455.04	131.1
4	8.2749	460.17	131.1
4	8.3083	465.3	131.1
4	8.3417	470.43	130.24
4	8.375	475.55	130.24
4	8.4084	479.83	130.24
4	8.4418	484.96	130.24
4	8.4751	490.09	130.24
4	8.5085	496.07	130.24
5	1.2012	-499.05	79.804
5	1.2346	-494.78	79.804
5	1.2679	-490.5	79.804
5	1.3013	-486.23	79.804
5	1.3347	-484.52	79.804
5	1.368	-476.82	78.949
5	1.4014	-473.4	78.094
5	1.4348	-468.27	78.094
5	1.4681	-463.14	76.384
5	1.5015	-458.02	76.384
5	1.5349	-454.6	76.384
5	1.5682	-449.47	74.674
5	1.6016	-446.05	74.674
5	1.635	-440.92	74.674
5	1.6683	-435.79	74.674
5	1.7017	-432.37	74.674
5	1.7351	-427.24	72.964
5	1.7684	-423.82	72.964
5	1.8018	-418.69	72.964
5	1.8352	-414.42	72.964
5	1.8685	-409.29	72.964
5	1.9019	-405.01	72.964
5	1.9353	-399.88	72.964
5	1.9686	-394.75	72.964
5	2.002	-390.48	72.964
5	2.0354	-386.2	72.964
5	2.0687	-381.07	74.674
5	2.1021	-376.63	73.306
5	2.1355	-372.52	74.674
5	2.1688	-367.39	74.674
5	2.2022	-363.98	74.674
5	2.2356	-360.13	73.392
5	2.2689	-355.43	72.964
5	2.3023	-350.3	72.964
5	2.3357	-346.02	71.254
5	2.369	-341.75	71.254
5	2.4024	-337.9	69.972
5	2.4358	-332.34	69.545
5	2.4691	-328.07	69.545
5	2.5025	-322.94	67.835
5	2.5359	-317.81	67.835
5	2.5692	-314.39	66.125
5	2.6026	-309.26	66.125
5	2.636	-304.13	66.125
5	2.6693	-300.71	66.125
5	2.7027	-295.58	66.125
5	2.7361	-292.16	66.125
5	2.7694	-288.32	64.843
5	2.8028	-283.61	66.125
5	2.8362	-279.86	65.204
5	2.8695	-275.06	66.125
5	2.9029	-269.93	66.125
5	2.9363	-264.8	65.27
5	2.9696	-259.68	66.125
5	3.003	-256.26	66.125
5	3.0364	-250.27	66.125
5	3.0697	-246	65.27
5	3.1031	-241.2	66.914
5	3.1365	-235.74	66.98
5	3.1698	-230.61	67.835
5	3.2032	-225.48	67.835
5	3.2366	-221.72	67.151
5	3.2699	-216.07	66.125
5	3.3033	-210.94	66.125
5	3.3367	-206.67	66.125
5	3.37	-201.54	64.415
5	3.4034	-197.27	64.415
5	3.4368	-192.55	63.491
5	3.4701	-187.86	62.705
5	3.5035	-182.73	60.995
5	3.5369	-177.6	60.995
5	3.5702	-172.47	60.141
5	3.6036	-167.34	59.286
5	3.637	-162.21	58.431
5	3.6703	-157.09	57.576
5	3.7037	-151.96	57.576
5	3.7371	-146.83	57.576
5	3.7704	-141.7	57.576
5	3.8038	-136.57	57.576
5	3.8372	-132.29	57.576
5	3.8705	-127.16	57.576
5	3.9039	-122.03	57.576
5	3.9373	-117.76	57.576
5	3.9706	-113.84	57.108
5	4.004	-108.71	57.108
5	4.0374	-103.22	55.866
5	4.0707	-98.096	55.866
5	4.1041	-93.821	55.866
5	4.1375	-88.691	55.866
5	4.1708	-83.562	55.866
5	4.2042	-78.432	54.156
5	4.2376	-73.303	54.156
5	4.2709	-68.173	54.156
5	4.3043	-63.044	52.446
5	4.3377	-58.769	50.736
5	4.371	-54.495	50.736
5	4.4044	-49.825	49.618
5	4.4378	-44.236	47.317
5	4.4711	-39.106	47.317
5	4.5045	-34.437	46.199
5	4.5379	-25.427	43.897
5	4.5712	-21.896	43.421
5	4.6046	-19.279	43.009
5	4.638	-14.412	42.681
5	4.6713	-9.6869	42.489
5	4.7047	-4.5674	42.871
5	4.7381	1.075	42.187
5	4.7714	4.9221	42.615
5	4.8048	9.6242	43.897
5	4.8382	14.754	43.897
5	4.8715	19.883	45.607
5	4.9049	23.303	45.607
5	4.9383	29.287	47.317
5	4.9716	33.562	47.317
5	5.005	38.691	49.027
5	5.0384	42.709	50.651
5	5.0717	48.096	50.736
5	5.1051	52.37	52.446
5	5.1385	57.5	54.156
5	5.1718	63.484	54.156
5	5.2052	68.614	55.866
5	5.2386	73.743	56.721
5	5.2719	78.873	57.576
5	5.3053	84.002	57.576
5	5.3387	88.619	58.602
5	5.372	93.577	58.944
5	5.4054	98.536	58.431
5	5.4388	103.67	58.431
5	5.4721	110.5	59.286
5	5.5055	115.63	59.286
5	5.5389	120.76	57.576
5	5.5722	125.89	57.576
5	5.6056	132.73	57.576
5	5.639	138.72	57.576
5	5.6723	143.85	59.286
5	5.7057	148.98	59.286
5	5.7391	152.4	58.431
5	5.7724	158.38	60.141
5	5.8058	162.14	60.312
5	5.8392	167.78	60.995
5	5.8725	172.91	60.995
5	5.9059	177.19	60.995
5	5.9393	180.95	61.166
5	5.9726	186.59	61.85
5	6.006	190.87	61.85
5	6.0394	196	61.85
5	6.0727	201.13	61.85
5	6.1061	206.26	61.85
5	6.1395	211.38	61.85
5	6.1728	216.51	61.85
5	6.2062	221.64	61.85
5	6.2396	226.47	61.44
5	6.2729	232.76	60.141
5	6.3063	237.89	60.141
5	6.3397	243.02	60.141
5	6.373	248.15	60.141
5	6.4064	253.28	60.141
5	6.4398	257.55	59.286
5	6.4731	262.85	60.654
5	6.5065	269.52	60.995
5	6.5399	274.65	60.995
5	6.5732	280.46	61.508
5	6.6066	286.62	60.995
5	6.64	291.75	60.995
5	6.6733	296.88	60.995
5	6.7067	303.72	60.995
5	6.7401	308.85	60.995
5	6.7734	313.98	60.995
5	6.8068	319.1	61.85
5	6.8402	324.23	61.85
5	6.8735	329.36	61.85
5	6.9069	334.49	61.85
5	6.9403	339.62	60.995
5	6.9736	344.75	60.995
5	7.007	349.88	60.995
5	7.0404	355.01	60.995
5	7.0737	360.14	60.995
5	7.1071	364.42	60.141
5	7.1405	369.55	61.85
5	7.1738	373.82	61.85
5	7.2072	378.95	61.85
5	7.2406	384.08	61.85
5	7.2739	389.21	61.85
5	7.3073	393.14	60.824
5	7.3407	397.76	60.141
5	7.374	402.89	59.286
5	7.4074	407.16	58.431
5	7.4408	411.44	57.576
5	7.4741	415.71	57.576
5	7.5075	419.99	55.866
5	7.5409	425.97	55.866
5	7.5742	430.24	55.011
5	7.6076	434.86	53.13
5	7.641	439.82	52.788
5	7.6743	444.78	53.301
5	7.7077	451.62	52.446
5	7.7411	455.04	52.446
5	7.7744	461.88	54.156
5	7.8078	465.96	55.779
5	7.8412	466.15	57.576
5	7.8745	473.85	56.721
5	7.9079	479.4	54.584
5	7.9413	484.96	54.156
5	7.9746	490.09	54.156
5	8.008	493.51	55.866
5	8.0414	498.64	55.866
6	1.6683	-494.78	-40.74
6	1.7017	-489.25	-39.622
6	1.7351	-482.81	-39.885
6	1.7684	-477	-38.517
6	1.8018	-472.55	-39.03
6	1.8352	-467.42	-38.175
6	1.8685	-462.29	-38.175
6	1.9019	-458.02	-38.175
6	1.9353	-453.74	-38.175
6	1.9686	-449.73	-37.781
6	2.002	-445.13	-37.846
6	2.0354	-440.32	-38.944
6	2.0687	-435.79	-39.885
6	2.1021	-430.92	-40.121
6	2.1355	-425.87	-40.569
6	2.1688	-421.25	-41.595
6	2.2022	-416.13	-41.595
6	2.2356	-410.14	-42.45
6	2.2689	-405.01	-43.305
6	2.3023	-400.09	-43.393
6	2.3357	-394.75	-45.014
6	2.369	-390.31	-44.672
6	2.4024	-385.26	-45.613
6	2.4358	-380.22	-45.869
6	2.4691	-376.45	-45.316
6	2.5025	-371.67	-45.869
6	2.5359	-367.25	-45.073
6	2.5692	-363.12	-45.869
6	2.6026	-357.99	-45.014
6	2.636	-353.2	-44.843
6	2.6693	-349.44	-45.014
6	2.7027	-344.31	-45.014
6	2.7361	-339.18	-44.16
6	2.7694	-334.05	-44.16
6	2.8028	-328.07	-43.305
6	2.8362	-322.08	-43.305
6	2.8695	-317.47	-42.279
6	2.9029	-311.82	-42.45
6	2.9363	-306.69	-41.595
6	2.9696	-301.39	-40.227
6	3.003	-297.98	-39.543
6	3.0364	-292.85	-39.543
6	3.0697	-287.89	-40.74
6	3.1031	-284.3	-39.543
6	3.1365	-279.34	-40.74
6	3.1698	-275.75	-39.543
6	3.2032	-270.79	-39.885
6	3.2366	-266.07	-40.062
6	3.2699	-260.53	-41.595
6	3.3033	-256.6	-40.911
6	3.3367	-251.98	-41.595
6	3.37	-246.85	-43.305
6	3.4034	-241.38	-43.475
6	3.4368	-234.88	-45.014
6	3.4701	-229.75	-45.014
6	3.5035	-225.48	-47.579
6	3.5369	-221.89	-46.382
6	3.5702	-216.07	-46.724
6	3.6036	-211.71	-46.931
6	3.637	-206.84	-47.066
6	3.6703	-203.16	-46.931
6	3.7037	-198.29	-47.066
6	3.7371	-193.85	-47.579
6	3.7704	-190.13	-46.221
6	3.8038	-185.3	-47.579
6	3.8372	-181.36	-45.698
6	3.8705	-176.75	-46.724
6	3.9039	-172.05	-45.442
6	3.9373	-166.92	-45.442
6	3.9706	-162.21	-45.014
6	4.004	-157.26	-44.672
6	4.0374	-151.1	-45.014
6	4.0707	-146.4	-43.732
6	4.1041	-141.35	-43.475
6	4.1375	-136.22	-42.621
6	4.1708	-130.58	-43.305
6	4.2042	-127.16	-43.305
6	4.2376	-122.55	-42.621
6	4.2709	-118.96	-42.279
6	4.3043	-115.19	-43.305
6	4.3377	-111.21	-42.332
6	4.371	-107.74	-42.184
6	4.4044	-104.05	-41.949
6	4.4378	-99.976	-41.937
6	4.4711	-96.215	-41.253
6	4.5045	-92.01	-41.192
6	4.5379	-87.837	-41.595
6	4.5712	-83.904	-40.569
6	4.6046	-79.287	-41.595
6	4.638	-75.44	-40.312
6	4.6713	-71.08	-39.714
6	4.7047	-66.036	-39.457
6	4.7381	-62.531	-39.714
6	4.7714	-57.914	-39.03
6	4.8048	-53.64	-39.885
6	4.8382	-49.194	-37.833
6	4.8715	-44.663	-37.748
6	4.9049	-40.816	-36.465
6	4.9383	-36.883	-35.439
6	4.9716	-32.267	-36.465
6	5.005	-27.821	-35.097
6	5.0384	-24.018	-34.381
6	5.0717	-17.528	-35.337
6	5.1051	-15.066	-33.764
6	5.1385	-11.749	-33.045
6	5.1718	-7.4742	-31.336
6	5.2052	-3.5416	-30.31
6	5.2386	1.1504	-29.5
6	5.2719	6.2045	-29.626
6	5.3053	9.1967	-28.343
6	5.3387	13.899	-27.916
6	5.372	17.746	-28.343
6	5.4054	20.738	-27.916
6	5.4388	25.013	-27.916
6	5.4721	29.287	-27.916
6	5.5055	32.707	-27.916
6	5.5389	36.554	-28.343
6	5.5722	41.188	-29.147
6	5.6056	45.103	-29.198
6	5.639	49.566	-30.447
6	5.6723	53.652	-31.763
6	5.7057	59.209	-33.045
6	5.7391	62.629	-34.755
6	5.7724	67.759	-36.465
6	5.8058	70.016	-36.055
6	5.8392	75.111	-37.491
6	5.8725	79.727	-39.885
6	5.9059	84.857	-39.885
6	5.9393	88.277	-39.885
6	5.9726	92.979	-40.312
6	6.006	96.997	-41.253
6	6.0394	101.53	-42.022
6	6.0727	106.23	-43.305
6	6.1061	111.36	-43.305
6	6.1395	115.63	-42.45
6	6.1728	120.93	-42.792
6	6.2062	125.89	-45.014
6	6.2396	130.58	-43.612
6	6.2729	136.15	-43.305
6	6.3063	139.57	-43.305
6	6.3397	145.01	-42.894
6	6.373	149.66	-43.647
6	6.4064	154.96	-45.014
6	6.4398	158.89	-43.989
6	6.4731	163.85	-44.33
6	6.5065	167.36	-44.587
6	6.5399	172.06	-45.869
6	6.5732	175.14	-45.698
6	6.6066	178.43	-46.194
6	6.64	182.49	-46.382
6	6.6733	185.8	-47.432
6	6.7067	189.16	-47.579
6	6.7401	192.58	-49.289
6	6.7734	196	-48.434
6	6.8068	198.99	-48.861
6	6.8402	203.18	-49.46
6	6.8735	207.11	-50.144
6	6.9069	211.38	-49.289
6	6.9403	214.8	-49.289
6	6.9736	218.22	-47.579
6	7.007	221.64	-47.579
6	7.0404	226.09	-45.527
6	7.0737	230.19	-45.869
6	7.1071	234.13	-43.989
6	7.1405	237.89	-43.305
6	7.1738	242.16	-41.595
6	7.2072	245.58	-39.885
6	7.2406	250.71	-38.175
6	7.2739	255.16	-34.413
6	7.3073	259.26	-34.755
6	7.3407	263.91	-31.562
6	7.374	267.47	-30.31
6	7.4074	272.94	-30.481
6	7.4408	276.79	-29.198
6	7.4741	281.01	-28.142
6	7.5075	284.91	-28.771
6	7.5409	288.74	-27.739
6	7.5742	292.6	-27.916
6	7.6076	296.02	-28.771
6	7.641	300.3	-28.771
6	7.6743	304.57	-29.626
6	7.7077	308.29	-28.268
6	7.7411	312.61	-28.942
6	7.7744	316.95	-29.934
6	7.8078	321.67	-31.336
6	7.8412	325.43	-30.652
6	7.8745	330.27	-31.537
6	7.9079	335.35	-33.045
6	7.9413	339.37	-32.895
6	7.9746	344.34	-34.077
6	8.008	348.52	-33.871
6	8.0414	352.96	-34.584
6	8.0747	357.66	-34.499
6	8.1081	362.28	-34.328
6	8.1415	366.13	-34.755
6	8.1748	369.55	-34.755
6	8.2082	373.39	-34.328
6	8.2416	377.24	-34.755
6	8.2749	381.6	-34.499
6	8.3083	385.11	-34.313
6	8.3417	389.12	-34.157
6	8.375	393.48	-34.755
6	8.4084	397.76	-33.901
6	8.4418	402.03	-34.755
6	8.4751	407.16	-34.755
6	8.5085	411.44	-33.901
6	8.5419	415.71	-34.755
6	8.5752	420.67	-34.242
6	8.6086	425.11	-34.755
6	8.642	429.39	-36.465
6	8.6753	433.66	-36.465
6	8.7087	437.94	-38.175
6	8.7421	445.64	-41.133
6	8.7754	445.87	-40.15
6	8.8088	450.06	-41.829
6	8.8422	455.89	-44.16
6	8.8755	458.46	-47.579
6	8.9089	462.89	-48.243
6	8.9423	465.56	-48.122
6	8.9756	472.13	-52.709
6	9.009	477.26	-55.273
6	9.0424	482.39	-57.838
6	9.0757	487.52	-60.403
6	9.1091	492.65	-62.113
6	9.1425	497.78	-63.823
7	1.7017	-496.49	31.073
7	1.7351	-492.21	31.928
7	1.7684	-488.04	30.99
7	1.8018	-484.52	32.783
7	1.8352	-477.68	32.783
7	1.8685	-474.26	32.783
7	1.9019	-469.13	32.783
7	1.9353	-464.86	32.783
7	1.9686	-460.58	32.783
7	2.002	-455.45	32.783
7	2.0354	-452.03	32.783
7	2.0687	-446.22	32.27
7	2.1021	-442.63	31.928
7	2.1355	-437.5	31.928
7	2.1688	-432.37	31.073
7	2.2022	-427.24	31.073
7	2.2356	-423.39	30.646
7	2.2689	-417.83	30.218
7	2.3023	-413.56	29.363
7	2.3357	-409.29	29.363
7	2.369	-404.36	29.313
7	2.4024	-399.88	28.509
7	2.4358	-395.81	29.313
7	2.4691	-391.58	29.514
7	2.5025	-387.06	29.363
7	2.5359	-383.04	29.278
7	2.5692	-378.51	29.363
7	2.6026	-373.72	29.534
7	2.636	-369.96	29.363
7	2.6693	-365.34	29.534
7	2.7027	-361.41	29.363
7	2.7361	-356.62	29.534
7	2.7694	-352.01	29.363
7	2.8028	-347.73	29.363
7	2.8362	-343.46	31.073
7	2.8695	-338.67	30.902
7	2.9029	-334.05	31.073
7	2.9363	-330.38	32.014
7	2.9696	-325.5	31.928
7	3.003	-321.23	32.783
7	3.0364	-316.78	33.296
7	3.0697	-312.68	32.783
7	3.1031	-308.4	33.638
7	3.1365	-303.45	33.98
7	3.1698	-299.86	32.783
7	3.2032	-294.38	34.664
7	3.2366	-290.45	34.493
7	3.2699	-286.18	34.493
7	3.3033	-281.05	34.493
7	3.3367	-277.63	34.493
7	3.37	-273.35	36.203
7	3.4034	-268.22	36.203
7	3.4368	-264.38	37.485
7	3.4701	-259.68	37.913
7	3.5035	-256.26	39.623
7	3.5369	-251.55	40.05
7	3.5702	-247.71	41.332
7	3.6036	-243.77	42.016
7	3.637	-239.16	43.042
7	3.6703	-235.74	43.042
7	3.7037	-231.46	44.752
7	3.7371	-228.21	45.949
7	3.7704	-223.77	46.462
7	3.8038	-220.35	46.462
7	3.8372	-215.9	48.685
7	3.8705	-211.8	48.172
7	3.9039	-207.53	48.172
7	3.9373	-204.1	49.027
7	3.9706	-198.98	48.172
7	4.004	-195.56	48.172
7	4.0374	-190.91	47.301
7	4.0707	-187.01	46.462
7	4.1041	-181.88	45.607
7	4.1375	-177.6	44.752
7	4.1708	-173.33	43.897
7	4.2042	-169.05	42.187
7	4.2376	-163.92	41.332
7	4.2709	-158.79	40.477
7	4.3043	-153.66	39.623
7	4.3377	-150.25	38.768
7	4.371	-145.12	37.913
7	4.4044	-139.99	37.913
7	4.4378	-135.71	37.058
7	4.4711	-131.44	36.203
7	4.5045	-127.16	36.203
7	4.5379	-123.74	35.348
7	4.5712	-119.13	35.177
7	4.6046	-115.19	34.493
7	4.638	-111.09	35.006
7	4.6713	-107.16	35.177
7	4.7047	-103.13	35.009
7	4.7381	-98.359	34.953
7	4.7714	-94.248	34.92
7	4.8048	-89.798	34.644
7	4.8382	-85.272	34.493
7	4.8715	-81.852	34.493
7	4.9049	-76.722	33.638
7	4.9383	-72.704	33.553
7	4.9716	-68.173	32.783
7	5.005	-63.899	32.783
7	5.0384	-59.624	31.928
7	5.0717	-55.35	31.928
7	5.1051	-51.075	31.073
7	5.1385	-46.932	31.271
7	5.1718	-43.381	31.073
7	5.2052	-39.106	31.073
7	5.2386	-34.661	31.586
7	5.2719	-31.412	31.073
7	5.3053	-23.718	31.928
7	5.3387	-19.347	32.955
7	5.372	-17.435	34.358
7	5.4054	-14.51	34.899
7	5.4388	-10.393	35.973
7	5.4721	-6.8757	37.143
7	5.5055	-3.1996	37.913
7	5.5389	1.075	39.623
7	5.5722	5.3496	41.332
7	5.6056	8.7693	43.042
7	5.639	12.189	44.752
7	5.6723	17.318	46.462
7	5.7057	21.593	48.172
7	5.7391	25.868	49.882
7	5.7724	30.997	51.591
7	5.8058	34.417	53.301
7	5.8392	39.546	55.011
7	5.8725	43.821	55.866
7	5.9059	48.096	56.721
7	5.9393	52.199	58.089
7	5.9726	57.158	58.602
7	6.006	60.919	58.431
7	6.0394	65.536	58.602
7	6.0727	70.323	58.431
7	6.1061	74.256	58.26
7	6.1395	79.556	57.918
7	6.1728	84.002	57.576
7	6.2062	89.132	57.576
7	6.2396	93.834	56.293
7	6.2729	99.22	56.208
7	6.3063	104.52	55.866
7	6.3397	109.65	55.866
7	6.373	114.78	55.866
7	6.4064	119.05	55.866
7	6.4398	123.33	55.866
7	6.4731	128.46	55.866
7	6.5065	133.59	55.866
7	6.5399	138.72	55.866
7	6.5732	142.99	55.866
7	6.6066	147.27	55.866
7	6.64	152.4	55.866
7	6.6733	157.53	55.866
7	6.7067	162.65	55.866
7	6.7401	166.93	55.866
7	6.7734	172.91	55.866
7	6.8068	178.04	55.866
7	6.8402	183.17	55.866
7	6.8735	188.3	55.866
7	6.9069	193.43	54.156
7	6.9403	198.56	54.156
7	6.9736	203.69	54.156
7	7.007	209.68	54.156
7	7.0404	215.66	54.156
7	7.0737	220.79	54.156
7	7.1071	227.63	54.156
7	7.1405	232.76	54.156
7	7.1738	238.74	54.156
7	7.2072	243.87	54.156
7	7.2406	249.86	54.156
7	7.2739	255.84	55.011
7	7.3073	261.14	54.498
7	7.3407	266.1	55.866
7	7.374	272.08	55.866
7	7.4074	276.53	54.498
7	7.4408	280.63	55.011
7	7.4741	285.76	54.156
7	7.5075	290.89	54.156
7	7.5409	296.02	54.156
7	7.5742	301.15	54.156
7	7.6076	306.28	54.156
7	7.641	311.41	52.446
7	7.6743	317.39	52.446
7	7.7077	323.38	52.446
7	7.7411	328.51	51.591
7	7.7744	333.64	50.736
7	7.8078	337.91	49.882
7	7.8412	342.19	49.027
7	7.8745	348.17	49.027
7	7.9079	352.45	47.317
7	7.9413	357.58	47.317
7	7.9746	362.7	45.607
7	8.008	367.83	45.607
7	8.0414	372.96	43.897
7	8.0747	378.09	43.897
7	8.1081	383.22	42.187
7	8.1415	389.21	42.187
7	8.1748	395.19	42.187
7	8.2082	400.32	42.187
7	8.2416	406.73	40.905
7	8.2749	411.44	40.477
7	8.3083	417.42	42.187
7	8.3417	421.69	42.187
7	8.375	427.68	42.187
7	8.4084	431.1	42.187
7	8.4418	436.23	42.187
7	8.4751	441.36	42.187
7	8.5085	446.49	42.187
7	8.5419	452.47	42.187
7	8.5752	456.75	43.897
7	8.6086	461.88	43.897
7	8.642	467.86	43.897
7	8.6753	472.99	43.897
7	8.7087	478.97	43.897
7	8.7421	483.25	43.897
7	8.7754	488.38	43.897
7	8.8088	493.68	44.41
7	8.8422	498.38	44.666
8	1.8352	-495.63	-120.25
8	1.8685	-489.65	-120.25
8	1.9019	-484.19	-119.76
8	1.9353	-481.95	-118.54
8	1.9686	-473.57	-118.88
8	2.002	-468.27	-118.54
8	2.0354	-462.72	-118.97
8	2.0687	-457.16	-117.68
8	2.1021	-452.03	-117.68
8	2.1355	-445.62	-117.26
8	2.1688	-440.92	-115.97
8	2.2022	-435.79	-115.12
8	2.2356	-430.66	-115.12
8	2.2689	-424.67	-115.12
8	2.3023	-419.55	-115.12
8	2.3357	-414.42	-115.12
8	2.369	-409.29	-115.12
8	2.4024	-404.16	-115.12
8	2.4358	-399.03	-115.12
8	2.4691	-394.75	-115.12
8	2.5025	-389.62	-115.12
8	2.5359	-382.78	-115.97
8	2.5692	-377.65	-115.97
8	2.6026	-372.52	-116.83
8	2.636	-367.39	-116.83
8	2.6693	-362.09	-118.02
8	2.7027	-356.28	-118.54
8	2.7361	-352.01	-119.39
8	2.7694	-346.88	-120.25
8	2.8028	-341.75	-120.25
8	2.8362	-338.33	-120.25
8	2.8695	-333.2	-120.25
8	2.9029	-328.07	-120.25
8	2.9363	-322.08	-120.25
8	2.9696	-316.95	-120.25
8	3.003	-311.82	-120.25
8	3.0364	-306.69	-120.25
8	3.0697	-301.14	-119.82
8	3.1031	-296.01	-119.82
8	3.1365	-290.88	-119.82
8	3.1698	-285.73	-118.44
8	3.2032	-279.77	-118.97
8	3.2366	-275.06	-118.54
8	3.2699	-269.93	-118.54
8	3.3033	-264.8	-116.83
8	3.3367	-259.68	-116.83
8	3.37	-254.54	-116.83
8	3.4034	-248.56	-116.83
8	3.4368	-244.29	-116.83
8	3.4701	-237.45	-117.68
8	3.5035	-232.32	-117.68
8	3.5369	-227.19	-117.68
8	3.5702	-222.06	-117.68
8	3.6036	-216.93	-117.68
8	3.637	-211.8	-118.54
8	3.6703	-206.33	-119.56
8	3.7037	-201.11	-119.82
8	3.7371	-197.27	-120.25
8	3.7704	-191.28	-121.96
8	3.8038	-186.55	-121.69
8	3.8372	-182.05	-122.3
8	3.8705	-177.6	-121.96
8	3.9039	-172.9	-122.38
8	3.9373	-169.05	-121.96
8	3.9706	-163.92	-121.96
8	4.004	-158.97	-122.47
8	4.0374	-155.38	-121.96
8	4.0707	-150.07	-122.47
8	4.1041	-145.12	-121.96
8	4.1375	-141.7	-121.96
8	4.1708	-136.57	-121.96
8	4.2042	-131.87	-123.24
8	4.2376	-127.16	-121.96
8	4.2709	-122.76	-123.01
8	4.3043	-118.61	-121.96
8	4.3377	-113.48	-121.96
8	4.371	-110.06	-121.96
8	4.4044	-104.94	-121.96
8	4.4378	-100.66	-122.81
8	4.4711	-96.386	-123.67
8	4.5045	-90.743	-124.35
8	4.5379	-86.127	-124.52
8	4.5712	-80.826	-125.04
8	4.6046	-76.722	-125.38
8	4.638	-71.593	-126.23
8	4.6713	-66.463	-127.09
8	4.7047	-60.907	-127.51
8	4.7381	-56.205	-127.94
8	4.7714	-51.075	-128.8
8	4.8048	-45.946	-129.65
8	4.8382	-41.243	-130.08
8	4.8715	-36.028	-130.68
8	4.9049	-30.984	-130.93
8	4.9383	-27.137	-130.51
8	4.9716	-21.153	-131.36
8	5.005	-16.878	-131.36
8	5.0384	-11.749	-131.36
8	5.0717	-6.6193	-131.36
8	5.1051	-0.63484	-131.36
8	5.1385	4.4947	-131.36
8	5.1718	9.6242	-131.36
8	5.2052	15.609	-130.51
8	5.2386	20.738	-129.65
8	5.2719	25.868	-129.65
8	5.3053	31.425	-129.22
8	5.3387	36.127	-127.94
8	5.372	41.256	-127.94
8	5.4054	46.386	-127.94
8	5.4388	51.515	-127.09
8	5.4721	56.645	-127.09
8	5.5055	61.261	-126.4
8	5.5389	66.049	-126.23
8	5.5722	71.178	-126.23
8	5.6056	76.992	-125.72
8	5.639	82.463	-125.04
8	5.6723	87.422	-124.52
8	5.7057	92.551	-124.52
8	5.7391	97.681	-124.52
8	5.7724	102.81	-124.52
8	5.8058	109.65	-125.38
8	5.8392	114.78	-124.52
8	5.8725	119.91	-124.52
8	5.9059	125.04	-124.52
8	5.9393	130.17	-124.52
8	5.9726	135.3	-124.52
8	6.006	141.28	-123.67
8	6.0394	146.41	-123.67
8	6.0727	150.69	-123.67
8	6.1061	155.82	-122.81
8	6.1395	160.94	-122.81
8	6.1728	166.07	-122.81
8	6.2062	171.2	-121.96
8	6.2396	176.33	-121.1
8	6.2729	181.46	-120.25
8	6.3063	186.59	-120.25
8	6.3397	191.72	-119.39
8	6.373	199.39	-118.76
8	6.4064	204.41	-118.64
8	6.4398	209.25	-118.97
8	6.4731	213.95	-118.54
8	6.5065	219.08	-118.54
8	6.5399	225.23	-119.05
8	6.5732	230.39	-118.67
8	6.6066	235.75	-118.97
8	6.64	240.88	-118.97
8	6.6733	246.44	-119.39
8	6.7067	250.54	-119.73
8	6.7401	255.84	-120.25
8	6.7734	260.97	-121.1
8	6.8068	266.1	-121.1
8	6.8402	271.23	-122.81
8	6.8735	277.21	-122.81
8	6.9069	283.2	-122.81
8	6.9403	288.76	-124.09
8	6.9736	294.31	-123.67
8	7.007	299.78	-123.84
8	7.0404	305.43	-124.52
8	7.0737	310.56	-124.52
8	7.1071	316.54	-124.52
8	7.1405	321.67	-124.52
8	7.1738	327.65	-124.52
8	7.2072	332.78	-124.52
8	7.2406	337.91	-124.52
8	7.2739	343.04	-124.52
8	7.3073	348.17	-124.52
8	7.3407	355.01	-124.52
8	7.374	360.14	-124.52
8	7.4074	366.98	-124.52
8	7.4408	372.11	-124.52
8	7.4741	378.09	-123.67
8	7.5075	384.08	-124.52
8	7.5409	390.06	-124.52
8	7.5742	396.05	-124.52
8	7.6076	401.6	-124.09
8	7.641	406.31	-124.52
8	7.6743	411.44	-124.52
8	7.7077	416.57	-124.52
8	7.7411	422.38	-124.01
8	7.7744	426.82	-124.52
8	7.8078	431.1	-124.52
8	7.8412	437.08	-124.52
8	7.8745	442.21	-124.52
8	7.9079	451.62	-124.52
8	7.9413	454.54	-125.33
8	7.9746	461.1	-122.36
8	8.008	465.72	-125.8
8	8.0414	471.28	-124.52
8	8.0747	476.41	-124.52
8	8.1081	482.74	-123.5
8	8.1415	488.38	-123.67
8	8.1748	493.94	-124.09
8	8.2082	498.64	-122.81
9	2.1021	-497	130.07
9	2.1355	-493.07	129.39
9	2.1688	-487.94	129.39
9	2.2022	-483.66	129.39
9	2.2356	-479.64	128.62
9	2.2689	-475.29	128.02
9	2.3023	-470.84	127.68
9	2.3357	-465.71	127.68
9	2.369	-462.29	127.68
9	2.4024	-457.16	127.68
9	2.4358	-453.74	127.68
9	2.4691	-447.49	128.93
9	2.5025	-443.48	127.68
9	2.5359	-435.79	127.68
9	2.5692	-431.51	127.68
9	2.6026	-429.12	128.19
9	2.636	-424.2	128.51
9	2.6693	-417.83	127.68
9	2.7027	-412.7	127.68
9	2.7361	-409.29	129.39
9	2.7694	-405.01	129.39
9	2.8028	-401.85	129.47
9	2.8362	-397.32	129.39
9	2.8695	-392.56	130.2
9	2.9029	-389.19	129.82
9	2.9363	-384.49	129.39
9	2.9696	-380.22	129.39
9	3.003	-374.82	130.35
9	3.0364	-369.63	130.28
9	3.0697	-366.47	128.91
9	3.1031	-360.13	129.82
9	3.1365	-355.43	128.53
9	3.1698	-352.01	129.39
9	3.2032	-347.3	128.96
9	3.2366	-342.18	128.96
9	3.2699	-338.26	127.97
9	3.3033	-331.49	126.82
9	3.3367	-330.72	126.57
9	3.37	-326.36	125.97
9	3.4034	-321.91	126.48
9	3.4368	-317.38	126.4
9	3.4701	-312.68	127.68
9	3.5035	-309.26	127.68
9	3.5369	-304.13	127.68
9	3.5702	-299.86	127.68
9	3.6036	-295.58	127.68
9	3.637	-290.88	127.25
9	3.6703	-287.03	127.68
9	3.7037	-281.6	128.18
9	3.7371	-276.94	128.19
9	3.7704	-272.35	128.93
9	3.8038	-268.16	129.68
9	3.8372	-263.44	128.71
9	3.8705	-260.53	129.39
9	3.9039	-255.44	130.62
9	3.9373	-252.84	129.39
9	3.9706	-248.56	131.1
9	4.004	-244.29	131.1
9	4.0374	-239.58	130.67
9	4.0707	-234.57	131.35
9	4.1041	-230.29	131.22
9	4.1375	-227.04	130.5
9	4.1708	-221.82	131.16
9	4.2042	-217.57	131.27
9	4.2376	-213.27	131.16
9	4.2709	-206.67	130.24
9	4.3043	-202.4	130.24
9	4.3377	-198.12	129.39
9	4.371	-198.12	129.39
9	4.4044	-193.85	129.39
9	4.4378	-190.43	129.39
9	4.4711	-185.3	129.39
9	4.5045	-181.88	129.39
9	4.5379	-177.6	130.24
9	4.5712	-173.33	129.39
9	4.6046	-169.05	131.1
9	4.638	-164.78	131.1
9	4.6713	-159.48	129.73
9	4.7047	-156.13	130.38
9	4.7381	-148.54	129.39
9	4.7714	-147.85	129.9
9	4.8048	-143.41	129.39
9	4.8382	-139.13	130.24
9	4.8715	-134	131.1
9	4.9049	-130.16	130.67
9	4.9383	-125.45	131.95
9	4.9716	-121.18	131.95
9	5.005	-115.71	133.49
9	5.0384	-112.63	132.81
9	5.0717	-107.67	133.15
9	5.1051	-103.57	134.35
9	5.1385	-99.292	133.49
9	5.1718	-95.531	133.66
9	5.2052	-91.256	133.66
9	5.2386	-86.127	133.66
9	5.2719	-82.707	133.66
9	5.3053	-77.578	133.66
9	5.3387	-74.158	133.66
9	5.372	-69.883	133.66
9	5.4054	-65.609	133.66
9	5.4388	-61.334	132.81
9	5.4721	-57.059	133.66
9	5.5055	-48.51	133.66
9	5.5389	-48.51	133.66
9	5.5722	-43.381	132.81
9	5.6056	-39.961	133.66
9	5.639	-32.267	133.66
9	5.6723	-31.412	134.52
9	5.7057	-25.427	134.52
9	5.7391	-21.683	134.9
9	5.7724	-19.443	134.52
9	5.8058	-16.023	135.37
9	5.8392	-11.749	134.52
9	5.8725	-7.4742	135.37
9	5.9059	-4.0545	135.37
9	5.9393	-0.63484	135.37
9	5.9726	3.6397	135.37
9	6.006	7.9143	135.37
9	6.0394	12.616	136.66
9	6.0727	16.464	137.08
9	6.1061	20.738	137.08
9	6.1395	25.013	137.08
9	6.1728	30.142	137.08
9	6.2062	34.285	136.89
9	6.2396	37.837	136.23
9	6.2729	42.453	136.91
9	6.3063	46.386	136.23
9	6.3397	50.66	135.37
9	6.373	54.935	135.37
9	6.4064	59.209	135.37
9	6.4398	62.629	135.37
9	6.4731	66.049	135.37
9	6.5065	70.323	135.37
9	6.5399	74.598	135.37
9	6.5732	78.018	135.37
9	6.6066	83.147	135.37
9	6.64	87.422	135.37
9	6.6733	91.696	135.37
9	6.7067	95.116	137.08
9	6.7401	99.818	136.66
9	6.7734	103.67	137.08
9	6.8068	107.94	137.94
9	6.8402	113.07	137.94
9	6.8735	116.92	137.51
9	6.9069	121.19	138.37
9	6.9403	125.04	139.65
9	6.9736	130	139.31
9	7.007	134.01	139.22
9	7.0404	139.51	140.83
9	7.0737	143.42	140.07
9	7.1071	148.98	141.36
9	7.1405	153.08	141.87
9	7.1738	157.53	143.07
9	7.2072	162	142.94
9	7.2406	166.93	141.36
9	7.2739	173.37	142.99
9	7.3073	175.48	142.21
9	7.3407	180.61	141.36
9	7.374	186.25	142.38
9	7.4074	189.16	141.36
9	7.4408	192.58	141.36
9	7.4741	197.71	140.5
9	7.5075	203.19	141.91
9	7.5409	207.11	141.36
9	7.5742	209.85	141.7
9	7.6076	214.8	140.5
9	7.641	219.08	141.36
9	7.6743	225.06	141.36
9	7.7077	228.91	140.93
9	7.7411	234.04	140.93
9	7.7744	239.17	140.93
9	7.8078	244.21	142.04
9	7.8412	248.15	141.36
9	7.8745	252.93	142.04
9	7.9079	257.55	142.21
9	7.9413	262.68	142.21
9	7.9746	266.61	142.04
9	8.008	272.94	142.21
9	8.0414	278.24	142.73
9	8.0747	283.2	143.92
9	8.1081	288.33	143.92
9	8.1415	295.17	143.92
9	8.1748	301.15	144.78
9	8.2082	307.14	145.63
9	8.2416	312.26	145.63
9	8.2749	318.25	144.78
9	8.3083	323.38	144.78
9	8.3417	327.65	143.92
9	8.375	332.78	142.21
9	8.4084	336.2	142.21
9	8.4418	341.33	140.5
9	8.4751	346.46	139.65
9	8.5085	350.74	138.79
9	8.5419	355.35	136.4
9	8.5752	360.14	135.37
9	8.6086	365.27	134.52
9	8.642	369.72	133.32
9	8.6753	375.53	132.81
9	8.7087	380.23	131.53
9	8.7421	385.79	131.1
9	8.7754	392.63	131.1
9	8.8088	398.61	131.1
9	8.8422	404.6	131.1
9	8.8755	409.56	131.61
9	8.9089	415.71	131.1
9	8.9423	419.99	131.1
9	8.9756	424.43	130.76
9	9.009	430.24	131.1
9	9.0424	436.23	131.1
9	9.0757	439.82	130.76
9	9.1091	445.63	131.1
9	9.1425	452.47	131.1
9	9.1758	456.98	131.66
9	9.2092	461.88	131.95
9	9.2426	467.86	132.81
9	9.2759	474.27	131.53
9	9.3093	479.4	131.53
9	9.3427	484.96	131.1
9	9.376	490.09	131.1
9	9.4094	494.36	130.24
9	9.4428	499.49	129.39
10	2.3023	-497.34	72.109
10	2.3357	-493.38	72.554
10	2.369	-489.75	72.154
10	2.4024	-485.37	71.254
10	2.4358	-483.06	73.442
10	2.4691	-475.97	72.964
10	2.5025	-472.55	72.964
10	2.5359	-467.42	72.109
10	2.5692	-464	72.109
10	2.6026	-458.87	71.254
10	2.636	-454.6	70.4
10	2.6693	-450.23	70.7
10	2.7027	-445.19	69.545
10	2.7361	-440.92	68.69
10	2.7694	-436.39	67.92
10	2.8028	-431.51	67.835
10	2.8362	-426.38	66.98
10	2.8695	-422.96	66.98
10	2.9029	-417.83	66.125
10	2.9363	-414.42	66.125
10	2.9696	-410.14	66.125
10	3.003	-406.72	66.125
10	3.0364	-401.59	66.125
10	3.0697	-398.17	66.98
10	3.1031	-393.29	67.131
10	3.1365	-389.82	67.111
10	3.1698	-384.49	67.835
10	3.2032	-381.07	67.835
10	3.2366	-375.94	67.835
10	3.2699	-371.84	68.177
10	3.3033	-367.43	69.38
10	3.3367	-363.12	70.4
10	3.37	-358.5	70.57
10	3.4034	-354.57	71.254
10	3.4368	-351.15	72.109
10	3.4701	-346.88	72.964
10	3.5035	-342.6	72.964
10	3.5369	-339.18	72.964
10	3.5702	-334.91	72.964
10	3.6036	-331.49	72.964
10	3.637	-327.21	72.964
10	3.6703	-323.86	72.438
10	3.7037	-320.37	72.109
10	3.7371	-315.25	72.109
10	3.7704	-311.82	71.254
10	3.8038	-308.4	71.254
10	3.8372	-303.28	69.545
10	3.8705	-299.86	69.545
10	3.9039	-296.44	68.69
10	3.9373	-291.31	67.835
10	3.9706	-287.89	67.835
10	4.004	-284.4	67.356
10	4.0374	-281.05	66.125
10	4.0707	-277.63	66.125
10	4.1041	-273.35	66.125
10	4.1375	-269.93	66.125
10	4.1708	-265.66	66.125
10	4.2042	-262.24	66.125
10	4.2376	-258.82	66.125
10	4.2709	-255.4	66.125
10	4.3043	-251.98	66.125
10	4.3377	-247.71	66.125
10	4.371	-243.43	66.125
10	4.4044	-239.16	66.125
10	4.4378	-234.88	66.125
10	4.4711	-231.46	66.125
10	4.5045	-227.19	66.125
10	4.5379	-222.91	66.125
10	4.5712	-219.49	66.98
10	4.6046	-214.36	66.125
10	4.638	-210.94	66.125
10	4.6713	-207.53	65.27
10	4.7047	-202.4	65.27
10	4.7381	-198.98	63.56
10	4.7714	-195.56	62.705
10	4.8048	-190.94	62.021
10	4.8382	-187.01	60.995
10	4.8715	-183.59	59.286
10	4.9049	-178.46	58.431
10	4.9383	-174.81	57.252
10	4.9716	-169.91	55.866
10	5.005	-166.49	54.156
10	5.0384	-162.21	52.446
10	5.0717	-157.62	51.822
10	5.1051	-153.66	49.882
10	5.1385	-149.57	48.772
10	5.1718	-145.12	48.172
10	5.2052	-140.84	47.317
10	5.2386	-137.42	46.462
10	5.2719	-134	46.462
10	5.3053	-129.73	45.607
10	5.3387	-126.31	45.607
10	5.372	-122.03	45.607
10	5.4054	-117.76	45.607
10	5.4388	-114.34	45.607
10	5.4721	-110.06	45.607
10	5.5055	-105.79	45.607
10	5.5389	-102.37	45.607
10	5.5722	-98.096	45.607
10	5.6056	-93.821	45.607
10	5.639	-89.546	46.462
10	5.6723	-86.127	46.462
10	5.7057	-80.997	46.462
10	5.7391	-77.578	46.462
10	5.7724	-74.158	46.462
10	5.8058	-70.738	46.462
10	5.8392	-65.181	46.034
10	5.8725	-62.189	45.607
10	5.9059	-58.769	45.607
10	5.9393	-55.35	45.607
10	5.9726	-50.904	46.12
10	6.006	-47.228	46.034
10	6.0394	-43.381	46.462
10	6.0727	-39.961	46.462
10	6.1061	-35.687	46.462
10	6.1395	-31.07	47.146
10	6.1728	-24.573	48.172
10	6.2062	-21.33	48.365
10	6.2396	-18.824	47.906
10	6.2729	-13.459	48.172
10	6.3063	-9.1337	48.373
10	6.3397	-5.3369	49.454
10	6.373	-2.1737	50.395
10	6.4064	1.9299	51.591
10	6.4398	6.2045	53.301
10	6.4731	9.6242	53.301
[truncated: 9,770 more rows]
