# Supplementary material for: A universal function for capacity of bidirectional pedestrian streams: Filling the gaps in the literature
Source: PLoS One. 2018 Dec 19;13(12):e0208496. doi: 10.1371/journal.pone.0208496 (PMC6300270; doi:10.1371/journal.pone.0208496)
Supplement: S1 Data Set — Trajectories are divided into folders for the different experiments within the ZIP archive. Data relative to the own experiments are directly provided as a CSV file. Links are provided for data obtained from open database from third party researchers. (ZIP) [file pone.0208496.s001.zip › datasets/dataset_A/5_1_C.csv]

ped. #	time (s)	x (cm)	y (cm)
1	0.66733	-496.49	-123.67
1	0.7007	-491.26	-123.17
1	0.73407	-487.08	-122.81
1	0.76743	-482.81	-122.81
1	0.8008	-477.68	-122.81
1	0.83417	-472.55	-121.96
1	0.86753	-468.1	-122.47
1	0.9009	-464	-121.96
1	0.93427	-459.73	-121.1
1	0.96763	-454.17	-121.53
1	1.001	-450.32	-121.1
1	1.0344	-446.9	-121.96
1	1.0677	-441.35	-122.38
1	1.1011	-435.79	-121.96
1	1.1345	-431.51	-122.81
1	1.1678	-425.96	-122.38
1	1.2012	-422.11	-122.81
1	1.2346	-416.98	-122.81
1	1.2679	-411.85	-122.81
1	1.3013	-406.72	-122.81
1	1.3347	-400.74	-124.52
1	1.368	-396.03	-124.95
1	1.4014	-392.19	-124.52
1	1.4348	-387.06	-124.52
1	1.4681	-380.65	-124.95
1	1.5015	-376.8	-124.52
1	1.5349	-372.1	-124.95
1	1.5682	-367.39	-123.67
1	1.6016	-362.26	-124.52
1	1.635	-357.56	-124.09
1	1.6683	-352.43	-124.09
1	1.7017	-347.73	-122.81
1	1.7351	-343.46	-122.81
1	1.7684	-338.33	-121.96
1	1.8018	-333.2	-122.81
1	1.8352	-328.07	-122.81
1	1.8685	-322.51	-122.38
1	1.9019	-318.15	-122.13
1	1.9353	-313.54	-121.1
1	1.9686	-308.4	-121.1
1	2.002	-303.28	-121.1
1	2.0354	-298.15	-121.1
1	2.0687	-293.02	-121.1
1	2.1021	-288.91	-121.61
1	2.1355	-284.47	-121.1
1	2.1688	-279.34	-121.96
1	2.2022	-274.21	-122.81
1	2.2356	-269.08	-122.81
1	2.2689	-265.66	-122.81
1	2.3023	-260.53	-122.81
1	2.3357	-255.06	-123.84
1	2.369	-250.27	-124.52
1	2.4024	-245.14	-124.52
1	2.4358	-240.35	-125.21
1	2.4691	-235.74	-125.38
1	2.5025	-230.61	-126.23
1	2.5359	-226.33	-126.23
1	2.5692	-221.2	-126.23
1	2.6026	-216.07	-126.23
1	2.636	-210.88	-126.67
1	2.6693	-205.39	-127.51
1	2.7027	-201.54	-126.23
1	2.7361	-197.27	-126.23
1	2.7694	-192.14	-126.23
1	2.8028	-187.01	-126.23
1	2.8362	-181.88	-126.23
1	2.8695	-176.75	-126.23
1	2.9029	-171.62	-126.23
1	2.9363	-167.34	-126.23
1	2.9696	-162.21	-126.23
1	3.003	-157.09	-126.23
1	3.0364	-151.96	-126.23
1	3.0697	-147.68	-126.23
1	3.1031	-142.21	-127.77
1	3.1365	-137.08	-127.26
1	3.1698	-132.29	-127.94
1	3.2032	-128.02	-127.94
1	3.2366	-123.06	-128.45
1	3.2699	-117.76	-127.94
1	3.3033	-113.48	-129.65
1	3.3367	-109.21	-129.65
1	3.37	-104.94	-129.65
1	3.4034	-100.66	-131.36
1	3.4368	-95.531	-131.36
1	3.4701	-91.256	-131.36
1	3.5035	-86.127	-132.22
1	3.5369	-80.997	-133.07
1	3.5702	-75.365	-132.77
1	3.6036	-70.376	-132.97
1	3.637	-65.508	-134.38
1	3.6703	-61.334	-134.78
1	3.7037	-57.059	-134.78
1	3.7371	-51.93	-134.78
1	3.7704	-46.8	-134.78
1	3.8038	-41.671	-134.78
1	3.8372	-37.165	-134.25
1	3.8705	-32.609	-133.76
1	3.9039	-27.565	-134.35
1	3.9373	-21.846	-133.81
1	3.9706	-19.443	-133.07
1	4.004	-15.168	-133.07
1	4.0374	-10.894	-133.07
1	4.0707	-5.0804	-132.56
1	4.1041	0.049084	-131.87
1	4.1375	5.3496	-132.22
1	4.1708	7.9143	-131.36
1	4.2042	13.044	-131.36
1	4.2376	18.173	-131.36
1	4.2709	23.559	-131.45
1	4.3043	27.578	-131.36
1	4.3377	33.562	-132.22
1	4.371	36.981	-132.22
1	4.4044	42.111	-133.07
1	4.4378	46.188	-132.94
1	4.4711	50.706	-132.79
1	4.5045	54.639	-132.84
1	4.5379	58.678	-132.84
1	4.5712	62.629	-133.93
1	4.6046	66.049	-133.93
1	4.638	71.349	-135.29
1	4.6713	75.906	-134.68
1	4.7047	78.873	-134.78
1	4.7381	83.147	-135.64
1	4.7714	86.567	-136.49
1	4.8048	91.696	-135.64
1	4.8382	95.971	-134.78
1	4.8715	101.27	-136.15
1	4.9049	104.52	-134.78
1	4.9383	109.26	-134.57
1	4.9716	113.07	-134.78
1	5.005	117.41	-134.3
1	5.0384	120.76	-133.93
1	5.0717	125.04	-133.93
1	5.1051	129.43	-134.09
1	5.1385	132.73	-133.93
1	5.1718	137.01	-133.07
1	5.2052	141.28	-133.07
1	5.2386	145.56	-133.07
1	5.2719	148.98	-133.07
1	5.3053	153.25	-133.07
1	5.3387	157.53	-133.07
1	5.372	161.8	-133.07
1	5.4054	166.07	-133.07
1	5.4388	170.35	-133.07
1	5.4721	174.62	-134.78
1	5.5055	178.04	-134.78
1	5.5389	182.32	-133.93
1	5.5722	186.92	-134.55
1	5.6056	190.87	-135.64
1	5.639	195.37	-135.96
1	5.6723	199.42	-136.49
1	5.7057	204.54	-137.35
1	5.7391	208.82	-138.2
1	5.7724	213.1	-138.2
1	5.8058	217.37	-139.06
1	5.8392	223.35	-139.91
1	5.8725	226.77	-139.91
1	5.9059	232.4	-140.71
1	5.9393	237.29	-140.68
1	5.9726	242.16	-141.62
1	6.006	246.29	-141.37
1	6.0394	250.71	-140.76
1	6.0727	254.99	-141.62
1	6.1061	260.12	-139.91
1	6.1395	263.54	-139.91
1	6.1728	267.81	-139.91
1	6.2062	272.94	-139.91
1	6.2396	277.21	-139.91
1	6.2729	281.49	-139.91
1	6.3063	286.62	-139.91
1	6.3397	291.75	-139.06
1	6.373	296.88	-139.06
1	6.4064	302.01	-138.2
1	6.4398	307.44	-138.7
1	6.4731	312.26	-139.06
1	6.5065	317.39	-139.06
1	6.5399	322.52	-139.06
1	6.5732	327.65	-139.06
1	6.6066	332.78	-139.06
1	6.64	337.06	-139.91
1	6.6733	342.36	-140.42
1	6.7067	346.46	-140.76
1	6.7401	350.74	-140.76
1	6.7734	355.87	-140.76
1	6.8068	361	-140.76
1	6.8402	365.7	-142.05
1	6.8735	371.25	-142.47
1	6.9069	376.38	-142.47
1	6.9403	381.51	-142.47
1	6.9736	386.64	-142.47
1	7.007	391.77	-142.47
1	7.0404	396.9	-142.47
1	7.0737	402.03	-142.47
1	7.1071	407.16	-142.47
1	7.1405	411.89	-141.52
1	7.1738	416.57	-140.76
1	7.2072	419.99	-139.06
1	7.2406	425.11	-139.06
1	7.2739	429.39	-139.06
1	7.3073	433.66	-139.06
1	7.3407	437.94	-137.35
1	7.374	442.72	-137.72
1	7.4074	447.58	-136.9
1	7.4408	454.18	-136.49
1	7.4741	457.6	-133.07
1	7.5075	463.82	-136.99
1	7.5409	469.24	-136.56
1	7.5742	473.85	-136.49
1	7.6076	479.83	-135.64
1	7.641	484.96	-136.49
1	7.6743	490.09	-136.49
1	7.7077	495.22	-136.49
2	0.53387	-499.05	13.12
2	0.56723	-494.78	13.12
2	0.6006	-489.65	13.12
2	0.63397	-485.37	11.41
2	0.66733	-480.53	11.53
2	0.7007	-475.11	11.41
2	0.73407	-470.84	10.555
2	0.76743	-465.71	10.555
2	0.8008	-460.58	9.7004
2	0.83417	-455.37	9.1019
2	0.86753	-449.47	7.9905
2	0.9009	-444.34	7.9905
2	0.93427	-439.21	7.9905
2	0.96763	-434.08	7.9905
2	1.001	-428.95	7.9905
2	1.0344	-422.96	7.9905
2	1.0677	-417.83	7.9905
2	1.1011	-411.85	7.9905
2	1.1345	-407.58	7.9905
2	1.1678	-403.47	8.5035
2	1.2012	-397.97	9.5688
2	1.2346	-391.33	9.7004
2	1.2679	-385.35	9.7004
2	1.3013	-380.22	9.7004
2	1.3347	-375.43	12.094
2	1.368	-369.96	11.41
2	1.4014	-364.83	11.41
2	1.4348	-357.99	11.41
2	1.4681	-353.72	13.12
2	1.5015	-346.88	13.12
2	1.5349	-341.75	13.12
2	1.5682	-336.62	13.12
2	1.6016	-330.63	13.12
2	1.635	-325.4	11.813
2	1.6683	-319.52	11.41
2	1.7017	-313.54	11.41
2	1.7351	-309.01	10.706
2	1.7684	-303.28	9.7004
2	1.8018	-297.09	10.606
2	1.8352	-291.31	7.9905
2	1.8685	-287.55	6.9646
2	1.9019	-281.05	6.2807
2	1.9353	-276.09	6.6227
2	1.9686	-269.93	4.5709
2	2.002	-263.95	4.5709
2	2.0354	-259.68	4.5709
2	2.0687	-254.54	5.4258
2	2.1021	-248.56	4.5709
2	2.1355	-242.58	4.5709
2	2.1688	-237.45	4.5709
2	2.2022	-232.32	4.5709
2	2.2356	-227.19	4.5709
2	2.2689	-222.06	4.5709
2	2.3023	-216.07	4.5709
2	2.3357	-211.41	4.7589
2	2.369	-205.82	6.2807
2	2.4024	-199.83	6.2807
2	2.4358	-195.14	6.8936
2	2.4691	-188.72	7.9905
2	2.5025	-182.73	7.9905
2	2.5359	-177.6	7.9905
2	2.5692	-172.47	7.9905
2	2.6026	-167.77	8.418
2	2.636	-161.36	6.2807
2	2.6693	-156.23	6.2807
2	2.7027	-151.1	6.2807
2	2.7361	-145.97	4.5709
2	2.7694	-141.7	5.4258
2	2.8028	-134.86	2.861
2	2.8362	-128.87	2.861
2	2.8695	-123.74	1.1512
2	2.9029	-119.22	0.44712
2	2.9363	-113.48	-0.55866
2	2.9696	-108.7	-1.5846
2	3.003	-103.22	-2.2685
2	3.0364	-97.241	-2.2685
2	3.0697	-92.111	-2.2685
2	3.1031	-86.981	-2.2685
2	3.1365	-81.852	-2.2685
2	3.1698	-76.722	-2.2685
2	3.2032	-71.593	-2.2685
2	3.2366	-65.609	-2.2685
2	3.2699	-59.624	-2.2685
2	3.3033	-54.495	-2.2685
2	3.3367	-49.365	-0.55866
2	3.37	-43.381	-0.55866
2	3.4034	-37.738	1.8351
2	3.4368	-31.412	1.1512
2	3.4701	-23.718	1.1512
2	3.5035	-21.153	2.861
2	3.5369	-16.023	4.5709
2	3.5702	-11.749	4.5709
2	3.6036	-5.7644	3.7159
2	3.637	-0.63484	3.7159
2	3.6703	4.4947	3.7159
2	3.7037	8.5983	3.374
2	3.7371	14.412	3.032
2	3.7704	19.883	2.0061
2	3.8038	25.868	2.0061
2	3.8372	30.997	1.1512
2	3.8705	36.127	1.1512
2	3.9039	41.256	0.29626
2	3.9373	46.386	0.29626
2	3.9706	52.37	-0.55866
2	4.004	57.5	-0.55866
2	4.0374	62.629	-0.55866
2	4.0707	68.614	-0.55866
2	4.1041	73.42	0.92012
2	4.1375	78.873	1.1512
2	4.1708	84.002	2.0061
2	4.2042	89.132	2.861
2	4.2376	93.406	4.5709
2	4.2709	99.391	3.7159
2	4.3043	104.52	4.5709
2	4.3377	108.8	5.4258
2	4.371	114.78	7.1356
2	4.4044	119.91	7.9905
2	4.4378	125.89	9.7004
2	4.4711	131.88	10.555
2	4.5045	137.01	12.265
2	4.5379	141.83	12.676
2	4.5712	148.12	13.975
2	4.6046	152.4	14.83
2	4.638	157.53	14.83
2	4.6713	161.12	15.172
2	4.7047	165.56	15.514
2	4.7381	171.2	14.83
2	4.7714	176.33	15.685
2	4.8048	180.61	16.54
2	4.8382	185.74	15.685
2	4.8715	190.01	15.685
2	4.9049	195.14	15.685
2	4.9383	200.27	15.685
2	4.9716	206.26	13.975
2	5.005	212.24	13.975
2	5.0384	217.37	13.975
2	5.0717	222.5	13.975
2	5.1051	227.63	14.83
2	5.1385	232.76	14.83
2	5.1718	238.24	14.528
2	5.2052	243.02	14.83
2	5.2386	248.15	14.83
2	5.2719	253.28	15.685
2	5.3053	258.4	15.685
2	5.3387	262.59	15.891
2	5.372	268.66	16.54
2	5.4054	273.79	17.395
2	5.4388	279.78	18.25
2	5.4721	285.76	18.25
2	5.5055	290.89	19.105
2	5.5389	296.71	18.762
2	5.5722	303.72	19.105
2	5.6056	308.85	19.105
2	5.639	314.4	20.387
2	5.6723	320.81	18.25
2	5.7057	325.94	17.395
2	5.7391	331.07	17.395
2	5.7724	336.03	16.198
2	5.8058	341.33	15.685
2	5.8392	346.46	14.83
2	5.8725	351.59	13.975
2	5.9059	356.39	13.054
2	5.9393	362.7	12.265
2	5.9726	367.41	11.838
2	6.006	373.82	10.555
2	6.0394	379.38	10.128
2	6.0727	385.79	9.7004
2	6.1061	391.35	10.128
2	6.1395	397.76	9.7004
2	6.1728	402.89	9.7004
2	6.2062	408.02	9.7004
2	6.2396	413.14	9.7004
2	6.2729	418.27	9.7004
2	6.3063	423.23	10.042
2	6.3397	427.68	9.7004
2	6.373	432.81	9.7004
2	6.4064	437.94	9.7004
2	6.4398	443.07	9.7004
2	6.4731	448.82	9.7402
2	6.5065	455.04	7.1356
2	6.5399	462.05	7.6485
2	6.5732	464.44	11.41
2	6.6066	470.85	10.128
2	6.64	477.26	8.8454
2	6.6733	483.25	7.9905
2	6.7067	487.1	8.418
2	6.7401	492.48	7.4776
2	6.7734	497.78	6.2807
3	0.6006	-499.05	-67.242
3	0.63397	-493.92	-67.242
3	0.66733	-488.79	-67.242
3	0.7007	-483.66	-66.387
3	0.73407	-478.53	-66.387
3	0.76743	-473.4	-66.387
3	0.8008	-469.13	-66.387
3	0.83417	-464	-64.677
3	0.86753	-459.73	-64.677
3	0.9009	-454.6	-62.968
3	0.93427	-450.32	-62.968
3	0.96763	-446.05	-62.113
3	1.001	-440.92	-61.258
3	1.0344	-436.64	-61.258
3	1.0677	-432.37	-61.258
3	1.1011	-427.24	-60.403
3	1.1345	-422.11	-60.403
3	1.1678	-417.87	-60.239
3	1.2012	-412.7	-59.548
3	1.2346	-408.43	-59.548
3	1.2679	-403.3	-59.548
3	1.3013	-398.17	-59.548
3	1.3347	-393.04	-61.258
3	1.368	-387.91	-61.258
3	1.4014	-382.78	-61.258
3	1.4348	-377.65	-61.258
3	1.4681	-373.38	-62.113
3	1.5015	-368.25	-62.113
3	1.5349	-363.12	-62.968
3	1.5682	-357.99	-62.968
3	1.6016	-353.72	-62.968
3	1.635	-348.59	-62.968
3	1.6683	-343.46	-62.968
3	1.7017	-338.33	-62.968
3	1.7351	-333.2	-62.968
3	1.7684	-328.07	-62.968
3	1.8018	-322.94	-62.968
3	1.8352	-318.14	-62.179
3	1.8685	-312.68	-62.113
3	1.9019	-307.55	-61.258
3	1.9353	-301.57	-61.258
3	1.9686	-296.44	-61.258
3	2.002	-291.31	-61.258
3	2.0354	-287.03	-59.548
3	2.0687	-282.76	-59.548
3	2.1021	-277.63	-59.548
3	2.1355	-272.5	-57.838
3	2.1688	-267.37	-57.838
3	2.2022	-263.1	-57.838
3	2.2356	-257.96	-57.838
3	2.2689	-253.69	-57.838
3	2.3023	-248.56	-57.838
3	2.3357	-243.43	-57.838
3	2.369	-238.3	-57.838
3	2.4024	-234.03	-59.548
3	2.4358	-228.04	-59.548
3	2.4691	-223.77	-59.548
3	2.5025	-219.49	-59.548
3	2.5359	-214.09	-60.357
3	2.5692	-209.24	-61.258
3	2.6026	-204.1	-61.258
3	2.636	-200.69	-61.258
3	2.6693	-195.56	-62.113
3	2.7027	-190.43	-62.968
3	2.7361	-185.3	-62.968
3	2.7694	-180.17	-62.968
3	2.8028	-175.04	-62.968
3	2.8362	-169.91	-62.968
3	2.8695	-164.78	-62.968
3	2.9029	-160.5	-62.968
3	2.9363	-154.52	-62.968
3	2.9696	-149.39	-62.968
3	3.003	-144.26	-62.968
3	3.0364	-139.28	-62.364
3	3.0697	-134.2	-61.981
3	3.1031	-128.87	-61.258
3	3.1365	-123.74	-61.258
3	3.1698	-118.61	-61.258
3	3.2032	-113.48	-61.258
3	3.2366	-109.21	-59.548
3	3.2699	-104.94	-59.548
3	3.3033	-99.805	-61.258
3	3.3367	-94.676	-61.258
3	3.37	-89.546	-61.258
3	3.4034	-86.127	-61.258
3	3.4368	-80.997	-61.258
3	3.4701	-75.868	-62.968
3	3.5035	-70.738	-62.968
3	3.5369	-65.609	-62.968
3	3.5702	-61.334	-64.677
3	3.6036	-56.205	-64.677
3	3.637	-51.075	-64.677
3	3.6703	-45.946	-66.387
3	3.7037	-41.671	-66.387
3	3.7371	-36.541	-66.387
3	3.7704	-27.137	-67.242
3	3.8038	-23.024	-67.193
3	3.8372	-15.741	-67.269
3	3.8705	-15.451	-65.186
3	3.9039	-12.604	-68.097
3	3.9373	-7.4742	-68.097
3	3.9706	-2.3447	-68.097
3	4.004	1.075	-68.097
3	4.0374	5.3496	-68.097
3	4.0707	10.479	-68.097
3	4.1041	13.899	-68.097
3	4.1375	19.028	-68.097
3	4.1708	24.158	-68.097
3	4.2042	27.578	-67.242
3	4.2376	32.707	-67.242
3	4.2709	36.127	-66.387
3	4.3043	41.256	-66.387
3	4.3377	44.676	-67.242
3	4.371	48.95	-66.387
3	4.4044	53.225	-66.387
3	4.4378	57.5	-67.242
3	4.4711	60.919	-68.097
3	4.5045	64.339	-68.097
3	4.5379	67.759	-68.097
3	4.5712	71.178	-68.952
3	4.6046	75.453	-69.807
3	4.638	78.873	-69.807
3	4.6713	82.292	-71.517
3	4.7047	85.712	-72.372
3	4.7381	89.987	-73.227
3	4.7714	92.551	-74.082
3	4.8048	95.971	-74.936
3	4.8382	99.391	-75.791
3	4.8715	103.67	-75.791
3	4.9049	107.94	-75.791
3	4.9383	111.36	-75.791
3	4.9716	114.78	-76.646
3	5.005	118.71	-76.817
3	5.0384	121.62	-77.501
3	5.0717	125.89	-77.501
3	5.1051	129.31	-77.501
3	5.1385	132.73	-77.501
3	5.1718	136.15	-77.501
3	5.2052	140.09	-78.185
3	5.2386	143.39	-77.602
3	5.2719	147.58	-77.751
3	5.3053	151.33	-77.335
3	5.3387	154.89	-76.207
3	5.372	159.66	-77.074
3	5.4054	162.65	-75.791
3	5.4388	166.93	-74.936
3	5.4721	171.2	-74.936
3	5.5055	175.88	-74.182
3	5.5389	180.31	-73.851
3	5.5722	184.39	-73.983
3	5.6056	188.3	-74.082
3	5.639	193	-74.509
3	5.6723	197.19	-74.253
3	5.7057	200.82	-74.434
3	5.7391	204.54	-74.936
3	5.7724	208.82	-76.646
3	5.8058	212.24	-76.646
3	5.8392	215.66	-76.646
3	5.8725	219.08	-76.646
3	5.9059	222.5	-77.501
3	5.9393	227.63	-78.356
3	5.9726	231.05	-78.356
3	6.006	234.47	-78.356
3	6.0394	239.6	-80.066
3	6.0727	243.53	-81.092
3	6.1061	248.15	-80.921
3	6.1395	252.42	-81.776
3	6.1728	256.69	-81.776
3	6.2062	261.82	-81.776
3	6.2396	266.53	-83.058
3	6.2729	270.37	-81.776
3	6.3063	274.82	-82.118
3	6.3397	278.92	-81.776
3	6.373	283.37	-82.289
3	6.4064	287.47	-81.776
3	6.4398	290.89	-81.776
3	6.4731	296.02	-80.921
3	6.5065	300.3	-80.921
3	6.5399	304.57	-80.921
3	6.5732	309.7	-80.066
3	6.6066	314.83	-79.211
3	6.64	319.96	-79.211
3	6.6733	325.09	-78.356
3	6.7067	330.22	-78.356
3	6.7401	335.35	-78.356
3	6.7734	340.31	-78.869
3	6.8068	344.75	-79.211
3	6.8402	348.17	-79.211
3	6.8735	353.73	-79.639
3	6.9069	357.58	-80.921
3	6.9403	361.85	-80.921
3	6.9736	366.98	-82.631
3	7.007	370.4	-82.631
3	7.0404	375.33	-82.762
3	7.0737	378.09	-84.341
3	7.1071	383.22	-86.05
3	7.1405	387.5	-86.05
3	7.1738	392.63	-86.05
3	7.2072	398.4	-87.274
3	7.2406	402.71	-87.247
3	7.2739	407.85	-87.247
3	7.3073	413.49	-87.931
3	7.3407	418.35	-88.428
3	7.374	423.29	-88.358
3	7.4074	427.88	-88.665
3	7.4408	432.2	-88.464
3	7.4741	437.33	-88.464
3	7.5075	441.81	-88.515
3	7.5409	450.76	-87.76
3	7.5742	453.33	-87.76
3	7.6076	458.63	-85.654
3	7.641	464.01	-87.333
3	7.6743	467.01	-85.195
3	7.7077	472.13	-86.05
3	7.7411	477.26	-84.341
3	7.7744	484.1	-82.631
3	7.8078	489.23	-82.631
3	7.8412	496.07	-80.921
4	1.001	-499.05	129.39
4	1.0344	-495.08	129.89
4	1.0677	-490.5	129.39
4	1.1011	-485.2	129.73
4	1.1345	-481.95	129.39
4	1.1678	-475.47	129
4	1.2012	-471.87	129.05
4	1.2346	-466.09	128.52
4	1.2679	-461.44	127.68
4	1.3013	-457.03	129.59
4	1.3347	-454.6	125.97
4	1.368	-447.4	128.09
4	1.4014	-442.43	127.81
4	1.4348	-435.79	124.26
4	1.4681	-434.93	124.26
4	1.5015	-429.8	124.26
4	1.5349	-425.1	123.83
4	1.5682	-421.25	124.26
4	1.6016	-415.78	124.09
4	1.635	-411.42	123.83
4	1.6683	-407.58	124.26
4	1.7017	-402.45	124.26
4	1.7351	-398.17	124.26
4	1.7684	-392.17	126.57
4	1.8018	-388.49	126.5
4	1.8352	-382.78	124.26
4	1.8685	-378.59	126.57
4	1.9019	-373.72	126.65
4	1.9353	-367.82	126.4
4	1.9686	-364.28	125.53
4	2.002	-358.85	127.68
4	2.0354	-354.74	127.34
4	2.0687	-351.15	125.97
4	2.1021	-345.85	127.17
4	2.1355	-341.32	127.25
4	2.1688	-337.47	127.68
4	2.2022	-332.01	127.75
4	2.2356	-327.56	127.85
4	2.2689	-322.85	127.94
4	2.3023	-318.24	127.25
4	2.3357	-314.39	127.68
4	2.369	-309.26	126.82
4	2.4024	-304.13	125.97
4	2.4358	-299.33	125.9
4	2.4691	-295.58	125.11
4	2.5025	-290.11	124.94
4	2.5359	-285.32	124.26
4	2.5692	-280.19	124.26
4	2.6026	-276.77	123.4
4	2.636	-271.64	123.4
4	2.6693	-266.51	123.4
4	2.7027	-262.24	123.4
4	2.7361	-257.96	123.4
4	2.7694	-251.13	124.26
4	2.8028	-246.85	124.26
4	2.8362	-242.66	125.71
4	2.8695	-237.1	125.8
4	2.9029	-231.81	124.94
4	2.9363	-227.36	126.48
4	2.9696	-222.06	125.97
4	3.003	-217.78	125.97
4	3.0364	-212.82	127.34
4	3.0697	-207.53	125.97
4	3.1031	-204.5	127.42
4	3.1365	-198.12	127.68
4	3.1698	-192.65	128.36
4	3.2032	-189.19	129.07
4	3.2366	-184.61	129.05
4	3.2699	-179.76	128.43
4	3.3033	-175.89	128.53
4	3.3367	-171.62	128.53
4	3.37	-166.49	128.53
4	3.4034	-160.1	128.43
4	3.4368	-154.95	128.96
4	3.4701	-150.59	127.31
4	3.5035	-145.97	126.82
4	3.5369	-141.7	125.97
4	3.5702	-136.57	125.97
4	3.6036	-132.29	125.97
4	3.637	-125.88	125.54
4	3.6703	-121.67	126.07
4	3.7037	-116.9	125.97
4	3.7371	-111.94	127.34
4	3.7704	-108.35	126.82
4	3.8038	-102.8	127.25
4	3.8372	-96.386	128.53
4	3.8705	-92.692	129.07
4	3.9039	-86.383	129.47
4	3.9373	-81.852	130.24
4	3.9706	-77.578	131.95
4	4.004	-74.158	131.1
4	4.0374	-69.883	131.95
4	4.0707	-64.241	132.98
4	4.1041	-59.111	132.98
4	4.1375	-50.22	133.66
4	4.1708	-49.365	134.52
4	4.2042	-45.091	134.52
4	4.2376	-39.619	135.2
4	4.2709	-34.832	135.37
4	4.3043	-27.65	135.2
4	4.3377	-21.652	132.69
4	4.371	-18.588	133.66
4	4.4044	-16.023	133.66
4	4.4378	-8.3291	133.66
4	4.4711	-4.8436	131.63
4	4.5045	-2.3447	131.95
4	4.5379	2.7848	131.95
4	4.5712	7.4869	130.67
4	4.6046	13.044	130.24
4	4.638	17.318	130.24
4	4.6713	22.619	129.73
4	4.7047	27.064	129.22
4	4.7381	32.194	129.22
4	4.7714	36.127	128.53
4	4.8048	41.427	128.88
4	4.8382	46.044	129.56
4	4.8715	51.279	129.65
4	4.9049	54.935	129.39
4	4.9383	59.637	128.96
4	4.9716	64.51	129.73
4	5.005	67.759	130.24
4	5.0384	72.888	130.24
4	5.0717	77.163	130.24
4	5.1051	83.147	130.24
4	5.1385	87.849	130.67
4	5.1718	92.893	131.78
4	5.2052	98.536	131.95
4	5.2386	102.81	131.95
4	5.2719	107.94	131.95
4	5.3053	113.07	131.95
4	5.3387	118.63	132.38
4	5.372	124.18	131.95
4	5.4054	129.31	131.95
4	5.4388	133.16	131.53
4	5.4721	137.86	131.1
4	5.5055	142.99	130.24
4	5.5389	147.27	130.24
4	5.5722	152.05	129.56
4	5.6056	156.67	128.53
4	5.639	161.8	128.53
4	5.6723	166.93	128.53
4	5.7057	171.91	127.93
4	5.7391	178.04	127.68
4	5.7724	183.17	127.68
4	5.8058	189.16	127.68
4	5.8392	193.86	128.11
4	5.8725	198.86	128.03
4	5.9059	204.54	128.53
4	5.9393	209.68	128.53
4	5.9726	213.95	129.39
4	6.006	219.08	130.24
4	6.0394	225.92	130.24
4	6.0727	228.48	130.24
4	6.1061	233.61	130.24
4	6.1395	238.74	131.1
4	6.1728	243.87	131.95
4	6.2062	249	131.95
4	6.2396	254.13	133.66
4	6.2729	260.12	133.66
4	6.3063	265.25	133.66
4	6.3397	270.37	133.66
4	6.373	275.86	134.55
4	6.4064	280.63	135.37
4	6.4398	285.93	134.01
4	6.4731	291.06	134.01
4	6.5065	296.07	133.87
4	6.5399	301.15	133.66
4	6.5732	306.11	132.47
4	6.6066	311.15	132.04
4	6.64	316.54	131.95
4	6.6733	321.33	131.27
4	6.7067	326.8	131.1
4	6.7401	331.93	130.24
4	6.7734	337.06	130.24
4	6.8068	342.19	130.24
4	6.8402	349.03	131.95
4	6.8735	354.16	131.1
4	6.9069	358.86	131.53
4	6.9403	363.9	131.78
4	6.9736	369.2	132.13
4	7.007	373.82	132.81
4	7.0404	378.95	132.81
4	7.0737	383.22	132.81
4	7.1071	387.5	133.66
4	7.1405	393.06	133.24
4	7.1738	398.61	132.81
4	7.2072	403.74	134.52
4	7.2406	408.87	134.52
4	7.2739	414	134.52
4	7.3073	419.99	135.37
4	7.3407	425.11	135.37
4	7.374	430.24	135.37
4	7.4074	434.52	135.37
4	7.4408	441.53	135.03
4	7.4741	447.34	135.37
4	7.5075	450.76	134.52
4	7.5409	455.04	133.66
4	7.5742	460.17	133.66
4	7.6076	464.87	132.38
4	7.641	470.17	132.04
4	7.6743	475.55	131.95
4	7.7077	479.83	131.1
4	7.7411	485.81	131.1
4	7.7744	491.11	130.59
4	7.8078	496.07	130.24
5	1.1345	-495.63	72.964
5	1.1678	-490.5	72.964
5	1.2012	-486.23	72.109
5	1.2346	-483.76	71.657
5	1.2679	-475.11	71.254
5	1.3013	-470.84	70.4
5	1.3347	-464.86	69.545
5	1.368	-459.73	69.545
5	1.4014	-454.6	67.835
5	1.4348	-449.47	67.835
5	1.4681	-444.34	66.98
5	1.5015	-440.06	66.125
5	1.5349	-434.08	66.125
5	1.5682	-428.95	65.27
5	1.6016	-423.82	65.27
5	1.635	-417.83	64.415
5	1.6683	-412.7	64.415
5	1.7017	-407.58	64.415
5	1.7351	-402.45	64.415
5	1.7684	-397.32	64.415
5	1.8018	-391.33	64.415
5	1.8352	-386.2	64.415
5	1.8685	-381.07	64.415
5	1.9019	-375.94	64.415
5	1.9353	-370.81	65.27
5	1.9686	-365.69	66.125
5	2.002	-360.56	66.125
5	2.0354	-355.43	66.125
5	2.0687	-350.3	66.125
5	2.1021	-345.17	66.125
5	2.1355	-340.04	65.27
5	2.1688	-334.91	65.27
5	2.2022	-330.63	64.415
5	2.2356	-324.65	63.56
5	2.2689	-320.37	62.705
5	2.3023	-315.59	62.534
5	2.3357	-309.26	60.995
5	2.369	-304.13	59.286
5	2.4024	-299.43	58.858
5	2.4358	-294.3	57.148
5	2.4691	-288.74	55.866
5	2.5025	-283.61	55.866
5	2.5359	-279.17	54.669
5	2.5692	-273.95	54.242
5	2.6026	-268.22	52.446
5	2.636	-264.29	53.13
5	2.6693	-258.82	52.446
5	2.7027	-253.69	52.446
5	2.7361	-248.56	50.736
5	2.7694	-243.43	50.736
5	2.8028	-238.3	50.736
5	2.8362	-234.03	49.882
5	2.8695	-229.1	50.013
5	2.9029	-223.77	49.027
5	2.9363	-218.64	49.027
5	2.9696	-213.51	49.027
5	3.003	-208.38	49.027
5	3.0364	-203.76	48.856
5	3.0697	-198.63	48.856
5	3.1031	-192.99	47.317
5	3.1365	-187.86	47.317
5	3.1698	-182.73	47.317
5	3.2032	-178.63	45.949
5	3.2366	-173.07	45.692
5	3.2699	-168.2	44.752
5	3.3033	-162.56	43.726
5	3.3367	-157.09	43.042
5	3.37	-151.1	41.332
5	3.4034	-145.97	40.477
5	3.4368	-139.99	38.768
5	3.4701	-134.86	38.768
5	3.5035	-130.12	37.705
5	3.5369	-125.1	37.359
5	3.5702	-119.47	36.203
5	3.6036	-114.34	36.203
5	3.637	-111.01	36.459
5	3.6703	-105.88	36.459
5	3.7037	-100.87	36.291
5	3.7371	-95.531	35.348
5	3.7704	-90.401	35.348
5	3.8038	-85.272	35.348
5	3.8372	-80.471	35.414
5	3.8705	-75.526	35.519
5	3.9039	-70.738	36.203
5	3.9373	-65.609	36.203
5	3.9706	-59.624	36.203
5	4.004	-54.495	36.203
5	4.0374	-49.365	36.203
5	4.0707	-44.236	37.058
5	4.1041	-39.106	36.203
5	4.1375	-34.437	35.94
5	4.1708	-28.847	35.348
5	4.2042	-22.863	34.493
5	4.2376	-18.588	33.638
5	4.2709	-13.972	32.612
5	4.3043	-8.3291	32.783
5	4.3377	-3.5415	30.902
5	4.371	1.075	30.218
5	4.4044	6.2045	29.363
5	4.4378	13.044	29.363
5	4.4711	18.173	29.363
5	4.5045	22.875	28.936
5	4.5379	28.432	29.363
5	4.5712	33.818	30.304
5	4.6046	39.546	30.218
5	4.638	43.821	30.218
5	4.6713	48.437	31.244
5	4.7047	53.225	31.928
5	4.7381	60.064	31.928
5	4.7714	63.655	33.296
5	4.8048	68.513	34.04
5	4.8382	73.743	34.493
5	4.8715	78.873	36.203
5	4.9049	84.686	37.4
5	4.9383	90.841	37.913
5	4.9716	95.543	37.485
5	5.005	100.25	38.768
5	5.0384	105.55	39.281
5	5.0717	110.68	39.281
5	5.1051	116.32	39.281
5	5.1385	121.19	39.195
5	5.1718	126.75	38.768
5	5.2052	131.88	38.768
5	5.2386	137.01	37.913
5	5.2719	142.14	37.058
5	5.3053	147.27	37.058
5	5.3387	152.4	36.203
5	5.372	157.13	35.995
5	5.4054	162.65	35.348
5	5.4388	167.19	35.433
5	5.4721	172.32	35.433
5	5.5055	176.33	34.493
5	5.5389	182.32	34.493
5	5.5722	187.45	34.493
5	5.6056	192.58	34.493
5	5.639	197.71	34.493
5	5.6723	202.84	34.493
5	5.7057	207.97	34.493
5	5.7391	213.1	34.493
5	5.7724	217.4	36.038
5	5.8058	222.16	34.664
5	5.8392	227.63	36.203
5	5.8725	232.42	34.664
5	5.9059	237.89	35.348
5	5.9393	243.02	35.348
5	5.9726	248.15	34.493
5	6.006	253.28	34.493
5	6.0394	257.55	34.493
5	6.0727	262.68	32.783
5	6.1061	266.95	32.783
5	6.1395	272.08	32.783
5	6.1728	278.07	31.928
5	6.2062	283.2	31.073
5	6.2396	288.33	31.073
5	6.2729	293.29	30.56
5	6.3063	298.76	29.876
5	6.3397	305.43	30.218
5	6.373	310.38	30.56
5	6.4064	315.69	30.218
5	6.4398	320.81	30.218
5	6.4731	326.8	31.073
5	6.5065	331.24	30.56
5	6.5399	336.2	32.783
5	6.5732	341.33	32.783
5	6.6066	346.46	33.638
5	6.64	351.59	34.493
5	6.6733	356.72	34.493
5	6.7067	361.85	36.203
5	6.7401	366.98	36.203
5	6.7734	372.11	36.203
5	6.8068	377.24	37.058
5	6.8402	381.74	37.617
5	6.8735	387.5	36.203
5	6.9069	392.63	36.203
5	6.9403	396.9	36.203
5	6.9736	402.03	36.203
5	7.007	406.31	36.203
5	7.0404	411.44	35.348
5	7.0737	416.57	34.493
5	7.1071	422.55	33.638
5	7.1405	427.68	32.783
5	7.1738	432.13	31.586
5	7.2072	438.79	31.073
5	7.2406	443.92	31.073
5	7.2739	453.33	29.363
5	7.3073	456.76	29.469
5	7.3407	463.45	30.021
5	7.374	467.76	30.263
5	7.4074	472.13	27.654
5	7.4408	478.12	27.654
5	7.4741	483.25	27.654
5	7.5075	488.38	27.654
5	7.5409	493.51	27.654
5	7.5742	498.64	27.654
6	1.635	-495.2	-23.214
6	1.6683	-490.25	-22.872
6	1.7017	-485.37	-22.787
6	1.7351	-481.95	-22.787
6	1.7684	-472.55	-22.787
6	1.8018	-467.42	-22.787
6	1.8352	-460.58	-22.787
6	1.8685	-454.6	-22.787
6	1.9019	-449.47	-23.641
6	1.9353	-443.48	-23.641
6	1.9686	-436.64	-24.496
6	2.002	-431.34	-24.838
6	2.0354	-425.36	-25.009
6	2.0687	-420.4	-24.496
6	2.1021	-414.93	-25.18
6	2.1355	-409.63	-24.325
6	2.1688	-405.01	-23.641
6	2.2022	-399.03	-23.641
6	2.2356	-393.9	-23.641
6	2.2689	-388.77	-23.641
6	2.3023	-383.64	-22.787
6	2.3357	-377.48	-23.299
6	2.369	-372.35	-23.299
6	2.4024	-366.54	-22.787
6	2.4358	-361.41	-21.932
6	2.4691	-355	-21.504
6	2.5025	-350.3	-21.077
6	2.5359	-345.17	-20.222
6	2.5692	-340.04	-20.222
6	2.6026	-334.91	-19.367
6	2.636	-329.26	-19.196
6	2.6693	-323.4	-19.959
6	2.7027	-318.47	-20.09
6	2.7361	-313.19	-20.051
6	2.7694	-307.98	-20.649
6	2.8028	-303.28	-19.367
6	2.8362	-297.85	-20.846
6	2.8695	-292.56	-21.177
6	2.9029	-287.89	-21.932
6	2.9363	-282.76	-22.787
6	2.9696	-277.29	-23.471
6	3.003	-272.5	-23.641
6	3.0364	-267.62	-25.2
6	3.0697	-261.81	-25.779
6	3.1031	-257.96	-26.206
6	3.1365	-251.98	-26.206
6	3.1698	-246.51	-26.377
6	3.2032	-241.72	-26.206
6	3.2366	-237.1	-26.89
6	3.2699	-232.32	-26.206
6	3.3033	-227.19	-26.206
6	3.3367	-221.2	-26.206
6	3.37	-216.59	-27.232
6	3.4034	-211.35	-26.307
6	3.4368	-206.5	-26.719
6	3.4701	-201.37	-26.548
6	3.5035	-196.86	-26.106
6	3.5369	-192.14	-25.351
6	3.5702	-187.86	-25.351
6	3.6036	-181.88	-24.496
6	3.637	-177.18	-24.924
6	3.6703	-172.47	-25.351
6	3.7037	-168.2	-25.351
6	3.7371	-163.07	-25.351
6	3.7704	-158.79	-25.351
6	3.8038	-154.52	-25.351
6	3.8372	-148.96	-26.634
6	3.8705	-145.12	-27.061
6	3.9039	-139.56	-28.343
6	3.9373	-136.05	-28.6
6	3.9706	-132.29	-29.626
6	4.004	-127.16	-30.481
6	4.0374	-123.74	-30.481
6	4.0707	-120.32	-31.336
6	4.1041	-116.05	-31.336
6	4.1375	-111.77	-32.191
6	4.1708	-108.35	-32.191
6	4.2042	-103.22	-32.191
6	4.2376	-99.805	-32.191
6	4.2709	-94.676	-32.191
6	4.3043	-91.256	-31.336
6	4.3377	-86.579	-31.235
6	4.371	-81.852	-30.481
6	4.4044	-78.432	-30.481
6	4.4378	-72.448	-29.626
6	4.4711	-69.883	-28.771
6	4.5045	-64.754	-27.061
6	4.5379	-59.624	-27.061
6	4.5712	-55.35	-25.351
6	4.6046	-51.075	-23.641
6	4.638	-46.459	-22.103
6	4.6713	-41.671	-21.932
6	4.7047	-38.251	-20.222
6	4.7381	-33.122	-19.367
6	4.7714	-29.3	-19.266
6	4.8048	-23.718	-18.512
6	4.8382	-21.153	-17.657
6	4.8715	-16.023	-16.802
6	4.9049	-12.604	-15.947
6	4.9383	-8.3291	-15.947
6	4.9716	-3.7126	-15.263
6	5.005	-0.63484	-15.092
6	5.0384	4.4947	-15.092
6	5.0717	9.1638	-14.5
6	5.1051	13.011	-14.073
6	5.1385	18.173	-13.382
6	5.1718	22.448	-13.382
6	5.2052	26.723	-13.382
6	5.2386	32.023	-13.041
6	5.2719	36.981	-12.528
6	5.3053	40.401	-11.673
6	5.3387	45.531	-11.673
6	5.372	49.976	-11.331
6	5.4054	55.106	-10.476
6	5.4388	59.209	-9.9628
6	5.4721	64.339	-9.9628
6	5.5055	68.699	-8.8514
6	5.5389	72.888	-7.398
6	5.5722	78.018	-6.5431
6	5.6056	83.318	-6.0301
6	5.639	88.277	-4.8332
6	5.6723	93.406	-3.1234
6	5.7057	97.681	-3.1234
6	5.7391	103.24	-1.841
6	5.7724	107.08	-1.4136
6	5.8058	112.73	-0.38766
6	5.8392	117.34	0.29626
6	5.8725	121.62	0.29626
6	5.9059	125.89	0.29626
6	5.9393	130.68	1.3222
6	5.9726	134.44	2.0061
6	6.006	139.57	2.0061
6	6.0394	142.99	2.0061
6	6.0727	148.12	2.0061
6	6.1061	152.57	1.4932
6	6.1395	156.67	1.1512
6	6.1728	160.77	0.80922
6	6.2062	165.22	1.1512
6	6.2396	169.49	1.1512
6	6.2729	173.77	2.0061
6	6.3063	178.04	2.0061
6	6.3397	182.32	2.0061
6	6.373	187.45	2.0061
6	6.4064	191.72	3.7159
6	6.4398	196	3.7159
6	6.4731	201.98	4.5709
6	6.5065	206.26	5.4258
6	6.5399	211.38	5.4258
6	6.5732	217.37	5.4258
6	6.6066	223.35	7.1356
6	6.64	228.48	7.1356
6	6.6733	233.61	7.1356
6	6.7067	239.6	7.1356
6	6.7401	245.58	7.1356
6	6.7734	250.71	7.1356
6	6.8068	254.99	7.1356
6	6.8402	260.97	7.1356
6	6.8735	266.1	5.4258
6	6.9069	271.74	5.5968
6	6.9403	276.36	5.4258
6	6.9736	281.49	4.5709
6	7.007	287.47	3.7159
6	7.0404	293.46	2.861
6	7.0737	298.59	2.0061
6	7.1071	303.55	1.6641
6	7.1405	308.85	0.29626
6	7.1738	313.98	0.29626
6	7.2072	320.81	0.29626
6	7.2406	326.4	-0.45808
6	7.2739	331.93	-1.4136
6	7.3073	337.06	-1.4136
6	7.3407	342.19	-2.2685
6	7.374	347.32	-3.1234
6	7.4074	353.3	-3.1234
6	7.4408	359.29	-4.8332
6	7.4741	363.56	-4.8332
6	7.5075	370.4	-5.6882
6	7.5409	375.53	-5.6882
6	7.5742	381.51	-5.6882
6	7.6076	387.5	-6.5431
6	7.641	394.34	-6.5431
6	7.6743	401.18	-6.5431
6	7.7077	408.02	-6.5431
6	7.7411	413.14	-7.398
6	7.7744	419.99	-7.398
6	7.8078	425.97	-8.2529
6	7.8412	431.27	-9.4498
6	7.8745	436.74	-9.7918
6	7.9079	442.21	-10.818
6	7.9413	447.51	-13.041
6	7.9746	453.33	-14.237
6	8.008	457.6	-14.237
6	8.0414	463.59	-16.802
6	8.0747	468.71	-17.657
6	8.1081	474.53	-19.025
6	8.1415	479.83	-19.367
6	8.1748	484.96	-21.077
6	8.2082	491.63	-22.445
6	8.2416	498.12	-22.103
7	1.7684	-499.64	-130.05
7	1.8018	-494.78	-130.51
7	1.8352	-491.7	-129.48
7	1.8685	-487.6	-129.48
7	1.9019	-484.52	-130.51
7	1.9353	-477.38	-129.88
7	1.9686	-473.4	-130.51
7	2.002	-468.96	-128.45
7	2.0354	-463.34	-128.66
7	2.0687	-458.53	-128.11
7	2.1021	-452.89	-128.8
7	2.1355	-447.76	-128.8
7	2.1688	-443.31	-128.45
7	2.2022	-437.67	-128.28
7	2.2356	-431.51	-128.8
7	2.2689	-426.38	-128.8
7	2.3023	-422.11	-127.94
7	2.3357	-417.83	-127.09
7	2.369	-413.56	-125.38
7	2.4024	-409.29	-124.52
7	2.4358	-404.16	-125.38
7	2.4691	-399.71	-123.33
7	2.5025	-393.9	-123.67
7	2.5359	-389.62	-123.67
7	2.5692	-384.92	-122.38
7	2.6026	-379.88	-120.93
7	2.636	-374.23	-121.1
7	2.6693	-368.25	-120.25
7	2.7027	-363.12	-120.25
7	2.7361	-358.67	-118.19
7	2.7694	-352.86	-118.54
7	2.8028	-346.02	-118.54
7	2.8362	-341.88	-116.17
7	2.8695	-336.62	-116.83
7	2.9029	-331.49	-116.83
7	2.9363	-326.36	-116.83
7	2.9696	-322.43	-116.66
7	3.003	-317.48	-116.76
7	3.0364	-312.68	-118.54
7	3.0697	-307.55	-118.54
7	3.1031	-302.82	-118.44
7	3.1365	-298.15	-120.25
7	3.1698	-293.02	-120.25
7	3.2032	-288.06	-120.59
7	3.2366	-283.46	-121.35
7	3.2699	-277.63	-123.67
7	3.3033	-272.5	-123.67
7	3.3367	-267.37	-125.38
7	3.37	-263.27	-125.72
7	3.4034	-257.11	-127.09
7	3.4368	-251.98	-127.09
7	3.4701	-248.13	-127.51
7	3.5035	-243	-127.51
7	3.5369	-238.64	-127.77
7	3.5702	-234.2	-127.43
7	3.6036	-228.9	-127.94
7	3.637	-224.62	-127.09
7	3.6703	-219.72	-126.53
7	3.7037	-214.59	-126.53
7	3.7371	-209.47	-126.53
7	3.7704	-204.53	-125.8
7	3.8038	-200.13	-124.87
7	3.8372	-194.7	-125.38
7	3.8705	-189.23	-124.35
7	3.9039	-185.15	-123.06
7	3.9373	-179.83	-121.27
7	3.9706	-175.04	-121.96
7	4.004	-169.91	-121.96
7	4.0374	-164.78	-121.96
7	4.0707	-159.65	-121.96
7	4.1041	-154.95	-120.68
7	4.1375	-150.25	-121.96
7	4.1708	-146.31	-120.93
7	4.2042	-141.7	-121.96
7	4.2376	-136.57	-121.96
7	4.2709	-132.47	-122.4
7	4.3043	-127.16	-123.67
7	4.3377	-123.74	-123.67
7	4.371	-118.44	-123.33
7	4.4044	-113.66	-124.01
7	4.4378	-109.41	-124.47
7	4.4711	-103.65	-124.95
7	4.5045	-99.805	-125.38
7	4.5379	-94.334	-126.4
7	4.5712	-89.717	-127.43
7	4.6046	-83.989	-128.37
7	4.638	-79.629	-128.63
7	4.6713	-74.842	-129.31
7	4.7047	-69.883	-129.65
7	4.7381	-64.754	-130.51
7	4.7714	-59.624	-130.51
7	4.8048	-54.922	-130.08
7	4.8382	-50.733	-129.82
7	4.8715	-45.946	-129.65
7	4.9049	-41.842	-129.14
7	4.9383	-36.712	-129.14
7	4.9716	-31.943	-128.41
7	5.005	-27.137	-128.8
7	5.0384	-22.008	-127.94
7	5.0717	-17.47	-126.69
7	5.1051	-12.604	-125.38
7	5.1385	-7.4742	-125.38
7	5.1718	-2.5157	-124.01
7	5.2052	2.4429	-122.98
7	5.2386	7.0594	-122.81
7	5.2719	12.189	-122.81
7	5.3053	15.609	-122.81
7	5.3387	20.738	-122.81
7	5.372	24.158	-122.81
7	5.4054	29.287	-122.81
7	5.4388	32.707	-122.81
7	5.4721	36.981	-122.81
7	5.5055	41.256	-122.81
7	5.5389	45.531	-122.81
7	5.5722	49.805	-122.81
7	5.6056	54.08	-122.81
7	5.639	57.842	-122.98
7	5.6723	62.629	-123.67
7	5.7057	66.904	-125.38
7	5.7391	70.922	-124.44
7	5.7724	75.88	-124.95
7	5.8058	79.828	-124.97
7	5.8392	84.505	-125.08
7	5.8725	89.132	-125.38
7	5.9059	92.979	-124.95
7	5.9393	97.681	-125.38
7	5.9726	101.61	-124.35
7	6.006	106.23	-125.38
7	6.0394	110.33	-124.01
7	6.0727	114.78	-123.67
7	6.1061	118.71	-122.64
7	6.1395	123.33	-123.67
7	6.1728	127.26	-121.79
7	6.2062	131.88	-121.96
7	6.2396	137.01	-120.25
7	6.2729	141.62	-118.71
7	6.3063	147.27	-118.54
7	6.3397	151.37	-116.49
7	6.373	156.6	-115.24
7	6.4064	160.94	-115.12
7	6.4398	166.07	-115.12
7	6.4731	170.35	-114.26
7	6.5065	174.71	-113.15
7	6.5399	179.07	-113.07
7	6.5732	183.6	-112.98
7	6.6066	187.62	-113.07
7	6.64	191.72	-113.41
7	6.6733	195.82	-112.9
7	6.7067	200.27	-113.41
7	6.7401	204.54	-112.55
7	6.7734	208.7	-112.85
7	6.8068	213.1	-113.41
7	6.8402	217.37	-114.26
7	6.8735	222.16	-114.09
7	6.9069	227.63	-115.12
7	6.9403	231.9	-115.12
7	6.9736	236.69	-115.8
7	7.007	241.31	-116.83
7	7.0404	246.44	-116.83
7	7.0737	250.71	-116.83
7	7.1071	255.84	-116.83
7	7.1405	260.12	-116.83
7	7.1738	264.56	-117.17
7	7.2072	268.66	-116.83
7	7.2406	272.94	-116.83
7	7.2739	277.21	-116.83
7	7.3073	282.34	-116.83
7	7.3407	285.76	-116.83
7	7.374	290.89	-115.97
7	7.4074	296.02	-115.97
7	7.4408	300.55	-115.2
7	7.4741	305.26	-114.61
7	7.5075	310.73	-113.92
7	7.5409	315.91	-113.03
7	7.5742	321.67	-113.41
7	7.6076	326.29	-112.72
7	7.641	330.73	-112.38
7	7.6743	336.2	-113.41
7	7.7077	340.68	-113.54
7	7.7411	345.44	-113.07
7	7.7744	349.88	-114.26
7	7.8078	353.3	-114.26
7	7.8412	358.43	-115.12
7	7.8745	361.94	-114.86
7	7.9079	366.98	-115.97
7	7.9413	371.25	-116.83
7	7.9746	375.27	-116.74
7	8.008	379.8	-117.68
7	8.0414	384.93	-118.54
7	8.0747	390.06	-120.25
7	8.1081	395.19	-120.25
7	8.1415	400.32	-120.25
7	8.1748	405.45	-121.1
7	8.2082	410.58	-121.96
7	8.2416	415.71	-121.96
7	8.2749	421.1	-121.19
7	8.3083	426.32	-121.4
7	8.3417	430.84	-121.02
7	8.375	436.06	-120.59
7	8.4084	440.33	-119.83
7	8.4418	445.16	-119.72
7	8.4751	449.74	-118.88
7	8.5085	454.95	-118.79
7	8.5419	459.31	-119.39
7	8.5752	464.21	-117.18
7	8.6086	470.25	-116.49
7	8.642	474.7	-115.97
7	8.6753	479.83	-114.26
7	8.7087	486.67	-112.55
7	8.7421	491.8	-112.55
7	8.7754	497.27	-110.67
8	1.8018	-498.2	31.073
8	1.8352	-493.5	32.356
8	1.8685	-488.79	31.073
8	1.9019	-484.52	31.073
8	1.9353	-481.95	30.218
8	1.9686	-473.4	30.218
8	2.002	-468.25	30.08
8	2.0354	-462.63	29.192
8	2.0687	-457.16	28.509
8	2.1021	-452.03	26.799
8	2.1355	-446.9	26.799
8	2.1688	-441.26	25.773
8	2.2022	-435.87	25.345
8	2.2356	-430.66	23.379
8	2.2689	-425.53	23.379
8	2.3023	-420.4	22.524
8	2.3357	-415.27	22.524
8	2.369	-410.14	22.524
8	2.4024	-405.01	22.524
8	2.4358	-399.88	22.524
8	2.4691	-395.52	23.123
8	2.5025	-390.39	23.123
8	2.5359	-385.35	22.524
8	2.5692	-380.22	22.524
8	2.6026	-375.09	22.524
8	2.636	-369.96	22.524
8	2.6693	-364.83	22.524
8	2.7027	-359.76	23.526
8	2.7361	-354.57	23.379
8	2.7694	-349.1	24.405
8	2.8028	-343.97	24.405
8	2.8362	-340.04	24.234
8	2.8695	-334.91	23.379
8	2.9029	-329.78	23.379
8	2.9363	-324.65	22.524
8	2.9696	-320.34	23.215
8	3.003	-315.25	22.524
8	3.0364	-310.71	21.755
8	3.0697	-305.41	21.242
8	3.1031	-299.86	19.959
8	3.1365	-294.73	19.105
8	3.1698	-291.31	19.105
8	3.2032	-286.18	17.395
8	3.2366	-281.05	17.395
8	3.2699	-275.92	16.54
8	3.3033	-270.79	16.54
8	3.3367	-265.66	16.54
8	3.37	-261.38	15.685
8	3.4034	-256.26	15.685
8	3.4368	-251.55	15.257
8	3.4701	-246.92	16.014
8	3.5035	-242.58	14.83
8	3.5369	-237.45	13.975
8	3.5702	-232.32	13.975
8	3.6036	-227.19	13.975
8	3.637	-222.91	13.975
8	3.6703	-217.99	14.368
8	3.7037	-212.65	13.12
8	3.7371	-208.38	13.12
8	3.7704	-204.1	13.12
8	3.8038	-198.89	12.864
8	3.8372	-193.85	12.265
8	3.8705	-190.43	11.41
8	3.9039	-185.3	10.555
8	3.9373	-180.17	10.555
8	3.9706	-175.89	9.7004
8	4.004	-170.76	8.8454
8	4.0374	-165.63	8.8454
8	4.0707	-161.36	7.9905
8	4.1041	-157.09	7.9905
8	4.1375	-151.63	7.7163
8	4.1708	-146.83	6.2807
8	4.2042	-141.7	6.2807
8	4.2376	-136.57	6.2807
8	4.2709	-132.29	6.2807
8	4.3043	-127.16	6.2807
8	4.3377	-122.79	7.5882
8	4.371	-118.61	7.9905
8	4.4044	-113.54	8.1379
8	4.4378	-110.12	8.1379
8	4.4711	-104.94	8.8454
8	4.5045	-100.21	9.5998
8	4.5379	-96.386	9.7004
8	4.5712	-91.513	10.47
8	4.6046	-86.981	11.41
8	4.638	-82.082	12.561
8	4.6713	-76.722	13.12
8	4.7047	-73.303	13.975
8	4.7381	-68.173	13.975
8	4.7714	-62.993	15.484
8	4.8048	-57.914	15.685
8	4.8382	-54.495	16.54
8	4.8715	-49.365	16.54
8	4.9049	-45.091	17.395
8	4.9383	-40.816	18.25
8	4.9716	-36.541	19.105
8	5.005	-32.267	19.105
8	5.0384	-27.992	19.105
8	5.0717	-23.165	21.166
8	5.1051	-19.443	20.814
8	5.1385	-14.414	22.072
8	5.1718	-10.894	22.524
8	5.2052	-5.9152	23.983
8	5.2386	-1.4898	25.089
8	5.2719	2.7848	26.799
8	5.3053	7.0594	27.654
8	5.3387	11.163	29.705
8	5.372	15.609	31.073
8	5.4054	19.824	32.076
8	5.4388	24.158	32.783
8	5.4721	28.432	34.493
8	5.5055	32.365	36.032
8	5.5389	36.725	37.827
8	5.5722	41.256	38.768
8	5.6056	45.531	40.477
8	5.639	49.805	42.187
8	5.6723	54.935	43.897
8	5.7057	58.867	44.581
8	5.7391	63.484	45.607
8	5.7724	67.759	45.607
8	5.8058	72.033	47.317
8	5.8392	76.308	47.317
8	5.8725	80.582	47.317
8	5.9059	84.857	49.027
8	5.9393	89.132	49.027
8	5.9726	92.551	49.027
8	6.006	97.681	47.317
8	6.0394	101.1	47.317
8	6.0727	104.52	47.317
8	6.1061	109.65	47.317
8	6.1395	113.41	46.291
8	6.1728	118.2	45.607
8	6.2062	122.47	45.607
8	6.2396	125.89	45.607
8	6.2729	130.17	45.607
8	6.3063	133.59	45.607
8	6.3397	138.72	43.897
8	6.373	142.14	43.897
8	6.4064	146.81	43.143
8	6.4398	150.69	42.187
8	6.4731	154.1	42.187
8	6.5065	158.38	42.187
8	6.5399	161.8	41.332
8	6.5732	166.84	41.076
8	6.6066	171.2	40.477
8	6.64	174.62	40.477
8	6.6733	178.04	40.477
8	6.7067	182.32	38.768
8	6.7401	186.59	38.768
8	6.7734	190.01	38.768
8	6.8068	194.29	38.768
8	6.8402	198.56	37.058
8	6.8735	201.98	37.058
8	6.9069	206.26	37.058
8	6.9403	210.43	36.605
8	6.9736	213.95	35.348
8	7.007	219.08	35.348
8	7.0404	222.5	35.348
8	7.0737	226.77	33.638
8	7.1071	231.05	33.638
8	7.1405	235.88	33.408
8	7.1738	240.79	32.954
8	7.2072	244.73	31.928
8	7.2406	249.25	32.632
8	7.2739	254.13	33.638
8	7.3073	257.55	33.638
8	7.3407	261.82	33.638
8	7.374	266.95	33.638
8	7.4074	272.08	33.638
8	7.4408	277.21	33.638
8	7.4741	281.49	33.638
8	7.5075	285.76	33.638
8	7.5409	290.89	33.638
8	7.5742	296.02	33.638
8	7.6076	301.15	33.638
8	7.641	306.28	33.638
8	7.6743	311.41	34.493
8	7.7077	316.54	34.493
8	7.7411	321.67	34.493
8	7.7744	327.65	33.638
8	7.8078	331.93	33.638
8	7.8412	336.96	32.331
8	7.8745	341.33	31.928
8	7.9079	346.46	31.928
8	7.9413	350.74	31.073
8	7.9746	355.87	30.218
8	8.008	361	29.363
8	8.0414	365.27	28.509
8	8.0747	370.4	28.509
8	8.1081	376.38	26.799
8	8.1415	381.51	26.799
8	8.1748	386.64	26.799
8	8.2082	391.77	26.799
8	8.2416	396.9	25.089
8	8.2749	402.03	25.944
8	8.3083	407.16	25.944
8	8.3417	412.29	25.944
8	8.375	417.42	25.944
8	8.4084	422.55	25.089
8	8.4418	427.68	25.089
8	8.4751	431.95	25.089
8	8.5085	437.05	25.253
8	8.5419	443.07	25.089
8	8.5752	447.8	24.988
8	8.6086	453.33	24.234
8	8.642	459.31	25.089
8	8.6753	464.44	25.089
8	8.7087	469.57	23.379
8	8.7421	475.55	23.379
8	8.7754	480.68	23.379
8	8.8088	485.81	23.379
8	8.8422	490.94	21.669
8	8.8755	496.07	21.669
9	2.002	-494.78	129.39
9	2.0354	-489.65	129.39
9	2.0687	-484.52	128.53
9	2.1021	-479.39	128.53
9	2.1355	-474.26	127.68
9	2.1688	-469.64	128.36
9	2.2022	-465.71	128.53
9	2.2356	-460.58	127.68
9	2.2689	-455.45	128.53
9	2.3023	-450.32	128.53
9	2.3357	-444.34	128.53
9	2.369	-439.21	128.53
9	2.4024	-432.37	128.53
9	2.4358	-428.09	128.53
9	2.4691	-422.96	128.53
9	2.5025	-417.83	128.53
9	2.5359	-413.56	128.53
9	2.5692	-408.43	129.39
9	2.6026	-405.61	129.3
9	2.636	-400.74	130.24
9	2.6693	-395.61	130.24
9	2.7027	-391.5	131.44
9	2.7361	-386.72	131.27
9	2.7694	-382.78	131.1
9	2.8028	-377.65	131.1
9	2.8362	-372.52	131.1
9	2.8695	-367.39	131.1
9	2.9029	-362.26	131.1
9	2.9363	-355.95	131.89
9	2.9696	-352.01	131.1
9	3.003	-347.65	131.35
9	3.0364	-342.6	130.24
9	3.0697	-337.9	130.67
9	3.1031	-332.77	130.67
9	3.1365	-328.07	131.1
9	3.1698	-322.94	131.1
9	3.2032	-317.98	130.76
9	3.2366	-313.54	131.1
9	3.2699	-308.4	131.95
9	3.3033	-303.79	131.78
9	3.3367	-298.66	131.78
9	3.37	-293.77	133.21
9	3.4034	-289.6	133.66
9	3.4368	-284.47	133.66
9	3.4701	-280.19	132.81
9	3.5035	-275.06	133.66
9	3.5369	-269.93	133.66
9	3.5702	-265.66	133.66
9	3.6036	-260.02	133.83
9	3.637	-255.4	135.37
9	3.6703	-250.27	135.37
9	3.7037	-245.14	135.37
9	3.7371	-240.7	135.89
9	3.7704	-235.74	137.08
9	3.8038	-230.61	137.08
9	3.8372	-226.33	137.08
9	3.8705	-221.2	137.08
9	3.9039	-216.07	137.08
9	3.9373	-210.94	137.08
9	3.9706	-207.35	135.89
9	4.004	-202.4	135.37
9	4.0374	-197.27	135.37
9	4.0707	-192.99	135.37
9	4.1041	-188.72	133.66
9	4.1375	-183.59	133.66
9	4.1708	-178.46	133.66
9	4.2042	-175.04	133.66
9	4.2376	-169.91	131.95
9	4.2709	-164.78	131.95
9	4.3043	-159.65	131.95
9	4.3377	-154.37	132.56
9	4.371	-148.96	132.38
9	4.4044	-144.26	133.66
9	4.4378	-139.13	133.66
9	4.4711	-135.03	134.18
9	4.5045	-130.52	134.85
9	4.5379	-125.45	135.37
9	4.5712	-121.35	134.18
9	4.6046	-116.9	135.37
9	4.638	-112.46	134.86
9	4.6713	-108.35	136.23
9	4.7047	-103.05	136.57
9	4.7381	-99.378	135.8
9	4.7714	-94.505	136.57
9	4.8048	-90.401	136.23
9	4.8382	-85.272	137.94
9	4.8715	-80.142	137.08
9	4.9049	-75.013	137.08
9	4.9383	-70.738	137.08
9	4.9716	-65.609	137.08
9	5.005	-61.334	137.08
9	5.0384	-56.205	136.23
9	5.0717	-51.93	135.37
9	5.1051	-47.655	134.52
9	5.1385	-43.381	133.66
9	5.1718	-38.251	133.66
9	5.2052	-34.319	132.13
9	5.2386	-29.36	131.78
9	5.2719	-21.889	131.55
9	5.3053	-18.579	130.05
9	5.3387	-16.451	129.82
9	5.372	-11.749	131.1
9	5.4054	-5.1725	131.49
9	5.4388	0.22008	130.24
9	5.4721	2.7848	130.24
9	5.5055	7.0594	130.24
9	5.5389	13.899	130.24
9	5.5722	15.181	129.82
9	5.6056	22.448	130.24
9	5.639	25.013	130.24
9	5.6723	29.456	130.38
9	5.7057	32.81	130.38
9	5.7391	37.409	129.82
9	5.7724	41.256	130.24
9	5.8058	46.386	131.1
9	5.8392	51.088	130.67
9	5.8725	54.935	131.95
9	5.9059	60.064	131.95
9	5.9393	64.339	131.95
9	5.9726	69.468	131.95
9	6.006	74.598	131.95
9	6.0394	79.043	131.44
9	6.0727	84.002	131.95
9	6.1061	88.277	131.95
9	6.1395	92.551	131.95
9	6.1728	96.484	132.13
9	6.2062	101.46	132.91
9	6.2396	105.89	132.13
9	6.2729	110.08	132.38
9	6.3063	115.21	132.38
9	6.3397	119.91	132.81
9	6.373	123.33	133.66
9	6.4064	129.31	133.66
9	6.4398	133.16	133.24
9	6.4731	138.72	135.37
9	6.5065	142.99	135.37
9	6.5399	147.27	135.37
9	6.5732	152.4	136.23
9	6.6066	156.93	135.77
9	6.64	160.94	137.08
9	6.6733	166.07	137.08
9	6.7067	170.35	137.08
9	6.7401	174.62	137.08
9	6.7734	179.75	138.79
9	6.8068	184.46	138.37
9	6.8402	188.89	139.19
9	6.8735	194.71	140.07
9	6.9069	199.42	140.5
9	6.9403	204.54	142.21
9	6.9736	210.02	142.04
9	7.007	215.23	141.79
9	7.0404	220.36	141.79
9	7.0737	225.49	141.79
9	7.1071	230.19	142.21
9	7.1405	234.47	141.36
9	7.1738	239.17	140.93
9	7.2072	243.53	140.67
9	7.2406	247.29	140.5
9	7.2739	252.42	140.5
9	7.3073	256.69	138.79
9	7.3407	261.82	138.79
9	7.374	266.1	138.79
9	7.4074	271.23	137.94
9	7.4408	276.36	137.94
9	7.4741	281.06	137.51
9	7.5075	285.76	137.08
9	7.5409	290.04	137.08
9	7.5742	295.17	137.08
9	7.6076	299.87	135.8
9	7.641	304.57	137.08
9	7.6743	309.7	137.08
9	7.7077	314.83	137.08
9	7.7411	319.1	137.08
9	7.7744	324.23	137.94
9	7.8078	330.05	137.43
9	7.8412	336.2	138.79
9	7.8745	341.33	138.79
9	7.9079	347.45	139.45
9	7.9413	352.87	139.22
9	7.9746	358.43	140.5
9	8.008	363.99	140.07
9	8.0414	368.69	139.65
9	8.0747	373.31	138.96
9	8.1081	378.09	138.79
9	8.1415	384.08	137.94
9	8.1748	389.21	137.94
9	8.2082	393.48	138.79
9	8.2416	399.47	137.94
9	8.2749	405.02	136.66
9	8.3083	410.15	136.66
9	8.3417	416.14	137.51
9	8.375	421.69	137.08
9	8.4084	427.35	137.15
9	8.4418	433.66	138.79
9	8.4751	438.79	138.79
9	8.5085	444.12	138.07
9	8.5419	449.39	138.96
9	8.5752	455.04	138.79
9	8.6086	461.02	138.79
9	8.642	466.32	137.6
9	8.6753	471.71	137.51
9	8.7087	477.26	137.94
9	8.7421	482.39	137.94
9	8.7754	487.52	137.94
9	8.8088	492.65	137.94
9	8.8422	499.49	137.94
10	2.3023	-496.49	83.223
10	2.3357	-491.9	83.828
10	2.369	-487.94	84.933
10	2.4024	-484.52	83.223
10	2.4358	-480.76	85.617
10	2.4691	-472.55	83.223
10	2.5025	-469.13	83.223
10	2.5359	-464	81.513
10	2.5692	-458.87	81.513
10	2.6026	-453.74	79.804
10	2.636	-449.47	78.949
10	2.6693	-444.34	78.094
10	2.7027	-439.21	76.384
10	2.7361	-434.31	75.233
10	2.7694	-428.95	74.674
10	2.8028	-423.82	72.964
10	2.8362	-419.55	72.109
10	2.8695	-414.42	71.254
10	2.9029	-410.09	70.198
10	2.9363	-405.87	69.545
10	2.9696	-400.74	69.545
10	3.003	-396.46	69.545
10	3.0364	-392.19	69.545
10	3.0697	-387.29	68.986
10	3.1031	-382.78	69.545
10	3.1365	-378.51	67.835
10	3.1698	-373.38	67.835
10	3.2032	-369.96	67.835
10	3.2366	-364.83	67.835
10	3.2699	-359.7	67.835
10	3.3033	-355.43	67.835
10	3.3367	-351.15	67.835
10	3.37	-346.02	67.835
10	3.4034	-340.89	67.835
10	3.4368	-336.62	67.835
10	3.4701	-331.45	67.144
10	3.5035	-326.36	66.125
10	3.5369	-322.08	66.125
10	3.5702	-317.81	64.415
10	3.6036	-313.54	64.415
10	3.637	-308.4	62.705
10	3.6703	-304.99	60.995
10	3.7037	-299.79	60.517
10	3.7371	-294.6	58.628
10	3.7704	-289.6	57.576
10	3.8038	-285.32	55.866
10	3.8372	-281.05	54.156
10	3.8705	-275.92	54.156
10	3.9039	-270.79	52.446
10	3.9373	-266.51	50.736
10	3.9706	-261.32	50.297
10	4.004	-257.11	49.027
10	4.0374	-252.84	47.317
10	4.0707	-247.71	47.317
10	4.1041	-242.58	47.317
10	4.1375	-238.3	45.607
10	4.1708	-234.03	45.607
10	4.2042	-229.68	45.128
10	4.2376	-224.69	44.313
10	4.2709	-219.9	43.797
10	4.3043	-215.88	42.911
10	4.3377	-210.94	42.187
10	4.371	-205.82	42.187
10	4.4044	-201.54	42.187
10	4.4378	-197.27	42.187
10	4.4711	-192.12	42.068
10	4.5045	-187.86	42.187
10	4.5379	-183.59	42.187
10	4.5712	-178.63	40.92
10	4.6046	-175.04	40.477
10	4.638	-169.91	40.477
10	4.6713	-166.24	39.807
10	4.7047	-161.36	38.768
10	4.7381	-157.94	38.768
10	4.7714	-152.81	38.768
10	4.8048	-148.54	37.058
10	4.8382	-144.26	37.058
10	4.8715	-139.13	37.058
10	4.9049	-135.64	36.579
10	4.9383	-130.58	35.348
10	4.9716	-127.16	35.348
10	5.005	-122.03	35.348
10	5.0384	-117.76	35.348
10	5.0717	-114.34	35.348
10	5.1051	-109.21	35.348
10	5.1385	-105.79	36.203
10	5.1718	-101.52	37.058
10	5.2052	-97.241	37.058
10	5.2386	-92.966	37.058
10	5.2719	-89.546	37.058
10	5.3053	-84.417	38.768
10	5.3387	-80.142	38.768
10	5.372	-75.868	38.768
10	5.4054	-71.593	40.477
10	5.4388	-67.318	40.477
10	5.4721	-63.044	42.187
10	5.5055	-58.684	42.786
10	5.5389	-54.495	43.897
10	5.5722	-50.22	45.607
10	5.6056	-46.8	45.607
10	5.639	-42.526	47.317
10	5.6723	-38.251	47.317
10	5.7057	-34.832	47.317
10	5.7391	-31.412	47.317
10	5.7724	-24.176	46.934
10	5.8058	-21.219	46.988
10	5.8392	-18.654	47.646
10	5.8725	-15.234	47.646
10	5.9059	-11.698	47.116
10	5.9393	-7.4742	47.317
10	5.9726	-2.3447	47.317
10	6.006	1.075	45.607
10	6.0394	5.3496	45.607
10	6.0727	9.6242	45.607
10	6.1061	13.471	45.179
10	6.1395	17.746	44.325
10	6.1728	21.935	44.068
10	6.2062	25.355	44.068
10	6.2396	29.287	44.752
10	6.2729	33.391	44.239
10	6.3063	37.324	44.068
10	6.3397	41.085	44.239
10	6.373	45.531	44.752
10	6.4064	48.95	44.752
10	6.4398	52.535	44.785
10	6.4731	57.684	45.006
10	6.5065	61.15	45.283
10	6.5399	66.049	45.607
10	6.5732	69.468	45.607
10	6.6066	74.598	45.607
10	6.64	78.018	45.607
10	6.6733	81.437	45.607
10	6.7067	85.712	45.607
10	6.7401	89.987	45.607
10	6.7734	94.261	44.752
10	6.8068	97.681	43.897
10	6.8402	101.96	43.897
10	6.8735	106.23	43.042
10	6.9069	109.65	42.187
10	6.9403	114.78	42.187
10	6.9736	118.2	40.477
10	7.007	121.62	40.477
10	7.0404	126.83	39.366
10	7.0737	130.17	37.913
10	7.1071	134.59	37.661
10	7.1405	139.57	36.203
10	7.1738	143.07	35.979
10	7.2072	148.12	35.348
10	7.2406	151.54	35.348
10	7.2739	154.96	35.348
10	7.3073	159.24	35.348
10	7.3407	163.51	35.348
10	7.374	166.93	35.348
[truncated: 9,733 more rows]
