# Supplementary material for: A universal function for capacity of bidirectional pedestrian streams: Filling the gaps in the literature
Source: PLoS One. 2018 Dec 19;13(12):e0208496. doi: 10.1371/journal.pone.0208496 (PMC6300270; doi:10.1371/journal.pone.0208496)
Supplement: S1 Data Set — Trajectories are divided into folders for the different experiments within the ZIP archive. Data relative to the own experiments are directly provided as a CSV file. Links are provided for data obtained from open database from third party researchers. (ZIP) [file pone.0208496.s001.zip › datasets/dataset_A/5_1_D.csv]

ped. #	time (s)	x (cm)	y (cm)
1	0.16683	-496.49	-22.787
1	0.2002	-491.36	-21.932
1	0.23357	-486.23	-21.077
1	0.26693	-481.1	-21.077
1	0.3003	-475.97	-19.367
1	0.33367	-470.84	-19.367
1	0.36703	-464	-19.367
1	0.4004	-458.87	-17.657
1	0.43377	-453.74	-17.657
1	0.46713	-448.61	-16.802
1	0.5005	-442.63	-15.947
1	0.53387	-437.63	-13.28
1	0.56723	-430.66	-13.382
1	0.6006	-424.67	-12.528
1	0.63397	-419.55	-9.9628
1	0.66733	-412.7	-10.818
1	0.7007	-407.58	-10.818
1	0.73407	-401.59	-10.818
1	0.76743	-396.46	-10.818
1	0.8008	-390.48	-12.528
1	0.83417	-385.35	-12.528
1	0.86753	-381.07	-13.382
1	0.9009	-375.09	-14.237
1	0.93427	-369.57	-15.759
1	0.96763	-363.12	-15.947
1	1.001	-357.99	-17.657
1	1.0344	-352.01	-17.657
1	1.0677	-346.88	-18.512
1	1.1011	-340.04	-19.367
1	1.1345	-334.91	-18.512
1	1.1678	-328.92	-19.367
1	1.2012	-322.94	-19.367
1	1.2346	-316.1	-19.367
1	1.2679	-310.97	-19.367
1	1.3013	-305.84	-19.367
1	1.3347	-300.61	-18.965
1	1.368	-294.73	-17.657
1	1.4014	-287.89	-17.657
1	1.4348	-282.76	-17.657
1	1.4681	-276.77	-16.802
1	1.5015	-271.73	-15.349
1	1.5349	-264.8	-14.237
1	1.5682	-257.96	-14.237
1	1.6016	-252.84	-13.382
1	1.635	-246.85	-12.528
1	1.6683	-242.06	-12.357
1	1.7017	-236.93	-12.357
1	1.7351	-229.75	-12.528
1	1.7684	-223.77	-12.528
1	1.8018	-218.64	-12.528
1	1.8352	-214.36	-13.382
1	1.8685	-209.24	-14.237
1	1.9019	-204.1	-14.237
1	1.9353	-198.98	-14.237
1	1.9686	-193.85	-15.092
1	2.002	-188.72	-15.947
1	2.0354	-182.73	-16.802
1	2.0687	-177.6	-17.657
1	2.1021	-172.47	-17.657
1	2.1355	-167.34	-17.657
1	2.1688	-163.07	-17.657
1	2.2022	-158.79	-16.802
1	2.2356	-153.66	-15.947
1	2.2689	-149.39	-15.947
1	2.3023	-145.12	-15.092
1	2.3357	-139.99	-15.092
1	2.369	-136.57	-14.237
1	2.4024	-131.44	-14.237
1	2.4358	-126.31	-14.237
1	2.4691	-120.32	-13.382
1	2.5025	-116.21	-12.495
1	2.5359	-110.06	-10.818
1	2.5692	-104.94	-10.818
1	2.6026	-100.53	-9.3051
1	2.636	-95.531	-7.398
1	2.6693	-89.546	-5.6882
1	2.7027	-85.272	-6.5431
1	2.7361	-79.287	-6.5431
1	2.7694	-75.013	-6.5431
1	2.8028	-69.883	-5.6882
1	2.8362	-64.754	-6.5431
1	2.8695	-59.624	-6.5431
1	2.9029	-54.495	-7.398
1	2.9363	-49.365	-7.398
1	2.9696	-44.236	-8.2529
1	3.003	-39.106	-9.1078
1	3.0364	-33.977	-9.9628
1	3.0697	-24.573	-10.818
1	3.1031	-19.247	-11.611
1	3.1365	-18.437	-10.566
1	3.1698	-13.801	-11.844
1	3.2032	-8.8421	-13.211
1	3.2366	-3.1996	-13.382
1	3.2699	1.9299	-13.382
1	3.3033	7.5724	-11.844
1	3.3367	13.044	-12.528
1	3.37	17.746	-11.245
1	3.4034	23.303	-12.528
1	3.4368	28.432	-11.673
1	3.4701	33.562	-10.818
1	3.5035	38.691	-9.1078
1	3.5369	44.676	-9.9628
1	3.5702	50.627	-9.2723
1	3.6036	56.645	-7.398
1	3.637	61.774	-7.398
1	3.6703	67.228	-5.9789
1	3.7037	73.743	-4.8332
1	3.7371	78.194	-4.391
1	3.7704	84.002	-3.9783
1	3.8038	89.987	-3.9783
1	3.8372	95.116	-3.9783
1	3.8705	100.76	-3.8074
1	3.9039	106.06	-3.4654
1	3.9373	112.21	-3.1234
1	3.9706	118.2	-3.9783
1	4.004	123.33	-3.1234
1	4.0374	129.31	-4.8332
1	4.0707	135.3	-4.8332
1	4.1041	140.43	-4.8332
1	4.1375	147.27	-4.8332
1	4.1708	152.4	-4.8332
1	4.2042	157.1	-2.6959
1	4.2376	162.65	-3.9783
1	4.2709	167.61	-2.6105
1	4.3043	173.26	-1.5846
1	4.3377	178.9	-1.4136
1	4.371	183.86	-0.2167
1	4.4044	190.01	0.29626
1	4.4378	194.71	1.5786
1	4.4711	199.42	1.1512
1	4.5045	205.4	2.0061
1	4.5379	210.96	4.1434
1	4.5712	217.37	3.7159
1	4.6046	222.5	5.4258
1	4.638	229.34	6.2807
1	4.6713	234.04	7.5631
1	4.7047	240.91	7.3435
1	4.7381	246.9	7.3435
1	4.7714	251.99	7.5631
1	4.8048	257.12	8.418
1	4.8382	262.68	7.9905
1	4.8715	267.81	7.9905
1	4.9049	273.79	7.1356
1	4.9383	279.35	7.5631
1	4.9716	283.88	6.7936
1	5.005	289.61	7.5631
1	5.0384	295.17	5.4258
1	5.0717	301.58	5.8532
1	5.1051	306.79	4.7418
1	5.1385	313.98	6.2807
1	5.1718	319.1	6.2807
1	5.2052	324.69	6.3813
1	5.2386	331.93	7.9905
1	5.2719	336.2	9.7004
1	5.3053	341.68	9.3986
1	5.3387	346.8	9.8713
1	5.372	351.25	10.726
1	5.4054	357.15	11.838
1	5.4388	362.19	12.094
1	5.4721	368.69	12.265
1	5.5055	373.82	13.975
1	5.5389	380.66	13.975
1	5.5722	386.13	14.659
1	5.6056	392.97	14.659
1	5.639	398.95	15.001
1	5.6723	405.71	14.744
1	5.7057	412.12	14.488
1	5.7391	419.13	13.975
1	5.7724	424.6	13.804
1	5.8058	430.24	13.975
1	5.8392	435.37	12.265
1	5.8725	441.36	12.265
1	5.9059	446.32	11.068
1	5.9393	452.33	10.265
1	5.9726	459.82	7.3066
1	6.006	464.01	9.2729
1	6.0394	469.93	9.2532
1	6.0727	477.69	9.2729
1	6.1061	483.25	8.8454
1	6.1395	490.51	9.2729
1	6.1728	495.22	8.8454
2	0.56723	-498.2	-117.68
2	0.6006	-493.92	-117.68
2	0.63397	-488.26	-118.31
2	0.66733	-484.52	-119.39
2	0.7007	-478.53	-119.39
2	0.73407	-474.26	-119.39
2	0.76743	-469.13	-119.39
2	0.8008	-464	-119.39
2	0.83417	-458.87	-121.1
2	0.86753	-453.74	-121.1
2	0.9009	-448.61	-121.1
2	0.93427	-443.48	-121.1
2	0.96763	-439.21	-121.1
2	1.001	-434.08	-121.1
2	1.0344	-428.95	-121.1
2	1.0677	-423.82	-121.1
2	1.1011	-418.69	-121.1
2	1.1345	-413.56	-121.1
2	1.1678	-408.43	-121.1
2	1.2012	-404.16	-121.1
2	1.2346	-399.88	-121.1
2	1.2679	-394.75	-119.39
2	1.3013	-389.62	-119.39
2	1.3347	-384.49	-119.39
2	1.368	-379.36	-118.54
2	1.4014	-374.23	-117.68
2	1.4348	-369.1	-117.68
2	1.4681	-365.69	-116.83
2	1.5015	-360.56	-116.83
2	1.5349	-355.43	-115.97
2	1.5682	-350.3	-115.97
2	1.6016	-346.88	-115.97
2	1.635	-341.75	-115.97
2	1.6683	-336.62	-115.97
2	1.7017	-331.49	-115.97
2	1.7351	-326.36	-115.97
2	1.7684	-321.91	-117.17
2	1.8018	-316.61	-117
2	1.8352	-312.68	-117.68
2	1.8685	-307.55	-117.68
2	1.9019	-302.42	-117.68
2	1.9353	-297.29	-118.54
2	1.9686	-292.16	-119.39
2	2.002	-287.03	-119.39
2	2.0354	-281.9	-119.39
2	2.0687	-276.77	-119.39
2	2.1021	-271.64	-119.39
2	2.1355	-266.51	-119.39
2	2.1688	-260.53	-119.39
2	2.2022	-256.26	-119.39
2	2.2356	-250.27	-119.39
2	2.2689	-244.29	-119.39
2	2.3023	-239.16	-119.39
2	2.3357	-234.03	-119.39
2	2.369	-228.9	-119.39
2	2.4024	-223.77	-119.39
2	2.4358	-217.78	-119.39
2	2.4691	-212.65	-117.68
2	2.5025	-207.53	-117.68
2	2.5359	-202.4	-117.68
2	2.5692	-197.27	-115.97
2	2.6026	-192.14	-115.97
2	2.636	-186.15	-115.97
2	2.6693	-181.02	-115.97
2	2.7027	-175.89	-115.97
2	2.7361	-170.76	-115.97
2	2.7694	-165.63	-115.97
2	2.8028	-160.5	-115.97
2	2.8362	-155.38	-115.97
2	2.8695	-150.25	-115.97
2	2.9029	-145.12	-115.97
2	2.9363	-139.13	-115.97
2	2.9696	-134	-115.97
2	3.003	-128.87	-116.83
2	3.0364	-123.74	-117.68
2	3.0697	-118.61	-117.68
2	3.1031	-112.63	-117.68
2	3.1365	-106.65	-117.68
2	3.1698	-102.37	-117.68
2	3.2032	-96.386	-117.68
2	3.2366	-91.533	-116.87
2	3.2699	-86.981	-115.97
2	3.3033	-81.852	-115.97
2	3.3367	-76.722	-115.97
2	3.37	-71.593	-115.97
2	3.4034	-65.609	-115.12
2	3.4368	-59.966	-114.95
2	3.4701	-55.35	-114.26
2	3.5035	-50.22	-114.26
2	3.5369	-45.091	-113.41
2	3.5702	-39.961	-112.55
2	3.6036	-34.832	-112.55
2	3.637	-29.702	-112.55
2	3.6703	-22.863	-113.41
2	3.7037	-19.041	-111.6
2	3.7371	-14.313	-109.99
2	3.7704	-9.184	-110.84
2	3.8038	-4.0545	-110.84
2	3.8372	0.22008	-110.84
2	3.8705	5.3496	-112.55
2	3.9039	9.6242	-112.55
2	3.9373	13.899	-113.41
2	3.9706	19.028	-114.26
2	4.004	24.158	-114.26
2	4.0374	29.287	-115.97
2	4.0707	33.562	-116.83
2	4.1041	39.546	-117.68
2	4.1375	42.966	-119.39
2	4.1708	48.096	-119.39
2	4.2042	53.225	-121.1
2	4.2376	58.355	-121.1
2	4.2709	63.484	-121.1
2	4.3043	67.759	-121.96
2	4.3377	72.033	-122.81
2	4.371	77.163	-122.81
2	4.4044	82.292	-122.81
2	4.4378	85.712	-123.67
2	4.4711	90.841	-123.67
2	4.5045	95.971	-124.52
2	4.5379	99.391	-124.52
2	4.5712	104.52	-124.52
2	4.6046	108.8	-124.52
2	4.638	113.92	-124.52
2	4.6713	118.2	-124.52
2	4.7047	123.33	-123.67
2	4.7381	128.46	-123.67
2	4.7714	133.59	-123.67
2	4.8048	138.72	-123.67
2	4.8382	143.85	-123.67
2	4.8715	147.27	-124.52
2	4.9049	152.4	-124.52
2	4.9383	156.67	-125.38
2	4.9716	161.36	-125.45
2	5.005	166.07	-126.23
2	5.0384	169.49	-127.09
2	5.0717	174.62	-127.94
2	5.1051	178.04	-127.94
2	5.1385	183.17	-128.8
2	5.1718	187.62	-130.16
2	5.2052	191.72	-130.51
2	5.2386	195.14	-130.51
2	5.2719	201.13	-131.36
2	5.3053	205.4	-131.36
2	5.3387	208.82	-132.22
2	5.372	213.95	-132.22
2	5.4054	217.37	-132.22
2	5.4388	221.64	-132.22
2	5.4721	225.92	-132.22
2	5.5055	230.19	-132.22
2	5.5389	234.47	-131.36
2	5.5722	239.08	-130.68
2	5.6056	243.87	-130.51
2	5.639	247.29	-129.65
2	5.6723	252.82	-128.9
2	5.7057	257.98	-128.37
2	5.7391	262.68	-126.23
2	5.7724	268.17	-125.28
2	5.8058	272.94	-124.52
2	5.8392	278.07	-123.67
2	5.8725	284.91	-122.81
2	5.9059	290.04	-122.81
2	5.9393	296.02	-122.81
2	5.9726	300.3	-121.96
2	6.006	307.14	-122.81
2	6.0394	311.41	-122.81
2	6.0727	316.54	-122.81
2	6.1061	320.81	-122.81
2	6.1395	325.94	-122.81
2	6.1728	331.07	-122.81
2	6.2062	336.2	-123.67
2	6.2396	341.33	-124.52
2	6.2729	346.46	-124.52
2	6.3063	351.59	-124.52
2	6.3397	356.72	-125.38
2	6.373	361.85	-126.23
2	6.4064	367.83	-126.23
2	6.4398	372.96	-127.09
2	6.4731	379.8	-127.09
2	6.5065	384.93	-127.09
2	6.5399	390.06	-127.09
2	6.5732	396.05	-127.09
2	6.6066	401.18	-127.09
2	6.64	406.31	-127.09
2	6.6733	410.58	-126.23
2	6.7067	416.57	-126.23
2	6.7401	420.84	-125.38
2	6.7734	426.31	-124.69
2	6.8068	430.24	-124.52
2	6.8402	436.23	-123.67
2	6.8735	441.36	-122.81
2	6.9069	451.62	-121.96
2	6.9403	455.39	-118.81
2	6.9736	460.69	-119.33
2	7.007	464.36	-117.74
2	7.0404	469.26	-118.09
2	7.0737	476.41	-118.54
2	7.1071	482.39	-118.54
2	7.1405	487.52	-118.54
2	7.1738	491.8	-118.54
2	7.2072	497.78	-118.54
3	0.56723	-498.2	73.819
3	0.6006	-493.07	72.964
3	0.63397	-487.94	72.964
3	0.66733	-483.66	72.109
3	0.7007	-476.82	72.109
3	0.73407	-472.55	71.254
3	0.76743	-467.42	71.254
3	0.8008	-462.29	71.254
3	0.83417	-457.16	70.4
3	0.86753	-452.89	70.4
3	0.9009	-447.76	70.4
3	0.93427	-442.63	70.4
3	0.96763	-437.5	71.254
3	1.001	-432.37	71.254
3	1.0344	-426.38	71.254
3	1.0677	-421.25	71.254
3	1.1011	-416.13	71.254
3	1.1345	-411.85	70.4
3	1.1678	-406.29	70.827
3	1.2012	-400.74	71.254
3	1.2346	-395.61	71.254
3	1.2679	-388.77	71.254
3	1.3013	-383.64	71.254
3	1.3347	-380.22	71.254
3	1.368	-375.09	71.254
3	1.4014	-369.1	71.254
3	1.4348	-364.83	71.254
3	1.4681	-359.53	70.912
3	1.5015	-354.57	69.545
3	1.5349	-348.76	68.348
3	1.5682	-343.46	68.69
3	1.6016	-339.18	68.69
3	1.635	-332.34	67.835
3	1.6683	-327.21	66.98
3	1.7017	-322.08	66.125
3	1.7351	-316.95	65.27
3	1.7684	-311.82	64.415
3	1.8018	-306.69	63.56
3	1.8352	-303.28	62.705
3	1.8685	-297.29	62.705
3	1.9019	-292.16	62.705
3	1.9353	-288.45	62.823
3	1.9686	-283.61	61.85
3	2.002	-278.14	62.021
3	2.0354	-273.7	61.679
3	2.0687	-268.31	61.252
3	2.1021	-263.44	61.166
3	2.1355	-257.11	60.141
3	2.1688	-251.98	60.141
3	2.2022	-247.28	59.713
3	2.2356	-241.89	60.483
3	2.2689	-234.88	59.286
3	2.3023	-231.29	59.798
3	2.3357	-226.16	59.798
3	2.369	-221.38	59.628
3	2.4024	-215.22	59.286
3	2.4358	-210.09	57.576
3	2.4691	-204.96	57.576
3	2.5025	-201.54	57.576
3	2.5359	-196.41	55.866
3	2.5692	-191.78	56.168
3	2.6026	-186.15	54.156
3	2.636	-181.02	54.156
3	2.6693	-175.89	53.301
3	2.7027	-170.59	52.788
3	2.7361	-164.78	51.591
3	2.7694	-158.79	50.736
3	2.8028	-153.66	50.736
3	2.8362	-149.56	50.224
3	2.8695	-144.6	50.053
3	2.9029	-139.38	50.032
3	2.9363	-134.86	48.172
3	2.9696	-129.73	49.027
3	3.003	-124.6	49.027
3	3.0364	-119.47	49.027
3	3.0697	-114.34	48.172
3	3.1031	-110.62	47.82
3	3.1365	-106.29	47.618
3	3.1698	-101.09	47.744
3	3.2032	-95.991	47.909
3	3.2366	-91.427	47.659
3	3.2699	-85.272	48.172
3	3.3033	-80.997	48.172
3	3.3367	-75.868	48.172
3	3.37	-70.738	48.172
3	3.4034	-65.609	47.317
3	3.4368	-61.761	46.034
3	3.4701	-56.205	46.462
3	3.5035	-51.075	45.607
3	3.5369	-45.946	44.752
3	3.5702	-40.816	43.897
3	3.6036	-35.687	43.897
3	3.637	-31.017	42.779
3	3.6703	-22.863	41.332
3	3.7037	-19.443	40.477
3	3.7371	-15.695	39.557
3	3.7704	-10.894	37.913
3	3.8038	-4.9094	37.913
3	3.8372	1.075	37.058
3	3.8705	5.3496	36.203
3	3.9039	11.334	37.058
3	3.9373	16.464	36.203
3	3.9706	21.593	36.203
3	4.004	27.376	36.153
3	4.0374	33.562	35.348
3	4.0707	38.691	35.348
3	4.1041	42.966	34.493
3	4.1375	48.096	34.493
3	4.1708	54.935	35.348
3	4.2042	60.064	35.348
3	4.2376	65.194	35.348
3	4.2709	70.323	35.348
3	4.3043	75.453	35.348
3	4.3377	80.24	34.664
3	4.371	86.567	35.348
3	4.4044	91.696	34.493
3	4.4378	97.681	34.493
3	4.4711	101.53	33.211
3	4.5045	107.94	32.783
3	4.5379	113.92	31.928
3	4.5712	119.05	31.073
3	4.6046	124.18	31.073
3	4.638	128.88	29.791
3	4.6713	135.47	29.022
3	4.7047	141.28	30.218
3	4.7381	147.27	29.363
3	4.7714	152.4	29.363
3	4.8048	157.53	29.363
3	4.8382	162.65	30.218
3	4.8715	166.25	30.631
3	4.9049	171.12	30.867
3	4.9383	176.33	31.073
3	4.9716	181.46	31.928
3	5.005	186.42	32.441
3	5.0384	191.72	32.783
3	5.0717	197.71	32.783
3	5.1051	202.84	33.638
3	5.1385	207.97	34.493
3	5.1718	212.67	34.92
3	5.2052	219.08	36.203
3	5.2386	224.21	36.203
3	5.2719	229.34	37.058
3	5.3053	234.9	36.63
3	5.3387	241.31	37.913
3	5.372	245.58	36.203
3	5.4054	251.06	37.359
3	5.4388	255.84	35.348
3	5.4721	261.82	36.203
3	5.5055	265.93	35.69
3	5.5389	272.94	35.348
3	5.5722	278.07	34.493
3	5.6056	284.05	34.493
3	5.639	289.18	34.493
3	5.6723	295.17	33.638
3	5.7057	301.15	32.783
3	5.7391	307.14	32.783
3	5.7724	312.26	32.783
3	5.8058	318.25	32.783
3	5.8392	324.23	32.783
3	5.8725	329.36	32.783
3	5.9059	334.49	32.783
3	5.9393	340.48	32.783
3	5.9726	345.61	32.783
3	6.006	349.88	32.783
3	6.0394	356.72	32.783
3	6.0727	361.68	33.98
3	6.1061	366.81	33.98
3	6.1395	373.82	34.493
3	6.1728	378.95	34.493
3	6.2062	384.08	34.493
3	6.2396	390.92	36.203
3	6.2729	396.05	36.203
3	6.3063	402.03	36.203
3	6.3397	408.02	36.203
3	6.373	413.14	36.203
3	6.4064	418.27	36.203
3	6.4398	423.4	35.348
3	6.4731	428.53	35.348
3	6.5065	433.66	34.493
3	6.5399	439.65	34.493
3	6.5732	445.63	34.493
3	6.6066	450.33	33.211
3	6.64	457.6	33.638
3	6.6733	461.88	33.638
3	6.7067	468.71	34.493
3	6.7401	474.7	34.493
3	6.7734	481.54	34.493
3	6.8068	486.67	36.203
3	6.8402	491.8	36.203
3	6.8735	497.78	37.913
4	0.63397	-499.91	127.68
4	0.66733	-494.78	128.53
4	0.7007	-489.65	129.39
4	0.73407	-483.41	129.3
4	0.76743	-475.97	130.24
4	0.8008	-472.72	130.76
4	0.83417	-468.27	131.1
4	0.86753	-464	131.95
4	0.9009	-458.02	132.81
4	0.93427	-453.14	132.89
4	0.96763	-448.01	132.89
4	1.001	-443.74	132.89
4	1.0344	-439.21	132.81
4	1.0677	-434.08	131.95
4	1.1011	-425.53	131.95
4	1.1345	-420.55	130.5
4	1.1678	-415.27	130.24
4	1.2012	-412.88	129.9
4	1.2346	-405.44	130.67
4	1.2679	-399.88	130.24
4	1.3013	-393.9	127.68
4	1.3347	-388.77	127.68
4	1.368	-383.64	126.82
4	1.4014	-378.51	126.82
4	1.4348	-374.23	126.82
4	1.4681	-369.96	126.82
4	1.5015	-367.39	126.82
4	1.5349	-362.26	126.82
4	1.5682	-357.14	126.82
4	1.6016	-349.82	127.19
4	1.635	-346.02	127.68
4	1.6683	-340.72	128.88
4	1.7017	-335.59	128.88
4	1.7351	-331.06	128.11
4	1.7684	-326.36	128.53
4	1.8018	-320.55	129.05
4	1.8352	-315.25	130.24
4	1.8685	-310.97	130.24
4	1.9019	-304.99	131.1
4	1.9353	-300.03	131.61
4	1.9686	-295.58	131.95
4	2.002	-290.45	131.95
4	2.0354	-285.32	131.95
4	2.0687	-280.19	131.95
4	2.1021	-275.06	131.95
4	2.1355	-269.76	131.44
4	2.1688	-264.8	131.1
4	2.2022	-260.53	130.24
4	2.2356	-254.17	131.03
4	2.2689	-248.35	129.48
4	2.3023	-242.62	130.62
4	2.3357	-236.34	130.95
4	2.369	-231.46	128.53
4	2.4024	-226.33	128.53
4	2.4358	-221.2	128.53
4	2.4691	-217.78	128.53
4	2.5025	-214.36	128.53
4	2.5359	-209.24	128.53
4	2.5692	-204.1	129.39
4	2.6026	-199.83	129.39
4	2.636	-195.56	130.24
4	2.6693	-190.43	130.24
4	2.7027	-184.87	130.67
4	2.7361	-179.74	130.67
4	2.7694	-174.7	131.78
4	2.8028	-170.76	131.95
4	2.8362	-165.63	131.95
4	2.8695	-158.79	132.81
4	2.9029	-155.38	133.66
4	2.9363	-149.39	133.66
4	2.9696	-144.01	134.43
4	3.003	-139.4	134.06
4	3.0364	-133.95	134.72
4	3.0697	-128.92	134.32
4	3.1031	-123.79	134.32
4	3.1365	-120.32	134.52
4	3.1698	-115.19	133.66
4	3.2032	-110.06	132.81
4	3.2366	-105.11	132.47
4	3.2699	-100.66	131.95
4	3.3033	-94.932	131.18
4	3.3367	-89.546	130.24
4	3.37	-84.759	130.41
4	3.4034	-78.774	129.56
4	3.4368	-73.816	129.22
4	3.4701	-68.686	129.22
4	3.5035	-63.557	129.22
4	3.5369	-58.065	129.64
4	3.5702	-52.785	130.24
4	3.6036	-47.655	130.24
4	3.637	-42.526	130.24
4	3.6703	-37.396	130.24
4	3.7037	-32.267	130.24
4	3.7371	-25.427	130.24
4	3.7704	-22.863	130.24
4	3.8038	-17.562	131.44
4	3.8372	-12.262	131.78
4	3.8705	-7.4742	131.95
4	3.9039	-2.3447	131.95
4	3.9373	2.7848	131.95
4	3.9706	8.7693	131.95
4	4.004	13.899	132.81
4	4.0374	19.541	132.98
4	4.0707	25.013	131.95
4	4.1041	30.142	131.95
4	4.1375	35.272	131.95
4	4.1708	39.546	131.95
4	4.2042	44.676	131.1
4	4.2376	48.95	130.24
4	4.2709	54.08	130.24
4	4.3043	59.209	128.53
4	4.3377	63.484	128.53
4	4.371	68.101	127
4	4.4044	72.888	126.82
4	4.4378	78.018	125.97
4	4.4711	83.147	125.11
4	4.5045	88.277	125.11
4	4.5379	92.551	125.11
4	4.5712	98.536	125.11
4	4.6046	102.81	125.11
4	4.638	107.94	126.82
4	4.6713	113.07	126.82
4	4.7047	119.05	126.82
4	4.7381	123.68	127.38
4	4.7714	128.46	128.53
4	4.8048	134.44	128.53
4	4.8382	139.57	128.53
4	4.8715	144.53	129.05
4	4.9049	149.83	130.24
4	4.9383	154.96	130.24
4	4.9716	161.37	130.67
4	5.005	166.93	131.95
4	5.0384	172.06	131.95
4	5.0717	178.04	131.95
4	5.1051	182.75	131.53
4	5.1385	189.16	131.95
4	5.1718	193	131.53
4	5.2052	199.42	131.95
4	5.2386	203.69	131.95
4	5.2719	208.82	130.24
4	5.3053	213.95	130.24
4	5.3387	219.08	130.24
4	5.372	225.92	129.39
4	5.4054	229.34	128.53
4	5.4388	235.32	128.53
4	5.4721	240.45	128.53
4	5.5055	246.31	128.34
4	5.5389	251.57	128.53
4	5.5722	257.55	130.24
4	5.6056	263.54	130.24
4	5.639	268.66	130.24
4	5.6723	273.47	130.72
4	5.7057	278.58	131.27
4	5.7391	283.2	131.95
4	5.7724	288.33	131.95
4	5.8058	293.46	131.95
4	5.8392	298.59	133.66
4	5.8725	303.72	133.66
4	5.9059	308.85	133.66
4	5.9393	314.83	134.52
4	5.9726	320.81	135.37
4	6.006	325.94	135.37
4	6.0394	331.07	135.37
4	6.0727	337.91	135.37
4	6.1061	343.04	135.37
4	6.1395	349.03	135.37
4	6.1728	353.3	133.66
4	6.2062	358.43	133.66
4	6.2396	363.13	133.24
4	6.2729	368.69	133.66
4	6.3063	373.39	132.38
4	6.3397	378.09	131.95
4	6.373	384.51	131.53
4	6.4064	389.38	131.44
4	6.4398	395.02	131.61
4	6.4731	401.18	131.1
4	6.5065	406.31	131.95
4	6.5399	413.14	131.95
4	6.5732	419.13	131.95
4	6.6066	425.11	132.81
4	6.64	431.1	132.81
4	6.6733	436.23	133.66
4	6.7067	442.67	133.07
4	6.7401	449.05	133.66
4	6.7734	452.56	134.41
4	6.8068	458.46	134.52
4	6.8402	463.59	134.52
4	6.8735	470.43	135.37
4	6.9069	475.55	134.52
4	6.9403	482.39	136.23
4	6.9736	488.38	136.23
4	7.007	493.85	136.4
5	0.7007	-499.91	-59.548
5	0.73407	-494.78	-59.548
5	0.76743	-489.65	-59.548
5	0.8008	-484.52	-59.548
5	0.83417	-478.7	-60.916
5	0.86753	-473.32	-60.659
5	0.9009	-468.27	-60.403
5	0.93427	-463.14	-59.548
5	0.96763	-458.87	-59.548
5	1.001	-453.14	-59.633
5	1.0344	-448.61	-57.838
5	1.0677	-443.48	-57.838
5	1.1011	-437.5	-57.838
5	1.1345	-432.37	-56.128
5	1.1678	-427.24	-56.128
5	1.2012	-422.11	-54.419
5	1.2346	-416.98	-54.419
5	1.2679	-411.51	-54.248
5	1.3013	-405.87	-52.709
5	1.3347	-400.74	-52.709
5	1.368	-395.61	-50.999
5	1.4014	-390.48	-50.999
5	1.4348	-385.35	-50.144
5	1.4681	-380.22	-49.289
5	1.5015	-375.94	-49.289
5	1.5349	-370.81	-49.289
5	1.5682	-365.69	-49.289
5	1.6016	-359.7	-49.289
5	1.635	-354.57	-49.289
5	1.6683	-349.44	-49.289
5	1.7017	-344.31	-49.289
5	1.7351	-339.18	-49.289
5	1.7684	-334.05	-49.289
5	1.8018	-328.92	-49.289
5	1.8352	-322.94	-49.289
5	1.8685	-316.95	-49.289
5	1.9019	-311.82	-49.289
5	1.9353	-306.69	-49.289
5	1.9686	-301.57	-49.289
5	2.002	-296.44	-49.289
5	2.0354	-291.31	-49.289
5	2.0687	-286.18	-48.434
5	2.1021	-281.05	-48.434
5	2.1355	-275.92	-47.579
5	2.1688	-270.79	-47.579
5	2.2022	-265.66	-47.579
5	2.2356	-260.04	-46.823
5	2.2689	-254.54	-45.869
5	2.3023	-249.42	-45.869
5	2.3357	-243.43	-45.869
5	2.369	-238.3	-45.869
5	2.4024	-233.17	-44.16
5	2.4358	-228.04	-44.16
5	2.4691	-222.91	-44.16
5	2.5025	-216.93	-44.16
5	2.5359	-211.8	-44.16
5	2.5692	-206.67	-44.16
5	2.6026	-201.54	-44.16
5	2.636	-197.27	-44.16
5	2.6693	-192.14	-44.16
5	2.7027	-187.01	-44.16
5	2.7361	-181.88	-44.16
5	2.7694	-176.75	-44.16
5	2.8028	-171.62	-45.014
5	2.8362	-166.49	-45.869
5	2.8695	-161.36	-45.869
5	2.9029	-156.23	-46.724
5	2.9363	-150.25	-47.579
5	2.9696	-145.12	-47.579
5	3.003	-139.13	-47.579
5	3.0364	-134	-47.579
5	3.0697	-129.73	-47.579
5	3.1031	-124.6	-47.579
5	3.1365	-119.17	-46.632
5	3.1698	-114.34	-45.869
5	3.2032	-110.06	-45.869
5	3.2366	-104.94	-45.869
5	3.2699	-100.66	-44.16
5	3.3033	-95.531	-44.16
5	3.3367	-90.072	-43.37
5	3.37	-86.127	-42.45
5	3.4034	-80.142	-42.45
5	3.4368	-74.585	-42.022
5	3.4701	-70.738	-40.74
5	3.5035	-65.609	-40.74
5	3.5369	-60.479	-39.03
5	3.5702	-55.35	-39.03
5	3.6036	-50.22	-37.32
5	3.637	-45.091	-37.32
5	3.6703	-39.961	-37.32
5	3.7037	-35.687	-35.61
5	3.7371	-31.412	-35.61
5	3.7704	-27.137	-35.61
5	3.8038	-22.008	-35.61
5	3.8372	-17.431	-35.962
5	3.8705	-13.459	-35.61
5	3.9039	-8.3291	-35.61
5	3.9373	-4.0545	-35.61
5	3.9706	1.075	-35.61
5	4.004	6.2045	-35.61
5	4.0374	11.334	-35.61
5	4.0707	15.609	-34.755
5	4.1041	20.909	-34.242
5	4.1375	25.013	-33.901
5	4.1708	30.142	-33.045
5	4.2042	35.272	-32.191
5	4.2376	38.691	-32.191
5	4.2709	43.821	-30.481
5	4.3043	48.95	-29.626
5	4.3377	52.37	-28.771
5	4.371	57.5	-28.771
5	4.4044	60.919	-27.061
5	4.4378	65.194	-27.061
5	4.4711	69.468	-25.351
5	4.5045	74.598	-25.351
5	4.5379	78.873	-23.641
5	4.5712	83.147	-23.641
5	4.6046	88.277	-21.932
5	4.638	93.306	-21.479
5	4.6713	97.681	-21.932
5	4.7047	101.96	-20.222
5	4.7381	107.08	-20.222
5	4.7714	112.9	-20.564
5	4.8048	116.49	-20.222
5	4.8382	121.79	-19.88
5	4.8715	125.89	-20.222
5	4.9049	131.55	-19.75
5	4.9383	136.15	-20.222
5	4.9716	140.37	-19.514
5	5.005	144.7	-20.222
5	5.0384	149.83	-20.222
5	5.0717	154.96	-20.222
5	5.1051	160.43	-20.051
5	5.1385	164.88	-19.538
5	5.1718	169.49	-18.512
5	5.2052	173.77	-18.512
5	5.2386	179.45	-17.749
5	5.2719	184.03	-17.657
5	5.3053	189.58	-17.23
5	5.3387	193.43	-15.947
5	5.372	197.71	-15.092
5	5.4054	203.69	-14.237
5	5.4388	207.97	-12.528
5	5.4721	213.1	-12.528
5	5.5055	218.22	-11.673
5	5.5389	223.35	-10.818
5	5.5722	227.89	-9.5024
5	5.6056	233.61	-9.1078
5	5.639	238.57	-7.74
5	5.6723	243.02	-6.5431
5	5.7057	248.15	-6.5431
5	5.7391	253.28	-6.5431
5	5.7724	258.76	-4.8038
5	5.8058	263.88	-4.6623
5	5.8392	269.14	-4.509
5	5.8725	272.94	-5.6882
5	5.9059	278.07	-5.6882
5	5.9393	283.2	-5.6882
5	5.9726	287.83	-5.6587
5	6.006	291.75	-7.398
5	6.0394	296.88	-7.398
5	6.0727	302.35	-7.569
5	6.1061	306.78	-7.4275
5	6.1395	312.78	-8.0819
5	6.1728	317.39	-8.2529
5	6.2062	322.52	-8.2529
5	6.2396	328.38	-8.4502
5	6.2729	333.64	-8.2529
5	6.3063	338.77	-8.2529
5	6.3397	344.58	-7.056
5	6.373	349.03	-7.398
5	6.4064	354.16	-7.398
5	6.4398	359.8	-5.8591
5	6.4731	364.93	-6.7141
5	6.5065	369.55	-5.6882
5	6.5399	373.82	-5.6882
5	6.5732	378.95	-5.6882
5	6.6066	384.08	-5.6882
5	6.64	389.27	-4.6859
5	6.6733	394.34	-3.9783
5	6.7067	399.47	-3.9783
5	6.7401	404.6	-3.9783
5	6.7734	410.58	-3.9783
5	6.8068	416.36	-3.2119
5	6.8402	421.69	-3.1234
5	6.8735	427.34	-2.9524
5	6.9069	432.2	-2.9726
5	6.9403	437.08	-3.9783
5	6.9736	441.36	-3.9783
5	7.007	445.63	-3.9783
5	7.0404	451.62	-3.9783
5	7.0737	456.36	-4.509
5	7.1071	460.17	-5.6882
5	7.1405	466.15	-5.6882
5	7.1738	471.28	-5.6882
5	7.2072	477.44	-6.1009
5	7.2406	482.57	-6.885
5	7.2739	488.38	-5.6882
5	7.3073	493.51	-5.6882
6	1.368	-499.91	-27.916
6	1.4014	-494.78	-27.916
6	1.4348	-489.65	-26.206
6	1.4681	-484.26	-25.746
6	1.5015	-479.39	-26.206
6	1.5349	-474.49	-25.647
6	1.5682	-470.17	-25.605
6	1.6016	-465.71	-26.206
6	1.635	-460.81	-25.647
6	1.6683	-457.16	-26.206
6	1.7017	-452.03	-26.206
6	1.7351	-447.17	-25.812
6	1.7684	-442.46	-26.548
6	1.8018	-437.5	-27.061
6	1.8352	-432.37	-27.916
6	1.8685	-427.24	-27.916
6	1.9019	-422.11	-27.916
6	1.9353	-416.98	-29.626
6	1.9686	-412.2	-29.655
6	2.002	-407.75	-29.968
6	2.0354	-402.45	-31.336
6	2.0687	-399.54	-30.652
6	2.1021	-393.9	-31.336
6	2.1355	-390.48	-30.481
6	2.1688	-385.77	-30.053
6	2.2022	-381.93	-29.626
6	2.2356	-377.65	-29.626
6	2.2689	-372.87	-28.942
6	2.3023	-369.96	-27.916
6	2.3357	-363.98	-27.916
6	2.369	-359.7	-26.206
6	2.4024	-354.57	-26.206
6	2.4358	-349.44	-26.206
6	2.4691	-345	-24.154
6	2.5025	-339.18	-24.496
6	2.5359	-334.57	-22.103
6	2.5692	-329.33	-20.769
6	2.6026	-323.79	-21.077
6	2.636	-319.18	-20.051
6	2.6693	-314.39	-19.367
6	2.7027	-310.46	-18.341
6	2.7361	-306.18	-18.341
6	2.7694	-301.74	-17.999
6	2.8028	-297.47	-18.099
6	2.8362	-292.85	-18.854
6	2.8695	-289.26	-18.683
6	2.9029	-283.61	-18.512
6	2.9363	-280.02	-19.025
6	2.9696	-275.06	-19.367
6	3.003	-269.08	-21.077
6	3.0364	-263.95	-21.077
6	3.0697	-258.82	-21.077
6	3.1031	-253.69	-21.932
6	3.1365	-248.63	-21.603
6	3.1698	-243.67	-22.521
6	3.2032	-238.3	-23.641
6	3.2366	-233.17	-24.496
6	3.2699	-228.04	-24.496
6	3.3033	-223.43	-23.812
6	3.3367	-217.78	-24.496
6	3.37	-213.85	-23.471
6	3.4034	-208.59	-22.875
6	3.4368	-204.64	-22.403
6	3.4701	-199.66	-22.445
6	3.5035	-195.65	-21.725
6	3.5369	-190.43	-22.787
6	3.5702	-185.3	-22.787
6	3.6036	-180.17	-21.932
6	3.637	-175.04	-21.077
6	3.6703	-169.48	-20.649
6	3.7037	-164.78	-20.222
6	3.7371	-158.79	-19.367
6	3.7704	-153.66	-19.367
6	3.8038	-148.54	-19.367
6	3.8372	-144.11	-17.406
6	3.8705	-139.47	-17.486
6	3.9039	-134	-17.657
6	3.9373	-130.58	-17.657
6	3.9706	-125.45	-16.802
6	4.004	-122.38	-16.631
6	4.0374	-117.43	-17.185
6	4.0707	-112.63	-17.657
6	4.1041	-108.56	-18.562
6	4.1375	-104.76	-17.315
6	4.1708	-100.66	-18.512
6	4.2042	-95.531	-18.512
6	4.2376	-91.256	-18.512
6	4.2709	-86.554	-18.939
6	4.3043	-81.681	-19.709
6	4.3377	-76.722	-21.077
6	4.371	-71.593	-21.077
6	4.4044	-67.318	-20.222
6	4.4378	-62.36	-20.564
6	4.4711	-57.572	-20.393
6	4.5045	-52.835	-20.423
6	4.5379	-48.767	-20.136
6	4.5712	-43.852	-19.691
6	4.6046	-39.79	-19.025
6	4.638	-34.832	-19.367
6	4.6713	-29.873	-19.025
6	4.7047	-26.282	-19.367
6	4.7381	-21.666	-18.341
6	4.7714	-17.687	-17.38
6	4.8048	-12.604	-17.657
6	4.8382	-7.6511	-16.389
6	4.8715	-3.5416	-15.263
6	4.9049	1.5467	-14.768
6	4.9383	6.632	-13.81
6	4.9716	10.992	-13.211
6	5.005	15.609	-13.382
6	5.0384	20.054	-12.185
6	5.0717	24.158	-12.528
6	5.1051	28.09	-11.502
6	5.1385	31.734	-11.113
6	5.1718	35.403	-11.015
6	5.2052	38.691	-10.818
6	5.2386	42.282	-10.476
6	5.2719	45.873	-10.134
6	5.3053	49.186	-10.228
6	5.3387	52.883	-9.7918
6	5.372	55.619	-9.4498
6	5.4054	59.038	-9.4498
6	5.4388	62.629	-10.818
6	5.4721	66.049	-10.818
6	5.5055	69.468	-10.818
6	5.5389	72.8	-9.7564
6	5.5722	76.479	-10.476
6	5.6056	79.727	-10.818
6	5.639	83.831	-10.305
6	5.6723	88.277	-10.818
6	5.7057	90.841	-10.818
6	5.7391	94.29	-9.4616
6	5.7724	98.184	-8.8061
6	5.8058	101.1	-8.2529
6	5.8392	104.52	-7.398
6	5.8725	107.94	-7.398
6	5.9059	111.36	-5.6882
6	5.9393	114.78	-5.6882
6	5.9726	117.77	-3.5509
6	6.006	120.65	-2.5633
6	6.0394	124.24	-1.2662
6	6.0727	127.6	-2.2685
6	6.1061	130.85	0.70898
6	6.1395	134.91	2.3304
6	6.1728	138.16	3.598
6	6.2062	142.65	4.7418
6	6.2396	146.41	4.5709
6	6.2729	149.49	7.3066
6	6.3063	153.25	7.9905
6	6.3397	156.67	7.9905
6	6.373	160.09	7.9905
6	6.4064	163.51	7.9905
6	6.4398	166.5	9.2729
6	6.4731	169.92	9.2729
6	6.5065	173.43	9.0164
6	6.5399	177.7	9.0164
6	6.5732	181.46	7.1356
6	6.6066	185.29	7.8899
6	6.64	189.16	7.1356
6	6.6733	193.43	6.2807
6	6.7067	198.05	5.2548
6	6.7401	202.6	4.8362
6	6.7734	206.94	3.374
6	6.8068	212.24	1.1512
6	6.8402	215.83	1.4932
6	6.8735	220.62	0.80922
6	6.9069	225.58	0.46724
6	6.9403	230.19	-0.55866
6	6.9736	235.32	-0.55866
6	7.007	238.74	-0.55866
6	7.0404	243.87	-0.55866
6	7.0737	246.95	0.46724
6	7.1071	251.91	0.12528
6	7.1405	255.84	-0.55866
6	7.1738	260.12	-0.55866
6	7.2072	264.83	1.8292
6	7.2406	269.81	1.8882
6	7.2739	274.65	2.0061
6	7.3073	280.29	3.032
6	7.3407	286.19	4.1434
6	7.374	290.89	4.5709
6	7.4074	296.65	5.9035
6	7.4408	302.01	5.4258
6	7.4741	307.56	6.7081
6	7.5075	312.69	6.7081
6	7.5409	317.69	7.0177
6	7.5742	322.82	7.0177
6	7.6076	327.83	6.7229
6	7.641	332.78	4.5709
6	7.6743	337.91	4.5709
6	7.7077	341.33	4.5709
6	7.7411	346.46	4.5709
6	7.7744	350.48	4.6563
6	7.8078	355.54	4.1876
6	7.8412	360.4	3.6304
6	7.8745	366.3	2.3481
6	7.9079	371.25	1.1512
6	7.9413	377.07	0.8092
6	7.9746	382.2	0.8092
6	8.008	388.29	0.14886
6	8.0414	393.42	0.14886
6	8.0747	399.47	-0.55866
6	8.1081	404.94	0.12528
6	8.1415	410.2	0.62053
6	8.1748	414.86	0.29626
6	8.2082	420.28	1.8882
6	8.2416	424.82	2.124
6	8.2749	429.95	2.124
6	8.3083	434.34	2.4188
6	8.3417	439.47	2.4188
6	8.375	444.45	2.3893
6	8.4084	449.52	2.3304
6	8.4418	455.04	2.0061
6	8.4751	460.34	3.203
6	8.5085	465.81	3.8869
6	8.5419	471.56	4.7469
6	8.5752	478.12	3.7159
6	8.6086	483.25	3.7159
6	8.642	489.66	4.1434
6	8.6753	495.64	4.9983
7	1.4348	-495.63	35.348
7	1.4681	-490.5	35.348
7	1.5015	-485.03	36.374
7	1.5349	-479.47	37.314
7	1.5682	-474.35	37.314
7	1.6016	-469.58	37.158
7	1.635	-464	37.058
7	1.6683	-458.67	37.963
7	1.7017	-453.74	37.913
7	1.7351	-448.61	37.913
7	1.7684	-443.48	37.913
7	1.8018	-437.5	38.768
7	1.8352	-432.37	37.913
7	1.8685	-428.09	37.913
7	1.9019	-422.11	37.913
7	1.9353	-416.98	37.913
7	1.9686	-411.85	37.913
7	2.002	-406.72	37.058
7	2.0354	-401.59	37.058
7	2.0687	-395.61	37.058
7	2.1021	-390.38	36.655
7	2.1355	-385.35	35.348
7	2.1688	-380.22	34.493
7	2.2022	-375.06	35.184
7	2.2356	-369.79	35.006
7	2.2689	-364.73	34.855
7	2.3023	-358.85	34.493
7	2.3357	-353.72	34.493
7	2.369	-348.59	34.493
7	2.4024	-343.63	34.151
7	2.4358	-338.33	34.493
7	2.4691	-333.9	34.552
7	2.5025	-328.07	33.638
7	2.5359	-323.19	34.644
7	2.5692	-317.69	35.053
7	2.6026	-312.56	35.053
7	2.636	-307.55	34.493
7	2.6693	-302.42	34.493
7	2.7027	-297.14	35.407
7	2.7361	-292.16	34.493
7	2.7694	-287.18	35.289
7	2.8028	-282.05	35.289
7	2.8362	-277.53	34.946
7	2.8695	-272.84	34.322
7	2.9029	-267.63	34.407
7	2.9363	-262.24	33.638
7	2.9696	-257.96	33.638
7	3.003	-251.98	33.638
7	3.0364	-246	33.638
7	3.0697	-241.72	32.783
7	3.1031	-235.74	31.928
7	3.1365	-230.78	32.441
7	3.1698	-224.71	32.185
7	3.2032	-220.01	31.244
7	3.2366	-214.36	31.073
7	3.2699	-209.24	30.218
7	3.3033	-204.96	30.218
7	3.3367	-200.52	31.106
7	3.37	-195.86	31.425
7	3.4034	-190.73	31.425
7	3.4368	-185.3	30.218
7	3.4701	-181.22	30.896
7	3.5035	-175.89	30.218
7	3.5369	-170.76	30.218
7	3.5702	-165.63	30.218
7	3.6036	-160.5	30.218
7	3.637	-155.28	31.435
7	3.6703	-150.25	31.073
7	3.7037	-145.63	31.757
7	3.7371	-140.33	30.902
7	3.7704	-134.86	30.218
7	3.8038	-129.73	30.218
7	3.8372	-124.6	30.218
7	3.8705	-119.9	28.936
7	3.9039	-115.19	28.509
7	3.9373	-109.98	28.252
7	3.9706	-105.62	28.167
7	4.004	-99.805	26.799
7	4.0374	-95.531	26.799
7	4.0707	-90.401	25.089
7	4.1041	-85.272	25.089
7	4.1375	-80.142	23.379
7	4.1708	-75.013	23.379
7	4.2042	-69.883	23.379
7	4.2376	-64.497	23.465
7	4.2709	-59.282	22.695
7	4.3043	-54.495	23.379
7	4.3377	-49.365	23.379
7	4.371	-44.236	22.524
7	4.4044	-39.876	23.123
7	4.4378	-35.421	23.143
7	4.4711	-30.557	22.524
7	4.5045	-23.914	23.748
7	4.5379	-20.021	24.913
7	4.5712	-17.232	24.263
7	4.6046	-11.95	24.184
7	4.638	-8.0048	24.706
7	4.6713	-2.3447	25.089
7	4.7047	1.9299	25.089
7	4.7381	7.0594	25.089
7	4.7714	12.189	25.089
7	4.8048	16.464	25.089
7	4.8382	21.593	25.089
7	4.8715	25.868	25.089
7	4.9049	30.997	25.944
7	4.9383	36.127	25.089
7	4.9716	41.256	25.944
7	5.005	46.386	25.089
7	5.0384	50.66	25.089
7	5.0717	55.79	25.089
7	5.1051	60.097	24.976
7	5.1385	65.312	24.794
7	5.1718	68.997	24.558
7	5.2052	74.598	25.089
7	5.2386	78.971	24.596
7	5.2719	84.002	25.089
7	5.3053	89.132	25.089
7	5.3387	94.261	25.089
7	5.372	97.681	26.799
7	5.4054	102.81	26.799
7	5.4388	107.94	26.799
7	5.4721	112.21	26.799
7	5.5055	116.49	26.799
7	5.5389	121.62	26.799
7	5.5722	126.75	28.509
7	5.6056	131.88	28.509
7	5.639	135.9	29.278
7	5.6723	140.43	30.218
7	5.7057	145.56	30.218
7	5.7391	150.69	30.218
7	5.7724	154.96	30.218
7	5.8058	159.24	30.218
7	5.8392	163.51	30.218
7	5.8725	168.64	30.218
7	5.9059	172.91	30.218
7	5.9393	178.04	30.218
7	5.9726	182.22	30.712
7	6.006	187.38	30.634
7	6.0394	191.72	30.218
7	6.0727	196.85	30.218
7	6.1061	201.98	30.218
7	6.1395	207.11	30.218
7	6.1728	212.24	30.218
7	6.2062	217.37	30.218
7	6.2396	222.5	30.218
7	6.2729	227.63	30.218
7	6.3063	232.76	30.218
7	6.3397	237.89	30.218
7	6.373	243.02	30.218
7	6.4064	247.29	30.218
7	6.4398	252.42	30.218
7	6.4731	256.69	30.218
7	6.5065	260.97	30.218
7	6.5399	266.1	30.218
7	6.5732	271.23	30.218
7	6.6066	277.21	30.218
7	6.64	282.34	30.218
7	6.6733	287.47	30.218
7	6.7067	292.6	30.218
7	6.7401	297.73	30.218
7	6.7734	303.72	30.218
7	6.8068	307.99	30.218
7	6.8402	313.12	30.218
7	6.8735	318.25	29.363
7	6.9069	323.38	28.509
7	6.9403	328.51	28.509
7	6.9736	332.78	28.509
7	7.007	337.91	28.509
7	7.0404	343.04	28.509
7	7.0737	348.17	28.509
7	7.1071	353.56	27.193
7	7.1405	359.29	26.799
7	7.1738	365.17	27.201
7	7.2072	371.25	27.654
7	7.2406	376.73	27.825
7	7.2739	382.37	28.509
7	7.3073	386.64	28.509
7	7.3407	393.48	29.363
7	7.374	397.76	29.363
7	7.4074	402.03	30.218
7	7.4408	407.16	30.218
7	7.4741	412.29	30.218
7	7.5075	417.42	30.218
7	7.5409	423.4	31.928
7	7.5742	427.68	31.928
7	7.6076	434.52	32.783
7	7.641	438.79	33.638
7	7.6743	444.78	33.638
7	7.7077	452.88	33.796
7	7.7411	457.26	34.322
7	7.7744	462.3	34.066
7	7.8078	467.01	33.638
7	7.8412	472.13	33.638
7	7.8745	477.26	33.638
7	7.9079	481.54	32.783
7	7.9413	486.67	32.783
7	7.9746	492.65	31.928
7	8.008	497.78	31.928
8	1.5682	-495.63	-76.646
8	1.6016	-489.65	-76.646
8	1.635	-483.66	-78.356
8	1.6683	-478.53	-78.356
8	1.7017	-472.55	-79.211
8	1.7351	-467.42	-79.211
8	1.7684	-463.14	-79.211
8	1.8018	-458.02	-80.066
8	1.8352	-452.89	-80.066
8	1.8685	-448.61	-79.211
8	1.9019	-443.48	-79.211
8	1.9353	-439.21	-78.356
8	1.9686	-434.08	-78.356
8	2.002	-428.95	-78.356
8	2.0354	-423.82	-78.356
8	2.0687	-418.69	-78.356
8	2.1021	-412.28	-77.929
8	2.1355	-406.72	-77.501
8	2.1688	-400.74	-77.501
8	2.2022	-396.46	-76.646
8	2.2356	-391.33	-75.791
8	2.2689	-386.2	-75.791
8	2.3023	-381.07	-75.791
8	2.3357	-375.94	-75.791
8	2.369	-370.81	-75.791
8	2.4024	-365.51	-75.449
8	2.4358	-360.56	-75.791
8	2.4691	-354.57	-75.791
8	2.5025	-349.44	-75.791
8	2.5359	-344.64	-75.726
8	2.5692	-338.84	-75.962
8	2.6026	-333.2	-76.646
8	2.636	-328.92	-76.646
8	2.6693	-323.37	-77.929
8	2.7027	-317.81	-78.356
8	2.7361	-313.54	-79.211
8	2.7694	-309.26	-79.211
8	2.8028	-304.13	-80.066
8	2.8362	-299	-80.921
8	2.8695	-294.73	-80.921
8	2.9029	-289.43	-81.263
8	2.9363	-285.32	-80.921
8	2.9696	-280.71	-81.605
8	3.003	-275.49	-82.203
8	3.0364	-270.36	-82.203
8	3.0697	-265.66	-81.776
8	3.1031	-260.53	-81.776
8	3.1365	-254.54	-81.776
8	3.1698	-249.42	-81.776
8	3.2032	-244.29	-81.776
8	3.2366	-237.45	-81.776
8	3.2699	-232.75	-81.348
8	3.3033	-228.04	-80.921
8	3.3367	-222.91	-80.066
8	3.37	-217.46	-80.132
8	3.4034	-211.8	-79.211
8	3.4368	-206.24	-79.639
8	3.4701	-202.05	-79.895
8	3.5035	-197.27	-79.211
8	3.5369	-192.14	-80.066
8	3.5702	-186.15	-80.066
8	3.6036	-180.17	-80.066
8	3.637	-174.87	-81.263
8	3.6703	-169.91	-81.776
8	3.7037	-163.92	-81.776
8	3.7371	-157.94	-82.631
8	3.7704	-153.66	-83.486
8	3.8038	-147.68	-85.195
8	3.8372	-142.55	-86.905
8	3.8705	-136.57	-88.615
8	3.9039	-132.29	-88.615
8	3.9373	-127.16	-88.615
8	3.9706	-122.03	-90.325
8	4.004	-116.9	-91.18
8	4.0374	-112.2	-92.462
8	4.0707	-107.5	-92.035
8	4.1041	-103.22	-93.745
8	4.1375	-97.924	-94.942
8	4.1708	-92.966	-95.454
8	4.2042	-86.981	-97.164
8	4.2376	-80.997	-98.019
8	4.2709	-76.722	-98.874
8	4.3043	-70.738	-98.874
8	4.3377	-64.754	-100.58
8	4.371	-59.624	-100.58
8	4.4044	-54.495	-102.29
8	4.4378	-49.365	-102.29
8	4.4711	-43.381	-104
8	4.5045	-38.456	-105.13
8	4.5379	-33.122	-105.71
8	4.5712	-25.427	-107.42
8	4.6046	-22.008	-109.13
8	4.638	-19.443	-109.99
8	4.6713	-14.313	-110.84
8	4.7047	-9.184	-110.84
8	4.7381	-4.0545	-112.55
8	4.7714	1.075	-114.26
8	4.8048	6.2045	-115.12
8	4.8382	12.189	-115.97
8	4.8715	15.609	-117.68
8	4.9049	20.738	-119.39
8	4.9383	26.723	-119.39
8	4.9716	31.852	-121.1
8	5.005	37.837	-121.1
8	5.0384	42.966	-121.1
8	5.0717	48.096	-122.81
8	5.1051	53.225	-122.81
8	5.1385	58.355	-122.81
8	5.1718	63.484	-122.81
8	5.2052	68.614	-122.81
8	5.2386	73.743	-122.81
8	5.2719	78.873	-122.81
8	5.3053	84.002	-122.81
8	5.3387	89.132	-121.96
8	5.372	92.551	-121.96
8	5.4054	98.536	-121.96
8	5.4388	103.67	-121.96
8	5.4721	108.8	-121.96
8	5.5055	113.07	-122.81
8	5.5389	118.2	-122.81
8	5.5722	123.33	-122.81
8	5.6056	126.75	-122.81
8	5.639	131.88	-122.81
8	5.6723	136.15	-122.81
8	5.7057	140.43	-122.81
8	5.7391	145.56	-122.81
8	5.7724	149.83	-123.67
8	5.8058	154.1	-124.52
8	5.8392	159.24	-124.52
8	5.8725	164.36	-126.23
8	5.9059	169.07	-126.66
8	5.9393	174.62	-127.09
8	5.9726	178.04	-127.94
8	6.006	183.17	-127.94
8	6.0394	188.3	-127.94
8	6.0727	193.43	-127.94
8	6.1061	199.42	-127.09
8	6.1395	203.69	-126.23
8	6.1728	207.97	-126.23
8	6.2062	213.1	-126.23
8	6.2396	217.37	-126.23
8	6.2729	223.7	-125.55
8	6.3063	228.65	-125.04
8	6.3397	232.76	-124.52
8	6.373	237.89	-122.81
8	6.4064	243.87	-121.96
8	6.4398	249	-121.1
8	6.4731	254.13	-121.1
8	6.5065	259.26	-121.1
8	6.5399	266.1	-120.25
8	6.5732	270.73	-119.69
8	6.6066	275.5	-120.25
8	6.64	280.63	-120.25
8	6.6733	285.76	-120.25
8	6.7067	291.75	-119.39
8	6.7401	296.88	-119.39
8	6.7734	302.01	-119.39
8	6.8068	307.14	-119.39
8	6.8402	312.26	-119.39
8	6.8735	316.88	-120.93
8	6.9069	322.52	-121.1
8	6.9403	327.65	-121.1
8	6.9736	332.78	-121.96
8	7.007	338.26	-122.64
8	7.0404	344.25	-122.26
8	7.0737	349.88	-121.1
8	7.1071	355.01	-121.1
8	7.1405	360.14	-121.1
8	7.1738	366.13	-121.1
8	7.2072	371.25	-121.1
8	7.2406	376.38	-121.1
8	7.2739	382.37	-121.1
8	7.3073	387.5	-121.1
8	7.3407	392.63	-119.39
8	7.374	397.76	-119.39
8	7.4074	403.74	-119.39
8	7.4408	409.73	-117.68
8	7.4741	414.86	-117.68
8	7.5075	420.84	-117.68
8	7.5409	426.82	-117.68
8	7.5742	431.95	-117.68
8	7.6076	437.94	-117.68
8	7.641	443.07	-118.54
8	7.6743	448.2	-119.39
8	7.7077	455.04	-118.54
8	7.7411	460.63	-118.8
8	7.7744	464.44	-118.54
8	7.8078	469.57	-119.39
8	7.8412	475.73	-120.59
8	7.8745	480.68	-121.96
8	7.9079	486.67	-121.96
8	7.9413	492.48	-123.15
8	7.9746	497.61	-123.15
9	1.6683	-496.14	83.394
9	1.7017	-490.5	82.368
9	1.7351	-485.03	82.539
9	1.7684	-480.24	82.368
9	1.8018	-475.11	82.368
9	1.8352	-469.99	80.659
9	1.8685	-464.86	80.659
9	1.9019	-459.73	80.659
9	1.9353	-454.6	81.513
9	1.9686	-449.47	81.513
9	2.002	-445.79	81.599
9	2.0354	-440.49	81.086
9	2.0687	-435.36	81.086
9	2.1021	-430.23	81.086
9	2.1355	-425.53	81.513
9	2.1688	-420.4	81.513
9	2.2022	-415.27	81.513
9	2.2356	-411	80.659
9	2.2689	-405.87	80.659
9	2.3023	-401.59	81.513
9	2.3357	-396.46	81.513
9	2.369	-391.33	81.513
9	2.4024	-386.37	81.171
9	2.4358	-381.93	82.368
9	2.4691	-377.65	81.513
9	2.5025	-372.87	80.829
9	2.5359	-369.1	81.513
9	2.5692	-363.98	80.659
9	2.6026	-358.85	80.659
9	2.636	-355.43	78.094
9	2.6693	-350.3	78.094
9	2.7027	-345.17	77.239
9	2.7361	-340.04	76.384
9	2.7694	-336.62	75.529
9	2.8028	-331.49	74.674
9	2.8362	-328.07	73.819
9	2.8695	-322.94	72.964
9	2.9029	-318.83	73.306
9	2.9363	-314.39	72.964
9	2.9696	-309.94	71.596
9	3.003	-305.84	72.964
9	3.0364	-300.71	72.964
9	3.0697	-296.81	71.763
9	3.1031	-292.16	71.254
9	3.1365	-288.28	71.517
9	3.1698	-283.61	71.254
9	3.2032	-279.77	69.972
9	3.2366	-275.06	71.254
9	3.2699	-270.96	69.887
9	3.3033	-266.51	69.545
9	3.3367	-261.81	69.117
9	3.37	-257.96	69.545
9	3.4034	-254.54	69.545
9	3.4368	-249.42	69.545
9	3.4701	-246	67.835
9	3.5035	-240.87	67.835
9	3.5369	-237.45	67.835
9	3.5702	-232.32	66.125
9	3.6036	-228.9	66.125
9	3.637	-224.62	64.415
9	3.6703	-220.35	64.415
9	3.7037	-216.44	63.214
9	3.7371	-212.65	62.705
9	3.7704	-207.53	60.995
9	3.8038	-205.03	59.812
9	3.8372	-200.72	59.45
9	3.8705	-195.56	57.576
9	3.9039	-192.14	57.576
9	3.9373	-187.86	57.576
9	3.9706	-183.59	55.866
9	4.004	-178.91	55.967
9	4.0374	-174.89	55.263
9	4.0707	-170.34	54.584
9	4.1041	-165.63	54.156
9	4.1375	-160.5	54.156
9	4.1708	-157.09	54.156
9	4.2042	-151.96	53.301
9	4.2376	-148.93	53.564
9	4.2709	-143.41	53.301
9	4.3043	-139.99	54.156
9	4.3377	-135.71	54.156
9	4.371	-131.44	54.156
9	4.4044	-127.16	54.156
9	4.4378	-122.89	54.156
9	4.4711	-118.61	55.011
9	4.5045	-113.48	55.011
9	4.5379	-110.06	54.156
9	4.5712	-104.94	54.156
9	4.6046	-101.52	54.156
9	4.638	-96.386	52.446
9	4.6713	-92.111	52.446
9	4.7047	-87.323	51.762
9	4.7381	-82.536	51.078
9	4.7714	-78.432	50.736
9	4.8048	-74.881	50.079
9	4.8382	-69.883	49.027
9	4.8715	-66.463	49.027
9	4.9049	-61.334	49.027
9	4.9383	-57.059	48.172
9	4.9716	-52.785	47.317
9	5.005	-47.655	47.317
9	5.0384	-43.381	47.317
9	5.0717	-39.106	47.317
9	5.1051	-34.832	47.317
9	5.1385	-30.557	47.317
9	5.1718	-24.231	45.436
9	5.2052	-22.008	46.462
9	5.2386	-17.996	46.922
9	5.2719	-13.459	48.172
9	5.3053	-9.2846	46.864
9	5.3387	-4.9326	47.178
9	5.372	-0.97678	48.001
9	5.4054	3.9817	48.343
9	5.4388	8.7693	49.027
9	5.4721	13.044	49.027
9	5.5055	17.318	49.027
9	5.5389	22.448	49.027
9	5.5722	25.868	49.027
9	5.6056	30.997	49.027
9	5.639	35.272	49.027
9	5.6723	39.546	49.027
9	5.7057	44.676	49.027
9	5.7391	48.096	48.172
9	5.7724	51.943	47.744
9	5.8058	57.13	47.825
9	5.8392	61.774	47.317
9	5.8725	66.049	47.317
9	5.9059	70.323	47.317
9	5.9393	74.598	47.317
9	5.9726	78.873	47.317
9	6.006	82.72	47.744
9	6.0394	87.422	47.317
9	6.0727	92.551	49.027
9	6.1061	95.971	49.027
9	6.1395	101.1	49.027
9	6.1728	104.52	49.027
9	6.2062	109.65	50.736
9	6.2396	113.07	50.736
9	6.2729	118.2	50.736
9	6.3063	121.62	50.736
9	6.3397	126.04	51.843
9	6.373	129.48	52.104
9	6.4064	135.3	52.446
9	6.4398	138.72	54.156
9	6.4731	143.85	54.156
9	6.5065	147.27	54.156
9	6.5399	151.2	54.84
9	6.5732	155.82	55.866
9	6.6066	160.09	55.866
9	6.64	162.65	55.866
9	6.6733	166.07	55.866
9	6.7067	171.2	55.866
9	6.7401	174.62	57.576
9	6.7734	178.04	57.576
9	6.8068	182.32	56.721
9	6.8402	186.59	57.576
9	6.8735	190.01	57.576
9	6.9069	193.43	56.721
9	6.9403	198.56	57.576
9	6.9736	201.55	56.293
9	7.007	207.11	57.576
9	7.0404	209.68	56.721
9	7.0737	213.95	57.576
9	7.1071	219.08	57.576
9	7.1405	222.5	56.721
9	7.1738	227.63	57.576
9	7.2072	231.05	58.431
9	7.2406	234.81	58.602
9	7.2739	239.6	59.286
9	7.3073	243.02	59.286
9	7.3407	246.78	59.457
9	7.374	251.57	59.286
9	7.4074	254.99	59.286
9	7.4408	258.4	59.286
9	7.4741	262.68	59.286
9	7.5075	266.95	59.286
9	7.5409	270.7	59.22
9	7.5742	275.5	59.286
9	7.6076	280.63	60.995
9	7.641	283.86	60.864
9	7.6743	289.18	59.286
9	7.7077	294.31	58.431
9	7.7411	298.59	58.431
9	7.7744	302.35	57.747
9	7.8078	307.99	57.576
9	7.8412	313.12	56.721
9	7.8745	318.25	56.721
9	7.9079	322.52	55.866
9	7.9413	328.08	56.293
9	7.9746	333.64	55.866
9	8.008	339.62	56.721
9	8.0414	344.75	56.721
9	8.0747	349.88	56.721
9	8.1081	355.87	57.576
9	8.1415	361	57.576
9	8.1748	365.7	58.003
9	8.2082	370.4	58.431
9	8.2416	375.53	58.431
9	8.2749	379.8	59.286
9	8.3083	385.1	59.628
9	8.3417	390.06	60.995
9	8.375	395.19	60.995
9	8.4084	399.04	61.423
9	8.4418	403.74	62.705
9	8.4751	408.87	62.705
9	8.5085	414.86	63.56
9	8.5419	419.13	64.415
9	8.5752	424.6	65.441
9	8.6086	431.01	66.381
9	8.642	437.08	66.98
9	8.6753	442.21	66.98
9	8.7087	447.17	68.177
9	8.7421	454.18	67.835
9	8.7754	461.02	66.98
9	8.8088	463.59	67.835
9	8.8422	466.48	69.519
9	8.8755	472.56	69.972
9	8.9089	478.12	70.4
9	8.9423	484.1	70.4
9	8.9756	489.23	70.4
9	9.009	493.94	70.827
9	9.0424	499.92	70.827
10	2.002	-499.05	130.24
10	2.0354	-493.92	130.24
10	2.0687	-488.79	131.1
10	2.1021	-485.37	131.1
10	2.1355	-480.24	131.1
10	2.1688	-476.82	131.1
10	2.2022	-471.69	131.1
10	2.2356	-468.27	131.1
10	2.2689	-462.97	130.76
10	2.3023	-458.79	130.84
10	2.3357	-452.03	129.39
10	2.369	-446.3	130.16
10	2.4024	-441.62	129.64
10	2.4358	-437.5	127.68
10	2.4691	-433.22	127.68
10	2.5025	-432.37	126.82
10	2.5359	-427.24	126.82
10	2.5692	-422.11	125.97
10	2.6026	-416.98	125.97
10	2.636	-412.7	125.97
10	2.6693	-408.43	125.97
10	2.7027	-405.01	126.82
10	2.7361	-400.57	126.48
10	2.7694	-395.61	127.68
10	2.8028	-392.19	127.68
10	2.8362	-387.83	129.13
10	2.8695	-383.64	129.39
10	2.9029	-380.22	129.39
10	2.9363	-377.65	131.1
10	2.9696	-372.18	131.27
10	3.003	-368.25	131.95
10	3.0364	-364.83	132.81
10	3.0697	-361.41	134.52
10	3.1031	-357.99	134.52
10	3.1365	-352.86	136.23
10	3.1698	-348.76	136.74
10	3.2032	-345.17	137.94
10	3.2366	-341.75	137.94
10	3.2699	-336.62	137.94
10	3.3033	-332.34	137.94
10	3.3367	-328.07	137.94
10	3.37	-324.75	139.19
10	3.4034	-320.37	138.79
10	3.4368	-316.44	138.62
10	3.4701	-312.68	138.79
10	3.5035	-307.55	137.94
10	3.5369	-303.28	137.94
10	3.5702	-299	137.94
10	3.6036	-294.73	137.94
10	3.637	-290.45	137.94
10	3.6703	-286.18	137.94
10	3.7037	-282.25	138.62
10	3.7371	-278.48	138.79
10	3.7704	-274.21	139.65
10	3.8038	-269.93	139.65
10	3.8372	-266.43	140.25
10	3.8705	-262.24	140.5
10	3.9039	-257.96	141.36
10	3.9373	-252.84	140.5
10	3.9706	-249.42	141.36
10	4.004	-244.29	141.36
10	4.0374	-240.01	141.36
10	4.0707	-236.59	141.36
10	4.1041	-231.46	141.36
10	4.1375	-226.76	141.79
10	4.1708	-223.77	142.21
10	4.2042	-219.49	143.07
10	4.2376	-214.36	143.07
10	4.2709	-210.94	143.07
10	4.3043	-207.53	143.07
10	4.3377	-202.4	143.07
10	4.371	-198.98	143.07
10	4.4044	-193.85	143.07
10	4.4378	-190.43	143.07
10	4.4711	-185.3	143.07
10	4.5045	-180.47	142.57
10	4.5379	-176.41	142.04
10	4.5712	-171.62	141.36
10	4.6046	-166.49	141.36
10	4.638	-161.36	141.36
10	4.6713	-157.09	141.36
10	4.7047	-151.96	140.5
10	4.7381	-147.68	140.5
10	4.7714	-142.55	140.5
10	4.8048	-138.28	141.36
10	4.8382	-134	141.36
10	4.8715	-128.87	141.36
10	4.9049	-124.6	141.36
10	4.9383	-120.42	141.76
10	4.9716	-115.65	141.95
10	5.005	-111.77	141.36
10	5.0384	-107.01	141.46
10	5.0717	-103.05	141.02
10	5.1051	-98.567	140.83
10	5.1385	-93.308	140.33
10	5.1718	-88.178	140.33
10	5.2052	-82.707	139.65
10	5.2386	-78.432	139.65
10	5.2719	-73.303	139.65
10	5.3053	-68.173	140.5
10	5.3387	-63.044	139.65
10	5.372	-57.914	139.65
10	5.4054	-52.785	139.65
10	5.4388	-48.51	139.65
10	5.4721	-44.236	139.65
10	5.5055	-39.961	139.65
10	5.5389	-34.832	139.65
10	5.5722	-30.557	139.65
10	5.6056	-23.163	138.7
10	5.639	-19.576	137.63
10	5.6723	-17.733	137.94
10	5.7057	-12.604	137.94
10	5.7391	-7.0025	136.76
10	5.7724	-1.9927	136.53
10	5.8058	3.6397	136.23
10	5.8392	7.0594	136.23
10	5.8725	12.189	136.23
10	5.9059	17.318	136.23
10	5.9393	21.935	136.4
10	5.9726	25.868	136.23
10	6.006	30.997	136.23
10	6.0394	34.417	136.23
10	6.0727	39.546	137.08
10	6.1061	42.966	137.08
10	6.1395	49.805	137.94
10	6.1728	51.515	137.94
10	6.2062	55.362	137.51
10	6.2396	60.064	137.94
10	6.2729	63.484	138.79
10	6.3063	66.904	139.65
10	6.3397	72.033	140.5
10	6.373	75.453	141.36
10	6.4064	80.582	142.21
10	6.4398	84.173	143.58
10	6.4731	87.422	143.92
10	6.5065	92.038	144.95
10	6.5399	95.458	144.95
10	6.5732	99.391	144.78
10	6.6066	102.81	144.78
10	6.64	105.22	145.38
10	6.6733	108.97	145.29
10	6.7067	113.07	144.78
10	6.7401	116.06	144.35
10	6.7734	119.4	144.09
10	6.8068	123.33	143.92
10	6.8402	126.75	143.07
10	6.8735	130.17	142.21
10	6.9069	133.59	141.36
10	6.9403	138.63	140.76
10	6.9736	142.14	140.5
10	7.007	147	140.11
10	7.0404	150.73	140.23
10	7.0737	155.82	139.65
10	7.1071	159.24	139.65
10	7.1405	163.51	139.65
10	7.1738	167.78	139.65
10	7.2072	172.06	140.5
10	7.2406	176.33	140.5
10	7.2739	180.61	140.5
10	7.3073	184.88	140.5
10	7.3407	189.16	141.36
10	7.374	193.43	141.36
10	7.4074	197.71	142.21
10	7.4408	202.84	142.21
10	7.4741	207.11	142.21
10	7.5075	211.94	143.69
10	7.5409	216.51	143.92
10	7.5742	220.79	144.78
10	7.6076	225.82	145.18
10	7.641	229.34	144.78
10	7.6743	233.61	144.78
10	7.7077	237.89	144.78
10	7.7411	241.31	144.78
10	7.7744	245.58	144.78
10	7.8078	249.86	143.92
10	7.8412	253.87	143.84
10	7.8745	257.55	143.92
10	7.9079	261.82	143.92
10	7.9413	266.1	143.92
10	7.9746	270.37	143.92
10	8.008	274.62	143.31
10	8.0414	279.78	143.92
10	8.0747	284.05	143.07
10	8.1081	288.93	142.98
10	8.1415	292.6	142.21
10	8.1748	297.73	142.21
10	8.2082	302.66	143.2
10	8.2416	307.07	143.4
10	8.2749	311.41	143.92
10	8.3083	315.69	143.92
10	8.3417	319.96	143.07
10	8.375	323.38	143.92
10	8.4084	327.65	143.07
10	8.4418	331.93	143.07
10	8.4751	336.2	143.92
10	8.5085	340.48	143.92
10	8.5419	344.75	143.92
10	8.5752	349.03	144.78
10	8.6086	354.16	144.78
10	8.642	358.43	144.78
10	8.6753	363.56	145.63
10	8.7087	368.69	146.49
10	8.7421	372.96	146.49
10	8.7754	378.09	146.49
[truncated: 9,673 more rows]
