# Supplementary material for: A universal function for capacity of bidirectional pedestrian streams: Filling the gaps in the literature
Source: PLoS One. 2018 Dec 19;13(12):e0208496. doi: 10.1371/journal.pone.0208496 (PMC6300270; doi:10.1371/journal.pone.0208496)
Supplement: S1 Data Set — Trajectories are divided into folders for the different experiments within the ZIP archive. Data relative to the own experiments are directly provided as a CSV file. Links are provided for data obtained from open database from third party researchers. (ZIP) [file pone.0208496.s001.zip › datasets/dataset_A/6_0_A.csv]

ped. #	time (s)	x (cm)	y (cm)
1	0	-499.91	67.835
1	0.033367	-493.92	66.98
1	0.066733	-488.79	66.98
1	0.1001	-483.66	67.835
1	0.13347	-481.1	67.835
1	0.16683	-470.84	67.835
1	0.2002	-464.86	68.69
1	0.23357	-459.73	68.69
1	0.26693	-452.89	68.69
1	0.3003	-447.76	69.545
1	0.33367	-442.63	69.545
1	0.36703	-438.18	69.887
1	0.4004	-433.22	69.545
1	0.43377	-428.95	69.545
1	0.46713	-425.19	70.228
1	0.5005	-419.55	70.4
1	0.53387	-416.13	70.4
1	0.56723	-411	70.4
1	0.6006	-405.87	70.4
1	0.63397	-401.59	70.4
1	0.66733	-396.46	69.545
1	0.7007	-391.5	69.203
1	0.73407	-385.35	68.69
1	0.76743	-381.07	66.98
1	0.8008	-375.94	66.98
1	0.83417	-371.67	66.98
1	0.86753	-365.69	66.98
1	0.9009	-360.56	66.98
1	0.93427	-356.28	66.98
1	0.96763	-350.3	66.98
1	1.001	-345.17	66.98
1	1.0344	-340.04	68.69
1	1.0677	-334.91	68.69
1	1.1011	-328.92	68.69
1	1.1345	-323.11	68.348
1	1.1678	-316.95	68.69
1	1.2012	-311.82	68.69
1	1.2346	-304.99	68.69
1	1.2679	-299.86	68.69
1	1.3013	-294.37	70.37
1	1.3347	-289.6	70.4
1	1.368	-284.47	70.4
1	1.4014	-281.05	70.4
1	1.4348	-275.92	70.4
1	1.4681	-270.79	69.545
1	1.5015	-265.66	69.545
1	1.5349	-261.38	68.69
1	1.5682	-256.26	68.69
1	1.6016	-251.13	67.835
1	1.635	-246	67.835
1	1.6683	-240.87	66.98
1	1.7017	-234.88	66.125
1	1.7351	-229.32	64.843
1	1.7684	-224.62	65.27
1	1.8018	-219.49	63.56
1	1.8352	-213.51	64.415
1	1.8685	-209.24	63.56
1	1.9019	-204.1	64.415
1	1.9353	-198.98	65.27
1	1.9686	-194.7	66.125
1	2.002	-189.57	65.27
1	2.0354	-184.44	65.27
1	2.0687	-179.31	65.27
1	2.1021	-174.18	66.98
1	2.1355	-169.05	66.98
1	2.1688	-162.21	67.835
1	2.2022	-156.91	68.348
1	2.2356	-151.1	68.69
1	2.2689	-145.12	70.4
1	2.3023	-139.99	70.4
1	2.3357	-134	71.254
1	2.369	-128.87	71.254
1	2.4024	-123.74	71.254
1	2.4358	-118.61	70.4
1	2.4691	-114.34	70.4
1	2.5025	-110.37	70.047
1	2.5359	-104.94	69.545
1	2.5692	-99.805	68.69
1	2.6026	-94.676	66.98
1	2.636	-89.888	66.809
1	2.6693	-83.989	65.698
1	2.7027	-78.432	64.415
1	2.7361	-73.303	62.705
1	2.7694	-68.173	61.85
1	2.8028	-61.334	60.995
1	2.8362	-56.205	60.995
1	2.8695	-51.075	60.995
1	2.9029	-45.845	61.398
1	2.9363	-40.474	61.679
1	2.9696	-35.687	61.85
1	3.003	-30.557	61.85
1	3.0364	-22.863	61.85
1	3.0697	-19.946	62.152
1	3.1031	-15.67	61.821
1	3.1365	-10.039	62.705
1	3.1698	-4.0545	62.705
1	3.2032	1.9299	63.56
1	3.2366	7.2567	64.284
1	3.2699	13.044	64.415
1	3.3033	19.199	65.612
1	3.3367	24.158	66.125
1	3.37	29.287	66.125
1	3.4034	34.417	66.125
1	3.4368	39.546	66.125
1	3.4701	44.676	66.125
1	3.5035	49.805	66.125
1	3.5369	54.08	66.125
1	3.5702	59.209	66.125
1	3.6036	64.339	65.27
1	3.637	69.468	65.27
1	3.6703	74.598	64.415
1	3.7037	79.727	64.415
1	3.7371	85.712	63.56
1	3.7704	90.841	63.56
1	3.8038	97.681	63.56
1	3.8372	102.81	65.27
1	3.8705	108.45	65.441
1	3.9039	113.07	66.125
1	3.9373	118.2	66.125
1	3.9706	123.16	66.638
1	4.004	128.46	66.98
1	4.0374	133.59	66.98
1	4.0707	138.72	66.98
1	4.1041	143.85	66.98
1	4.1375	149.83	67.835
1	4.1708	155.82	68.69
1	4.2042	162.65	69.545
1	4.2376	167.78	70.4
1	4.2709	173.77	70.4
1	4.3043	179.75	70.4
1	4.3377	184.88	71.254
1	4.371	190.01	71.254
1	4.4044	195.14	71.254
1	4.4378	200.27	71.254
1	4.4711	206.26	70.4
1	4.5045	211.04	70.57
1	4.5379	215.66	70.4
1	4.5712	220.79	69.545
1	4.6046	225.92	69.545
1	4.638	231.9	68.69
1	4.6713	237.89	67.835
1	4.7047	244.81	67.236
1	4.7381	251.31	67.065
1	4.7714	257.12	66.552
1	4.8048	262.68	67.835
1	4.8382	269.52	67.835
1	4.8715	274.65	67.835
1	4.9049	281.06	68.262
1	4.9383	286.62	68.69
1	4.9716	291.75	68.69
1	5.005	296.88	68.69
1	5.0384	302.01	68.69
1	5.0717	307.14	69.545
1	5.1051	313.12	70.4
1	5.1385	319.1	70.4
1	5.1718	325.09	71.254
1	5.2052	331.07	71.254
1	5.2386	337.06	71.254
1	5.2719	342.19	71.254
1	5.3053	347.32	72.109
1	5.3387	352.45	71.254
1	5.372	357.58	71.254
1	5.4054	361.85	70.4
1	5.4388	366.55	69.972
1	5.4721	371.25	68.69
1	5.5055	376.38	68.69
1	5.5389	382.37	67.835
1	5.5722	387.5	66.98
1	5.6056	393.48	66.125
1	5.639	399.47	64.415
1	5.6723	405.02	63.988
1	5.7057	410.58	63.56
1	5.7391	415.71	63.56
1	5.7724	419.99	62.705
1	5.8058	425.11	62.705
1	5.8392	429.14	63.409
1	5.8725	433.66	63.56
1	5.9059	437.71	63.264
1	5.9393	442.21	62.705
1	5.9726	445.63	62.705
1	6.006	452.69	62.341
1	6.0394	454.18	61.85
1	6.0727	459.01	57.928
1	6.1061	461.53	61.679
1	6.1395	466.5	62.735
1	6.1728	470.43	62.705
1	6.2062	476.41	63.56
1	6.2396	482.74	64.244
1	6.2729	487.52	64.415
1	6.3063	492.48	64.073
1	6.3397	496.07	64.415
1	6.373	499.83	64.244
2	0	-499.91	136.23
2	0.033367	-494.78	136.23
2	0.066733	-488.96	136.57
2	0.1001	-483.49	135.89
2	0.13347	-478.2	135.31
2	0.16683	-472.12	134.09
2	0.2002	-466.5	133.99
2	0.23357	-459.73	132.81
2	0.26693	-453.94	132.68
2	0.3003	-448.28	131.89
2	0.33367	-441.26	131.78
2	0.36703	-436.64	131.95
2	0.4004	-431.09	131.53
2	0.43377	-425.19	132.13
2	0.46713	-420.53	132.15
2	0.5005	-415.27	132.81
2	0.53387	-410.14	132.81
2	0.56723	-404.58	133.24
2	0.6006	-399.03	132.81
2	0.63397	-393.04	132.81
2	0.66733	-387.49	133.24
2	0.7007	-381.93	133.66
2	0.73407	-375.94	133.66
2	0.76743	-369.96	133.66
2	0.8008	-363.98	134.52
2	0.83417	-358.42	134.95
2	0.86753	-352.31	135.88
2	0.9009	-346.88	136.23
2	0.93427	-341.32	135.8
2	0.96763	-335.76	137.08
2	1.001	-331.09	136.49
2	1.0344	-325.93	135.8
2	1.0677	-320.65	136.4
2	1.1011	-315.67	134.95
2	1.1345	-310.54	134.95
2	1.1678	-305.33	135.2
2	1.2012	-299.17	134.86
2	1.2346	-294.56	134.18
2	1.2679	-289.43	133.15
2	1.3013	-283.44	132.47
2	1.3347	-277.63	131.1
2	1.368	-271.99	131.78
2	1.4014	-266.45	130.57
2	1.4348	-261.81	130.67
2	1.4681	-257.11	130.24
2	1.5015	-251.06	130.57
2	1.5349	-245.93	130.57
2	1.5682	-240.87	130.24
2	1.6016	-235.91	130.59
2	1.635	-230.81	130.97
2	1.6683	-225.48	130.24
2	1.7017	-220.18	130.76
2	1.7351	-214.36	131.1
2	1.7684	-209.51	131.28
2	1.8018	-204.53	130.67
2	1.8352	-198.98	131.1
2	1.8685	-192.99	131.95
2	1.9019	-187.8	132.28
2	1.9353	-181.48	133.07
2	1.9686	-175.89	133.66
2	2.002	-170.34	133.24
2	2.0354	-164.73	133.87
2	2.0687	-159.22	133.24
2	2.1021	-154.09	133.24
2	2.1355	-148.96	133.24
2	2.1688	-143.75	133.49
2	2.2022	-137.88	133.07
2	2.2356	-132.49	132.68
2	2.2689	-126.31	131.1
2	2.3023	-121.18	131.1
2	2.3357	-115.72	130.18
2	2.369	-110.49	129.82
2	2.4024	-104.08	128.53
2	2.4358	-98.95	128.53
2	2.4691	-93.821	128.53
2	2.5025	-88.165	128.6
2	2.5359	-82.838	128.73
2	2.5692	-78.005	128.96
2	2.6026	-72.79	129.22
2	2.636	-68.173	128.53
2	2.6693	-63.044	128.53
2	2.7027	-57.914	129.39
2	2.7361	-53.212	128.96
2	2.7694	-48.083	128.96
2	2.8028	-42.953	128.96
2	2.8362	-38.251	129.39
2	2.8695	-33.122	129.39
2	2.9029	-26.361	130.81
2	2.9363	-21.153	131.1
2	2.9696	-17.026	131.04
2	3.003	-12.479	130.51
2	3.0364	-7.0467	130.67
2	3.0697	-2.3447	131.1
2	3.1031	3.2123	130.67
2	3.1365	7.4869	130.67
2	3.1698	13.044	130.24
2	3.2032	17.746	129.82
2	3.2366	22.777	129.32
2	3.2699	27.578	129.39
2	3.3033	32.707	128.53
2	3.3367	37.409	127.25
2	3.37	42.282	127.34
2	3.4034	46.728	126.14
2	3.4368	53.225	125.97
2	3.4701	57.927	124.69
2	3.5035	62.629	124.26
2	3.5369	67.759	124.26
2	3.5702	72.888	124.26
2	3.6036	77.163	124.26
2	3.637	83.213	125.44
2	3.6703	88.934	125.84
2	3.7037	92.286	124.88
2	3.7371	98.963	126.4
2	3.7704	104.09	126.4
2	3.8038	107.97	125.61
2	3.8372	112.56	125.29
2	3.8705	117.69	125.8
2	3.9039	122.82	125.8
2	3.9373	129.31	125.97
2	3.9706	134.87	128.11
2	4.004	139.14	128.11
2	4.0374	145.37	129.1
2	4.0707	149.83	128.53
2	4.1041	156.24	128.96
2	4.1375	161.37	128.96
2	4.1708	166.07	128.53
2	4.2042	171.63	128.96
2	4.2376	176.76	128.96
2	4.2709	181.04	128.96
2	4.3043	187.45	128.53
2	4.3377	192.15	128.11
2	4.371	196.42	127.25
2	4.4044	202.32	127
2	4.4378	206.98	126.17
2	4.4711	211.38	124.26
2	4.5045	216.58	124.59
2	4.5379	222.5	123.4
2	4.5712	228.31	122.89
2	4.6046	234.9	122.98
2	4.638	240.03	122.12
2	4.6713	244.73	122.55
2	4.7047	249.4	122.81
2	4.7381	254.88	122.95
2	4.7714	260.12	123.4
2	4.8048	265.25	123.4
2	4.8382	269.52	123.4
2	4.8715	274.65	123.4
2	4.9049	279.78	123.4
2	4.9383	284.91	124.26
2	4.9716	290.04	124.26
2	5.005	295.17	124.26
2	5.0384	301.32	125.63
2	5.0717	305.43	125.97
2	5.1051	313.12	125.97
2	5.1385	318.42	127.34
2	5.1718	323.55	127.17
2	5.2052	330.22	127.68
2	5.2386	335.35	128.53
2	5.2719	340.48	128.53
2	5.3053	345.61	128.53
2	5.3387	351.16	128.11
2	5.372	356.72	127.68
2	5.4054	362.7	127.68
2	5.4388	366.3	127.34
2	5.4721	371.25	125.97
2	5.5055	375.53	125.97
2	5.5389	381.94	126.4
2	5.5722	387.07	125.54
2	5.6056	392.63	124.26
2	5.639	397.76	124.26
2	5.6723	404.6	124.26
2	5.7057	409.86	124.92
2	5.7391	414.86	124.26
2	5.7724	420.41	124.69
2	5.8058	426.1	124.92
2	5.8392	431.44	125.29
2	5.8725	436.81	125.76
2	5.9059	442.21	125.97
2	5.9393	446.66	125.63
2	5.9726	453.33	125.97
2	6.006	458.03	125.54
2	6.0394	461.88	125.97
2	6.0727	467.01	125.97
2	6.1061	472.99	125.97
2	6.1395	478.55	127.25
2	6.1728	484.79	128.02
2	6.2062	489.66	128.11
2	6.2396	496.07	128.53
3	0.16683	-497.34	-131.36
3	0.2002	-493.07	-131.36
3	0.23357	-487.94	-131.36
3	0.26693	-484.52	-130.51
3	0.3003	-479.69	-129.3
3	0.33367	-474.26	-129.65
3	0.36703	-470.51	-129.72
3	0.4004	-465.71	-129.65
3	0.43377	-460.91	-128.86
3	0.46713	-457.16	-129.65
3	0.5005	-452.13	-129.16
3	0.53387	-447.07	-130.16
3	0.56723	-442.63	-129.65
3	0.6006	-437.5	-130.51
3	0.63397	-432.37	-130.51
3	0.66733	-427.24	-130.51
3	0.7007	-422.54	-131.79
3	0.73407	-416.98	-131.36
3	0.76743	-411.85	-132.22
3	0.8008	-407.32	-132.37
3	0.83417	-401.59	-133.93
3	0.86753	-396.46	-134.78
3	0.9009	-391.33	-134.78
3	0.93427	-387.06	-134.78
3	0.96763	-382.78	-134.78
3	1.001	-377.65	-134.78
3	1.0344	-372.52	-134.78
3	1.0677	-367.82	-135.21
3	1.1011	-362.69	-135.21
3	1.1345	-357.14	-134.78
3	1.1678	-352.01	-133.07
3	1.2012	-346.88	-133.07
3	1.2346	-341.75	-133.07
3	1.2679	-336.62	-132.22
3	1.3013	-331.49	-131.36
3	1.3347	-326.36	-131.36
3	1.368	-321.43	-130.56
3	1.4014	-316.1	-130.51
3	1.4348	-310.97	-129.65
3	1.4681	-306.69	-129.65
3	1.5015	-301.74	-130.16
3	1.5349	-296.44	-130.51
3	1.5682	-292.16	-130.51
3	1.6016	-287.39	-130.41
3	1.635	-281.9	-131.36
3	1.6683	-278.82	-131.53
3	1.7017	-273.35	-131.36
3	1.7351	-268.22	-132.22
3	1.7684	-263.19	-132.58
3	1.8018	-258.42	-132.97
3	1.8352	-252.84	-133.93
3	1.8685	-247.71	-133.93
3	1.9019	-242.58	-134.78
3	1.9353	-239.16	-135.64
3	1.9686	-234.03	-134.78
3	2.002	-229.5	-134.08
3	2.0354	-224.62	-133.93
3	2.0687	-220.35	-133.07
3	2.1021	-215.55	-132.28
3	2.1355	-210.53	-132.15
3	2.1688	-206.67	-131.36
3	2.2022	-201.54	-131.36
3	2.2356	-197.27	-130.51
3	2.2689	-192.14	-130.51
3	2.3023	-187.18	-130.16
3	2.3357	-181.88	-129.65
3	2.369	-176.99	-128.83
3	2.4024	-172.47	-128.8
3	2.4358	-167.34	-128.8
3	2.4691	-162.21	-128.8
3	2.5025	-157.09	-128.8
3	2.5359	-153.83	-128.83
3	2.5692	-148.54	-128.8
3	2.6026	-143.41	-128.8
3	2.636	-139.99	-128.8
3	2.6693	-134.86	-129.65
3	2.7027	-131.44	-130.51
3	2.7361	-125.45	-129.65
3	2.7694	-120.32	-129.65
3	2.8028	-116.9	-129.65
3	2.8362	-111.77	-130.51
3	2.8695	-106.65	-130.51
3	2.9029	-101.97	-131.95
3	2.9363	-97.241	-132.22
3	2.9696	-92.966	-132.22
3	3.003	-87.837	-132.22
3	3.0364	-82.707	-131.36
3	3.0697	-78.432	-131.36
3	3.1031	-73.599	-130.74
3	3.1365	-68.173	-130.51
3	3.1698	-63.044	-130.51
3	3.2032	-59.624	-130.51
3	3.2366	-54.495	-130.51
3	3.2699	-49.365	-129.65
3	3.3033	-44.578	-128.97
3	3.3367	-39.106	-128.8
3	3.37	-34.832	-128.8
3	3.4034	-30.899	-128.11
3	3.4368	-25.756	-127.15
3	3.4701	-19.996	-126.58
3	3.5035	-16.116	-127.14
3	3.5369	-10.894	-127.09
3	3.5702	-6.6193	-127.09
3	3.6036	-1.4898	-127.09
3	3.637	1.9299	-126.23
3	3.6703	7.0594	-127.09
3	3.7037	12.189	-127.09
3	3.7371	16.464	-127.09
3	3.7704	20.738	-127.09
3	3.8038	25.868	-127.09
3	3.8372	30.142	-127.09
3	3.8705	34.417	-127.09
3	3.9039	39.546	-127.09
3	3.9373	44.676	-128.8
3	3.9706	49.805	-128.8
3	4.004	54.935	-128.8
3	4.0374	60.064	-128.8
3	4.0707	63.997	-129.82
3	4.1041	68.956	-129.48
3	4.1375	73.743	-129.65
3	4.1708	78.018	-128.8
3	4.2042	83.147	-128.8
3	4.2376	87.422	-128.8
3	4.2709	92.551	-127.09
3	4.3043	96.826	-127.09
3	4.3377	101.1	-127.09
3	4.371	106.23	-127.09
3	4.4044	111.36	-125.38
3	4.4378	115.63	-125.38
3	4.4711	119.91	-125.38
3	4.5045	125.89	-123.67
3	4.5379	130.17	-123.67
3	4.5712	135.3	-123.67
3	4.6046	140.43	-122.81
3	4.638	144.7	-124.52
3	4.6713	150.69	-122.81
3	4.7047	154.1	-123.67
3	4.7381	159.24	-123.67
3	4.7714	163.51	-123.67
3	4.8048	167.78	-123.67
3	4.8382	172.91	-123.67
3	4.8715	176.33	-123.67
3	4.9049	181.46	-123.67
3	4.9383	185.74	-123.67
3	4.9716	190.87	-124.52
3	5.005	195.14	-125.38
3	5.0384	200.27	-125.38
3	5.0717	205.4	-125.38
3	5.1051	210.53	-125.38
3	5.1385	215.66	-125.38
3	5.1718	220.79	-126.23
3	5.2052	224.9	-126.2
3	5.2386	229.34	-125.38
3	5.2719	233.61	-125.38
3	5.3053	238.74	-125.38
3	5.3387	243.02	-125.38
3	5.372	247.29	-124.52
3	5.4054	252.42	-125.38
3	5.4388	255.84	-125.38
3	5.4721	260.97	-125.38
3	5.5055	265.25	-124.52
3	5.5389	270.37	-124.52
3	5.5722	274.45	-124.57
3	5.6056	279.78	-123.67
3	5.639	284.91	-123.67
3	5.6723	290.04	-123.67
3	5.7057	294.31	-123.67
3	5.7391	299.44	-123.67
3	5.7724	303.72	-123.67
3	5.8058	308.85	-123.67
3	5.8392	313.98	-125.38
3	5.8725	318.25	-125.38
3	5.9059	322.52	-125.38
3	5.9393	327.65	-127.09
3	5.9726	332.78	-127.09
3	6.006	336.2	-127.09
3	6.0394	341.33	-127.94
3	6.0727	346.46	-128.8
3	6.1061	351.59	-130.51
3	6.1395	356.72	-130.51
3	6.1728	362.7	-130.51
3	6.2062	367.83	-132.22
3	6.2396	372.96	-132.22
3	6.2729	378.09	-132.22
3	6.3063	383.22	-132.22
3	6.3397	388.35	-132.22
3	6.373	392.63	-132.22
3	6.4064	397.76	-132.22
3	6.4398	402.89	-132.22
3	6.4731	406.31	-132.22
3	6.5065	411.44	-132.22
3	6.5399	416.57	-131.36
3	6.5732	421.69	-130.51
3	6.6066	426.82	-130.51
3	6.64	431.95	-130.51
3	6.6733	437.08	-128.8
3	6.7067	442.21	-128.8
3	6.7401	451.62	-128.8
3	6.7734	455.3	-128.58
3	6.8068	459.31	-128.8
3	6.8402	464.04	-129.55
3	6.8735	470.43	-129.65
3	6.9069	474.7	-128.8
3	6.9403	479.83	-128.8
3	6.9736	485.81	-128.8
3	7.007	490.09	-129.65
3	7.0404	495.22	-129.65
3	7.0737	499.49	-129.65
4	0.3003	-499.91	-76.646
4	0.33367	-494.78	-74.936
4	0.36703	-489.65	-74.936
4	0.4004	-485.37	-73.227
4	0.43377	-480.24	-73.227
4	0.46713	-475.97	-73.227
4	0.5005	-471.69	-73.227
4	0.53387	-466.57	-73.227
4	0.56723	-463.14	-73.227
4	0.6006	-458.02	-73.227
4	0.63397	-453.74	-73.227
4	0.66733	-448.61	-73.227
4	0.7007	-445.19	-73.227
4	0.73407	-440.06	-74.936
4	0.76743	-434.93	-74.936
4	0.8008	-429.8	-74.936
4	0.83417	-424.67	-76.646
4	0.86753	-419.55	-76.646
4	0.9009	-414.76	-77.33
4	0.93427	-410.14	-77.501
4	0.96763	-405.87	-78.356
4	1.001	-400.74	-78.356
4	1.0344	-396.46	-78.356
4	1.0677	-391.33	-78.356
4	1.1011	-387.06	-77.501
4	1.1345	-382.78	-77.501
4	1.1678	-377.82	-77.843
4	1.2012	-373.03	-77.2
4	1.2346	-369.1	-76.646
4	1.2679	-363.98	-76.646
4	1.3013	-358.16	-76.133
4	1.3347	-353.72	-74.936
4	1.368	-348.59	-74.936
4	1.4014	-344.31	-73.227
4	1.4348	-339.18	-73.227
4	1.4681	-334.05	-72.372
4	1.5015	-328.92	-72.372
4	1.5349	-324.22	-72.799
4	1.5682	-319.52	-71.517
4	1.6016	-316.1	-71.517
4	1.635	-310.97	-71.517
4	1.6683	-305.84	-71.517
4	1.7017	-300.71	-71.517
4	1.7351	-296.47	-72.207
4	1.7684	-291.11	-72.503
4	1.8018	-287.03	-73.227
4	1.8352	-281.9	-73.227
4	1.8685	-276.77	-73.227
4	1.9019	-271.64	-74.082
4	1.9353	-266.51	-74.936
4	1.9686	-263.1	-74.936
4	2.002	-257.96	-74.936
4	2.0354	-252.84	-74.936
4	2.0687	-248.56	-74.936
4	2.1021	-244.29	-74.936
4	2.1355	-239.16	-74.936
4	2.1688	-234.54	-74.253
4	2.2022	-229.92	-74.424
4	2.2356	-225.48	-73.227
4	2.2689	-220.35	-73.227
4	2.3023	-215.56	-73.056
4	2.3357	-210.69	-72.457
4	2.369	-206.67	-71.517
4	2.4024	-201.54	-70.662
4	2.4358	-197.12	-71.265
4	2.4691	-191.79	-69.978
4	2.5025	-187.01	-69.807
4	2.5359	-183.59	-69.807
4	2.5692	-178.46	-69.807
4	2.6026	-172.9	-70.234
4	2.636	-168.2	-69.807
4	2.6693	-163.92	-69.807
4	2.7027	-158.79	-69.807
4	2.7361	-153.66	-71.517
4	2.7694	-150.25	-71.517
4	2.8028	-145.12	-71.517
4	2.8362	-140.29	-72.279
4	2.8695	-134.86	-73.227
4	2.9029	-129.73	-73.227
4	2.9363	-124.43	-74.424
4	2.9696	-120.32	-74.936
4	3.003	-115.19	-74.936
4	3.0364	-110.41	-76.475
4	3.0697	-106.09	-76.022
4	3.1031	-101.52	-76.646
4	3.1365	-96.386	-76.646
4	3.1698	-91.256	-76.646
4	3.2032	-86.981	-76.646
4	3.2366	-81.852	-76.646
4	3.2699	-77.578	-74.936
4	3.3033	-72.448	-74.936
4	3.3367	-67.721	-75.037
4	3.37	-62.189	-74.936
4	3.4034	-57.914	-73.227
4	3.4368	-51.93	-74.082
4	3.4701	-46.8	-73.227
4	3.5035	-41.671	-71.517
4	3.5369	-36.541	-71.517
4	3.5702	-31.412	-71.517
4	3.6036	-23.718	-71.517
4	3.637	-21.57	-71.183
4	3.6703	-17.562	-71.004
4	3.7037	-13.304	-71.531
4	3.7371	-8.3291	-71.517
4	3.7704	-3.1996	-71.517
4	3.8038	0.39102	-72.714
4	3.8372	5.5205	-72.714
4	3.8705	12.018	-73.569
4	3.9039	16.036	-74.509
4	3.9373	21.198	-74.345
4	3.9706	25.868	-74.936
4	4.004	31.852	-74.936
4	4.0374	36.811	-76.133
4	4.0707	41.684	-76.219
4	4.1041	46.386	-76.646
4	4.1375	50.66	-75.791
4	4.1708	55.619	-75.45
4	4.2042	60.064	-76.646
4	4.2376	64.339	-75.791
4	4.2709	69.468	-74.936
4	4.3043	72.717	-75.45
4	4.3377	77.505	-74.766
4	4.371	82.616	-74.465
4	4.4044	86.567	-74.082
4	4.4378	90.841	-74.082
4	4.4711	95.971	-73.227
4	4.5045	101.1	-73.227
4	4.5379	106.91	-72.714
4	4.5712	111.36	-71.517
4	4.6046	116.49	-71.517
4	4.638	119.91	-71.517
4	4.6713	125.04	-71.517
4	4.7047	130.17	-71.517
4	4.7381	135.3	-71.517
4	4.7714	138.72	-71.517
4	4.8048	142.99	-71.517
4	4.8382	148.12	-72.372
4	4.8715	152.4	-73.227
4	4.9049	156.67	-73.227
4	4.9383	161.8	-74.082
4	4.9716	166.93	-74.082
4	5.005	171.2	-74.936
4	5.0384	176.33	-74.936
4	5.0717	181.46	-74.936
4	5.1051	186.59	-74.936
4	5.1385	190.87	-75.791
4	5.1718	196	-75.791
4	5.2052	201.13	-75.791
4	5.2386	205.4	-75.791
4	5.2719	209.68	-74.936
4	5.3053	215.66	-74.936
4	5.3387	219.08	-74.936
4	5.372	224.21	-74.936
4	5.4054	229.34	-74.936
4	5.4388	233.51	-74.484
4	5.4721	238.74	-74.082
4	5.5055	243.27	-73.931
4	5.5389	248.15	-73.227
4	5.5722	253.28	-73.227
4	5.6056	258.4	-72.372
4	5.639	263.54	-72.372
4	5.6723	268.66	-72.372
4	5.7057	273.79	-72.372
4	5.7391	278.41	-72.543
4	5.7724	282.34	-72.372
4	5.8058	287.47	-72.372
4	5.8392	291.75	-72.372
4	5.8725	296.02	-73.227
4	5.9059	301.15	-73.227
4	5.9393	305.43	-73.227
4	5.9726	310.56	-74.082
4	6.006	314.83	-74.082
4	6.0394	319.96	-74.936
4	6.0727	325.09	-74.936
4	6.1061	330.65	-76.219
4	6.1395	335.86	-75.62
4	6.1728	340.48	-75.791
4	6.2062	345.61	-75.791
4	6.2396	351.08	-75.108
4	6.2729	355.87	-74.936
4	6.3063	360.14	-74.936
4	6.3397	364.42	-74.082
4	6.373	369.29	-73.996
4	6.4064	372.96	-72.372
4	6.4398	378.09	-72.372
4	6.4731	382.8	-72.799
4	6.5065	386.64	-71.517
4	6.5399	391.77	-70.662
4	6.5732	396.9	-69.807
4	6.6066	402.03	-68.952
4	6.64	406.31	-68.952
4	6.6733	411.44	-67.242
4	6.7067	416.57	-67.242
4	6.7401	421.69	-67.242
4	6.7734	425.97	-67.242
4	6.8068	431.1	-67.242
4	6.8402	434.52	-67.242
4	6.8735	438.79	-68.097
4	6.9069	443.92	-68.097
4	6.9403	447.34	-68.097
4	6.9736	454.34	-68.837
4	7.007	457.28	-69.183
4	7.0404	461.88	-70.662
4	7.0737	466.66	-71.346
4	7.1071	471.28	-70.662
4	7.1405	477.26	-72.372
4	7.1738	483.25	-72.372
4	7.2072	488.38	-72.372
4	7.2406	493.51	-73.227
4	7.2739	498.64	-73.227
5	0.4004	-497.34	-21.077
5	0.43377	-492.21	-21.077
5	0.46713	-487.94	-19.367
5	0.5005	-482.81	-17.657
5	0.53387	-479.39	-17.657
5	0.56723	-474.26	-17.657
5	0.6006	-470.84	-17.657
5	0.63397	-466.57	-17.657
5	0.66733	-462.29	-17.657
5	0.7007	-457.16	-17.657
5	0.73407	-453.74	-17.657
5	0.76743	-448.61	-17.657
5	0.8008	-442.63	-17.657
5	0.83417	-438.35	-19.367
5	0.86753	-432.37	-19.367
5	0.9009	-427.24	-21.077
5	0.93427	-422.11	-21.077
5	0.96763	-417.83	-21.932
5	1.001	-411.85	-22.787
5	1.0344	-406.72	-23.641
5	1.0677	-402.45	-23.641
5	1.1011	-397.83	-23.47
5	1.1345	-393.04	-23.641
5	1.1678	-388.77	-23.641
5	1.2012	-384.66	-22.445
5	1.2346	-381.07	-21.932
5	1.2679	-376.8	-21.932
5	1.3013	-372.52	-21.077
5	1.3347	-367.39	-21.077
5	1.368	-363.12	-19.367
5	1.4014	-357.99	-19.367
5	1.4348	-353.72	-17.657
5	1.4681	-348.59	-17.657
5	1.5015	-343.46	-15.947
5	1.5349	-338.33	-15.947
5	1.5682	-334.05	-14.237
5	1.6016	-328.92	-12.528
5	1.635	-324.65	-12.528
5	1.6683	-320.17	-10.767
5	1.7017	-316.1	-10.818
5	1.7351	-310.97	-10.818
5	1.7684	-307.55	-10.818
5	1.8018	-302.42	-10.818
5	1.8352	-299	-10.818
5	1.8685	-294.73	-10.818
5	1.9019	-290.45	-11.673
5	1.9353	-285.32	-11.673
5	1.9686	-279.51	-12.185
5	2.002	-275.06	-13.382
5	2.0354	-270.79	-13.382
5	2.0687	-265.66	-14.237
5	2.1021	-259.68	-15.092
5	2.1355	-255.4	-15.092
5	2.1688	-250.27	-16.802
5	2.2022	-245.14	-16.802
5	2.2356	-240.01	-16.802
5	2.2689	-234.97	-16.546
5	2.3023	-230.61	-16.802
5	2.3357	-225.48	-16.802
5	2.369	-222.06	-15.947
5	2.4024	-216.93	-15.092
5	2.4358	-212.65	-14.237
5	2.4691	-208.38	-14.237
5	2.5025	-203.25	-14.237
5	2.5359	-198.98	-12.528
5	2.5692	-193.85	-12.528
5	2.6026	-189.57	-10.818
5	2.636	-184.44	-10.818
5	2.6693	-179.31	-9.9628
5	2.7027	-174.18	-9.1078
5	2.7361	-169.91	-7.398
5	2.7694	-164.78	-7.398
5	2.8028	-160.5	-6.5431
5	2.8362	-155.38	-5.6882
5	2.8695	-151.1	-5.6882
5	2.9029	-146.83	-5.6882
5	2.9363	-142.55	-6.5431
5	2.9696	-138.28	-7.398
5	3.003	-133.15	-7.398
5	3.0364	-128.7	-7.74
5	3.0697	-124.3	-8.6049
5	3.1031	-120.32	-9.9628
5	3.1365	-115.19	-9.9628
5	3.1698	-110.06	-9.9628
5	3.2032	-105.79	-11.673
5	3.2366	-100.32	-11.502
5	3.2699	-95.531	-11.673
5	3.3033	-90.401	-13.382
5	3.3367	-86.127	-13.382
5	3.37	-80.142	-13.382
5	3.4034	-75.013	-13.382
5	3.4368	-70.738	-13.382
5	3.4701	-66.463	-13.382
5	3.5035	-61.334	-13.382
5	3.5369	-56.205	-11.673
5	3.5702	-51.075	-11.673
5	3.6036	-46.8	-10.818
5	3.637	-41.671	-10.818
5	3.6703	-36.743	-10.013
5	3.7037	-33.122	-9.9628
5	3.7371	-27.992	-9.1078
5	3.7704	-21.528	-7.4397
5	3.8038	-16.793	-6.7996
5	3.8372	-12.604	-5.6882
5	3.8705	-7.1782	-5.458
5	3.9039	-2.3447	-3.9783
5	3.9373	2.7848	-3.9783
5	3.9706	7.0594	-3.9783
5	4.004	12.189	-3.9783
5	4.0374	17.318	-3.9783
5	4.0707	22.448	-3.9783
5	4.1041	27.578	-3.9783
5	4.1375	32.908	-4.783
5	4.1708	36.981	-5.6882
5	4.2042	42.966	-5.6882
5	4.2376	47.514	-5.483
5	4.2709	52.37	-6.5431
5	4.3043	57.5	-7.398
5	4.3377	62.629	-8.2529
5	4.371	67.759	-8.2529
5	4.4044	73.949	-8.3414
5	4.4378	78.018	-9.1078
5	4.4711	84.002	-9.1078
5	4.5045	89.132	-8.2529
5	4.5379	94.261	-7.398
5	4.5712	99.391	-7.398
5	4.6046	104.52	-7.398
5	4.638	108.8	-5.6882
5	4.6713	113.92	-5.6882
5	4.7047	119.05	-5.6882
5	4.7381	124.18	-4.8332
5	4.7714	129.31	-3.9783
5	4.8048	134.44	-3.9783
5	4.8382	140.43	-3.1234
5	4.8715	145.56	-2.2685
5	4.9049	150.69	-0.55866
5	4.9383	155.82	-0.55866
5	4.9716	160.94	0.29626
5	5.005	166.07	0.29626
5	5.0384	169.49	0.29626
5	5.0717	174.62	0.29626
5	5.1051	179.75	0.29626
5	5.1385	184.03	-0.55866
5	5.1718	189.16	-0.55866
5	5.2052	194.29	-0.55866
5	5.2386	197.71	-2.2685
5	5.2719	202.84	-2.2685
5	5.3053	207.54	-1.841
5	5.3387	211.38	-3.9783
5	5.372	216.51	-3.9783
5	5.4054	221.64	-3.9783
5	5.4388	227.63	-5.6882
5	5.4721	232.76	-6.5431
5	5.5055	237.89	-6.5431
5	5.5389	242.16	-8.2529
5	5.5722	247.29	-8.2529
5	5.6056	253.28	-8.2529
5	5.639	257.55	-6.5431
5	5.6723	262.68	-6.5431
5	5.7057	266.95	-6.5431
5	5.7391	272.08	-5.6882
5	5.7724	276.36	-5.6882
5	5.8058	281.49	-3.9783
5	5.8392	285.76	-3.9783
5	5.8725	290.89	-3.9783
5	5.9059	296.02	-2.2685
5	5.9393	302.01	-2.2685
5	5.9726	307.14	-0.55866
5	6.006	311.41	1.1512
5	6.0394	316.54	2.0061
5	6.0727	322.52	2.861
5	6.1061	328.51	2.861
5	6.1395	333.64	2.861
5	6.1728	338.77	2.861
5	6.2062	343.9	2.861
5	6.2396	349.03	2.861
5	6.2729	352.45	2.861
5	6.3063	357.58	1.1512
5	6.3397	362.7	1.1512
5	6.373	367.83	1.1512
5	6.4064	372.96	-0.55866
5	6.4398	377.24	-0.55866
5	6.4731	383.22	-2.2685
5	6.5065	387.5	-2.2685
5	6.5399	394.34	-3.9783
5	6.5732	399.47	-3.9783
5	6.6066	404.6	-5.6882
5	6.64	409.73	-5.6882
5	6.6733	415.71	-5.6882
5	6.7067	420.84	-5.6882
5	6.7401	425.97	-5.6882
5	6.7734	430.59	-4.6623
5	6.8068	434.52	-3.9783
5	6.8402	439.65	-3.9783
5	6.8735	443.92	-3.9783
5	6.9069	448.2	-3.1234
5	6.9403	454.18	-2.2685
5	6.9736	456.75	-1.4136
5	7.007	462.73	-0.55866
5	7.0404	467.01	-0.55866
5	7.0737	472.99	1.1512
5	7.1071	478.12	2.0061
5	7.1405	484.1	2.861
5	7.1738	490.09	3.7159
5	7.2072	493.51	3.7159
5	7.2406	499.49	4.5709
6	0.46713	-498.2	37.913
6	0.5005	-493.07	37.913
6	0.53387	-489.8	37.833
6	0.56723	-483.81	37.842
6	0.6006	-478.11	37.485
6	0.63397	-473.96	37.288
6	0.66733	-468.96	37.571
6	0.7007	-464	37.913
6	0.73407	-458.79	38.511
6	0.76743	-455.37	38.511
6	0.8008	-450.26	39.294
6	0.83417	-445.19	39.623
6	0.86753	-440.1	40.642
6	0.9009	-435.79	41.332
6	0.93427	-430.66	41.332
6	0.96763	-425.69	42.154
6	1.001	-420.4	42.187
6	1.0344	-416.13	43.042
6	1.0677	-411.03	44.062
6	1.1011	-405.87	44.752
6	1.1345	-402.45	44.752
6	1.1678	-397.02	45.837
6	1.2012	-392.62	46.034
6	1.2346	-388.77	46.462
6	1.2679	-383.64	46.462
6	1.3013	-379.36	46.462
6	1.3347	-375.09	46.462
6	1.368	-369.96	46.462
6	1.4014	-364.83	46.462
6	1.4348	-359.7	46.462
6	1.4681	-354.57	46.462
6	1.5015	-350.3	46.462
6	1.5349	-344.94	45.93
6	1.5682	-340.04	45.607
6	1.6016	-334.91	44.752
6	1.635	-329.78	44.752
6	1.6683	-324.65	44.752
6	1.7017	-319.52	43.897
6	1.7351	-315.25	43.897
6	1.7684	-310.12	43.897
6	1.8018	-304.99	43.897
6	1.8352	-300.8	44.452
6	1.8685	-295.58	44.752
6	1.9019	-291.31	44.752
6	1.9353	-286.01	44.41
6	1.9686	-281.97	44.313
6	2.002	-276.84	44.313
6	2.0354	-272.29	44.359
6	2.0687	-267.37	44.752
6	2.1021	-262.24	44.752
6	2.1355	-257.11	44.752
6	2.1688	-252.08	45.154
6	2.2022	-246.85	45.607
6	2.2356	-241.95	45.903
6	2.2689	-236.89	45.959
6	2.3023	-231.46	46.462
6	2.3357	-226.33	46.462
6	2.369	-222.06	46.462
6	2.4024	-216.93	46.462
6	2.4358	-211.8	46.462
6	2.4691	-207.53	46.462
6	2.5025	-202.4	46.462
6	2.5359	-198.12	46.462
6	2.5692	-192.99	46.462
6	2.6026	-187.91	45.966
6	2.636	-183.38	45.88
6	2.6693	-178.23	45.075
6	2.7027	-173.33	44.752
6	2.7361	-167.34	44.752
6	2.7694	-161.36	44.752
6	2.8028	-156.63	44.651
6	2.8362	-151.4	44.522
6	2.8695	-146.27	44.522
6	2.9029	-141.1	44.567
6	2.9363	-136.1	44.544
6	2.9696	-131.44	44.752
6	3.003	-126.31	44.752
6	3.0364	-122.03	44.752
6	3.0697	-116.9	44.752
6	3.1031	-112.46	45.094
6	3.1365	-107.84	44.923
6	3.1698	-103.22	45.607
6	3.2032	-98.95	45.607
6	3.2366	-93.821	45.607
6	3.2699	-89.461	45.35
6	3.3033	-84.517	46.009
6	3.3367	-79.287	46.462
6	3.37	-74.158	46.462
6	3.4034	-69.883	46.462
6	3.4368	-64.854	47.719
6	3.4701	-59.624	48.172
6	3.5035	-54.495	48.172
6	3.5369	-49.365	48.172
6	3.5702	-45.392	48.524
6	3.6036	-39.961	49.027
6	3.637	-35.193	49.125
6	3.6703	-30.661	49.232
6	3.7037	-25.709	49.279
6	3.7371	-20.741	49.265
6	3.7704	-16.901	49.165
6	3.8038	-11.749	49.027
6	3.8372	-7.0467	48.599
6	3.8705	-1.4898	48.172
6	3.9039	3.6397	48.172
6	3.9373	8.7693	48.172
6	3.9706	13.899	48.172
6	4.004	19.028	48.172
6	4.0374	23.957	48.976
6	4.0707	29.287	49.882
6	4.1041	34.417	49.882
6	4.1375	39.546	49.882
6	4.1708	44.324	50.435
6	4.2042	48.95	50.736
6	4.2376	54.376	50.967
6	4.2709	58.863	51.106
6	4.3043	63.398	51.335
6	4.3377	67.759	51.591
6	4.371	72.888	51.591
6	4.4044	78.018	52.446
6	4.4378	82.292	52.446
6	4.4711	87.422	53.301
6	4.5045	92.551	54.156
6	4.5379	97.681	55.011
6	4.5712	102.81	55.011
6	4.6046	107.94	56.721
6	4.638	113.07	56.721
6	4.6713	118.2	57.576
6	4.7047	123.33	58.431
6	4.7381	128.46	58.431
6	4.7714	133.59	58.431
6	4.8048	137.86	58.431
6	4.8382	142.99	58.431
6	4.8715	148.12	58.431
6	4.9049	153.25	58.431
6	4.9383	158.38	58.431
6	4.9716	162.65	58.431
6	5.005	167.78	58.431
6	5.0384	172.06	58.431
6	5.0717	178.04	58.431
6	5.1051	183.17	58.431
6	5.1385	189.16	58.431
6	5.1718	194.29	59.286
6	5.2052	199.42	60.141
6	5.2386	204.54	60.141
6	5.2719	209.68	60.141
6	5.3053	214.8	60.141
6	5.3387	219.08	60.141
6	5.372	224.21	60.141
6	5.4054	229.24	60.634
6	5.4388	233.68	60.58
6	5.4721	238.74	61.85
6	5.5055	243.87	61.85
6	5.5389	249	61.85
6	5.5722	253.28	61.85
6	5.6056	257.55	61.85
6	5.639	263.54	61.85
6	5.6723	268.66	62.705
6	5.7057	273.79	63.56
6	5.7391	278.92	63.56
6	5.7724	284.05	63.56
6	5.8058	289.18	63.56
6	5.8392	293.46	63.56
6	5.8725	298.59	63.56
6	5.9059	303.72	63.56
6	5.9393	307.99	61.85
6	5.9726	313.12	61.85
6	6.006	317.39	61.85
6	6.0394	322.52	61.85
6	6.0727	327.65	61.85
6	6.1061	332.87	61.252
6	6.1395	338.77	60.141
6	6.1728	343.04	60.141
6	6.2062	348.17	60.141
6	6.2396	353.3	60.141
6	6.2729	359.29	60.141
6	6.3063	365.27	60.141
6	6.3397	370.4	60.141
6	6.373	375.53	60.141
6	6.4064	380.66	60.141
6	6.4398	384.93	60.141
6	6.4731	389.21	60.141
6	6.5065	394.34	60.141
6	6.5399	399.47	60.141
6	6.5732	404.6	60.141
6	6.6066	408.87	60.141
6	6.64	413.14	60.141
6	6.6733	418.27	60.141
6	6.7067	422.55	60.141
6	6.7401	427.66	61.134
6	6.7734	432.81	61.85
6	6.8068	437.94	61.85
6	6.8402	442.21	61.85
6	6.8735	449.91	61.85
6	6.9069	453.33	61.85
6	6.9403	457.21	62.35
6	6.9736	461.86	62.825
6	7.007	467.01	61.85
6	7.0404	471.28	61.85
6	7.0737	476.41	61.85
6	7.1071	480.68	61.85
6	7.1405	484.96	61.85
6	7.1738	489.23	61.85
6	7.2072	493.51	61.85
6	7.2406	498.4	61.444
7	1.0677	-499.91	-75.791
7	1.1011	-496.49	-75.791
7	1.1345	-491.36	-75.791
7	1.1678	-487.08	-74.936
7	1.2012	-481.95	-74.936
7	1.2346	-477.68	-74.082
7	1.2679	-472.55	-74.082
7	1.3013	-467.42	-73.227
7	1.3347	-462.29	-72.372
7	1.368	-457.16	-72.372
7	1.4014	-452.03	-70.662
7	1.4348	-446.9	-69.807
7	1.4681	-441.77	-68.952
7	1.5015	-436.64	-68.097
7	1.5349	-431.51	-67.242
7	1.5682	-427.24	-67.242
7	1.6016	-422.96	-67.242
7	1.635	-417.83	-67.242
7	1.6683	-412.7	-67.242
7	1.7017	-409.29	-65.532
7	1.7351	-405.01	-66.387
7	1.7684	-399.03	-68.097
7	1.8018	-394.75	-68.097
7	1.8352	-390.48	-68.952
7	1.8685	-385.35	-68.952
7	1.9019	-381.07	-69.807
7	1.9353	-376.8	-70.662
7	1.9686	-371.67	-71.517
7	2.002	-367.39	-71.517
7	2.0354	-363.12	-72.372
7	2.0687	-357.99	-72.372
7	2.1021	-352.86	-71.517
7	2.1355	-349.61	-71.004
7	2.1688	-344.31	-70.662
7	2.2022	-339.18	-70.662
7	2.2356	-334.05	-69.807
7	2.2689	-328.92	-68.952
7	2.3023	-323.79	-68.952
7	2.3357	-318.66	-68.097
7	2.369	-313.54	-67.242
7	2.4024	-308.4	-65.532
7	2.4358	-303.28	-65.532
7	2.4691	-298.15	-63.823
7	2.5025	-293.02	-63.823
7	2.5359	-287.89	-62.113
7	2.5692	-283.61	-62.113
7	2.6026	-277.63	-62.113
7	2.636	-272.5	-62.113
7	2.6693	-267.37	-62.113
7	2.7027	-262.24	-62.113
7	2.7361	-257.11	-62.968
7	2.7694	-251.98	-62.968
7	2.8028	-246.85	-63.823
7	2.8362	-241.72	-63.823
7	2.8695	-238.85	-64.326
7	2.9029	-233.17	-63.823
7	2.9363	-229.75	-64.677
7	2.9696	-224.62	-64.677
7	3.003	-219.49	-64.677
7	3.0364	-215.22	-64.677
7	3.0697	-210.09	-64.677
7	3.1031	-206.57	-65.13
7	3.1365	-201.54	-65.532
7	3.1698	-197.22	-65.331
7	3.2032	-192.89	-65.13
7	3.2366	-187.66	-65.401
7	3.2699	-182.73	-65.532
7	3.3033	-177.6	-65.532
7	3.3367	-171.62	-64.677
7	3.37	-166.49	-63.823
7	3.4034	-161.36	-63.823
7	3.4368	-156.23	-63.823
7	3.4701	-151.1	-63.823
7	3.5035	-145.97	-63.823
7	3.5369	-140.84	-63.823
7	3.5702	-136.57	-64.677
7	3.6036	-131.44	-64.677
7	3.637	-127.16	-65.532
7	3.6703	-123.57	-65.874
7	3.7037	-117.76	-66.387
7	3.7371	-112.63	-67.242
7	3.7704	-109.21	-68.097
7	3.8038	-104.08	-69.807
7	3.8372	-98.95	-69.807
7	3.8705	-95.046	-71.17
7	3.9039	-90.401	-71.517
7	3.9373	-86.127	-72.372
7	3.9706	-80.997	-72.372
7	4.004	-77.406	-72.03
7	4.0374	-72.448	-73.227
7	4.0707	-69.028	-73.227
7	4.1041	-64.07	-71.859
7	4.1375	-59.624	-72.372
7	4.1708	-55.35	-71.517
7	4.2042	-50.22	-71.517
7	4.2376	-45.091	-71.517
7	4.2709	-40.816	-71.517
7	4.3043	-35.687	-70.662
7	4.3377	-30.557	-69.807
7	4.371	-26.644	-69.051
7	4.4044	-20.059	-67.276
7	4.4378	-17.173	-66.505
7	4.4711	-12.262	-66.558
7	4.5045	-7.4742	-66.387
7	4.5379	-2.1737	-65.874
7	4.5712	2.7848	-66.387
7	4.6046	6.8884	-65.874
7	4.638	11.334	-66.387
7	4.6713	16.464	-66.387
7	4.7047	20.738	-66.387
7	4.7381	25.013	-66.387
7	4.7714	29.715	-65.96
7	4.8048	34.417	-68.097
7	4.8382	38.691	-68.097
7	4.8715	43.821	-68.097
7	4.9049	48.95	-68.097
7	4.9383	53.567	-67.926
7	4.9716	57.671	-68.61
7	5.005	63.655	-67.584
7	5.0384	67.246	-68.268
7	5.0717	72.888	-68.097
7	5.1051	77.163	-68.097
7	5.1385	82.292	-67.242
7	5.1718	87.507	-66.986
7	5.2052	91.696	-67.242
7	5.2386	96.826	-66.387
7	5.2719	101.96	-66.387
7	5.3053	107.08	-64.677
7	5.3387	113.07	-64.677
7	5.372	117.69	-63.139
7	5.4054	124.18	-62.968
7	5.4388	129.31	-61.258
7	5.4721	134.44	-61.258
7	5.5055	139.57	-61.258
7	5.5389	144.7	-61.258
7	5.5722	148.63	-61.087
7	5.6056	153.68	-61.685
7	5.639	158.38	-62.968
7	5.6723	163.51	-62.968
7	5.7057	167.78	-62.113
7	5.7391	171.63	-62.54
7	5.7724	176.76	-62.54
7	5.8058	182.32	-64.677
7	5.8392	185.74	-65.532
7	5.8725	190.87	-64.677
7	5.9059	196	-66.387
7	5.9393	201.13	-66.387
7	5.9726	206.26	-66.387
7	6.006	210.53	-66.387
7	6.0394	214.8	-66.387
7	6.0727	219.93	-66.387
7	6.1061	223.95	-65.447
7	6.1395	228.48	-64.677
7	6.1728	233.61	-64.677
7	6.2062	238.74	-64.677
7	6.2396	242.16	-64.677
7	6.2729	246.44	-63.823
7	6.3063	252.42	-62.968
7	6.3397	257.55	-62.113
7	6.373	262.68	-61.258
7	6.4064	267.81	-61.258
7	6.4398	273.54	-60.317
7	6.4731	279.01	-60.146
7	6.5065	284.05	-59.548
7	6.5399	288.76	-60.83
7	6.5732	293.46	-61.258
7	6.6066	298.59	-61.258
7	6.64	303.72	-61.258
7	6.6733	307.48	-62.284
7	6.7067	312.26	-62.968
7	6.7401	316.97	-63.395
7	6.7734	321.5	-64.165
7	6.8068	325.94	-65.532
7	6.8402	331.07	-66.387
7	6.8735	335.35	-67.242
7	6.9069	340.48	-68.097
7	6.9403	344.75	-68.097
7	6.9736	349.95	-68.426
7	7.007	355.01	-68.097
7	7.0404	358.77	-68.268
7	7.0737	363.56	-68.097
7	7.1071	368.69	-68.097
7	7.1405	372.11	-68.097
7	7.1738	377.24	-68.097
7	7.2072	381.51	-68.097
7	7.2406	385.79	-66.387
7	7.2739	389.72	-66.216
7	7.3073	396.05	-66.387
7	7.3407	399.47	-64.677
7	7.374	405.45	-64.677
7	7.4074	409.26	-64.086
7	7.4408	414.92	-63.297
7	7.4741	420.84	-62.968
7	7.5075	425.97	-62.968
7	7.5409	430.24	-62.968
7	7.5742	434.52	-62.968
7	7.6076	438.27	-62.902
7	7.641	443.24	-63.481
7	7.6743	447.34	-64.677
7	7.7077	451.62	-64.677
7	7.7411	456.75	-64.677
7	7.7744	459.82	-64.507
7	7.8078	464.61	-65.191
7	7.8412	469.06	-65.703
7	7.8745	473.85	-66.387
7	7.9079	478.12	-68.097
7	7.9413	482.82	-68.525
7	7.9746	488.38	-69.807
7	8.008	493	-70.491
7	8.0414	499.49	-71.517
8	1.1678	-497.34	139.65
8	1.2012	-491.26	140.86
8	1.2346	-485.4	141
8	1.2679	-480.42	141.7
8	1.3013	-475.47	141.06
8	1.3347	-471.69	139.65
8	1.368	-466.57	139.65
8	1.4014	-460.58	139.65
8	1.4348	-455.45	138.79
8	1.4681	-449.47	137.94
8	1.5015	-445.19	137.94
8	1.5349	-440.06	136.23
8	1.5682	-434.93	136.23
8	1.6016	-429.8	135.37
8	1.635	-424.67	134.52
8	1.6683	-419.55	134.52
8	1.7017	-414.42	134.52
8	1.7351	-409.29	136.23
8	1.7684	-405.01	135.37
8	1.8018	-400.74	136.23
8	1.8352	-395.61	136.23
8	1.8685	-392.19	136.23
8	1.9019	-387.06	136.23
8	1.9353	-381.93	137.08
8	1.9686	-376.97	137.6
8	2.002	-371.67	137.94
8	2.0354	-366.54	137.94
8	2.0687	-363.12	137.94
8	2.1021	-357.99	139.65
8	2.1355	-352.86	139.65
8	2.1688	-347.73	139.65
8	2.2022	-342.6	139.65
8	2.2356	-337.47	139.65
8	2.2689	-334.05	139.65
8	2.3023	-328.92	139.65
8	2.3357	-323.79	139.65
8	2.369	-320.37	139.65
8	2.4024	-315.25	139.65
8	2.4358	-310.12	139.65
8	2.4691	-304.99	138.79
8	2.5025	-299.86	137.94
8	2.5359	-296.44	137.94
8	2.5692	-291.31	136.23
8	2.6026	-286.18	136.23
8	2.636	-281.05	136.23
8	2.6693	-276.77	136.23
8	2.7027	-271.64	136.23
8	2.7361	-267.37	136.23
8	2.7694	-262.24	136.23
8	2.8028	-257.11	136.23
8	2.8362	-251.98	136.23
8	2.8695	-246.85	136.23
8	2.9029	-242.58	136.23
8	2.9363	-238.3	136.23
8	2.9696	-233.17	136.23
8	3.003	-228.04	136.23
8	3.0364	-222.91	136.23
8	3.0697	-217.78	136.23
8	3.1031	-211.8	136.23
8	3.1365	-206.67	136.23
8	3.1698	-201.54	136.23
8	3.2032	-197.27	136.23
8	3.2366	-192.14	136.23
8	3.2699	-187.01	136.23
8	3.3033	-181.88	136.23
8	3.3367	-176.75	136.23
8	3.37	-172.47	136.23
8	3.4034	-167.34	134.52
8	3.4368	-163.07	134.52
8	3.4701	-157.94	133.66
8	3.5035	-152.81	132.81
8	3.5369	-147.68	132.81
8	3.5702	-142.55	132.81
8	3.6036	-137.85	132.38
8	3.637	-132.29	131.1
8	3.6703	-127.16	131.1
8	3.7037	-122.03	131.95
8	3.7371	-118.1	131.78
8	3.7704	-113.48	131.95
8	3.8038	-108.35	131.95
8	3.8372	-104.08	132.81
8	3.8705	-99.805	132.81
8	3.9039	-94.676	132.81
8	3.9373	-89.546	132.81
8	3.9706	-84.417	134.52
8	4.004	-79.287	134.52
8	4.0374	-74.158	134.52
8	4.0707	-69.883	135.37
8	4.1041	-64.754	136.23
8	4.1375	-58.769	136.23
8	4.1708	-53.64	137.08
8	4.2042	-48.51	137.94
8	4.2376	-43.381	137.94
8	4.2709	-38.85	137.85
8	4.3043	-33.977	137.94
8	4.3377	-29.702	137.94
8	4.371	-22.609	137.75
8	4.4044	-19.443	137.94
8	4.4378	-16.362	135.15
8	4.4711	-9.184	136.23
8	4.5045	-5.7644	136.23
8	4.5379	0.22008	136.23
8	4.5712	4.4947	136.23
8	4.6046	9.6242	136.23
8	4.638	13.899	136.23
8	4.6713	19.028	136.23
8	4.7047	24.158	136.23
8	4.7381	28.432	136.23
8	4.7714	34.417	136.23
8	4.8048	37.666	136.74
8	4.8382	41.256	137.08
8	4.8715	45.873	137.25
8	4.9049	52.37	137.94
8	4.9383	54.935	136.23
8	4.9716	60.064	136.23
8	5.005	65.194	136.23
8	5.0384	69.468	137.08
8	5.0717	74.598	137.08
8	5.1051	79.727	137.08
8	5.1385	84.002	137.08
8	5.1718	89.132	137.08
8	5.2052	93.406	137.08
8	5.2386	97.681	136.23
8	5.2719	102.81	136.23
8	5.3053	107.43	135.54
8	5.3387	111.36	134.52
8	5.372	116.49	134.52
8	5.4054	121.62	134.52
8	5.4388	125.89	132.81
8	5.4721	130.6	131.53
8	5.5055	136.15	132.81
8	5.5389	140.94	130.41
8	5.5722	145.56	131.1
8	5.6056	150.51	129.9
8	5.639	156.33	129.56
8	5.6723	159.75	130.41
8	5.7057	163.85	130.93
8	5.7391	169.49	131.1
8	5.7724	173.77	132.81
8	5.8058	177.49	133.16
8	5.8392	182.32	132.81
8	5.8725	188.3	132.81
8	5.9059	192.58	134.52
8	5.9393	196.85	134.52
8	5.9726	200.27	134.52
8	6.006	204.54	135.37
8	6.0394	209.42	136.14
8	6.0727	213.95	137.08
8	6.1061	219.08	137.08
8	6.1395	225.06	137.08
8	6.1728	230.19	137.94
8	6.2062	235.45	137.74
8	6.2396	240.45	137.08
8	6.2729	244.73	137.08
8	6.3063	250.71	137.08
8	6.3397	254.13	136.23
8	6.373	259.26	135.37
8	6.4064	264.39	135.37
8	6.4398	268.66	134.52
8	6.4731	275.5	134.52
8	6.5065	279.78	133.66
8	6.5399	284.05	133.66
8	6.5732	288.33	132.81
8	6.6066	295.17	132.81
8	6.64	299.01	133.24
8	6.6733	305.43	132.81
8	6.7067	309.7	133.66
8	6.7401	313.98	133.66
8	6.7734	318.25	133.66
8	6.8068	322.95	134.09
8	6.8402	327.65	134.52
8	6.8735	332.78	135.37
8	6.9069	337.06	135.37
8	6.9403	341.68	135.93
8	6.9736	345.61	136.23
8	7.007	350.74	137.08
8	7.0404	355.87	137.94
8	7.0737	361.85	138.79
8	7.1071	366.13	139.65
8	7.1405	371.25	139.65
8	7.1738	376.38	139.65
8	7.2072	380.66	140.5
8	7.2406	385.79	139.65
8	7.2739	390.92	139.65
8	7.3073	395.19	139.65
8	7.3407	398.61	139.65
8	7.374	404.43	139.31
8	7.4074	408.87	138.79
8	7.4408	414	138.79
8	7.4741	418.45	138.28
8	7.5075	423.57	138.28
8	7.5409	428.53	137.94
8	7.5742	433.66	137.94
8	7.6076	438.79	137.94
8	7.641	443.92	137.94
8	7.6743	449.05	137.94
8	7.7077	454.18	137.94
8	7.7411	459.31	138.79
8	7.7744	463.59	138.79
8	7.8078	468.71	139.65
8	7.8412	473.69	139.9
8	7.8745	477.26	139.65
8	7.9079	482.39	139.65
8	7.9413	487.52	139.65
8	7.9746	492.65	139.65
8	8.008	497.78	140.5
9	1.3013	-498.2	-23.641
9	1.3347	-493.07	-24.496
9	1.368	-487.94	-24.496
9	1.4014	-483.66	-24.496
9	1.4348	-479.39	-24.496
9	1.4681	-474.26	-24.496
9	1.5015	-469.99	-23.641
9	1.5349	-465.71	-23.641
9	1.5682	-461.34	-23.341
9	1.6016	-456.31	-22.787
9	1.635	-452.03	-21.932
9	1.6683	-446.9	-21.932
9	1.7017	-441.77	-21.077
9	1.7351	-438.35	-20.222
9	1.7684	-433.42	-20.09
9	1.8018	-428.09	-19.367
9	1.8352	-423.39	-18.084
9	1.8685	-419.55	-18.512
9	1.9019	-415.27	-16.802
9	1.9353	-411	-16.802
9	1.9686	-405.87	-16.802
9	2.002	-402.45	-16.802
9	2.0354	-397.32	-15.947
9	2.0687	-393.9	-15.092
9	2.1021	-389.62	-16.802
9	2.1355	-385.35	-16.802
9	2.1688	-381.07	-16.802
9	2.2022	-376.8	-16.802
9	2.2356	-373.21	-17.999
9	2.2689	-368.25	-18.512
9	2.3023	-363.98	-18.512
9	2.3357	-358.85	-19.367
9	2.369	-354.57	-20.222
9	2.4024	-349.44	-20.222
9	2.4358	-344.31	-21.077
9	2.4691	-339.18	-21.932
9	2.5025	-334.91	-21.932
9	2.5359	-330.63	-21.932
9	2.5692	-325.5	-21.932
9	2.6026	-320.37	-21.932
9	2.636	-315.25	-21.932
9	2.6693	-310.12	-21.932
9	2.7027	-305.84	-21.932
9	2.7361	-301.05	-21.761
9	2.7694	-296.44	-21.077
9	2.8028	-292.16	-20.222
9	2.8362	-287.03	-20.222
9	2.8695	-282.76	-20.222
9	2.9029	-278.48	-20.222
9	2.9363	-273.35	-20.222
9	2.9696	-267.8	-19.794
9	3.003	-263.95	-18.512
9	3.0364	-258.82	-18.512
9	3.0697	-253.69	-18.512
9	3.1031	-248.56	-18.512
9	3.1365	-245.14	-18.512
9	3.1698	-240.01	-18.512
9	3.2032	-234.88	-18.512
9	3.2366	-229.75	-18.512
9	3.2699	-225.48	-18.512
9	3.3033	-220.35	-18.512
9	3.3367	-216.07	-18.512
9	3.37	-211.8	-18.512
9	3.4034	-206.69	-19.228
9	3.4368	-201.71	-19.709
9	3.4701	-196.41	-20.222
9	3.5035	-192.14	-20.222
9	3.5369	-187.86	-20.222
9	3.5702	-182.73	-20.222
9	3.6036	-177.6	-20.222
9	3.637	-173.33	-21.077
9	3.6703	-168.2	-21.077
9	3.7037	-163.07	-21.077
9	3.7371	-157.94	-20.222
9	3.7704	-152.81	-20.222
9	3.8038	-148.54	-20.222
9	3.8372	-143.41	-20.222
9	3.8705	-139.13	-19.367
9	3.9039	-134	-19.367
9	3.9373	-128.87	-19.367
9	3.9706	-124.6	-18.512
9	4.004	-119.47	-18.512
9	4.0374	-114.34	-18.512
9	4.0707	-110.06	-18.512
9	4.1041	-104.94	-17.657
9	4.1375	-100.66	-17.657
9	4.1708	-95.531	-17.657
9	4.2042	-91.256	-17.657
9	4.2376	-86.981	-17.657
9	4.2709	-82.707	-17.657
9	4.3043	-77.578	-18.512
9	4.3377	-73.303	-18.512
9	4.371	-68.173	-18.512
9	4.4044	-63.899	-19.367
9	4.4378	-59.624	-19.367
9	4.4711	-55.35	-20.222
9	4.5045	-50.22	-20.222
9	4.5379	-44.975	-21.238
9	4.5712	-39.961	-21.932
9	4.6046	-34.832	-21.932
9	4.638	-30.557	-21.932
9	4.6713	-23.348	-22.44
9	4.7047	-20.041	-22.701
9	4.7381	-15.563	-23.05
9	4.7714	-10.894	-22.787
9	4.8048	-5.7644	-22.787
9	4.8382	-1.5752	-22.53
9	4.8715	2.7848	-21.932
9	4.9049	8.0068	-21.631
9	4.9383	12.978	-21.603
9	4.9716	18.173	-21.077
9	5.005	22.448	-21.077
9	5.0384	26.723	-20.222
9	5.0717	31.852	-19.367
9	5.1051	36.981	-19.367
9	5.1385	42.111	-19.367
9	5.1718	47.241	-18.512
9	5.2052	52.37	-18.512
9	5.2386	56.645	-17.657
9	5.2719	61.774	-17.657
9	5.3053	66.904	-16.802
9	5.3387	72.033	-16.802
9	5.372	77.163	-16.802
9	5.4054	81.437	-16.802
9	5.4388	85.712	-15.947
9	5.4721	90.841	-15.947
9	5.5055	96.826	-15.947
9	5.5389	100.25	-15.947
9	5.5722	105.38	-15.947
9	5.6056	110.5	-15.947
9	5.639	116.23	-16.717
9	5.6723	120.76	-17.657
9	5.7057	125.89	-17.657
9	5.7391	131.02	-17.657
9	5.7724	136.15	-17.657
9	5.8058	141.28	-17.657
9	5.8392	146.41	-17.657
9	5.8725	151.54	-17.657
9	5.9059	156.24	-17.23
9	5.9393	160.94	-16.802
9	5.9726	165.22	-15.947
9	6.006	170.35	-15.947
9	6.0394	174.62	-15.947
9	6.0727	178.9	-14.237
9	6.1061	184.03	-14.237
9	6.1395	188.3	-14.237
9	6.1728	192.58	-14.237
9	6.2062	198.56	-14.237
9	6.2396	203.26	-13.81
9	6.2729	207.97	-12.528
9	6.3063	213.1	-12.528
9	6.3397	218.22	-12.528
9	6.373	223.39	-11.508
9	6.4064	227.63	-10.818
9	6.4398	232.76	-10.818
9	6.4731	237.89	-10.818
9	6.5065	242.16	-10.818
9	6.5399	246.44	-10.818
9	6.5732	251.57	-10.818
9	6.6066	255.84	-10.818
9	6.64	260.12	-10.818
9	6.6733	264.39	-10.818
9	6.7067	269.52	-10.818
9	6.7401	274.65	-10.818
9	6.7734	279.78	-10.818
9	6.8068	284.05	-10.818
9	6.8402	289.51	-11.442
9	6.8735	294.31	-12.528
9	6.9069	300.21	-11.929
9	6.9403	305.29	-11.475
9	6.9736	310.56	-10.818
9	7.007	315.69	-10.818
9	7.0404	320.81	-10.818
9	7.0737	326.11	-9.8472
9	7.1071	330.22	-9.1078
9	7.1405	335.35	-9.1078
9	7.1738	339.62	-8.2529
9	7.2072	344.42	-8.3187
9	7.2406	349.03	-7.398
9	7.2739	353.3	-7.398
9	7.3073	358.43	-7.398
9	7.3407	363.81	-6.3922
9	7.374	368.69	-5.6882
9	7.4074	374.67	-5.6882
9	7.4408	379.8	-5.6882
9	7.4741	385.79	-5.6882
9	7.5075	390.92	-5.6882
9	7.5409	396.05	-5.6882
9	7.5742	401.18	-5.6882
9	7.6076	405.45	-5.6882
9	7.641	409.73	-5.6882
9	7.6743	414	-7.398
9	7.7077	419.13	-7.398
9	7.7411	422.55	-7.398
9	7.7744	426.82	-7.398
9	7.8078	431.1	-7.398
9	7.8412	435.37	-9.1078
9	7.8745	440.5	-9.1078
9	7.9079	443.92	-9.9628
9	7.9413	449.05	-9.9628
9	7.9746	454.18	-10.818
9	8.008	459.31	-10.818
9	8.0414	464.7	-11.758
9	8.0747	469.57	-11.673
9	8.1081	474.7	-12.528
9	8.1415	479.83	-12.528
9	8.1748	484.96	-12.528
9	8.2082	490.09	-12.528
9	8.2416	496.12	-11.471
10	1.3013	-497.34	40.477
10	1.3347	-493.07	40.477
10	1.368	-488.79	40.477
10	1.4014	-485.8	40.905
10	1.4348	-480.24	42.187
10	1.4681	-475.8	41.845
10	1.5015	-471.69	41.332
10	1.5349	-466.57	40.477
10	1.5682	-462.12	41.845
10	1.6016	-457.16	40.477
10	1.635	-452.03	40.477
10	1.6683	-447.24	41.161
10	1.7017	-442.63	40.477
10	1.7351	-436.99	40.306
10	1.7684	-431.86	40.306
10	1.8018	-426.59	39.711
10	1.8352	-422.11	38.768
10	1.8685	-416.13	38.768
10	1.9019	-411.85	38.768
10	1.9353	-407.23	39.794
10	1.9686	-402.05	40.74
10	2.002	-397.71	40.214
10	2.0354	-393.24	40.609
10	2.0687	-388.08	40.819
10	2.1021	-383.81	40.819
10	2.1355	-379.36	40.477
10	2.1688	-374.23	40.477
10	2.2022	-369.27	40.819
10	2.2356	-363.98	40.477
10	2.2689	-358.85	40.477
10	2.3023	-355	41.76
10	2.3357	-350.13	42.7
10	2.369	-345.17	42.187
10	2.4024	-340.04	42.187
10	2.4358	-335.76	42.187
10	2.4691	-330.63	42.187
10	2.5025	-326.36	42.187
10	2.5359	-321.66	42.615
10	2.5692	-316.1	42.187
10	2.6026	-310.97	42.187
10	2.636	-306.69	42.187
10	2.6693	-302.42	42.187
10	2.7027	-297.29	42.187
10	2.7361	-292.16	40.477
10	2.7694	-287.03	40.477
10	2.8028	-282.93	40.819
10	2.8362	-277.63	40.477
10	2.8695	-272.67	40.819
10	2.9029	-268.22	39.623
10	2.9363	-263.1	40.477
10	2.9696	-258.82	40.477
10	3.003	-254.54	40.477
10	3.0364	-249.42	40.477
10	3.0697	-244.46	41.674
10	3.1031	-239.5	42.016
10	3.1365	-234.71	41.845
10	3.1698	-229.92	42.529
10	3.2032	-224.79	42.529
10	3.2366	-219.85	43.072
10	3.2699	-214.19	43.555
10	3.3033	-209.69	44.16
10	3.3367	-204.96	43.042
10	3.37	-199.83	43.042
10	3.4034	-195.56	43.897
10	3.4368	-190.43	43.897
10	3.4701	-185.81	44.923
10	3.5035	-180.6	44.325
10	3.5369	-175.89	43.897
10	3.5702	-169.91	43.897
10	3.6036	-165.34	44.015
10	3.637	-159.44	43.809
10	3.6703	-154.52	43.042
10	3.7037	-148.54	42.187
10	3.7371	-143.41	42.187
10	3.7704	-138.74	42.45
10	3.8038	-133.15	42.187
10	3.8372	-128.02	41.332
10	3.8705	-122.89	41.332
10	3.9039	-117.76	41.332
10	3.9373	-113.06	41.76
10	3.9706	-108.51	42.439
10	4.004	-104.08	42.187
10	4.0374	-99.805	42.187
10	4.0707	-94.676	42.187
10	4.1041	-90.401	42.187
10	4.1375	-85.272	42.187
10	4.1708	-80.734	43.502
10	4.2042	-75.605	43.502
10	4.2376	-71.593	43.897
10	4.2709	-66.463	43.897
10	4.3043	-61.334	43.897
10	4.3377	-56.205	43.897
10	4.371	-51.246	45.094
10	4.4044	-46.629	45.265
10	4.4378	-41.5	45.265
10	4.4711	-35.687	45.607
10	4.5045	-30.557	44.752
10	4.5379	-26.453	45.949
10	4.5712	-19.946	44.45
10	4.6046	-16.194	45.949
10	4.638	-11.065	45.949
10	4.6713	-6.1063	45.436
10	4.7047	-0.97683	45.436
10	4.7381	3.8107	44.41
10	4.7714	8.7693	43.897
10	4.8048	13.899	43.897
10	4.8382	19.028	43.897
10	4.8715	24.158	43.897
10	4.9049	28.774	44.068
10	4.9383	34.417	43.897
10	4.9716	40.401	44.752
10	5.005	44.676	45.607
10	5.0384	49.805	45.607
10	5.0717	54.251	46.975
10	5.1051	59.038	47.659
10	5.1385	63.484	47.317
10	5.1718	67.246	48.343
10	5.2052	72.033	48.172
10	5.2386	76.308	49.027
10	5.2719	80.582	49.027
10	5.3053	85.541	49.369
10	5.3387	90.841	50.736
10	5.372	95.971	50.736
10	5.4054	100.67	52.019
10	5.4388	106.23	52.446
10	5.4721	111.36	52.446
10	5.5055	115.98	52.617
10	5.5389	121.62	52.446
10	5.5722	125.89	52.446
10	5.6056	131.88	52.446
10	5.639	136.15	52.446
10	5.6723	140.43	52.446
10	5.7057	145.56	52.446
10	5.7391	150.69	52.446
10	5.7724	155.82	52.446
10	5.8058	160.6	51.42
10	5.8392	165.57	51.038
10	5.8725	171.2	50.736
10	5.9059	176.33	50.736
10	5.9393	181.46	50.736
10	5.9726	185.74	50.736
10	6.006	190.01	50.736
10	6.0394	195.14	52.446
10	6.0727	200.27	52.446
10	6.1061	205.4	52.446
10	6.1395	210.1	52.874
10	6.1728	213.95	52.446
10	6.2062	219.08	53.301
10	6.2396	224.04	53.643
10	6.2729	229.34	54.156
10	6.3063	233.61	54.156
10	6.3397	239.6	54.156
10	6.373	243.02	54.156
10	6.4064	249	55.011
10	6.4398	253.88	55.162
10	6.4731	259.26	55.011
10	6.5065	264.94	55.363
10	6.5399	270.37	55.011
10	6.5732	273.79	55.011
10	6.6066	279.44	54.84
10	6.64	284.05	54.156
10	6.6733	289.18	54.156
10	6.7067	294.14	53.643
10	6.7401	299.44	54.156
10	6.7734	303.72	53.301
10	6.8068	308.85	52.446
[truncated: 9,666 more rows]
