# Supplementary material for: A universal function for capacity of bidirectional pedestrian streams: Filling the gaps in the literature
Source: PLoS One. 2018 Dec 19;13(12):e0208496. doi: 10.1371/journal.pone.0208496 (PMC6300270; doi:10.1371/journal.pone.0208496)
Supplement: S1 Data Set — Trajectories are divided into folders for the different experiments within the ZIP archive. Data relative to the own experiments are directly provided as a CSV file. Links are provided for data obtained from open database from third party researchers. (ZIP) [file pone.0208496.s001.zip › datasets/dataset_A/6_0_B.csv]

ped. #	time (s)	x (cm)	y (cm)
1	0	-498.88	130.76
1	0.033367	-494.51	130.86
1	0.066733	-489.48	130.76
1	0.1001	-484.35	130.76
1	0.13347	-479.82	129.82
1	0.16683	-474.69	129.82
1	0.2002	-468.96	130.76
1	0.23357	-463.83	130.76
1	0.26693	-458.02	131.1
1	0.3003	-452.91	131.43
1	0.33367	-447.05	131.35
1	0.36703	-441.77	131.1
1	0.4004	-436.64	131.1
1	0.43377	-431.51	131.1
1	0.46713	-426.38	131.1
1	0.5005	-421.25	131.1
1	0.53387	-416.55	130.67
1	0.56723	-410.14	131.1
1	0.6006	-404.16	129.39
1	0.63397	-399.88	129.39
1	0.66733	-393.9	129.39
1	0.7007	-388.77	128.53
1	0.73407	-382.78	127.68
1	0.76743	-376.97	128.02
1	0.8008	-371.24	127.25
1	0.83417	-366.11	127.25
1	0.86753	-360.56	126.82
1	0.9009	-355.6	127.17
1	0.93427	-350.72	126.4
1	0.96763	-345.17	126.82
1	1.001	-340.89	127.68
1	1.0344	-335.76	127.68
1	1.0677	-330.98	128.36
1	1.1011	-325.5	126.82
1	1.1345	-320.37	126.82
1	1.1678	-315.67	127.25
1	1.2012	-310.54	127.25
1	1.2346	-304.99	127.68
1	1.2679	-299.86	127.68
1	1.3013	-293.87	128.53
1	1.3347	-288.57	129.05
1	1.368	-283.44	129.05
1	1.4014	-277.63	129.39
1	1.4348	-271.47	129.9
1	1.4681	-266.51	130.24
1	1.5015	-261.38	130.24
1	1.5349	-256.26	130.24
1	1.5682	-251.13	130.24
1	1.6016	-244.29	130.24
1	1.635	-239.58	129.82
1	1.6683	-234.54	129.56
1	1.7017	-229.32	128.11
1	1.7351	-224.2	128.11
1	1.7684	-219.1	127.94
1	1.8018	-213.08	126.4
1	1.8352	-207.53	125.97
1	1.8685	-200.69	125.97
1	1.9019	-194.7	125.97
1	1.9353	-189.57	125.97
1	1.9686	-184.96	127
1	2.002	-180.17	125.97
1	2.0354	-175.04	125.97
1	2.0687	-170.68	126.23
1	2.1021	-165.9	126.59
1	2.1355	-160.76	126.06
1	2.1688	-155.63	126.06
1	2.2022	-150.1	127.08
1	2.2356	-145.31	127.55
1	2.2689	-140.97	127.02
1	2.3023	-135.37	127
1	2.3357	-130.16	126.4
1	2.369	-123.74	126.82
1	2.4024	-118.44	128.19
1	2.4358	-114.17	128.19
1	2.4691	-109.21	127.68
1	2.5025	-103.7	128.31
1	2.5359	-98.779	128.02
1	2.5692	-92.966	129.39
1	2.6026	-88.862	128.19
1	2.636	-83.134	128.96
1	2.6693	-77.314	128.99
1	2.7027	-73.816	127.51
1	2.7361	-69.028	127.68
1	2.7694	-63.728	127.17
1	2.8028	-57.059	125.97
1	2.8362	-51.93	127.68
1	2.8695	-47.228	125.54
1	2.9029	-42.526	124.26
1	2.9363	-37.396	124.26
1	2.9696	-31.412	123.4
1	3.003	-27.404	123.21
1	3.0364	-23.095	123.19
1	3.0697	-19.201	123.14
1	3.1031	-12.091	125.29
1	3.1365	-7.2678	125.2
1	3.1698	-2.3447	124.26
1	3.2032	2.7848	124.26
1	3.2366	7.4014	126.65
1	3.2699	13.516	126.5
1	3.3033	17.469	127.08
1	3.3367	23.303	125.97
1	3.37	29.287	125.97
1	3.4034	31.852	127.68
1	3.4368	36.981	126.82
1	3.4701	42.111	127.68
1	3.5035	48.408	129.14
1	3.5369	53.225	129.39
1	3.5702	57.842	129.56
1	3.6036	62.971	130.41
1	3.637	68.022	130.7
1	3.6703	73.316	130.67
1	3.7037	78.873	131.1
1	3.7371	85.186	131.89
1	3.7704	89.174	131.56
1	3.8038	94.689	130.67
1	3.8372	100.25	130.24
1	3.8705	105.38	131.1
1	3.9039	109.65	129.39
1	3.9373	115.63	129.39
1	3.9706	121.62	129.39
1	4.004	127.18	128.96
1	4.0374	132.31	128.96
1	4.0707	137.43	128.96
1	4.1041	142.56	128.96
1	4.1375	147.07	127.81
1	4.1708	153.25	129.39
1	4.2042	158.38	129.39
1	4.2376	163.51	129.39
1	4.2709	168.64	129.39
1	4.3043	173.34	129.82
1	4.3377	177.62	129.82
1	4.371	183.6	129.82
1	4.4044	188.3	130.24
1	4.4378	192.88	129.04
1	4.4711	198.22	130.07
1	4.5045	203.26	129.82
1	4.5379	208.82	131.1
1	4.5712	213.95	131.1
1	4.6046	219.25	131.61
1	4.638	226.77	133.66
1	4.6713	230.62	133.24
1	4.7047	235.75	133.24
1	4.7381	241.1	133.08
1	4.7714	246.44	132.81
1	4.8048	251.14	132.38
1	4.8382	255.84	132.81
1	4.8715	260.63	132.13
1	4.9049	265.25	131.95
1	4.9383	270.89	131.78
1	4.9716	275.83	131.03
1	5.005	281.49	131.1
1	5.0384	285.33	129.82
1	5.0717	291.75	129.39
1	5.1051	298.07	128.71
1	5.1385	303.29	128.11
1	5.1718	309.7	127.68
1	5.2052	314.83	128.53
1	5.2386	320.49	128.6
1	5.2719	326.01	128.86
1	5.3053	330.65	128.96
1	5.3387	335.94	129.78
1	5.372	340.05	129.82
1	5.4054	344.75	129.39
1	5.4388	349.45	129.82
1	5.4721	354.16	130.24
1	5.5055	359.29	130.24
1	5.5389	364.42	130.24
1	5.5722	368.69	130.24
1	5.6056	374.25	130.67
1	5.639	379.38	130.67
1	5.6723	384.93	131.1
1	5.7057	390.06	131.1
1	5.7391	396.05	131.95
1	5.7724	402.37	132.98
1	5.8058	406.73	132.38
1	5.8392	412.29	132.81
1	5.8725	417.59	132.47
1	5.9059	422.72	132.47
1	5.9393	427.75	132.28
1	5.9726	433.15	132.13
1	6.006	437.51	131.53
1	6.0394	442.8	130.7
1	6.0727	450.34	131.2
1	6.1061	454.55	128.93
1	6.1395	458.11	128.71
1	6.1728	463.59	127.68
1	6.2062	469.57	127.68
1	6.2396	475.9	127.85
1	6.2729	481.61	128.01
1	6.3063	487.52	127.68
1	6.3397	492.65	127.68
1	6.373	498.47	128.02
2	0.16683	-499.05	36.203
2	0.2002	-494.78	36.203
2	0.23357	-489.65	36.203
2	0.26693	-485.94	36.41
2	0.3003	-482.75	36.551
2	0.33367	-479.84	36.633
2	0.36703	-469.13	37.058
2	0.4004	-464	37.058
2	0.43377	-458.87	36.203
2	0.46713	-453.74	36.203
2	0.5005	-448.61	35.348
2	0.53387	-442.63	35.348
2	0.56723	-437.5	35.348
2	0.6006	-431.51	34.493
2	0.63397	-425.53	34.493
2	0.66733	-420.4	33.638
2	0.7007	-415.12	33.035
2	0.73407	-409.29	33.638
2	0.76743	-404.16	33.638
2	0.8008	-399.03	33.638
2	0.83417	-393.96	33.771
2	0.86753	-388.77	33.638
2	0.9009	-383.64	33.638
2	0.93427	-378.51	33.638
2	0.96763	-374.23	33.638
2	1.001	-368.25	34.493
2	1.0344	-363.12	33.638
2	1.0677	-357.99	34.493
2	1.1011	-352.01	34.493
2	1.1345	-346.88	34.493
2	1.1678	-340.8	34.793
2	1.2012	-335.76	36.203
2	1.2346	-329.78	36.203
2	1.2679	-324.65	36.203
2	1.3013	-319.52	37.058
2	1.3347	-313.54	37.058
2	1.368	-308.4	37.913
2	1.4014	-304.13	37.913
2	1.4348	-299	37.913
2	1.4681	-293.02	37.913
2	1.5015	-288.74	37.913
2	1.5349	-283.61	37.913
2	1.5682	-278.48	37.913
2	1.6016	-272.76	37.143
2	1.635	-267.37	36.203
2	1.6683	-262.24	36.203
2	1.7017	-257.11	36.203
2	1.7351	-251.13	35.348
2	1.7684	-246	34.493
2	1.8018	-240.87	34.493
2	1.8352	-235.23	34.008
2	1.8685	-229.75	33.638
2	1.9019	-224.62	32.783
2	1.9353	-219.49	32.783
2	1.9686	-215.22	32.783
2	2.002	-210.09	32.783
2	2.0354	-204.96	32.783
2	2.0687	-201.54	32.783
2	2.1021	-196.77	32.669
2	2.1355	-191.96	32.591
2	2.1688	-186.15	31.928
2	2.2022	-181.02	31.928
2	2.2356	-176.47	31.974
2	2.2689	-171.34	31.974
2	2.3023	-166.49	32.783
2	2.3357	-161.36	32.783
2	2.369	-156.23	32.783
2	2.4024	-150.25	32.783
2	2.4358	-144.26	33.638
2	2.4691	-139.13	33.638
2	2.5025	-134.89	33.877
2	2.5359	-129.14	34.033
2	2.5692	-124.65	34.059
2	2.6026	-119.52	34.059
2	2.636	-114.57	33.993
2	2.6693	-110.02	33.361
2	2.7027	-104.94	32.783
2	2.7361	-99.805	32.783
2	2.7694	-94.676	32.783
2	2.8028	-89.546	31.928
2	2.8362	-85.171	31.526
2	2.8695	-80.142	31.073
2	2.9029	-75.013	31.073
2	2.9363	-69.883	30.218
2	2.9696	-63.899	29.363
2	3.003	-58.769	29.363
2	3.0364	-53.965	29.073
2	3.0697	-49.365	28.509
2	3.1031	-44.253	28.628
2	3.1365	-40.238	28.462
2	3.1698	-34.832	28.509
2	3.2032	-30.143	28.49
2	3.2366	-26.057	28.439
2	3.2699	-21.416	28.114
2	3.3033	-16.878	28.509
2	3.3367	-12.012	28.114
2	3.37	-7.7701	28.278
2	3.4034	-2.622	28.462
2	3.4368	1.8957	28.748
2	3.4701	6.2045	29.363
2	3.5035	11.334	29.363
2	3.5369	16.464	29.363
2	3.5702	21.439	30.441
2	3.6036	26.723	31.073
2	3.637	31.852	31.073
2	3.6703	36.127	31.073
2	3.7037	41.256	31.928
2	3.7371	45.877	32.298
2	3.7704	50.66	31.928
2	3.8038	55.72	32.344
2	3.8372	60.919	32.783
2	3.8705	65.679	32.437
2	3.9039	70.29	32.093
2	3.9373	74.598	31.928
2	3.9706	79.727	31.073
2	4.004	84.857	31.073
2	4.0374	89.987	31.073
2	4.0707	95.116	31.073
2	4.1041	101.1	29.363
2	4.1375	107.08	29.363
2	4.1708	112.21	29.363
2	4.2042	117.17	28.851
2	4.2376	122.31	28.624
2	4.2709	128.46	28.509
2	4.3043	134.44	28.509
2	4.3377	139.57	28.509
2	4.371	144.41	28.833
2	4.4044	148.12	28.509
2	4.4378	153.03	28.587
2	4.4711	158.1	28.462
2	4.5045	163.51	28.509
2	4.5379	167.78	28.509
2	4.5712	172.89	28.719
2	4.6046	177.36	28.851
2	4.638	182.32	29.363
2	4.6713	187.45	29.363
2	4.7047	192.58	29.363
2	4.7381	197.71	29.363
2	4.7714	203.69	30.218
2	4.8048	209.68	31.073
2	4.8382	214.8	31.073
2	4.8715	219.93	31.073
2	4.9049	225.92	31.073
2	4.9383	231.05	31.073
2	4.9716	236.18	31.073
2	5.005	241.31	31.073
2	5.0384	246.44	31.073
2	5.0717	251.57	31.073
2	5.1051	256.69	31.073
2	5.1385	260.97	31.073
2	5.1718	266.28	30.455
2	5.2052	271.37	30.241
2	5.2386	276.36	29.363
2	5.2719	282.34	29.363
2	5.3053	288.14	28.97
2	5.3387	293.3	28.916
2	5.372	298.43	28.731
2	5.4054	305.1	28.74
2	5.4388	310.23	28.74
2	5.4721	315.32	28.607
2	5.5055	320.51	28.601
2	5.5389	325.67	28.714
2	5.5722	330.82	28.798
2	5.6056	335.91	28.833
2	5.639	340.44	28.748
2	5.6723	345.56	28.868
2	5.7057	349.95	28.837
2	5.7391	355.01	29.363
2	5.7724	360.14	29.363
2	5.8058	365.27	29.363
2	5.8392	370.4	29.363
2	5.8725	377.24	29.363
2	5.9059	382.37	29.363
2	5.9393	387.22	30.172
2	5.9726	393.48	31.073
2	6.006	399.47	31.073
2	6.0394	404.6	31.073
2	6.0727	409.73	31.073
2	6.1061	414.86	31.073
2	6.1395	420.84	31.073
2	6.1728	425.11	31.073
2	6.2062	430.24	31.073
2	6.2396	435.37	31.073
2	6.2729	440.23	30.424
2	6.3063	449.05	29.363
2	6.3397	453.46	29.119
2	6.373	455.89	29.363
2	6.4064	461.02	29.363
2	6.4398	467.86	27.654
2	6.4731	472.99	27.654
2	6.5065	478.12	27.654
2	6.5399	484.96	27.654
2	6.5732	490.09	27.654
2	6.6066	495.22	27.654
3	0.46713	-497.34	-78.356
3	0.5005	-492.21	-78.356
3	0.53387	-488.79	-78.356
3	0.56723	-484.52	-78.356
3	0.6006	-479.82	-77.929
3	0.63397	-475.97	-76.646
3	0.66733	-471.69	-76.646
3	0.7007	-466.57	-76.646
3	0.73407	-462.29	-75.791
3	0.76743	-457.59	-76.219
3	0.8008	-453.74	-74.936
3	0.83417	-449.47	-74.936
3	0.86753	-443.91	-74.509
3	0.9009	-440.06	-73.227
3	0.93427	-435.79	-73.227
3	0.96763	-431.51	-73.227
3	1.001	-426.81	-72.799
3	1.0344	-422.96	-72.372
3	1.0677	-418.26	-72.799
3	1.1011	-413.56	-73.227
3	1.1345	-410.14	-73.227
3	1.1678	-405.01	-73.227
3	1.2012	-399.88	-73.227
3	1.2346	-395.41	-74.213
3	1.2679	-391.33	-74.082
3	1.3013	-386.2	-74.936
3	1.3347	-381.93	-74.936
3	1.368	-377.65	-75.791
3	1.4014	-373.38	-76.646
3	1.4348	-369.1	-76.646
3	1.4681	-363.98	-78.356
3	1.5015	-358.85	-78.356
3	1.5349	-355.43	-78.356
3	1.5682	-350.3	-78.356
3	1.6016	-346.88	-78.356
3	1.635	-342.6	-78.356
3	1.6683	-338.33	-78.356
3	1.7017	-334.05	-78.356
3	1.7351	-329.78	-78.356
3	1.7684	-324.65	-78.356
3	1.8018	-320.37	-78.356
3	1.8352	-316.1	-78.356
3	1.8685	-312.68	-76.646
3	1.9019	-307.55	-76.646
3	1.9353	-302.42	-76.646
3	1.9686	-298.15	-75.791
3	2.002	-293.87	-75.791
3	2.0354	-290.45	-75.791
3	2.0687	-285.32	-74.936
3	2.1021	-281.9	-74.936
3	2.1355	-277.63	-74.936
3	2.1688	-273.35	-74.936
3	2.2022	-269.08	-74.936
3	2.2356	-264.8	-74.936
3	2.2689	-259.68	-74.936
3	2.3023	-256.26	-74.936
3	2.3357	-251.13	-74.936
3	2.369	-246.85	-75.791
3	2.4024	-241.72	-75.791
3	2.4358	-237.45	-76.646
3	2.4691	-232.32	-76.646
3	2.5025	-228.04	-77.501
3	2.5359	-222.57	-77.672
3	2.5692	-217.78	-78.356
3	2.6026	-213.51	-77.501
3	2.636	-209.15	-77.758
3	2.6693	-205.64	-78.014
3	2.7027	-201.54	-77.501
3	2.7361	-197.27	-77.501
3	2.7694	-191.79	-76.817
3	2.8028	-188.72	-76.646
3	2.8362	-183.59	-76.646
3	2.8695	-179.31	-75.791
3	2.9029	-174.18	-74.936
3	2.9363	-169.91	-74.082
3	2.9696	-164.78	-74.082
3	3.003	-160.5	-73.227
3	3.0364	-156.23	-72.372
3	3.0697	-151.1	-71.517
3	3.1031	-146.4	-71.089
3	3.1365	-142	-70.159
3	3.1698	-138.28	-69.807
3	3.2032	-133.15	-70.662
3	3.2366	-128.87	-69.807
3	3.2699	-124.6	-69.807
3	3.3033	-119.64	-71.004
3	3.3367	-116.05	-70.662
3	3.37	-111.09	-71.004
3	3.4034	-108.35	-71.517
3	3.4368	-103.22	-71.517
3	3.4701	-97.993	-72.509
3	3.5035	-93.519	-72.724
3	3.5369	-88.691	-73.227
3	3.5702	-83.562	-73.227
3	3.6036	-78.432	-74.082
3	3.637	-73.713	-74.629
3	3.6703	-68.515	-74.766
3	3.7037	-64.754	-74.936
3	3.7371	-59.624	-74.936
3	3.7704	-54.824	-74.147
3	3.8038	-49.194	-74.594
3	3.8372	-45.091	-73.227
3	3.8705	-40.816	-73.227
3	3.9039	-36.541	-73.227
3	3.9373	-30.899	-73.056
3	3.9706	-23.467	-72.059
3	4.004	-20.681	-71.193
3	4.0374	-16.468	-70.354
3	4.0707	-12.771	-70.453
3	4.1041	-7.8162	-69.978
3	4.1375	-3.1996	-68.097
3	4.1708	1.9299	-68.097
3	4.2042	7.0594	-68.097
3	4.2376	11.334	-68.097
3	4.2709	16.464	-68.097
3	4.3043	20.738	-67.242
3	4.3377	25.44	-67.67
3	4.371	29.287	-68.097
3	4.4044	34.417	-68.097
3	4.4378	38.691	-68.097
3	4.4711	42.966	-68.097
3	4.5045	47.241	-68.097
3	4.5379	52.37	-69.807
3	4.5712	56.645	-69.807
3	4.6046	60.919	-69.807
3	4.638	66.049	-69.807
3	4.6713	70.665	-71.346
3	4.7047	74.598	-71.517
3	4.7381	79.727	-71.517
3	4.7714	84.002	-71.517
3	4.8048	90.328	-71.688
3	4.8382	94.261	-71.517
3	4.8715	99.561	-71.175
3	4.9049	102.81	-71.517
3	4.9383	107.94	-69.807
3	4.9716	113.07	-70.662
3	5.005	116.49	-69.807
3	5.0384	121.62	-69.807
3	5.0717	126.75	-68.952
3	5.1051	131.02	-68.097
3	5.1385	135.3	-68.097
3	5.1718	141.11	-67.584
3	5.2052	146.24	-66.9
3	5.2386	149.83	-66.387
3	5.2719	154.96	-66.387
3	5.3053	160.09	-66.387
3	5.3387	163.51	-66.387
3	5.372	168.64	-66.387
3	5.4054	172.91	-66.387
3	5.4388	177.19	-68.097
3	5.4721	181.46	-68.097
3	5.5055	184.88	-68.097
3	5.5389	190.01	-69.807
3	5.5722	194.71	-70.234
3	5.6056	199.61	-70.793
3	5.639	204.12	-71.089
3	5.6723	208.65	-71.859
3	5.7057	213.1	-72.372
3	5.7391	218.57	-72.543
3	5.7724	223.03	-73.292
3	5.8058	227.8	-73.74
3	5.8392	232.76	-73.227
3	5.8725	237.89	-73.227
3	5.9059	242.16	-73.227
3	5.9393	246.44	-73.227
3	5.9726	251.99	-72.799
3	6.006	256.52	-72.714
3	6.0394	260.12	-71.517
3	6.0727	265.25	-71.517
3	6.1061	269.52	-71.517
3	6.1395	274.99	-70.833
3	6.1728	278.92	-69.807
3	6.2062	284.05	-69.807
3	6.2396	289.18	-68.097
3	6.2729	294.31	-68.097
3	6.3063	298.59	-68.097
3	6.3397	304.14	-68.525
3	6.373	309.19	-67.413
3	6.4064	313.12	-68.097
3	6.4398	318.25	-68.097
3	6.4731	322.52	-68.097
3	6.5065	327.75	-67.695
3	6.5399	331.93	-68.097
3	6.5732	336.2	-68.097
3	6.6066	340.48	-68.097
3	6.64	345.61	-68.952
3	6.6733	349.03	-68.952
3	6.7067	354.16	-69.807
3	6.7401	360.14	-69.807
3	6.7734	364.42	-69.807
3	6.8068	370.4	-70.662
3	6.8402	374.67	-70.662
3	6.8735	379.8	-70.662
3	6.9069	384.93	-71.517
3	6.9403	389.21	-70.662
3	6.9736	394.34	-70.662
3	7.007	399.47	-70.662
3	7.0404	404.6	-70.662
3	7.0737	408.02	-70.662
3	7.1071	413.14	-70.662
3	7.1405	418.27	-70.662
3	7.1738	422.89	-69.978
3	7.2072	427.85	-70.32
3	7.2406	431.95	-69.807
3	7.2739	436.23	-69.807
3	7.3073	442.21	-68.952
3	7.3407	446.49	-68.097
3	7.374	453.27	-67.711
3	7.4074	455.89	-65.532
3	7.4408	458.94	-65.641
3	7.4741	464.6	-67.982
3	7.5075	469.64	-68.426
3	7.5409	474.7	-69.807
3	7.5742	479.49	-70.491
3	7.6076	483.25	-70.662
3	7.641	488.38	-70.662
3	7.6743	491.8	-71.517
3	7.7077	496.93	-72.372
4	0.43377	-499.2	-134.84
4	0.46713	-493.07	-134.78
4	0.5005	-487.94	-133.93
4	0.53387	-482.81	-133.07
4	0.56723	-477.68	-133.07
4	0.6006	-472.55	-132.22
4	0.63397	-468.27	-132.22
4	0.66733	-463.14	-132.22
4	0.7007	-458.87	-132.22
4	0.73407	-453.74	-132.22
4	0.76743	-449.47	-133.07
4	0.8008	-445.19	-133.07
4	0.83417	-440.92	-133.93
4	0.86753	-435.79	-133.93
4	0.9009	-430.66	-133.93
4	0.93427	-426.56	-135.29
4	0.96763	-421.25	-134.78
4	1.001	-416.98	-134.78
4	1.0344	-411.85	-135.64
4	1.0677	-406.72	-136.49
4	1.1011	-401.59	-136.49
4	1.1345	-396.46	-136.49
4	1.1678	-391.33	-136.49
4	1.2012	-387.06	-136.49
4	1.2346	-382.78	-136.49
4	1.2679	-377.65	-136.49
4	1.3013	-372.52	-136.49
4	1.3347	-368.25	-134.78
4	1.368	-363.98	-134.78
4	1.4014	-358.85	-134.78
4	1.4348	-353.72	-133.07
4	1.4681	-348.59	-133.07
4	1.5015	-343.46	-133.07
4	1.5349	-338.33	-132.22
4	1.5682	-334.05	-131.36
4	1.6016	-328.92	-131.36
4	1.635	-324.65	-130.51
4	1.6683	-319.52	-129.65
4	1.7017	-315.67	-130.08
4	1.7351	-310.97	-128.8
4	1.7684	-307.55	-128.8
4	1.8018	-302.42	-128.8
4	1.8352	-299	-128.8
4	1.8685	-295.58	-129.65
4	1.9019	-291.82	-129.48
4	1.9353	-287.03	-129.65
4	1.9686	-282.76	-129.65
4	2.002	-278.48	-130.51
4	2.0354	-274.21	-130.51
4	2.0687	-269.93	-130.51
4	2.1021	-265.66	-130.51
4	2.1355	-261.38	-131.36
4	2.1688	-256.26	-131.36
4	2.2022	-252.84	-132.22
4	2.2356	-247.97	-132.61
4	2.2689	-242.58	-133.07
4	2.3023	-239.16	-133.07
4	2.3357	-234.03	-133.07
4	2.369	-229.75	-133.07
4	2.4024	-225.82	-133.24
4	2.4358	-220.35	-133.07
4	2.4691	-216.93	-133.07
4	2.5025	-211.8	-133.07
4	2.5359	-207.78	-132.4
4	2.5692	-203.25	-131.36
4	2.6026	-197.27	-131.36
4	2.636	-193.85	-131.36
4	2.6693	-188.72	-131.36
4	2.7027	-184.78	-131.53
4	2.7361	-178.46	-130.51
4	2.7694	-174.18	-129.65
4	2.8028	-169.91	-129.65
4	2.8362	-163.92	-129.65
4	2.8695	-160.08	-130.08
4	2.9029	-155.38	-128.8
4	2.9363	-150.25	-128.8
4	2.9696	-146.83	-128.8
4	3.003	-141.7	-128.8
4	3.0364	-137.42	-128.8
4	3.0697	-133.15	-128.8
4	3.1031	-128.87	-127.94
4	3.1365	-123.74	-127.94
4	3.1698	-118.61	-127.94
4	3.2032	-115.02	-129.14
4	3.2366	-110.06	-128.8
4	3.2699	-104.94	-128.8
4	3.3033	-99.805	-129.65
4	3.3367	-94.676	-129.65
4	3.37	-89.546	-129.65
4	3.4034	-84.417	-129.65
4	3.4368	-79.287	-129.65
4	3.4701	-75.013	-130.51
4	3.5035	-69.883	-129.65
4	3.5369	-64.754	-128.8
4	3.5702	-59.624	-128.8
4	3.6036	-54.495	-128.8
4	3.637	-49.878	-128.63
4	3.6703	-45.091	-127.09
4	3.7037	-40.816	-127.09
4	3.7371	-35.687	-127.09
4	3.7704	-30.557	-127.09
4	3.8038	-26.282	-126.23
4	3.8372	-20.877	-125.88
4	3.8705	-16.551	-126.21
4	3.9039	-10.894	-125.38
4	3.9373	-5.7644	-125.38
4	3.9706	-1.4898	-125.38
4	4.004	3.6397	-125.38
4	4.0374	7.9143	-126.23
4	4.0707	12.189	-127.09
4	4.1041	17.318	-127.09
4	4.1375	21.593	-127.09
4	4.1708	26.723	-128.8
4	4.2042	31.852	-128.8
4	4.2376	36.127	-128.8
4	4.2709	41.256	-129.65
4	4.3043	46.386	-130.51
4	4.3377	51.515	-130.51
4	4.371	56.645	-132.22
4	4.4044	61.243	-132.45
4	4.4378	66.904	-133.07
4	4.4711	71.007	-133.58
4	4.5045	76.308	-133.93
4	4.5379	80.582	-133.93
4	4.5712	85.712	-133.93
4	4.6046	90.841	-133.07
4	4.638	94.432	-133.41
4	4.6713	99.391	-132.22
4	4.7047	104.52	-132.22
4	4.7381	107.94	-132.22
4	4.7714	113.07	-132.22
4	4.8048	118.2	-130.51
4	4.8382	122.47	-130.51
4	4.8715	126.75	-129.65
4	4.9049	131.88	-128.8
4	4.9383	137.01	-128.8
4	4.9716	142.14	-127.09
4	5.005	146.41	-127.09
4	5.0384	151.54	-127.09
4	5.0717	155.82	-127.09
4	5.1051	160.94	-127.09
4	5.1385	165.22	-127.09
4	5.1718	169.49	-127.94
4	5.2052	172.91	-127.94
4	5.2386	178.04	-128.8
4	5.2719	182.32	-128.8
4	5.3053	187.45	-129.65
4	5.3387	191.72	-130.51
4	5.372	196.85	-130.51
4	5.4054	201.98	-132.22
4	5.4388	207.11	-132.22
4	5.4721	212.24	-133.07
4	5.5055	217.37	-133.93
4	5.5389	220.79	-134.78
4	5.5722	225.62	-135.13
4	5.6056	229.34	-135.64
4	5.639	234.47	-134.78
4	5.6723	237.89	-134.78
4	5.7057	243.02	-134.78
4	5.7391	247.29	-134.78
4	5.7724	250.71	-134.78
4	5.8058	254.99	-134.78
4	5.8392	259.26	-134.78
4	5.8725	263.54	-133.93
4	5.9059	267.81	-133.07
4	5.9393	272.08	-133.07
4	5.9726	276.36	-132.22
4	6.006	280.63	-131.36
4	6.0394	284.91	-130.51
4	6.0727	289.18	-130.51
4	6.1061	294.66	-129.95
4	6.1395	299.24	-129.78
4	6.1728	303.72	-130.51
4	6.2062	307.14	-130.51
4	6.2396	312.26	-130.51
4	6.2729	315.69	-130.51
4	6.3063	320.81	-130.51
4	6.3397	324.23	-130.51
4	6.373	329.36	-130.51
4	6.4064	334.49	-130.51
4	6.4398	338.77	-131.36
4	6.4731	343.9	-132.22
4	6.5065	349.03	-132.22
4	6.5399	353.4	-133.47
4	6.5732	359.29	-133.07
4	6.6066	364.42	-133.93
4	6.64	368.69	-133.93
4	6.6733	373.82	-133.93
4	6.7067	378.09	-133.93
4	6.7401	383.22	-133.93
4	6.7734	387.5	-133.93
4	6.8068	392.2	-134.35
4	6.8402	396.9	-132.22
4	6.8735	402.03	-132.22
4	6.9069	406.31	-132.22
4	6.9403	410.71	-131.16
4	6.9736	416.57	-130.51
4	7.007	421.59	-130.05
4	7.0404	425.97	-128.8
4	7.0737	431.1	-127.94
4	7.1071	435.37	-127.09
4	7.1405	440.5	-127.09
4	7.1738	445.63	-127.09
4	7.2072	453.33	-127.09
4	7.2406	455.89	-126.23
4	7.2739	459.07	-128.21
4	7.3073	464.09	-128.38
4	7.3407	468.71	-125.38
4	7.374	472.99	-128.8
4	7.4074	478.12	-128.8
4	7.4408	483.25	-128.8
4	7.4741	487.52	-128.8
4	7.5075	491.8	-130.51
4	7.5409	496.93	-130.51
5	0.53387	-496.49	-15.947
5	0.56723	-490.5	-14.237
5	0.6006	-486.23	-12.528
5	0.63397	-481.1	-10.818
5	0.66733	-476.82	-9.1078
5	0.7007	-471.69	-9.1078
5	0.73407	-468.27	-7.398
5	0.76743	-464	-6.5431
5	0.8008	-459.73	-5.6882
5	0.83417	-455.45	-5.6882
5	0.86753	-452.03	-5.6882
5	0.9009	-446.9	-5.6882
5	0.93427	-442.63	-5.6882
5	0.96763	-437.5	-5.6882
5	1.001	-433.22	-5.6882
5	1.0344	-428.09	-6.5431
5	1.0677	-422.96	-6.5431
5	1.1011	-417.83	-7.398
5	1.1345	-412.7	-7.398
5	1.1678	-407.46	-7.6928
5	1.2012	-402.45	-8.2529
5	1.2346	-397.32	-9.1078
5	1.2679	-392.19	-9.1078
5	1.3013	-387.91	-9.9628
5	1.3347	-383.64	-9.9628
5	1.368	-380.22	-9.1078
5	1.4014	-375.09	-8.2529
5	1.4348	-371.67	-8.2529
5	1.4681	-366.54	-7.398
5	1.5015	-362.26	-7.398
5	1.5349	-357.99	-5.6882
5	1.5682	-353.72	-5.6882
5	1.6016	-348.59	-4.8332
5	1.635	-343.46	-3.9783
5	1.6683	-338.33	-3.9783
5	1.7017	-334.05	-2.2685
5	1.7351	-329.78	-1.4136
5	1.7684	-324.65	-0.55866
5	1.8018	-319.52	1.1512
5	1.8352	-315.25	1.1512
5	1.8685	-310.12	2.861
5	1.9019	-305.84	2.861
5	1.9353	-301.57	2.861
5	1.9686	-297.45	3.6004
5	2.002	-293.77	3.7028
5	2.0354	-289.6	2.861
5	2.0687	-285.32	2.861
5	2.1021	-281.05	2.0061
5	2.1355	-276.77	2.0061
5	2.1688	-271.64	1.1512
5	2.2022	-267.37	0.29626
5	2.2356	-262.24	0.29626
5	2.2689	-258.82	-0.55866
5	2.3023	-253.69	-1.4136
5	2.3357	-248.56	-1.4136
5	2.369	-243.43	-2.2685
5	2.4024	-238.3	-3.1234
5	2.4358	-234.03	-3.1234
5	2.4691	-229.75	-3.1234
5	2.5025	-225.48	-3.1234
5	2.5359	-221.2	-3.1234
5	2.5692	-216.93	-3.1234
5	2.6026	-211.8	-2.2685
5	2.636	-208.38	-1.4136
5	2.6693	-204.1	-1.4136
5	2.7027	-199.83	-1.4136
5	2.7361	-194.7	-0.55866
5	2.7694	-190.43	-0.55866
5	2.8028	-186.15	0.29626
5	2.8362	-181.88	0.29626
5	2.8695	-176.75	2.0061
5	2.9029	-171.62	2.0061
5	2.9363	-166.49	3.7159
5	2.9696	-163.07	3.7159
5	3.003	-157.94	5.4258
5	3.0364	-152.81	5.4258
5	3.0697	-147.68	5.4258
5	3.1031	-142.55	5.4258
5	3.1365	-138.11	5.9387
5	3.1698	-134	5.4258
5	3.2032	-129.73	5.4258
5	3.2366	-124.6	4.5709
5	3.2699	-119.47	4.5709
5	3.3033	-115.19	3.7159
5	3.3367	-110.92	3.7159
5	3.37	-105.79	2.861
5	3.4034	-101.52	2.861
5	3.4368	-96.386	2.0061
5	3.4701	-91.156	0.74887
5	3.5035	-87.837	0.29626
5	3.5369	-82.707	-1.4136
5	3.5702	-77.578	-1.4136
5	3.6036	-73.303	-1.4136
5	3.637	-69.028	-1.4136
5	3.6703	-63.899	-1.4136
5	3.7037	-59.624	0.29626
5	3.7371	-55.35	0.29626
5	3.7704	-51.93	0.29626
5	3.8038	-46.8	1.1512
5	3.8372	-43.381	2.0061
5	3.8705	-38.251	2.0061
5	3.9039	-33.977	2.861
5	3.9373	-29.702	3.7159
5	3.9706	-23.718	3.7159
5	4.004	-19.946	4.8726
5	4.0374	-15.339	6.6227
5	4.0707	-10.403	7.4019
5	4.1041	-6.342	8.0367
5	4.1375	-2.3447	9.7004
5	4.1708	2.7848	9.7004
5	4.2042	7.9143	9.7004
5	4.2376	11.334	9.7004
5	4.2709	16.464	9.7004
5	4.3043	21.593	9.7004
5	4.3377	25.013	9.7004
5	4.371	30.142	9.7004
5	4.4044	35.272	7.9905
5	4.4378	38.691	7.9905
5	4.4711	43.821	7.1356
5	4.5045	48.95	7.1356
5	4.5379	53.396	5.9387
5	4.5712	57.5	5.4258
5	4.6046	62.629	3.7159
5	4.638	67.759	3.7159
5	4.6713	72.033	3.7159
5	4.7047	77.163	3.7159
5	4.7381	81.437	3.7159
5	4.7714	86.567	3.7159
5	4.8048	91.696	4.5709
5	4.8382	96.826	4.5709
5	4.8715	101.1	6.2807
5	4.9049	106.23	6.2807
5	4.9383	111.36	6.2807
5	4.9716	114.78	7.1356
5	5.005	119.91	7.9905
5	5.0384	124.18	7.9905
5	5.0717	128.46	8.8454
5	5.1051	133.59	9.7004
5	5.1385	138.72	10.555
5	5.1718	143.04	11.688
5	5.2052	148.12	12.265
5	5.2386	153.25	13.12
5	5.2719	156.67	13.12
5	5.3053	161.8	13.975
5	5.3387	166.07	13.975
5	5.372	170.35	13.975
5	5.4054	175.82	13.804
5	5.4388	179.75	13.12
5	5.4721	184.88	11.41
5	5.5055	188.3	11.41
5	5.5389	194.29	10.555
5	5.5722	198.56	9.7004
5	5.6056	203.69	9.7004
5	5.639	208.82	7.9905
5	5.6723	213.1	7.9905
5	5.7057	219.08	6.2807
5	5.7391	224.21	5.4258
5	5.7724	229.34	3.7159
5	5.8058	234.47	2.861
5	5.8392	238.74	2.861
5	5.8725	243.87	2.0061
5	5.9059	249	2.861
5	5.9393	253.28	2.0061
5	5.9726	257.55	2.861
5	6.006	261.82	2.861
5	6.0394	267.16	3.6656
5	6.0727	270.64	4.1763
5	6.1061	275.5	4.5709
5	6.1395	280.63	4.5709
5	6.1728	284.91	4.5709
5	6.2062	290.04	4.5709
5	6.2396	294.74	6.7081
5	6.2729	299.44	6.2807
5	6.3063	304.57	7.9905
5	6.3397	309.7	8.8454
5	6.373	314.66	10.213
5	6.4064	319.96	9.7004
5	6.4398	325.09	10.555
5	6.4731	330.22	10.555
5	6.5065	333.64	10.555
5	6.5399	338.77	9.7004
5	6.5732	343.9	8.8454
5	6.6066	347.32	8.8454
5	6.64	352.45	7.9905
5	6.6733	357.92	7.3066
5	6.7067	361.85	6.2807
5	6.7401	366.98	6.2807
5	6.7734	372.11	5.4258
5	6.8068	377.24	4.5709
5	6.8402	382.37	3.7159
5	6.8735	387.5	2.861
5	6.9069	392.63	2.0061
5	6.9403	398.61	2.0061
5	6.9736	404.17	1.5786
5	7.007	408.87	1.1512
5	7.0404	413.14	1.1512
5	7.0737	417.35	2.5322
5	7.1071	422.55	2.861
5	7.1405	425.97	2.861
5	7.1738	431.1	4.5709
5	7.2072	434.52	4.5709
5	7.2406	439.65	4.5709
5	7.2739	443.92	6.2807
5	7.3073	447.34	7.1356
5	7.3407	454.18	7.9905
5	7.374	456.75	9.7004
5	7.4074	461.7	10.042
5	7.4408	466.32	11.752
5	7.4741	470.62	12.943
5	7.5075	475.55	13.12
5	7.5409	479.83	13.12
5	7.5742	484.96	13.975
5	7.6076	490.04	14.629
5	7.641	494.36	14.83
5	7.6743	498.64	14.83
6	0.6006	-497.34	84.933
6	0.63397	-492.21	85.788
6	0.66733	-486.23	85.788
6	0.7007	-483.66	85.788
6	0.73407	-476.82	85.788
6	0.76743	-470.84	85.788
6	0.8008	-464.86	87.498
6	0.83417	-459.73	87.498
6	0.86753	-454.6	87.498
6	0.9009	-449.47	89.208
6	0.93427	-445.19	89.208
6	0.96763	-440.92	90.063
6	1.001	-435.79	90.063
6	1.0344	-432.37	89.208
6	1.0677	-427.24	89.208
6	1.1011	-422.54	88.78
6	1.1345	-418.69	89.208
6	1.1678	-413.56	87.498
6	1.2012	-408.94	88.182
6	1.2346	-405.01	87.498
6	1.2679	-399.88	86.643
6	1.3013	-394.75	85.788
6	1.3347	-389.62	84.078
6	1.368	-385.35	82.368
6	1.4014	-380.22	82.368
6	1.4348	-375.09	80.659
6	1.4681	-369.96	80.659
6	1.5015	-364.66	80.146
6	1.5349	-361.41	80.659
6	1.5682	-356.28	80.659
6	1.6016	-351.15	80.659
6	1.635	-345.59	80.231
6	1.6683	-340.46	80.231
6	1.7017	-334.91	80.659
6	1.7351	-329.78	80.659
6	1.7684	-324.65	80.659
6	1.8018	-319.52	80.659
6	1.8352	-313.54	81.513
6	1.8685	-308.4	82.368
6	1.9019	-303.28	83.223
6	1.9353	-298.15	84.078
6	1.9686	-293.02	84.078
6	2.002	-289.6	85.788
6	2.0354	-284.47	85.788
6	2.0687	-280.19	85.788
6	2.1021	-276.77	85.788
6	2.1355	-271.64	85.788
6	2.1688	-267.37	85.788
6	2.2022	-263.1	86.643
6	2.2356	-257.96	85.788
6	2.2689	-253.69	86.643
6	2.3023	-249.42	85.788
6	2.3357	-244.29	86.643
6	2.369	-240.18	86.301
6	2.4024	-235.74	85.788
6	2.4358	-230.61	85.788
6	2.4691	-226.33	84.933
6	2.5025	-221.2	85.788
6	2.5359	-216.93	85.788
6	2.5692	-211.8	85.788
6	2.6026	-207.1	86.216
6	2.636	-202.6	86.555
6	2.6693	-198.12	87.498
6	2.7027	-193.85	87.498
6	2.7361	-189.57	88.353
6	2.7694	-184.44	89.208
6	2.8028	-179.31	89.208
6	2.8362	-175.89	90.918
6	2.8695	-170.76	90.918
6	2.9029	-165.63	92.627
6	2.9363	-160.5	94.337
6	2.9696	-155.89	95.021
6	3.003	-151.96	96.047
6	3.0364	-146.83	97.757
6	3.0697	-142.12	97.329
6	3.1031	-138.28	97.757
6	3.1365	-134	97.757
6	3.1698	-129.73	97.757
6	3.2032	-125.45	97.757
6	3.2366	-121.18	98.612
6	3.2699	-116.9	99.467
6	3.3033	-112.63	99.467
6	3.3367	-108.35	99.467
6	3.37	-103.22	99.467
6	3.4034	-98.096	99.467
6	3.4368	-93.821	99.467
6	3.4701	-88.691	98.612
6	3.5035	-83.562	98.612
6	3.5369	-78.432	98.612
6	3.5702	-73.303	98.612
6	3.6036	-69.028	99.467
6	3.637	-64.326	99.039
6	3.6703	-60.479	99.467
6	3.7037	-55.521	99.98
6	3.7371	-51.417	100.49
6	3.7704	-47.655	100.32
6	3.8038	-42.526	101.18
6	3.8372	-38.08	100.66
6	3.8705	-32.78	101.01
6	3.9039	-25.427	101.18
6	3.9373	-21.837	102.37
6	3.9706	-18.588	102.89
6	4.004	-14.313	102.89
6	4.0374	-9.184	104.6
6	4.0707	-5.0804	105.11
6	4.1041	0.049084	105.11
6	4.1375	3.6397	104.6
6	4.1708	8.7693	104.6
6	4.2042	12.189	104.6
6	4.2376	17.318	104.6
6	4.2709	20.738	104.6
6	4.3043	25.868	105.45
6	4.3377	30.997	105.45
6	4.371	36.127	104.6
6	4.4044	39.546	104.6
6	4.4378	44.676	104.6
6	4.4711	49.805	102.89
6	4.5045	54.935	102.89
6	4.5379	60.064	102.89
6	4.5712	63.484	102.89
6	4.6046	68.614	102.89
6	4.638	73.316	102.46
6	4.6713	77.163	102.89
6	4.7047	81.779	102.72
6	4.7381	85.712	102.89
6	4.7714	90.841	102.89
6	4.8048	95.543	102.46
6	4.8382	99.391	102.03
6	4.8715	104.52	102.03
6	4.9049	109.65	102.89
6	4.9383	114.78	102.89
6	4.9716	119.91	103.74
6	5.005	125.04	104.6
6	5.0384	130.17	104.6
6	5.0717	135.47	104.94
6	5.1051	140.43	104.6
6	5.1385	145.56	104.6
6	5.1718	148.98	104.6
6	5.2052	154.1	104.6
6	5.2386	158.55	105.79
6	5.2719	162.65	104.6
6	5.3053	167.78	104.6
6	5.3387	172.91	104.6
6	5.372	177.62	105.02
6	5.4054	181.46	103.74
6	5.4388	187.62	103.4
6	5.4721	192.58	102.03
6	5.5055	197.71	102.03
6	5.5389	203.69	101.18
6	5.5722	208.82	100.32
6	5.6056	213.95	100.32
6	5.639	218.22	100.32
6	5.6723	223.35	100.32
6	5.7057	228.48	100.32
6	5.7391	232.76	100.32
6	5.7724	237.03	100.32
6	5.8058	242.16	100.32
6	5.8392	247.29	100.32
6	5.8725	252.25	98.954
6	5.9059	257.55	98.612
6	5.9393	262.08	99.381
6	5.9726	267.21	99.618
6	6.006	272.08	100.32
6	6.0394	277.21	100.32
6	6.0727	282.34	100.32
6	6.1061	288.33	100.32
6	6.1395	293.46	101.18
6	6.1728	299.44	100.32
6	6.2062	304.57	100.32
6	6.2396	308.85	100.32
6	6.2729	313.98	100.32
6	6.3063	318.25	98.612
6	6.3397	322.52	98.612
6	6.373	326.95	97.505
6	6.4064	331.93	96.902
6	6.4398	336.2	96.047
6	6.4731	341.33	95.192
6	6.5065	346.46	94.337
6	6.5399	351.59	91.772
6	6.5732	356.55	91.43
6	6.6066	361.85	90.063
6	6.64	366.98	90.063
6	6.6733	372.96	89.208
6	6.7067	378.09	90.063
6	6.7401	383.22	90.063
6	6.7734	389.21	90.063
6	6.8068	394.34	90.063
6	6.8402	399.47	90.063
6	6.8735	404.6	90.063
6	6.9069	408.87	90.063
6	6.9403	414	90.063
6	6.9736	419.13	90.063
6	7.007	425.11	90.063
6	7.0404	431.95	91.772
6	7.0737	437.08	91.772
6	7.1071	443.07	93.482
6	7.1405	449.05	93.482
6	7.1738	455.04	96.047
6	7.2072	460.17	96.047
6	7.2406	465.3	96.047
6	7.2739	469.31	95.278
6	7.3073	474.7	95.192
6	7.3407	479.83	95.192
6	7.374	484.1	96.047
6	7.4074	488.38	95.192
6	7.4408	493.51	96.047
6	7.4741	498.64	96.047
7	1.2346	-497.34	34.493
7	1.2679	-492.57	35.377
7	1.3013	-487.08	34.493
7	1.3347	-484.88	35.297
7	1.368	-477.51	36.716
7	1.4014	-473.4	37.058
7	1.4348	-468.79	37.229
7	1.4681	-463.14	36.203
7	1.5015	-459.04	37.4
7	1.5349	-454.6	36.203
7	1.5682	-450.15	36.716
7	1.6016	-444.68	36.032
7	1.635	-439.21	35.348
7	1.6683	-434.08	35.348
7	1.7017	-428.95	35.348
7	1.7351	-424	34.935
7	1.7684	-418.69	33.638
7	1.8018	-413.56	33.638
7	1.8352	-408.43	33.638
7	1.8685	-403.76	33.901
7	1.9019	-399.76	33.343
7	1.9353	-394.75	33.638
7	1.9686	-389.62	33.638
7	2.002	-385.52	33.98
7	2.0354	-381.14	34.164
7	2.0687	-376.29	34.322
7	2.1021	-372.1	34.066
7	2.1355	-367.42	33.965
7	2.1688	-362.61	34.322
7	2.2022	-357.14	33.638
7	2.2356	-352.52	34.664
7	2.2689	-347.73	34.493
7	2.3023	-342.6	34.493
7	2.3357	-337.99	35.519
7	2.369	-332.86	35.519
7	2.4024	-328.07	35.348
7	2.4358	-322.94	34.493
7	2.4691	-317.81	35.348
7	2.5025	-313.54	35.348
7	2.5359	-309.26	35.348
7	2.5692	-304.47	36.032
7	2.6026	-299	34.493
7	2.636	-295.58	34.493
7	2.6693	-290.45	34.493
7	2.7027	-286.18	33.638
7	2.7361	-281.05	33.638
7	2.7694	-275.92	33.638
7	2.8028	-270.92	32.98
7	2.8362	-266.51	31.928
7	2.8695	-261.38	31.928
7	2.9029	-257.11	31.928
7	2.9363	-251.98	31.928
7	2.9696	-247.71	31.928
7	3.003	-243.43	31.928
7	3.0364	-238.99	33.296
7	3.0697	-235.18	33.286
7	3.1031	-230.18	33.211
7	3.1365	-225.65	33.98
7	3.1698	-220.69	34.322
7	3.2032	-216.25	33.98
7	3.2366	-211.8	33.638
7	3.2699	-206.67	32.783
7	3.3033	-202.4	33.638
7	3.3367	-197.27	34.493
7	3.37	-192.99	34.493
7	3.4034	-188.72	35.348
7	3.4368	-183.59	35.348
7	3.4701	-179.31	35.348
7	3.5035	-174.18	35.348
7	3.5369	-169.05	35.348
7	3.5702	-165.63	35.348
7	3.6036	-160.5	35.348
7	3.637	-155.38	35.348
7	3.6703	-150.25	35.348
7	3.7037	-145.12	35.348
7	3.7371	-141.37	35.282
7	3.7704	-136.57	35.348
7	3.8038	-131.44	34.493
7	3.8372	-126.08	34.197
7	3.8705	-121.18	33.638
7	3.9039	-116.05	33.638
7	3.9373	-111.77	33.638
7	3.9706	-106.65	33.638
7	4.004	-103.05	34.151
7	4.0374	-98.096	35.348
7	4.0707	-93.821	35.348
7	4.1041	-88.691	35.348
7	4.1375	-85.272	35.348
7	4.1708	-80.142	35.348
7	4.2042	-75.013	35.348
7	4.2376	-70.738	36.203
7	4.2709	-66.463	36.203
7	4.3043	-61.334	37.058
7	4.3377	-56.205	37.058
7	4.371	-51.502	37.485
7	4.4044	-46.8	37.913
7	4.4378	-42.526	37.913
7	4.4711	-37.068	39.557
7	4.5045	-33.122	38.768
7	4.5379	-25.427	38.768
7	4.5712	-22.008	39.623
7	4.6046	-18.562	40.004
7	4.638	-14.313	38.768
7	4.6713	-9.184	38.768
7	4.7047	-5.7644	38.768
7	4.7381	-0.63484	38.768
7	4.7714	3.6397	38.768
7	4.8048	8.7693	37.913
7	4.8382	13.044	37.913
7	4.8715	18.173	37.058
7	4.9049	22.961	37.229
7	4.9383	27.407	36.716
7	4.9716	32.365	36.374
7	5.005	37.837	35.348
7	5.0384	41.492	36.468
7	5.0717	45.873	36.374
7	5.1051	50.66	37.058
7	5.1385	54.935	37.058
7	5.1718	60.064	37.913
7	5.2052	63.997	37.742
7	5.2386	68.614	37.913
7	5.2719	73.316	38.34
7	5.3053	78.018	38.768
7	5.3387	82.292	38.768
7	5.372	86.994	39.195
7	5.4054	91.959	40.083
7	5.4388	95.971	40.477
7	5.4721	101.1	40.477
7	5.5055	106.23	41.332
7	5.5389	111.36	42.187
7	5.5722	116.15	42.871
7	5.6056	122.05	43.47
7	5.639	126.75	43.897
7	5.6723	131.19	43.555
7	5.7057	135.72	43.47
7	5.7391	140.43	43.042
7	5.7724	145.56	43.897
7	5.8058	148.98	43.042
7	5.8392	153.42	43.555
7	5.8725	158.38	43.897
7	5.9059	163	43.213
7	5.9393	167.78	42.187
7	5.9726	172.06	42.187
7	6.006	177.19	42.187
7	6.0394	182.32	42.187
7	6.0727	186.59	42.187
7	6.1061	191.72	42.187
7	6.1395	196.85	42.187
7	6.1728	201.64	42.871
7	6.2062	206.26	43.042
7	6.2396	210.53	43.897
7	6.2729	214.8	43.897
7	6.3063	219.08	43.897
7	6.3397	224.21	43.897
7	6.373	227.63	43.897
7	6.4064	232.42	44.581
7	6.4398	237.89	45.607
7	6.4731	241.31	45.607
7	6.5065	246.44	45.607
7	6.5399	251.57	45.607
7	6.5732	255.84	45.607
7	6.6066	261.4	46.889
7	6.64	265.93	46.804
7	6.6733	271.66	46.889
7	6.7067	275.5	47.317
7	6.7401	280.63	47.317
7	6.7734	285.76	47.317
7	6.8068	290.89	47.317
7	6.8402	295.68	46.633
7	6.8735	300.47	46.12
7	6.9069	304.57	45.607
7	6.9403	309.7	45.607
7	6.9736	314.83	45.607
7	7.007	319.96	45.607
7	7.0404	325.09	45.607
7	7.0737	330.65	44.325
7	7.1071	335.35	43.897
7	7.1405	340.48	43.897
7	7.1738	345.61	43.897
7	7.2072	350.74	45.607
7	7.2406	355.69	45.094
7	7.2739	360.57	45.179
7	7.3073	364.42	45.607
7	7.3407	369.55	45.607
7	7.374	374.67	45.607
7	7.4074	378.09	45.607
7	7.4408	383.22	45.607
7	7.4741	387.5	47.317
7	7.5075	391.77	47.317
7	7.5409	396.9	47.317
7	7.5742	402.03	47.317
7	7.6076	406.31	47.317
7	7.641	411.44	47.317
7	7.6743	417.42	48.172
7	7.7077	422.55	49.027
7	7.7411	427.25	48.599
7	7.7744	432.81	49.027
7	7.8078	437.94	47.317
7	7.8412	442.21	48.172
7	7.8745	447.34	47.317
7	7.9079	453.33	47.317
7	7.9413	456.92	46.975
7	7.9746	460.68	46.291
7	8.008	465.72	46.034
7	8.0414	470.43	45.607
7	8.0747	475.55	45.607
7	8.1081	480.68	45.607
7	8.1415	485.81	45.607
7	8.1748	490.94	45.607
7	8.2082	496.07	45.607
8	1.368	-496.49	-76.646
8	1.4014	-492.21	-74.082
8	1.4348	-487.94	-74.936
8	1.4681	-482.81	-74.082
8	1.5015	-479.39	-73.227
8	1.5349	-474.26	-70.662
8	1.5682	-471.39	-71.165
8	1.6016	-466.57	-69.807
8	1.635	-462.29	-68.952
8	1.6683	-458.02	-69.807
8	1.7017	-453.74	-69.807
8	1.7351	-448.61	-70.662
8	1.7684	-445.19	-71.517
8	1.8018	-440.06	-72.372
8	1.8352	-434.93	-73.227
8	1.8685	-429.8	-73.227
8	1.9019	-426.21	-73.74
8	1.9353	-419.55	-74.936
8	1.9686	-415.17	-76.153
8	2.002	-409.29	-76.646
8	2.0354	-405.44	-76.219
8	2.0687	-400.74	-78.356
8	2.1021	-396.71	-79.362
8	2.1355	-392.5	-79.656
8	2.1688	-388.77	-80.066
8	2.2022	-385.35	-79.211
8	2.2356	-381.42	-79.382
8	2.2689	-378.08	-77.929
8	2.3023	-374.75	-79.04
8	2.3357	-369.96	-79.211
8	2.369	-366.88	-78.185
8	2.4024	-361.41	-79.211
8	2.4358	-357.99	-78.356
8	2.4691	-352.86	-77.501
8	2.5025	-349.01	-76.219
8	2.5359	-343.46	-76.646
8	2.5692	-337.47	-75.791
8	2.6026	-332.34	-74.082
8	2.636	-327.21	-73.227
8	2.6693	-322.08	-72.372
8	2.7027	-316.95	-72.372
8	2.7361	-312.81	-71.32
8	2.7694	-307.89	-69.978
8	2.8028	-303.28	-70.662
8	2.8362	-299.86	-69.807
8	2.8695	-294.9	-70.32
8	2.9029	-290.45	-70.662
8	2.9363	-286.18	-70.662
8	2.9696	-281.05	-70.662
8	3.003	-277.97	-69.636
8	3.0364	-272.5	-70.662
8	3.0697	-268.05	-70.32
8	3.1031	-263.1	-71.517
8	3.1365	-258.82	-71.517
8	3.1698	-253.69	-70.662
8	3.2032	-248.56	-73.227
8	3.2366	-243.43	-73.227
8	3.2699	-240.01	-71.517
8	3.3033	-234.88	-74.082
8	3.3367	-229.75	-74.082
8	3.37	-226.33	-73.227
8	3.4034	-222.16	-72.774
8	3.4368	-217.78	-72.372
8	3.4701	-213.51	-71.517
8	3.5035	-210.09	-71.517
8	3.5369	-204.96	-70.662
8	3.5702	-201.54	-70.662
8	3.6036	-196.41	-70.662
8	3.637	-191.28	-70.662
8	3.6703	-187.86	-70.662
8	3.7037	-182.73	-69.807
8	3.7371	-177.6	-68.097
8	3.7704	-172.52	-69.153
8	3.8038	-166.49	-68.097
8	3.8372	-161.36	-68.097
8	3.8705	-157.6	-67.413
8	3.9039	-152.81	-66.387
8	3.9373	-147.68	-68.097
8	3.9706	-142.55	-68.952
8	4.004	-138.96	-68.61
8	4.0374	-133.15	-69.807
8	4.0707	-128.87	-69.807
8	4.1041	-125.45	-68.952
8	4.1375	-121.18	-69.807
8	4.1708	-116.56	-71.688
8	4.2042	-111.71	-72.898
8	4.2376	-106.65	-74.082
8	4.2709	-103.05	-73.74
8	4.3043	-97.888	-76.254
8	4.3377	-92.966	-76.646
8	4.371	-87.837	-77.501
8	4.4044	-83.562	-77.501
8	4.4378	-79.287	-78.356
8	4.4711	-74.158	-78.356
8	4.5045	-70.738	-78.356
8	4.5379	-65.609	-78.356
8	4.5712	-62.189	-78.356
8	4.6046	-57.059	-78.356
8	4.638	-53.64	-76.646
8	4.6713	-50.049	-77.159
8	4.7047	-44.663	-76.219
8	4.7381	-40.224	-76.186
8	4.7714	-34.832	-76.646
8	4.8048	-30.557	-74.936
8	4.8382	-24.453	-75.808
8	4.8715	-20.298	-73.227
8	4.9049	-15.743	-72.74
8	4.9383	-11.749	-71.517
8	4.9716	-6.6193	-71.517
8	5.005	-2.5157	-71.004
8	5.0384	2.7848	-71.517
8	5.0717	7.9143	-71.517
8	5.1051	11.334	-71.517
8	5.1385	16.464	-71.517
8	5.1718	19.883	-69.807
8	5.2052	25.013	-71.517
8	5.2386	30.142	-71.517
8	5.2719	33.562	-72.372
8	5.3053	38.264	-71.089
8	5.3387	43.771	-72.171
8	5.372	48.096	-73.227
8	5.4054	52.028	-73.398
8	5.4388	57.5	-74.082
8	5.4721	61.774	-74.936
8	5.5055	66.904	-74.936
8	5.5389	71.178	-74.936
8	5.5722	75.453	-74.936
8	5.6056	79.727	-74.936
8	5.639	84.002	-74.936
8	5.6723	88.277	-74.936
8	5.7057	92.551	-74.936
8	5.7391	96.826	-74.936
8	5.7724	101.96	-74.936
8	5.8058	105.38	-73.227
8	5.8392	109.48	-73.569
8	5.8725	114.78	-74.082
8	5.9059	119.05	-73.227
8	5.9393	124.18	-73.227
8	5.9726	128.75	-72.602
8	6.006	134.44	-71.517
8	6.0394	139.57	-71.517
8	6.0727	144.7	-71.517
8	6.1061	148.98	-71.517
8	6.1395	153.25	-71.517
8	6.1728	158.38	-71.517
8	6.2062	163	-71.688
8	6.2396	166.93	-71.517
8	6.2729	172.06	-73.227
8	6.3063	176.76	-72.799
8	6.3397	180.61	-74.936
8	6.373	185.74	-74.936
8	6.4064	190.01	-75.791
8	6.4398	195.14	-76.646
8	6.4731	198.99	-76.219
8	6.5065	204.54	-78.356
8	6.5399	209.68	-79.211
8	6.5732	213.95	-77.501
8	6.6066	218.65	-78.784
8	6.64	222.93	-79.639
8	6.6733	228.06	-79.639
8	6.7067	233.19	-79.639
8	6.7401	237.58	-79.621
8	6.7734	241.99	-79.553
8	6.8068	246.01	-78.784
8	6.8402	251.14	-78.784
8	6.8735	255.84	-79.211
8	6.9069	260.54	-77.929
8	6.9403	265.25	-78.356
8	6.9736	269.52	-78.356
8	7.007	274.65	-76.646
8	7.0404	279.78	-75.791
8	7.0737	285.76	-74.936
8	7.1071	291.75	-73.227
8	7.1405	296.45	-71.089
8	7.1738	302.01	-71.517
8	7.2072	307.14	-71.517
8	7.2406	312.26	-71.517
8	7.2739	316.97	-70.234
8	7.3073	322.52	-71.517
8	7.3407	327.65	-71.517
8	7.374	331.42	-71.688
8	7.4074	336.2	-72.372
8	7.4408	341.33	-73.227
8	7.4741	346.46	-73.227
8	7.5075	350.31	-73.654
8	7.5409	355.87	-74.936
8	7.5742	360.31	-75.45
8	7.6076	365.78	-76.475
8	7.641	371.25	-78.356
8	7.6743	375.53	-78.356
8	7.7077	380.66	-78.356
8	7.7411	385.79	-78.356
8	7.7744	390.92	-78.356
8	7.8078	395.19	-78.356
8	7.8412	399.13	-77.33
8	7.8745	404.17	-76.219
8	7.9079	408.02	-76.646
8	7.9413	413.14	-76.646
8	7.9746	416.74	-76.304
8	8.008	422.55	-76.646
8	8.0414	426.31	-75.108
8	8.0747	431.95	-74.936
8	8.1081	435.68	-74.585
8	8.1415	441.36	-73.227
8	8.1748	446.49	-73.227
8	8.2082	452.22	-72.187
8	8.2416	457.6	-71.517
8	8.2749	462.73	-71.517
8	8.3083	468.37	-71.346
8	8.3417	472.13	-71.517
8	8.375	478.12	-71.517
8	8.4084	482.74	-72.201
8	8.4418	487.1	-71.944
8	8.4751	491.8	-73.227
8	8.5085	496.93	-73.227
9	1.4014	-499.91	138.79
9	1.4348	-495.03	138.94
9	1.4681	-490.5	137.94
9	1.5015	-485.37	137.94
9	1.5349	-481.1	137.94
9	1.5682	-476.82	137.94
9	1.6016	-471.69	137.08
9	1.635	-467.91	137.84
9	1.6683	-463.66	137.25
9	1.7017	-458.87	137.08
9	1.7351	-455.36	137.38
9	1.7684	-450.32	136.23
9	1.8018	-446.9	136.23
9	1.8352	-441.77	136.23
9	1.8685	-437.5	136.23
9	1.9019	-433.22	136.23
9	1.9353	-428.09	136.23
9	1.9686	-422.96	136.23
9	2.002	-418.69	136.23
9	2.0354	-413.56	137.94
9	2.0687	-409.29	137.94
9	2.1021	-404.16	137.94
9	2.1355	-399.03	137.94
9	2.1688	-394.75	137.94
9	2.2022	-390.48	137.94
9	2.2356	-385.35	137.94
9	2.2689	-381.93	137.94
9	2.3023	-376.8	137.08
9	2.3357	-372.52	136.23
9	2.369	-368.25	136.23
9	2.4024	-363.12	135.37
9	2.4358	-358.85	134.52
9	2.4691	-353.72	133.66
9	2.5025	-349.44	132.81
9	2.5359	-344.31	132.81
9	2.5692	-340.89	131.1
9	2.6026	-336.62	131.1
9	2.636	-331.49	131.1
9	2.6693	-327.21	131.1
9	2.7027	-323.79	131.1
9	2.7361	-319.52	131.1
9	2.7694	-315.25	131.1
9	2.8028	-311.82	131.1
9	2.8362	-307.55	131.1
9	2.8695	-303.28	131.1
9	2.9029	-298.15	131.1
9	2.9363	-294.73	131.1
9	2.9696	-289.6	131.1
9	3.003	-284.47	131.1
9	3.0364	-280.54	131.78
9	3.0697	-275.92	132.81
9	3.1031	-270.79	132.81
9	3.1365	-265.66	132.81
9	3.1698	-262.24	132.81
9	3.2032	-257.11	132.81
9	3.2366	-251.98	132.81
9	3.2699	-248.56	132.81
9	3.3033	-243.43	132.81
9	3.3367	-238.3	132.81
9	3.37	-234.88	132.81
9	3.4034	-227.19	132.81
9	3.4368	-222.06	132.81
9	3.4701	-216.93	131.95
9	3.5035	-213.71	131.82
9	3.5369	-208.38	131.1
9	3.5702	-206.67	131.1
9	3.6036	-201.19	130.65
9	3.637	-198.91	132.28
9	3.6703	-192.14	132.81
9	3.7037	-187.86	132.81
9	3.7371	-185.98	133.15
9	3.7704	-181.88	133.66
9	3.8038	-177.77	134.18
9	3.8372	-173.33	134.52
9	3.8705	-169.05	134.52
9	3.9039	-164.78	135.37
9	3.9373	-157.09	136.23
9	3.9706	-154.52	136.23
9	4.004	-151.1	136.23
9	4.0374	-145.97	137.94
9	4.0707	-140.84	137.94
9	4.1041	-137.42	137.94
9	4.1375	-132.29	137.94
9	4.1708	-127.16	136.23
9	4.2042	-123.74	136.23
9	4.2376	-119.47	136.23
9	4.2709	-115.19	136.23
9	4.3043	-111.26	135.2
9	4.3377	-106.65	134.52
9	4.371	-102.37	134.52
9	4.4044	-98.096	133.66
9	4.4378	-92.966	132.81
9	4.4711	-89.546	132.81
9	4.5045	-85.272	131.95
9	4.5379	-79.8	130.93
9	4.5712	-75.013	131.1
9	4.6046	-71.593	131.1
9	4.638	-67.147	130.59
9	4.6713	-63.044	131.1
9	4.7047	-56.707	130.8
9	4.7381	-53.891	130.95
9	4.7714	-48.963	131
9	4.8048	-44.236	131.1
9	4.8382	-39.961	131.1
9	4.8715	-35.687	131.1
9	4.9049	-29.702	131.1
9	4.9383	-25.855	130.67
9	4.9716	-21.153	131.95
9	5.005	-18.588	132.81
9	5.0384	-12.604	132.81
9	5.0717	-8.3291	132.81
9	5.1051	-3.1996	132.81
9	5.1385	0.56201	133.83
9	5.1718	4.8366	133.83
9	5.2052	8.7693	132.81
9	5.2386	15.609	132.81
9	5.2719	19.028	132.81
9	5.3053	24.158	132.81
9	5.3387	26.521	131.05
9	5.372	32.707	131.1
9	5.4054	35.272	131.1
9	5.4388	37.837	130.24
9	5.4721	42.111	129.39
9	5.5055	47.241	129.39
9	5.5389	53.225	129.39
9	5.5722	55.79	129.39
9	5.6056	60.919	129.39
9	5.639	66.049	129.39
9	5.6723	69.468	129.39
9	5.7057	75.453	129.39
9	5.7391	79.385	129.56
9	5.7724	84.739	129.68
9	5.8058	89.987	131.1
9	5.8392	92.602	130.9
9	5.8725	98.536	131.1
9	5.9059	102.47	131.27
9	5.9393	106.74	131.27
9	5.9726	111.36	132.81
9	6.006	116.49	132.81
9	6.0394	120.76	134.52
9	6.0727	122.99	134.35
9	6.1061	130	134.18
9	6.1395	134.44	136.23
9	6.1728	139.57	136.23
9	6.2062	143.85	136.23
9	6.2396	149.66	135.89
9	6.2729	153.59	136.06
9	6.3063	158.38	136.23
9	6.3397	162.71	136.38
9	6.373	166.93	136.23
9	6.4064	172.06	136.23
9	6.4398	176.33	136.23
9	6.4731	180.61	136.23
9	6.5065	185.74	135.37
9	6.5399	189.89	133.34
9	6.5732	195	133.27
9	6.6066	198.99	133.24
9	6.64	204.54	133.66
9	6.6733	210.53	133.66
9	6.7067	213.1	133.66
9	6.7401	217.71	134.35
9	6.7734	222.5	134.52
9	6.8068	228.48	134.52
9	6.8402	231.05	134.52
9	6.8735	236.01	135.03
9	6.9069	239.6	135.37
9	6.9403	244.73	136.23
9	6.9736	249.86	136.23
9	7.007	254.13	136.23
9	7.0404	259.26	136.23
9	7.0737	263.54	136.23
9	7.1071	269.52	137.08
9	7.1405	273.79	137.08
9	7.1738	278.92	137.08
9	7.2072	284.05	137.08
9	7.2406	289.18	137.08
9	7.2739	294.31	137.08
9	7.3073	298.59	136.23
9	7.3407	304.23	135.54
9	7.374	308.85	135.37
9	7.4074	313.98	134.52
9	7.4408	318.25	134.52
9	7.4741	322.35	133.32
9	7.5075	327.65	132.81
9	7.5409	332.36	132.38
9	7.5742	337.91	131.95
9	7.6076	341.67	130.93
9	7.641	346.46	131.1
9	7.6743	351.76	131.44
9	7.7077	356.38	131.27
9	7.7411	361.85	131.95
9	7.7744	366.13	131.95
9	7.8078	369.97	132.38
9	7.8412	374.67	132.81
9	7.8745	379.8	133.66
9	7.9079	383.22	133.66
9	7.9413	388.25	134.12
9	7.9746	393.28	134.57
9	8.008	396.9	135.37
9	8.0414	402.89	135.37
9	8.0747	407.16	135.37
9	8.1081	412.29	136.23
9	8.1415	417.51	136.49
9	8.1748	423.4	137.08
9	8.2082	427.68	137.08
9	8.2416	432.64	136.57
9	8.2749	437.08	137.08
9	8.3083	443.07	136.23
9	8.3417	447.39	136.43
9	8.375	454.06	135.24
9	8.4084	457.6	135.37
9	8.4418	462.73	134.52
9	8.4751	466.58	134.09
9	8.5085	471.28	133.66
9	8.5419	478.12	133.66
9	8.5752	482.39	133.66
9	8.6086	487.69	132.3
9	8.642	492.48	132.47
9	8.6753	497.78	132.81
10	1.4014	-499.05	-24.496
10	1.4348	-494.78	-25.351
10	1.4681	-490.67	-24.838
10	1.5015	-487.08	-23.641
10	1.5349	-482.38	-24.924
10	1.5682	-479.15	-24.543
10	1.6016	-473.2	-22.837
10	1.635	-468.96	-22.445
10	1.6683	-464.86	-21.077
10	1.7017	-460.58	-20.222
10	1.7351	-456.31	-18.512
10	1.7684	-451.38	-18.6
10	1.8018	-446.05	-16.802
10	1.8352	-441.77	-16.802
10	1.8685	-437.5	-15.092
10	1.9019	-433.22	-13.382
10	1.9353	-428.09	-13.382
10	1.9686	-423.82	-12.528
10	2.002	-419.55	-11.673
10	2.0354	-414.42	-11.673
10	2.0687	-410.14	-11.673
10	2.1021	-405.87	-11.673
10	2.1355	-401.59	-11.673
10	2.1688	-396.46	-10.818
10	2.2022	-392.19	-9.9628
10	2.2356	-387.91	-11.673
10	2.2689	-383.81	-11.16
10	2.3023	-379.36	-11.673
10	2.3357	-375.94	-11.673
10	2.369	-372.52	-11.673
10	2.4024	-367.39	-11.673
10	2.4358	-363.12	-11.673
10	2.4691	-358.85	-11.673
10	2.5025	-353.72	-11.673
10	2.5359	-349.44	-12.528
10	2.5692	-344.31	-13.382
10	2.6026	-340.89	-13.382
10	2.636	-335.76	-12.528
10	2.6693	-330.63	-12.528
10	2.7027	-326.36	-12.528
10	2.7361	-322.08	-12.528
10	2.7694	-316.95	-12.528
10	2.8028	-312.68	-11.673
10	2.8362	-308.4	-11.673
10	2.8695	-303.28	-11.673
10	2.9029	-299	-11.673
10	2.9363	-294.3	-12.955
10	2.9696	-290.45	-11.673
10	3.003	-285.32	-11.673
10	3.0364	-281.05	-11.673
10	3.0697	-276.77	-11.673
10	3.1031	-271.64	-11.673
10	3.1365	-267.37	-11.673
10	3.1698	-262.24	-12.528
10	3.2032	-257.11	-12.528
10	3.2366	-253.69	-13.382
10	3.2699	-247.88	-13.724
10	3.3033	-243.09	-14.408
10	3.3367	-238.3	-15.092
10	3.37	-233.17	-15.092
10	3.4034	-228.9	-15.092
10	3.4368	-223.77	-15.092
10	3.4701	-218.64	-15.947
10	3.5035	-213.51	-16.802
10	3.5369	-209.24	-16.802
10	3.5702	-204.96	-16.802
10	3.6036	-199.8	-17.493
10	3.637	-195.66	-17.295
10	3.6703	-191.28	-16.802
10	3.7037	-186.15	-16.802
10	3.7371	-181.02	-15.947
10	3.7704	-175.93	-16.112
10	3.8038	-171.62	-15.092
10	3.8372	-166.49	-15.092
10	3.8705	-162.21	-15.092
10	3.9039	-156.95	-14.435
10	3.9373	-151.96	-14.237
10	3.9706	-147.68	-13.382
10	4.004	-142.89	-14.066
10	4.0374	-137.42	-13.382
10	4.0707	-134	-12.528
10	4.1041	-128.64	-11.377
10	4.1375	-124.01	-11.278
10	4.1708	-119.47	-11.673
10	4.2042	-116.05	-11.673
10	4.2376	-110.92	-10.818
10	4.2709	-107.5	-10.818
10	4.3043	-102.37	-11.673
10	4.3377	-98.548	-10.918
10	4.371	-93.479	-11.502
10	4.4044	-89.119	-11.245
10	4.4378	-84.417	-12.528
10	4.4711	-80.307	-13.415
10	4.5045	-75.835	-13.547
10	4.5379	-70.738	-14.237
10	4.5712	-65.609	-14.237
10	4.6046	-60.841	-14.994
10	4.638	-55.35	-15.947
10	4.6713	-50.22	-15.947
10	4.7047	-45.535	-16.255
10	4.7381	-41.555	-16.64
10	4.7714	-36.541	-16.802
10	4.8048	-32.198	-16.426
10	4.8382	-28.641	-16.036
10	4.8715	-22.863	-15.947
10	4.9049	-18.588	-15.947
10	4.9383	-14.708	-16.21
10	4.9716	-10.039	-15.947
10	5.005	-5.7644	-14.237
10	5.0384	-2.3447	-14.237
10	5.0717	2.7848	-14.237
10	5.1051	7.9143	-14.237
10	5.1385	11.334	-14.237
10	5.1718	16.036	-14.665
10	5.2052	21.593	-12.528
[truncated: 9,991 more rows]
