# Supplementary material for: A universal function for capacity of bidirectional pedestrian streams: Filling the gaps in the literature
Source: PLoS One. 2018 Dec 19;13(12):e0208496. doi: 10.1371/journal.pone.0208496 (PMC6300270; doi:10.1371/journal.pone.0208496)
Supplement: S1 Data Set — Trajectories are divided into folders for the different experiments within the ZIP archive. Data relative to the own experiments are directly provided as a CSV file. Links are provided for data obtained from open database from third party researchers. (ZIP) [file pone.0208496.s001.zip › datasets/dataset_A/6_0_C.csv]

ped. #	time (s)	x (cm)	y (cm)
1	0	-499.91	131.1
1	0.033367	-494.61	130.76
1	0.066733	-489.65	131.1
1	0.1001	-484.52	131.1
1	0.13347	-479.05	130.41
1	0.16683	-473.92	130.41
1	0.2002	-468.45	129.73
1	0.23357	-463.14	128.53
1	0.26693	-457.33	128.02
1	0.3003	-452.03	126.82
1	0.33367	-446.56	127
1	0.36703	-440.92	125.97
1	0.4004	-435.36	125.54
1	0.43377	-429.8	125.11
1	0.46713	-424.67	125.97
1	0.5005	-418.18	126.14
1	0.53387	-411	125.11
1	0.56723	-405.87	125.11
1	0.6006	-401.59	125.11
1	0.63397	-397.06	125.88
1	0.66733	-391.33	125.97
1	0.7007	-387.06	126.82
1	0.73407	-381.07	126.82
1	0.76743	-375.43	127
1	0.8008	-368.25	127.68
1	0.83417	-362.69	128.11
1	0.86753	-358.85	126.82
1	0.9009	-351.15	129.39
1	0.93427	-346.02	129.39
1	0.96763	-341.75	128.53
1	1.001	-335.76	129.39
1	1.0344	-331.49	129.39
1	1.0677	-325.5	130.24
1	1.1011	-320.37	130.24
1	1.1345	-316.17	129.91
1	1.1678	-310.12	129.39
1	1.2012	-304.99	128.53
1	1.2346	-299.86	129.39
1	1.2679	-294.73	129.39
1	1.3013	-289.6	127.68
1	1.3347	-283.61	127.68
1	1.368	-278.06	126.4
1	1.4014	-272.5	125.97
1	1.4348	-266.51	125.97
1	1.4681	-261.04	125.29
1	1.5015	-255.4	124.26
1	1.5349	-248.56	124.26
1	1.5682	-243.43	124.26
1	1.6016	-237.62	126.31
1	1.635	-233.51	126.14
1	1.6683	-227.19	125.97
1	1.7017	-222.06	125.97
1	1.7351	-216.93	125.97
1	1.7684	-211.8	125.97
1	1.8018	-206.44	126.27
1	1.8352	-201.31	126.27
1	1.8685	-195.73	127.34
1	1.9019	-189.57	127.68
1	1.9353	-184.01	127.25
1	1.9686	-178.46	127.68
1	2.002	-172.47	127.68
1	2.0354	-167.34	128.53
1	2.0687	-160.93	129.82
1	2.1021	-155.38	130.24
1	2.1355	-149.82	130.67
1	2.1688	-145.54	129.82
1	2.2022	-139.99	130.24
1	2.2356	-134.43	129.82
1	2.2689	-129.73	129.39
1	2.3023	-123.06	128.19
1	2.3357	-119.07	128.63
1	2.369	-113.14	128.71
1	2.4024	-107.5	127.68
1	2.4358	-102.37	126.82
1	2.4691	-97.668	125.54
1	2.5025	-91.684	125.54
1	2.5359	-84.417	124.26
1	2.5692	-78.432	124.26
1	2.6026	-73.303	124.26
1	2.636	-68.173	123.4
1	2.6693	-63.676	124.11
1	2.7027	-58.564	123.99
1	2.7361	-51.93	123.4
1	2.7694	-47.563	123.96
1	2.8028	-42.526	124.26
1	2.8362	-38.251	124.26
1	2.8695	-32.267	124.26
1	2.9029	-26.795	125.29
1	2.9363	-21.024	125.06
1	2.9696	-16.707	125.63
1	3.003	-11.679	124.68
1	3.0364	-5.7644	125.11
1	3.0697	-0.63484	125.11
1	3.1031	4.4947	125.97
1	3.1365	11.334	125.97
1	3.1698	16.891	128.11
1	3.2032	21.266	127.7
1	3.2366	28.432	129.39
1	3.2699	34.417	127.68
1	3.3033	36.981	127.68
1	3.3367	42.111	127.68
1	3.37	47.668	126.4
1	3.4034	53.225	126.82
1	3.4368	58.184	126.31
1	3.4701	63.057	125.54
1	3.5035	68.614	124.26
1	3.5369	72.888	124.26
1	3.5702	80.214	122.93
1	3.6036	84.824	122.71
1	3.637	90.252	122.31
1	3.6703	95.116	122.55
1	3.7037	100.25	122.55
1	3.7371	106.23	122.55
1	3.7704	110.89	122.87
1	3.8038	116.49	122.55
1	3.8372	121.62	122.55
1	3.8705	126.75	122.55
1	3.9039	131.88	123.4
1	3.9373	137.01	123.4
1	3.9706	142.14	123.4
1	4.004	147.27	123.4
1	4.0374	151.54	123.4
1	4.0707	158.38	123.4
1	4.1041	162.65	123.4
1	4.1375	168.64	123.4
1	4.1708	174.62	124.26
1	4.2042	180.61	124.26
1	4.2376	186.59	124.26
1	4.2709	191.72	124.26
1	4.3043	195.14	125.11
1	4.3377	201.13	125.11
1	4.371	206.26	125.11
1	4.4044	211.38	125.11
1	4.4378	216.34	124.6
1	4.4711	221.22	123.83
1	4.5045	226.77	122.55
1	4.5379	232.16	122.64
1	4.5712	237.46	121.27
1	4.6046	243.02	120.84
1	4.638	248.32	120.5
1	4.6713	254.38	119.83
1	4.7047	260.46	120.16
1	4.7381	266.1	119.13
1	4.7714	271.23	119.13
1	4.8048	276.7	119.3
1	4.8382	281.92	119.56
1	4.8715	287.64	119.64
1	4.9049	292.18	119.56
1	4.9383	297.9	120.5
1	4.9716	302.14	120.09
1	5.005	307.14	120.84
1	5.0384	311.84	120.41
1	5.0717	317.05	121.52
1	5.1051	321.9	121.96
1	5.1385	326.97	122.21
1	5.1718	331.93	122.55
1	5.2052	336.7	123.43
1	5.2386	343.04	124.26
1	5.2719	348.6	124.69
1	5.3053	352.45	125.97
1	5.3387	358.43	125.97
1	5.372	365.44	126.48
1	5.4054	370.4	125.97
1	5.4388	375.1	126.4
1	5.4721	380.49	126.31
1	5.5055	385.79	125.97
1	5.5389	390.92	125.97
1	5.5722	395.53	125.29
1	5.6056	400.49	124.77
1	5.639	404.6	124.26
1	5.6723	410.07	123.58
1	5.7057	415.71	122.55
1	5.7391	421.22	122.02
1	5.7724	426.82	120.84
1	5.8058	433.66	120.84
1	5.8392	438.79	120.84
1	5.8725	443.92	119.99
1	5.9059	451.62	120.84
1	5.9393	455.04	118.28
1	5.9726	460.85	120.5
1	6.006	465.72	120.41
1	6.0394	471.79	120.67
1	6.0727	477.26	120.84
1	6.1061	481.97	121.27
1	6.1395	487.33	120.71
1	6.1728	492.85	120.97
1	6.2062	498.54	120.98
2	0.033367	-499.55	23.735
2	0.066733	-494.78	24.234
2	0.1001	-489.52	24.394
2	0.13347	-484.97	24.489
2	0.16683	-480.11	24.537
2	0.2002	-475.08	24.452
2	0.23357	-467.42	25.089
2	0.26693	-461.44	24.234
2	0.3003	-456.31	24.234
2	0.33367	-451.02	23.681
2	0.36703	-445.19	23.379
2	0.4004	-438.35	22.524
2	0.43377	-433.22	21.669
2	0.46713	-427.24	21.669
2	0.5005	-421.25	20.814
2	0.53387	-415.27	19.959
2	0.56723	-409.29	19.959
2	0.6006	-404.16	19.959
2	0.63397	-398.84	18.643
2	0.66733	-393.63	18.463
2	0.7007	-387.94	18.388
2	0.73407	-382.66	18.519
2	0.76743	-377.44	18.582
2	0.8008	-372.59	18.475
2	0.83417	-367.39	19.959
2	0.86753	-361.41	19.105
2	0.9009	-356.28	19.959
2	0.93427	-350.3	19.959
2	0.96763	-345.17	19.959
2	1.001	-339.18	19.959
2	1.0344	-332.34	19.959
2	1.0677	-327.21	20.814
2	1.1011	-320.6	21.11
2	1.1345	-315.25	21.669
2	1.1678	-310.12	22.524
2	1.2012	-304.53	22.907
2	1.2346	-299	23.423
2	1.2679	-293.08	23.858
2	1.3013	-287.89	24.234
2	1.3347	-282.76	24.234
2	1.368	-277.03	24.148
2	1.4014	-272.5	25.089
2	1.4348	-266.82	24.586
2	1.4681	-260.88	24.787
2	1.5015	-255.4	24.234
2	1.5349	-249.42	24.234
2	1.5682	-243.43	24.234
2	1.6016	-237.45	24.234
2	1.635	-231.46	23.379
2	1.6683	-225.48	22.524
2	1.7017	-219.49	22.524
2	1.7351	-214.36	21.669
2	1.7684	-208.67	21.599
2	1.8018	-203.27	21.808
2	1.8352	-198.16	21.909
2	1.8685	-192.82	22.011
2	1.9019	-187.39	22.101
2	1.9353	-181.07	22.028
2	1.9686	-175.89	22.524
2	2.002	-170.76	22.524
2	2.0354	-164.78	22.524
2	2.0687	-159.65	22.524
2	2.1021	-152.81	22.524
2	2.1355	-147.68	22.524
2	2.1688	-140.84	22.524
2	2.2022	-136.57	22.524
2	2.2356	-130.58	22.524
2	2.2689	-124.93	22.656
2	2.3023	-119.11	22.853
2	2.3357	-113.58	22.978
2	2.369	-107.99	23.081
2	2.4024	-103.22	23.379
2	2.4358	-97.264	23.518
2	2.4691	-92.157	23.656
2	2.5025	-87.475	23.28
2	2.5359	-82.383	23.148
2	2.5692	-77.578	22.524
2	2.6026	-71.593	22.524
2	2.636	-65.609	22.524
2	2.6693	-60.347	21.866
2	2.7027	-54.495	21.669
2	2.7361	-48.51	20.814
2	2.7694	-43.381	20.814
2	2.8028	-37.396	19.959
2	2.8362	-33.122	19.959
2	2.8695	-27.587	19.766
2	2.9029	-22.096	19.912
2	2.9363	-16.878	19.959
2	2.9696	-11.678	20.086
2	3.003	-6.4634	20.241
2	3.0364	-0.63484	19.959
2	3.0697	4.4947	20.814
2	3.1031	9.6242	20.814
2	3.1365	14.754	20.814
2	3.1698	21.593	20.814
2	3.2032	26.723	20.814
2	3.2366	31.852	20.814
2	3.2699	36.981	21.669
2	3.3033	42.111	22.524
2	3.3367	47.241	22.524
2	3.37	53.225	22.524
2	3.4034	58.42	23.05
2	3.4368	63.45	23.618
2	3.4701	68.614	24.234
2	3.5035	73.743	24.234
2	3.5369	78.873	24.234
2	3.5702	84.002	24.234
2	3.6036	89.987	24.234
2	3.637	95.116	24.234
2	3.6703	100.25	24.234
2	3.7037	105.38	24.234
2	3.7371	110.5	23.379
2	3.7704	115.63	22.524
2	3.8038	120.76	22.524
2	3.8372	125.89	22.524
2	3.8705	131.02	22.524
2	3.9039	136.15	21.669
2	3.9373	141.28	20.814
2	3.9706	146.41	20.814
2	4.004	151.74	20.306
2	4.0374	156.67	19.959
2	4.0707	162.06	19.824
2	4.1041	167.78	19.959
2	4.1375	172.49	19.532
2	4.1708	177.71	19.894
2	4.2042	182.87	20.052
2	4.2376	189.16	19.959
2	4.2709	193.43	19.959
2	4.3043	198.56	19.959
2	4.3377	204.22	20.524
2	4.371	209.68	20.814
2	4.4044	214.8	20.814
2	4.4378	218.22	20.814
2	4.4711	224.21	20.814
2	4.5045	229.34	21.669
2	4.5379	234.07	21.932
2	4.5712	239.6	22.524
2	4.6046	244.73	22.524
2	4.638	249.89	22.88
2	4.6713	255.26	23.093
2	4.7047	259.84	23.333
2	4.7381	265.25	23.379
2	4.7714	270.36	23.499
2	4.8048	275.5	23.379
2	4.8382	280.62	23.499
2	4.8715	285.71	22.725
2	4.9049	290.89	22.524
2	4.9383	296.02	22.524
2	4.9716	302.01	22.524
2	5.005	307.14	22.524
2	5.0384	312.26	22.524
2	5.0717	317.14	21.484
2	5.1051	323.38	20.814
2	5.1385	329.36	20.814
2	5.1718	334.98	20.468
2	5.2052	340.13	20.329
2	5.2386	346.07	20.222
2	5.2719	351.59	19.959
2	5.3053	356.72	19.959
2	5.3387	362.4	20.404
2	5.372	367.9	20.398
2	5.4054	372.11	20.814
2	5.4388	378.09	20.814
2	5.4721	382.37	20.814
2	5.5055	388.35	20.814
2	5.5389	393.48	20.814
2	5.5722	398.61	20.814
2	5.6056	404.49	21.806
2	5.639	409.73	22.524
2	5.6723	414.86	22.524
2	5.7057	419.87	23.362
2	5.7391	425.97	24.234
2	5.7724	431.1	24.234
2	5.8058	437.08	24.234
2	5.8392	442.21	24.234
2	5.8725	447.75	24.475
2	5.9059	452.75	24.572
2	5.9393	456.31	24.413
2	5.9726	464.18	25.483
2	6.006	469.55	25.227
2	6.0394	474.7	24.234
2	6.0727	479.83	24.234
2	6.1061	484.96	24.234
2	6.1395	490.09	24.234
2	6.1728	496.07	22.524
3	0.23357	-499.05	68.69
3	0.26693	-493.92	68.69
3	0.3003	-487.94	68.69
3	0.33367	-484.52	67.835
3	0.36703	-477.25	69.972
3	0.4004	-472.55	70.4
3	0.43377	-467.42	71.254
3	0.46713	-463.14	72.109
3	0.5005	-458.87	72.109
3	0.53387	-454.6	72.964
3	0.56723	-450.32	73.819
3	0.6006	-445.7	73.135
3	0.63397	-440.92	72.964
3	0.66733	-437.5	72.109
3	0.7007	-433.22	72.109
3	0.73407	-428.95	72.109
3	0.76743	-424.67	72.109
3	0.8008	-420.4	71.254
3	0.83417	-416.13	70.4
3	0.86753	-411.42	69.972
3	0.9009	-406.72	68.69
3	0.93427	-402.02	68.262
3	0.96763	-397.32	66.98
3	1.001	-393.04	65.27
3	1.0344	-388.77	65.27
3	1.0677	-385.35	65.27
3	1.1011	-380.22	65.27
3	1.1345	-375.94	65.27
3	1.1678	-371.67	65.27
3	1.2012	-367.39	65.27
3	1.2346	-363.12	65.27
3	1.2679	-357.65	65.954
3	1.3013	-352.86	66.125
3	1.3347	-347.73	66.98
3	1.368	-342.6	66.98
3	1.4014	-338.33	66.98
3	1.4348	-333.2	68.69
3	1.4681	-327.21	68.69
3	1.5015	-322.26	69.887
3	1.5349	-317.81	70.4
3	1.5682	-312.75	70.728
3	1.6016	-308.4	71.254
3	1.635	-303.28	70.4
3	1.6683	-299.86	70.4
3	1.7017	-294.73	70.4
3	1.7351	-290.96	70.228
3	1.7684	-286.18	70.4
3	1.8018	-281.9	68.69
3	1.8352	-276.77	69.545
3	1.8685	-271.64	68.69
3	1.9019	-267.37	68.69
3	1.9353	-261.38	67.835
3	1.9686	-256.26	66.98
3	2.002	-250.96	66.467
3	2.0354	-246	65.27
3	2.0687	-240.87	65.27
3	2.1021	-236.42	65.612
3	2.1355	-231.46	65.27
3	2.1688	-227.19	65.27
3	2.2022	-221.2	65.27
3	2.2356	-216.93	65.27
3	2.2689	-211.8	65.27
3	2.3023	-207.01	65.099
3	2.3357	-202.33	64.744
3	2.369	-197.27	63.56
3	2.4024	-192.14	63.56
3	2.4358	-187.01	63.56
3	2.4691	-181.88	65.27
3	2.5025	-176.75	65.27
3	2.5359	-172.47	65.27
3	2.5692	-167.86	65.954
3	2.6026	-163.92	65.27
3	2.636	-158.79	65.27
3	2.6693	-154.52	65.27
3	2.7027	-150.33	65.013
3	2.7361	-146.31	64.586
3	2.7694	-142.21	64.244
3	2.8028	-137.42	63.56
3	2.8362	-134	63.56
3	2.8695	-128.87	63.56
3	2.9029	-124.6	61.85
3	2.9363	-120.32	61.85
3	2.9696	-116.05	60.141
3	3.003	-110.06	59.286
3	3.0364	-105.96	58.944
3	3.0697	-101.52	58.431
3	3.1031	-96.386	58.431
3	3.1365	-91.256	58.431
3	3.1698	-87.837	58.431
3	3.2032	-82.707	58.431
3	3.2366	-78.432	58.431
3	3.2699	-73.303	58.431
3	3.3033	-69.028	60.141
3	3.3367	-63.899	60.141
3	3.37	-59.624	60.141
3	3.4034	-54.495	60.141
3	3.4368	-50.22	61.85
3	3.4701	-45.091	62.705
3	3.5035	-41.671	63.56
3	3.5369	-36.541	65.27
3	3.5702	-27.65	67.151
3	3.6036	-24.573	66.98
3	3.637	-21.104	67.238
3	3.6703	-16.393	68.181
3	3.7037	-14.313	66.98
3	3.7371	-9.526	67.151
3	3.7704	-4.7385	67.322
3	3.8038	-0.63484	66.98
3	3.8372	2.7848	66.98
3	3.8705	8.3418	66.552
3	3.9039	13.044	66.125
3	3.9373	18.173	66.125
3	3.9706	23.73	64.843
3	4.004	29.287	63.56
3	4.0374	34.417	62.705
3	4.0707	39.546	61.85
3	4.1041	45.531	61.85
3	4.1375	50.66	61.85
3	4.1708	55.79	61.85
3	4.2042	60.064	61.85
3	4.2376	64.339	61.85
3	4.2709	69.896	61.423
3	4.3043	73.743	61.85
3	4.3377	78.018	61.85
3	4.371	83.575	61.423
3	4.4044	87.422	61.85
3	4.4378	92.551	61.85
3	4.4711	97.681	61.85
3	4.5045	102.81	63.56
3	4.5379	107.94	63.56
3	4.5712	113.07	64.415
3	4.6046	118.2	65.27
3	4.638	122.98	65.572
3	4.6713	128.03	65.698
3	4.7047	132.73	65.27
3	4.7381	137.01	65.27
3	4.7714	141.11	65.783
3	4.8048	145.56	65.27
3	4.8382	148.98	64.415
3	4.8715	154.1	64.415
3	4.9049	158.23	63.812
3	4.9383	161.8	62.705
3	4.9716	166.93	61.85
3	5.005	172.06	60.141
3	5.0384	177.53	59.969
3	5.0717	182.66	59.115
3	5.1051	186.59	58.431
3	5.1385	191.72	58.431
3	5.1718	197.71	58.431
3	5.2052	202.84	58.431
3	5.2386	207.97	58.431
3	5.2719	212.24	57.576
3	5.3053	218.22	58.431
3	5.3387	223.35	57.576
3	5.372	228.14	57.747
3	5.4054	233.46	58.682
3	5.4388	238.57	58.773
3	5.4721	243.53	58.602
3	5.5055	249	59.286
3	5.5389	254.99	60.141
3	5.5722	260.2	61.252
3	5.6056	266.1	60.995
3	5.639	271.23	62.705
3	5.6723	276.36	62.705
3	5.7057	279.78	62.705
3	5.7391	284.91	62.705
3	5.7724	288.33	62.705
3	5.8058	293.46	64.415
3	5.8392	296.88	64.415
3	5.8725	300.3	64.415
3	5.9059	305	64.843
3	5.9393	309.7	65.27
3	5.9726	313.98	64.415
3	6.006	319.1	64.415
3	6.0394	324.23	64.415
3	6.0727	331.07	64.415
3	6.1061	336.2	64.415
3	6.1395	340.48	64.415
3	6.1728	344.75	64.415
3	6.2062	349.88	64.415
3	6.2396	353.3	65.27
3	6.2729	357.58	65.27
3	6.3063	361.85	66.125
3	6.3397	365.27	66.125
3	6.373	368.69	66.125
3	6.4064	372.96	66.125
3	6.4398	377.24	66.125
3	6.4731	380.66	66.125
3	6.5065	385.79	67.835
3	6.5399	390.06	67.835
3	6.5732	395.19	69.545
3	6.6066	401.18	69.545
3	6.64	405.45	71.254
3	6.6733	410.58	72.964
3	6.7067	415.71	72.964
3	6.7401	419.99	72.964
3	6.7734	424.26	72.964
3	6.8068	427.68	72.964
3	6.8402	431.95	72.964
3	6.8735	435.37	72.964
3	6.9069	439.65	72.964
3	6.9403	442.98	71.048
3	6.9736	451.58	71.494
3	7.007	455.89	69.545
3	7.0404	455.89	69.545
3	7.0737	463.71	67.375
3	7.1071	467.01	66.98
3	7.1405	472.13	66.125
3	7.1738	477.26	66.125
3	7.2072	483.08	65.612
3	7.2406	489.23	64.415
3	7.2739	494.36	64.415
3	7.3073	499.49	64.415
4	0.43377	-499.91	-21.932
4	0.46713	-494.78	-21.932
4	0.5005	-489.65	-23.641
4	0.53387	-484.52	-23.641
4	0.56723	-479.87	-25.005
4	0.6006	-475.97	-24.496
4	0.63397	-471.69	-24.496
4	0.66733	-467.42	-24.496
4	0.7007	-463.14	-23.641
4	0.73407	-459.73	-23.641
4	0.76743	-454.6	-22.787
4	0.8008	-450.32	-21.932
4	0.83417	-446.05	-21.932
4	0.86753	-441.77	-20.222
4	0.9009	-436.64	-20.222
4	0.93427	-431.51	-20.222
4	0.96763	-427.24	-18.512
4	1.001	-422.11	-18.512
4	1.0344	-417.83	-16.802
4	1.0677	-412.19	-16.118
4	1.1011	-407.58	-15.092
4	1.1345	-404.16	-13.382
4	1.1678	-398.86	-13.35
4	1.2012	-394.24	-12.357
4	1.2346	-390.48	-11.673
4	1.2679	-386.2	-11.673
4	1.3013	-381.07	-11.673
4	1.3347	-377.65	-11.673
4	1.368	-372.52	-11.673
4	1.4014	-369.1	-11.673
4	1.4348	-363.98	-13.382
4	1.4681	-359.7	-13.382
4	1.5015	-354.57	-13.382
4	1.5349	-349.44	-14.237
4	1.5682	-344.31	-15.092
4	1.6016	-340.04	-15.947
4	1.635	-334.05	-16.802
4	1.6683	-328.92	-16.802
4	1.7017	-324.65	-17.657
4	1.7351	-319.35	-17.999
4	1.7684	-315.25	-17.657
4	1.8018	-310.47	-17.959
4	1.8352	-306.69	-17.657
4	1.8685	-302.42	-16.802
4	1.9019	-297.29	-16.802
4	1.9353	-293.1	-16.546
4	1.9686	-288.74	-15.092
4	2.002	-284.47	-15.092
4	2.0354	-280.19	-15.092
4	2.0687	-275.06	-15.092
4	2.1021	-270.79	-13.382
4	2.1355	-266.51	-13.382
4	2.1688	-262.24	-13.382
4	2.2022	-257.11	-11.673
4	2.2356	-251.98	-9.9628
4	2.2689	-246.85	-9.9628
4	2.3023	-242.58	-8.2529
4	2.3357	-237.45	-8.2529
4	2.369	-233.17	-7.398
4	2.4024	-228.04	-7.398
4	2.4358	-222.91	-7.398
4	2.4691	-217.78	-7.398
4	2.5025	-212.65	-7.398
4	2.5359	-207.53	-7.398
4	2.5692	-203.25	-7.398
4	2.6026	-198.12	-7.398
4	2.636	-192.39	-8.1021
4	2.6693	-187.86	-9.1078
4	2.7027	-182.73	-9.1078
4	2.7361	-176.75	-9.1078
4	2.7694	-171.62	-10.818
4	2.8028	-166.49	-10.818
4	2.8362	-161.36	-10.818
4	2.8695	-156.23	-12.528
4	2.9029	-150.25	-12.528
4	2.9363	-145.12	-10.818
4	2.9696	-140.84	-10.818
4	3.003	-135.71	-10.818
4	3.0364	-130.58	-9.9628
4	3.0697	-125.45	-9.1078
4	3.1031	-121.18	-9.1078
4	3.1365	-116.9	-8.2529
4	3.1698	-111.18	-7.4835
4	3.2032	-106.65	-7.398
4	3.2366	-102.37	-5.6882
4	3.2699	-97.241	-5.6882
4	3.3033	-92.111	-4.8332
4	3.3367	-88.289	-4.0789
4	3.37	-83.562	-3.1234
4	3.4034	-78.005	-1.841
4	3.4368	-73.303	-1.4136
4	3.4701	-69.028	-1.4136
4	3.5035	-64.754	-0.55866
4	3.5369	-59.624	-1.4136
4	3.5702	-54.495	-1.4136
4	3.6036	-51.075	-1.4136
4	3.637	-45.946	-2.2685
4	3.6703	-40.816	-2.2685
4	3.7037	-36.541	-3.9783
4	3.7371	-27.137	-3.9783
4	3.7704	-23.718	-3.9783
4	3.8038	-22.008	-7.398
4	3.8372	-17.687	-5.9654
4	3.8705	-12.604	-6.5431
4	3.9039	-7.4742	-8.2529
4	3.9373	-2.3447	-9.1078
4	3.9706	1.9299	-9.1078
4	4.004	7.0594	-9.9628
4	4.0374	12.189	-9.9628
4	4.0707	16.464	-9.9628
4	4.1041	20.738	-9.1078
4	4.1375	25.013	-9.1078
4	4.1708	29.287	-8.2529
4	4.2042	33.733	-7.9109
4	4.2376	37.837	-7.398
4	4.2709	42.111	-6.5431
4	4.3043	46.386	-6.5431
4	4.3377	50.66	-5.6882
4	4.371	54.935	-4.8332
4	4.4044	59.209	-3.1234
4	4.4378	63.484	-3.1234
4	4.4711	66.904	-1.4136
4	4.5045	72.033	-1.4136
4	4.5379	76.308	0.29626
4	4.5712	80.582	0.29626
4	4.6046	84.857	0.29626
4	4.638	89.987	1.1512
4	4.6713	93.406	1.1512
4	4.7047	98.536	2.0061
4	4.7381	102.81	0.29626
4	4.7714	107.08	0.29626
4	4.8048	111.36	-1.4136
4	4.8382	115.63	-1.4136
4	4.8715	120.76	-2.2685
4	4.9049	125.89	-3.1234
4	4.9383	131.02	-4.8332
4	4.9716	135.3	-4.8332
4	5.005	139.57	-6.5431
4	5.0384	144.7	-7.398
4	5.0717	149.83	-8.2529
4	5.1051	154.1	-8.2529
4	5.1385	159.28	-9.3851
4	5.1718	163.86	-9.4775
4	5.2052	168.09	-9.5524
4	5.2386	172.95	-9.2722
4	5.2719	177.19	-8.2529
4	5.3053	180.61	-8.2529
4	5.3387	185.74	-8.2529
4	5.372	190.87	-8.2529
4	5.4054	194.39	-6.9957
4	5.4388	199.42	-6.5431
4	5.4721	202.84	-6.5431
4	5.5055	207.97	-4.8332
4	5.5389	213.1	-4.8332
4	5.5722	218.22	-3.1234
4	5.6056	223.35	-2.2685
4	5.639	227.63	-1.4136
4	5.6723	232.76	-0.55866
4	5.7057	237.89	0.29626
4	5.7391	243.02	1.1512
4	5.7724	247.29	1.1512
4	5.8058	251.57	-0.55866
4	5.8392	256.69	-0.55866
4	5.8725	261.06	-0.30218
4	5.9059	265.25	-1.4136
4	5.9393	271.23	-2.2685
4	5.9726	274.65	-3.1234
4	6.006	279.78	-3.9783
4	6.0394	284.05	-4.8332
4	6.0727	290.04	-6.5431
4	6.1061	294.31	-7.398
4	6.1395	298.59	-8.2529
4	6.1728	304.57	-9.9628
4	6.2062	308.85	-9.9628
4	6.2396	313.98	-11.673
4	6.2729	319.1	-11.673
4	6.3063	324.23	-11.673
4	6.3397	328.51	-11.673
4	6.373	332.78	-11.673
4	6.4064	337.06	-11.673
4	6.4398	341.33	-11.673
4	6.4731	345.61	-11.673
4	6.5065	349.03	-11.673
4	6.5399	354.16	-11.673
4	6.5732	358.43	-10.818
4	6.6066	362.7	-9.9628
4	6.64	367.83	-9.9628
4	6.6733	372.11	-9.9628
4	6.7067	377.24	-8.2529
4	6.7401	382.37	-8.2529
4	6.7734	386.64	-6.5431
4	6.8068	391.77	-6.5431
4	6.8402	396.9	-5.6882
4	6.8735	402.03	-5.6882
4	6.9069	407.16	-5.6882
4	6.9403	412.29	-6.5431
4	6.9736	417.42	-6.5431
4	7.007	422.55	-6.5431
4	7.0404	426.82	-6.5431
4	7.0737	430.24	-7.398
4	7.1071	435.2	-7.056
4	7.1405	440.3	-8.2026
4	7.1738	449.05	-9.1078
4	7.2072	451.79	-10.077
4	7.2406	458.13	-10.883
4	7.2739	462.11	-12.893
4	7.3073	466.15	-13.382
4	7.3407	471.45	-13.04
4	7.374	478.12	-14.237
4	7.4074	483.25	-14.237
4	7.4408	488.81	-12.955
4	7.4741	493.77	-12.988
4	7.5075	499.83	-12.698
5	0.56723	-498.2	-134.78
5	0.6006	-494.78	-134.78
5	0.63397	-489.65	-134.78
5	0.66733	-485.37	-134.78
5	0.7007	-481.76	-134.06
5	0.73407	-477.58	-134.33
5	0.76743	-472.55	-134.78
5	0.8008	-469.13	-134.78
5	0.83417	-465.71	-134.78
5	0.86753	-461.44	-135.64
5	0.9009	-457.16	-135.64
5	0.93427	-452.03	-135.64
5	0.96763	-448.61	-136.49
5	1.001	-443.48	-136.49
5	1.0344	-439.21	-136.49
5	1.0677	-434.93	-137.35
5	1.1011	-429.8	-137.35
5	1.1345	-425.53	-138.2
5	1.1678	-420.4	-138.2
5	1.2012	-416.13	-138.2
5	1.2346	-411.85	-139.91
5	1.2679	-407.58	-139.91
5	1.3013	-403.81	-139.74
5	1.3347	-398.54	-138.55
5	1.368	-393.9	-138.2
5	1.4014	-389.62	-138.2
5	1.4348	-384.49	-138.2
5	1.4681	-380.22	-138.2
5	1.5015	-375.69	-137.26
5	1.5349	-370.81	-136.49
5	1.5682	-365.69	-136.49
5	1.6016	-361.15	-135.55
5	1.635	-355.43	-134.78
5	1.6683	-351.15	-133.93
5	1.7017	-346.88	-133.07
5	1.7351	-341.75	-133.07
5	1.7684	-336.62	-132.22
5	1.8018	-333.2	-131.36
5	1.8352	-328.07	-131.36
5	1.8685	-324.65	-131.36
5	1.9019	-319.52	-131.36
5	1.9353	-315.25	-131.36
5	1.9686	-310.97	-131.36
5	2.002	-306.95	-130.69
5	2.0354	-302.42	-130.51
5	2.0687	-298.15	-130.51
5	2.1021	-293.27	-130.69
5	2.1355	-288.68	-131.03
5	2.1688	-283.61	-131.36
5	2.2022	-278.48	-131.36
5	2.2356	-273.35	-132.22
5	2.2689	-269.51	-132.64
5	2.3023	-264.8	-133.07
5	2.3357	-259.68	-133.07
5	2.369	-255.4	-133.07
5	2.4024	-251.13	-133.07
5	2.4358	-246	-133.07
5	2.4691	-241.92	-132.08
5	2.5025	-237.45	-132.22
5	2.5359	-232.32	-132.22
5	2.5692	-227.19	-132.22
5	2.6026	-222.91	-131.36
5	2.636	-218.98	-131.53
5	2.6693	-212.65	-131.36
5	2.7027	-208.38	-130.51
5	2.7361	-204.1	-129.65
5	2.7694	-199.83	-129.65
5	2.8028	-195.83	-128.84
5	2.8362	-190.43	-127.94
5	2.8695	-185.3	-127.94
5	2.9029	-181.02	-127.94
5	2.9363	-177.23	-127.6
5	2.9696	-172.66	-127.48
5	3.003	-168.59	-127.68
5	3.0364	-163.58	-127.46
5	3.0697	-158.79	-127.94
5	3.1031	-154.95	-127.51
5	3.1365	-150.25	-127.94
5	3.1698	-145.12	-127.94
5	3.2032	-139.99	-127.94
5	3.2366	-134.86	-128.8
5	3.2699	-130.58	-128.8
5	3.3033	-125.75	-129.03
5	3.3367	-121.18	-130.51
5	3.37	-115.19	-130.51
5	3.4034	-111.77	-130.51
5	3.4368	-106.65	-130.51
5	3.4701	-101.52	-130.51
5	3.5035	-98.096	-130.51
5	3.5369	-92.966	-130.51
5	3.5702	-87.837	-130.51
5	3.6036	-83.562	-130.51
5	3.637	-79.287	-130.51
5	3.6703	-73.303	-129.65
5	3.7037	-69.061	-129.49
5	3.7371	-63.899	-128.8
5	3.7704	-58.769	-128.8
5	3.8038	-53.64	-128.8
5	3.8372	-48.51	-128.8
5	3.8705	-44.236	-127.94
5	3.9039	-40.132	-128.45
5	3.9373	-34.647	-127.69
5	3.9706	-30.557	-127.94
5	4.004	-23.375	-127.42
5	4.0374	-21.061	-126.97
5	4.0707	-18.991	-126.1
5	4.1041	-14.195	-127.51
5	4.1375	-9.184	-127.09
5	4.1708	-4.9094	-127.09
5	4.2042	-0.63484	-127.09
5	4.2376	3.6397	-127.94
5	4.2709	8.7693	-127.94
5	4.3043	13.899	-128.8
5	4.3377	19.028	-128.8
5	4.371	24.158	-128.8
5	4.4044	29.287	-129.65
5	4.4378	34.417	-130.51
5	4.4711	39.546	-130.51
5	4.5045	44.676	-130.51
5	4.5379	48.096	-130.51
5	4.5712	53.225	-130.51
5	4.6046	58.355	-130.51
5	4.638	62.629	-130.51
5	4.6713	66.904	-130.51
5	4.7047	72.033	-129.65
5	4.7381	76.308	-128.8
5	4.7714	80.582	-128.8
5	4.8048	85.712	-128.8
5	4.8382	90.841	-128.8
5	4.8715	95.971	-127.94
5	4.9049	101.1	-127.09
5	4.9383	106.23	-127.09
5	4.9716	111.36	-127.09
5	5.005	116.49	-127.09
5	5.0384	120.76	-126.23
5	5.0717	126.75	-127.09
5	5.1051	131.36	-127.26
5	5.1385	135.3	-127.09
5	5.1718	140.43	-127.09
5	5.2052	145.56	-127.09
5	5.2386	148.98	-127.94
5	5.2719	154.1	-128.8
5	5.3053	159.24	-128.8
5	5.3387	164.36	-128.8
5	5.372	167.78	-130.51
5	5.4054	172.91	-130.51
5	5.4388	178.04	-131.36
5	5.4721	183.17	-132.22
5	5.5055	188.3	-132.22
5	5.5389	193.43	-133.07
5	5.5722	198.56	-133.93
5	5.6056	201.98	-133.93
5	5.639	207.11	-133.07
5	5.6723	212.24	-133.93
5	5.7057	216.51	-133.93
5	5.7391	220.79	-133.07
5	5.7724	225.92	-133.07
5	5.8058	231.05	-133.07
5	5.8392	235.32	-133.07
5	5.8725	239.6	-133.07
5	5.9059	243.87	-133.07
5	5.9393	249	-133.07
5	5.9726	253.28	-132.22
5	6.006	258.4	-131.36
5	6.0394	263.54	-130.51
5	6.0727	267.81	-130.51
5	6.1061	272.94	-130.51
5	6.1395	278.07	-129.65
5	6.1728	283.2	-129.65
5	6.2062	287.47	-129.65
5	6.2396	292.6	-129.65
5	6.2729	297.05	-130.85
5	6.3063	302.01	-130.51
5	6.3397	306.28	-130.51
5	6.373	311.41	-130.51
5	6.4064	315.69	-130.51
5	6.4398	320.81	-130.51
5	6.4731	325.09	-130.51
5	6.5065	330.22	-131.36
5	6.5399	336.2	-132.22
5	6.5732	341.33	-133.93
5	6.6066	346.46	-133.93
5	6.64	350.74	-133.93
5	6.6733	355.87	-134.78
5	6.7067	361	-135.64
5	6.7401	366.13	-135.64
5	6.7734	371.25	-135.64
5	6.8068	376.38	-135.64
5	6.8402	380.66	-134.78
5	6.8735	384.93	-133.93
5	6.9069	390.06	-133.93
5	6.9403	395.19	-133.93
5	6.9736	400.32	-133.93
5	7.007	405.45	-132.22
5	7.0404	410.58	-132.22
5	7.0737	415.71	-132.22
5	7.1071	421.69	-130.51
5	7.1405	426.82	-130.51
5	7.1738	431.1	-129.65
5	7.2072	437.08	-129.65
5	7.2406	441.36	-130.51
5	7.2739	446.49	-130.51
5	7.3073	453.33	-130.51
5	7.3407	455.89	-130.51
5	7.374	459.04	-128.26
5	7.4074	464.06	-129.88
5	7.4408	470.08	-129.48
5	7.4741	473.85	-127.94
5	7.5075	478.97	-130.51
5	7.5409	484.1	-130.51
5	7.5742	489.23	-130.51
5	7.6076	494.36	-132.22
5	7.641	499.49	-132.22
6	0.66733	-498.63	-84.768
6	0.7007	-494.78	-84.341
6	0.73407	-490.5	-84.341
6	0.76743	-484.95	-84.768
6	0.8008	-481.95	-83.486
6	0.83417	-476.82	-83.486
6	0.86753	-472.55	-82.631
6	0.9009	-467.42	-82.631
6	0.93427	-463.14	-81.776
6	0.96763	-458.02	-81.776
6	1.001	-453.74	-80.921
6	1.0344	-448.61	-80.066
6	1.0677	-443.48	-79.211
6	1.1011	-438.35	-79.211
6	1.1345	-434.08	-78.356
6	1.1678	-428.52	-77.929
6	1.2012	-424.67	-76.646
6	1.2346	-420.4	-76.646
6	1.2679	-415.44	-76.133
6	1.3013	-411.42	-76.219
6	1.3347	-406.72	-75.791
6	1.368	-402.45	-76.646
6	1.4014	-398.34	-76.133
6	1.4348	-393.9	-76.646
6	1.4681	-389.62	-75.791
6	1.5015	-384.66	-76.133
6	1.5349	-381.07	-75.791
6	1.5682	-375.94	-76.646
6	1.6016	-371.67	-76.646
6	1.635	-367.39	-77.501
6	1.6683	-362.26	-77.501
6	1.7017	-357.99	-77.501
6	1.7351	-352.86	-78.356
6	1.7684	-348.16	-77.929
6	1.8018	-344.31	-77.501
6	1.8352	-339.18	-78.356
6	1.8685	-334.91	-77.501
6	1.9019	-330.98	-77.33
6	1.9353	-326.36	-76.646
6	1.9686	-322.08	-75.791
6	2.002	-317.81	-75.791
6	2.0354	-312.25	-76.219
6	2.0687	-307.55	-75.791
6	2.1021	-302.76	-75.108
6	2.1355	-299	-74.082
6	2.1688	-293.79	-73.825
6	2.2022	-288.32	-73.654
6	2.2356	-285.32	-72.372
6	2.2689	-280.19	-72.372
6	2.3023	-275.06	-72.372
6	2.3357	-271.64	-72.372
6	2.369	-266.51	-72.372
6	2.4024	-261.73	-72.201
6	2.4358	-257.96	-73.227
6	2.4691	-252.84	-73.227
6	2.5025	-247.71	-74.082
6	2.5359	-243.43	-74.082
6	2.5692	-239.16	-74.082
6	2.6026	-234.03	-75.791
6	2.636	-230.61	-75.791
6	2.6693	-225.48	-76.646
6	2.7027	-220.35	-76.646
6	2.7361	-215.22	-77.501
6	2.7694	-210.77	-78.014
6	2.8028	-206.67	-77.501
6	2.8362	-202.4	-77.501
6	2.8695	-198.12	-77.501
6	2.9029	-193.85	-77.501
6	2.9363	-189.11	-77.238
6	2.9696	-184.74	-76.416
6	3.003	-179.48	-76.133
6	3.0364	-175.89	-75.791
6	3.0697	-170.76	-74.936
6	3.1031	-165.21	-74.509
6	3.1365	-161.36	-74.082
6	3.1698	-157.09	-73.227
6	3.2032	-151.1	-72.372
6	3.2366	-145.97	-72.372
6	3.2699	-141.7	-71.517
6	3.3033	-136.4	-71.175
6	3.3367	-133.15	-70.662
6	3.37	-128.02	-70.662
6	3.4034	-123.06	-71.004
6	3.4368	-118.61	-70.662
6	3.4701	-115.19	-70.662
6	3.5035	-111.77	-71.517
6	3.5369	-106.65	-71.517
6	3.5702	-102.03	-71.688
6	3.6036	-98.096	-73.227
6	3.637	-92.966	-73.227
6	3.6703	-88.691	-73.227
6	3.7037	-83.391	-74.594
6	3.7371	-78.603	-75.278
6	3.7704	-73.73	-76.219
6	3.8038	-69.883	-76.646
6	3.8372	-64.583	-76.304
6	3.8705	-59.624	-76.646
6	3.9039	-54.666	-76.988
6	3.9373	-50.22	-76.646
6	3.9706	-45.946	-76.646
6	4.004	-39.961	-76.646
6	4.0374	-35.858	-76.133
6	4.0707	-31.412	-74.936
6	4.1041	-27.137	-74.082
6	4.1375	-21.153	-74.936
6	4.1708	-16.221	-74.213
6	4.2042	-12.604	-74.082
6	4.2376	-8.1582	-72.03
6	4.2709	-3.099	-71.969
6	4.3043	1.9299	-70.662
6	4.3377	7.8485	-71.188
6	4.371	12.018	-70.149
6	4.4044	17.318	-70.662
6	4.4378	20.738	-69.807
6	4.4711	25.868	-69.807
6	4.5045	30.142	-69.807
6	4.5379	35.272	-69.807
6	4.5712	39.546	-69.807
6	4.6046	44.676	-69.807
6	4.638	49.292	-70.833
6	4.6713	54.08	-69.807
6	4.7047	58.355	-70.662
6	4.7381	62.629	-71.517
6	4.7714	67.759	-71.517
6	4.8048	72.888	-71.517
6	4.8382	78.018	-71.517
6	4.8715	82.845	-72.875
6	4.9049	87.422	-72.372
6	4.9383	92.551	-73.227
6	4.9716	98.536	-73.227
6	5.005	102.81	-71.517
6	5.0384	107.94	-71.517
6	5.0717	112.9	-71.859
6	5.1051	118.03	-71.859
6	5.1385	122.82	-70.833
6	5.1718	126.75	-69.807
6	5.2052	131.88	-69.807
6	5.2386	137.01	-68.097
6	5.2719	142.14	-68.097
6	5.3053	147.1	-67.584
6	5.3387	151.97	-67.67
6	5.372	156.67	-66.387
6	5.4054	161.8	-66.387
6	5.4388	166.07	-64.677
6	5.4721	170.35	-64.677
6	5.5055	175.48	-65.532
6	5.5389	178.9	-66.387
6	5.5722	183.17	-65.532
6	5.6056	187.88	-65.96
6	5.639	191.72	-66.387
6	5.6723	197.71	-66.387
6	5.7057	201.55	-67.67
6	5.7391	205.75	-66.873
6	5.7724	210.53	-68.097
6	5.8058	215.23	-68.525
6	5.8392	219.51	-69.379
6	5.8725	224.21	-68.097
6	5.9059	229.34	-68.952
6	5.9393	234.13	-69.636
6	5.9726	238.23	-69.978
6	6.006	243.02	-68.952
6	6.0394	247.29	-68.952
6	6.0727	251.57	-70.662
6	6.1061	256.01	-69.465
6	6.1395	260.12	-69.807
6	6.1728	265.25	-69.807
6	6.2062	268.66	-69.807
6	6.2396	273.79	-68.097
6	6.2729	278.92	-68.097
6	6.3063	282.34	-68.097
6	6.3397	288.33	-68.097
6	6.373	292.6	-68.097
6	6.4064	297.73	-68.097
6	6.4398	303.72	-67.242
6	6.4731	308.59	-67.157
6	6.5065	313.12	-68.097
6	6.5399	318.25	-68.097
6	6.5732	322.95	-68.525
6	6.6066	328.08	-68.525
6	6.64	332.78	-68.952
6	6.6733	337.06	-69.807
6	6.7067	341.33	-69.807
6	6.7401	345.61	-69.807
6	6.7734	351.08	-71.688
6	6.8068	355.01	-72.372
6	6.8402	360.14	-72.372
6	6.8735	365.27	-74.082
6	6.9069	370.4	-74.082
6	6.9403	374.67	-74.936
6	6.9736	379.8	-74.936
6	7.007	385.79	-74.936
6	7.0404	390.92	-74.936
6	7.0737	396.05	-74.936
6	7.1071	399.47	-74.936
6	7.1405	404.6	-74.936
6	7.1738	409.73	-74.936
6	7.2072	414	-74.082
6	7.2406	418.27	-74.082
6	7.2739	422.55	-73.227
6	7.3073	427.68	-73.227
6	7.3407	431.95	-73.227
6	7.374	437.08	-72.372
6	7.4074	441.36	-71.517
6	7.4408	446.24	-71.668
6	7.4741	452.47	-71.517
6	7.5075	459.76	-68.999
6	7.5409	461.02	-68.952
6	7.5742	466.78	-71.039
6	7.6076	471.28	-69.807
6	7.641	476.41	-71.517
6	7.6743	481.54	-71.517
6	7.7077	486.47	-71.466
6	7.7411	490.94	-71.517
6	7.7744	495.22	-71.517
7	1.0677	-494.78	26.799
7	1.1011	-490.17	27.588
7	1.1345	-485.37	26.799
7	1.1678	-483.66	25.944
7	1.2012	-475.97	25.944
7	1.2346	-470.84	26.799
7	1.2679	-465.71	26.799
7	1.3013	-461.01	28.081
7	1.3347	-456.31	27.654
7	1.368	-451.95	28.252
7	1.4014	-447.76	27.654
7	1.4348	-442.63	27.654
7	1.4681	-438.18	27.996
7	1.5015	-434.08	27.654
7	1.5349	-428.95	28.509
7	1.5682	-424.06	28.243
7	1.6016	-419.55	27.654
7	1.635	-414.42	27.654
7	1.6683	-409.8	27.825
7	1.7017	-403.99	28.167
7	1.7351	-399.88	26.799
7	1.7684	-394.75	25.944
7	1.8018	-389.62	25.944
7	1.8352	-385.35	25.944
7	1.8685	-380.22	25.944
7	1.9019	-375.77	26.457
7	1.9353	-371.67	25.944
7	1.9686	-366.54	25.944
7	2.002	-362.26	26.799
7	2.0354	-357.14	26.799
7	2.0687	-353.03	27.141
7	2.1021	-348.59	27.654
7	2.1355	-343.46	27.654
7	2.1688	-338.33	27.654
7	2.2022	-334.39	28.68
7	2.2356	-329.78	28.509
7	2.2689	-324.65	28.509
7	2.3023	-319.52	29.363
7	2.3357	-314.39	29.363
7	2.369	-310.46	30.902
7	2.4024	-305.84	31.073
7	2.4358	-300.71	31.073
7	2.4691	-295.58	31.073
7	2.5025	-291.31	31.073
7	2.5359	-287.03	31.073
7	2.5692	-281.9	31.073
7	2.6026	-278.1	31.398
7	2.636	-272.76	30.988
7	2.6693	-268.22	30.218
7	2.7027	-263.1	30.218
7	2.7361	-257.79	30.731
7	2.7694	-252.49	30.389
7	2.8028	-247.71	29.363
7	2.8362	-242.58	29.363
7	2.8695	-237.45	28.509
7	2.9029	-232.32	28.509
7	2.9363	-227.19	28.509
7	2.9696	-222.06	28.509
7	3.003	-217.61	29.876
7	3.0364	-212.82	30.56
7	3.0697	-207.76	30.808
7	3.1031	-204.1	30.218
7	3.1365	-199.49	31.244
7	3.1698	-194.7	31.073
7	3.2032	-190.43	31.928
7	3.2366	-185.3	31.928
7	3.2699	-180.17	31.928
7	3.3033	-175.89	31.928
7	3.3367	-170.76	32.783
7	3.37	-165.63	32.783
7	3.4034	-160.5	33.638
7	3.4368	-155.38	33.638
7	3.4701	-150.25	33.638
7	3.5035	-145.8	34.151
7	3.5369	-141.7	34.493
7	3.5702	-135.71	33.638
7	3.6036	-131.44	33.638
7	3.637	-127.16	33.638
7	3.6703	-122.03	33.638
7	3.7037	-116.9	33.638
7	3.7371	-112.63	32.783
7	3.7704	-108.35	33.638
7	3.8038	-103.05	33.296
7	3.8372	-97.754	32.954
7	3.8705	-92.966	31.928
7	3.9039	-88.691	31.928
7	3.9373	-83.562	31.928
7	3.9706	-78.432	31.928
7	4.004	-73.303	31.928
7	4.0374	-68.173	31.928
7	4.0707	-63.044	31.928
7	4.1041	-58.598	32.441
7	4.1375	-52.785	32.783
7	4.1708	-48.51	32.783
7	4.2042	-44.236	33.638
7	4.2376	-39.106	33.638
7	4.2709	-34.832	33.638
7	4.3043	-30.728	33.98
7	4.3377	-22.81	34.927
7	4.371	-20.666	34.874
7	4.4044	-15.772	35.499
7	4.4378	-11.749	35.348
7	4.4711	-6.6193	35.348
7	4.5045	-1.4898	35.348
7	4.5379	3.6397	35.348
7	4.5712	7.9143	35.348
7	4.6046	12.189	35.348
7	4.638	17.318	35.348
7	4.6713	22.448	35.348
7	4.7047	27.578	35.348
7	4.7381	32.707	35.348
7	4.7714	36.725	34.407
7	4.8048	42.111	33.638
7	4.8382	46.386	33.638
7	4.8715	51.581	33.112
7	4.9049	56.303	32.612
7	4.9383	60.919	31.928
7	4.9716	66.049	31.928
7	5.005	71.178	31.928
7	5.0384	75.453	31.928
7	5.0717	80.582	31.928
7	5.1051	85.712	31.928
7	5.1385	89.987	31.928
7	5.1718	94.261	31.928
7	5.2052	99.391	31.928
7	5.2386	102.81	31.928
7	5.2719	107.94	31.928
7	5.3053	112.21	31.928
7	5.3387	116.49	31.928
7	5.372	121.62	31.928
7	5.4054	125.89	33.638
7	5.4388	130.17	33.638
7	5.4721	135.3	33.638
7	5.5055	140.43	33.638
7	5.5389	144.7	33.638
7	5.5722	149.83	33.638
7	5.6056	154.22	33.343
7	5.639	158.72	32.954
7	5.6723	163.51	31.928
7	5.7057	167.78	31.928
7	5.7391	171.2	31.928
7	5.7724	175.48	31.928
7	5.8058	179.75	31.928
7	5.8392	184.88	31.073
7	5.8725	189.07	30.475
7	5.9059	193.43	30.218
7	5.9393	198.56	30.218
7	5.9726	203.69	28.509
7	6.006	208.39	28.081
7	6.0394	212.24	28.509
7	6.0727	217.37	28.509
7	6.1061	222.5	28.509
7	6.1395	227.63	28.509
7	6.1728	232.76	28.509
7	6.2062	237.03	28.509
7	6.2396	241.31	28.509
7	6.2729	244.73	28.509
7	6.3063	249	28.509
7	6.3397	253.28	28.509
7	6.373	258.06	29.192
7	6.4064	261.82	30.218
7	6.4398	266.1	30.218
7	6.4731	271.66	29.791
7	6.5065	275.5	30.218
7	6.5399	280.63	30.218
7	6.5732	286.11	31.244
7	6.6066	290.89	31.928
7	6.64	296.02	31.928
7	6.6733	301.15	31.928
7	6.7067	306.28	31.928
7	6.7401	311.41	31.928
7	6.7734	314.83	31.928
7	6.8068	319.96	31.928
7	6.8402	324.66	31.501
7	6.8735	328.51	31.928
7	6.9069	333.64	31.073
7	6.9403	337.74	30.56
7	6.9736	342.34	30.47
7	7.007	347.32	30.218
7	7.0404	352.45	30.218
7	7.0737	357.58	28.509
7	7.1071	362.7	28.509
7	7.1405	367.83	28.509
7	7.1738	372.96	28.509
7	7.2072	378.09	28.509
7	7.2406	383.22	28.509
7	7.2739	386.64	28.509
7	7.3073	391.77	28.509
7	7.3407	397.33	28.936
7	7.374	401.01	28.851
7	7.4074	405.45	30.218
7	7.4408	410.15	29.791
7	7.4741	414	30.218
7	7.5075	419.13	29.363
7	7.5409	424.26	30.218
7	7.5742	428.53	30.218
7	7.6076	432.81	30.218
7	7.641	439.13	30.902
7	7.6743	443.92	30.218
7	7.7077	449.91	31.073
7	7.7411	454.18	31.073
7	7.7744	460.17	31.928
7	7.8078	465.3	31.928
7	7.8412	470.43	30.218
7	7.8745	475.55	30.218
7	7.9079	480.68	30.218
7	7.9413	485.81	30.218
7	7.9746	490.94	30.218
7	8.008	496.07	28.509
8	1.3347	-497.34	134.52
8	1.368	-493.07	134.52
8	1.4014	-487.08	134.52
8	1.4348	-483.66	134.52
8	1.4681	-476.82	134.52
8	1.5015	-472.55	134.52
8	1.5349	-467.42	134.52
8	1.5682	-462.29	132.81
8	1.6016	-457.16	131.95
8	1.635	-452.03	131.1
8	1.6683	-446.9	131.1
8	1.7017	-441.77	130.24
8	1.7351	-436.64	128.53
8	1.7684	-431.51	128.53
8	1.8018	-427.24	128.53
8	1.8352	-422.11	128.53
8	1.8685	-417.83	127.68
8	1.9019	-412.7	128.53
8	1.9353	-408.43	128.53
8	1.9686	-404.16	129.39
8	2.002	-399.03	129.39
8	2.0354	-394.5	130.16
8	2.0687	-390.48	130.24
8	2.1021	-385.35	131.1
8	2.1355	-380.22	131.1
8	2.1688	-375.09	131.1
8	2.2022	-371.67	132.81
8	2.2356	-366.54	132.81
8	2.2689	-362.26	132.81
8	2.3023	-357.14	134.52
8	2.3357	-352.01	134.52
8	2.369	-347.73	134.52
8	2.4024	-342.6	134.52
8	2.4358	-337.47	135.37
8	2.4691	-332.34	134.52
8	2.5025	-328.07	134.52
8	2.5359	-322.94	134.52
8	2.5692	-318.66	134.52
8	2.6026	-313.54	134.52
8	2.636	-308.4	133.66
8	2.6693	-304.13	132.81
8	2.7027	-299.86	132.81
8	2.7361	-294.73	131.95
8	2.7694	-291.31	131.1
8	2.8028	-286.18	131.1
8	2.8362	-281.05	131.1
8	2.8695	-276.77	131.1
8	2.9029	-272.5	131.1
8	2.9363	-266.51	131.1
8	2.9696	-263.1	131.1
8	3.003	-260.1	131.53
8	3.0364	-255.83	132.38
8	3.0697	-251.98	132.81
8	3.1031	-246.85	132.81
8	3.1365	-241.72	133.66
8	3.1698	-236.59	134.52
8	3.2032	-232.32	134.52
8	3.2366	-228.04	136.23
8	3.2699	-222.91	136.23
8	3.3033	-216.07	136.23
8	3.3367	-211.8	137.94
8	3.37	-208.38	137.94
8	3.4034	-201.54	137.94
8	3.4368	-198.98	137.94
8	3.4701	-191.28	137.94
8	3.5035	-187.01	137.94
8	3.5369	-184.44	137.94
8	3.5702	-180.17	137.94
8	3.6036	-175.38	136.91
8	3.637	-169.91	136.23
8	3.6703	-164.78	136.23
8	3.7037	-157.09	134.52
8	3.7371	-151.1	134.52
8	3.7704	-150.25	132.81
8	3.8038	-145.12	133.66
8	3.8372	-140.84	132.81
8	3.8705	-135.71	132.81
8	3.9039	-130.58	132.81
8	3.9373	-122.89	132.81
8	3.9706	-120.02	134.01
8	4.004	-116.39	134.35
8	4.0374	-110.92	134.52
8	4.0707	-105.79	134.52
8	4.1041	-101.86	135.2
8	4.1375	-97.241	136.23
8	4.1708	-92.111	136.23
8	4.2042	-86.981	136.23
8	4.2376	-80.997	136.23
8	4.2709	-75.013	137.08
8	4.3043	-71.593	137.94
8	4.3377	-66.463	137.94
8	4.371	-60.479	137.94
8	4.4044	-56.205	137.94
8	4.4378	-48.51	137.94
8	4.4711	-45.946	137.94
8	4.5045	-39.961	137.08
8	4.5379	-34.832	136.23
8	4.5712	-28.847	136.23
8	4.6046	-24.573	134.52
8	4.638	-20.348	133.53
8	4.6713	-16.162	131.93
8	4.7047	-10.894	132.81
8	4.7381	-6.4483	131.44
8	4.7714	-1.4898	131.1
8	4.8048	4.4947	131.1
8	4.8382	8.7693	131.1
8	4.8715	12.705	130.02
8	4.9049	16.805	130.07
8	4.9383	22.905	130.17
8	4.9716	27.578	131.1
8	5.005	32.707	131.1
8	5.0384	36.127	131.1
8	5.0717	38.691	131.1
8	5.1051	43.821	131.1
8	5.1385	50.66	131.1
8	5.1718	52.883	131.27
8	5.2052	57.5	131.1
8	5.2386	62.629	131.95
8	5.2719	66.904	132.81
8	5.3053	72.888	132.81
8	5.3387	77.163	132.81
8	5.372	83.335	132.83
8	5.4054	88.875	132.89
8	5.4388	94.261	132.81
8	5.4721	98.536	132.81
8	5.5055	103.67	132.81
8	5.5389	107.08	132.81
8	5.5722	110.78	131.75
8	5.6056	116.15	131.27
8	5.639	120.42	131.27
8	5.6723	125.89	131.1
8	5.7057	131.02	131.1
8	5.7391	133.42	129.9
8	5.7724	138.56	129.58
8	5.8058	144.7	129.39
8	5.8392	148.12	129.39
8	5.8725	153.25	129.39
8	5.9059	157.38	129.45
8	5.9393	161.77	129.89
8	5.9726	166.59	130.02
8	6.006	172.06	131.1
8	6.0394	174.42	131.05
8	6.0727	180.01	131.87
8	6.1061	184.71	131.61
8	6.1395	188.13	132.3
8	6.1728	194.29	132.81
8	6.2062	197.28	133.24
8	6.2396	203.69	134.52
8	6.2729	207.97	136.23
8	6.3063	212.24	136.23
8	6.3397	217.37	136.23
8	6.373	221.99	136.91
8	6.4064	228.48	137.08
8	6.4398	231.7	137.13
8	6.4731	236.18	136.23
8	6.5065	241.31	136.23
8	6.5399	245.58	136.23
8	6.5732	249.86	134.52
8	6.6066	254.13	134.52
8	6.64	258.83	133.24
8	6.6733	264.05	132.13
8	6.7067	268.15	131.78
8	6.7401	273.11	130.76
8	6.7734	277.3	129.65
8	6.8068	281.49	129.39
8	6.8402	286.62	129.39
8	6.8735	291.75	128.53
8	6.9069	296.88	129.39
8	6.9403	301.81	128.58
8	6.9736	306.28	127.68
8	7.007	310.56	129.39
8	7.0404	315.13	129.16
8	7.0737	318.74	129.29
8	7.1071	323.38	129.39
8	7.1405	327.9	129.54
8	7.1738	332.13	129.34
8	7.2072	336.97	129.99
8	7.2406	341.08	130.33
8	7.2739	345.9	130.98
8	7.3073	351.59	131.1
8	7.3407	356.72	131.1
8	7.374	361.85	132.81
8	7.4074	366.98	132.81
8	7.4408	371.32	133.34
8	7.4741	376.38	132.81
8	7.5075	380.83	133.15
8	7.5409	385.79	132.81
8	7.5742	390.49	133.24
8	7.6076	395.19	132.81
8	7.641	399.89	132.38
8	7.6743	404.6	131.95
8	7.7077	408.87	131.1
8	7.7411	414	131.1
8	7.7744	418.7	130.67
8	7.8078	423.4	129.39
8	7.8412	428.53	129.39
8	7.8745	433.66	129.39
8	7.9079	438.96	129.73
8	7.9413	443.92	129.39
8	7.9746	451.32	129.3
8	8.008	454.18	130.24
8	8.0414	458.46	130.24
8	8.0747	463.24	131.27
8	8.1081	467.18	130.76
8	8.1415	472.73	131.18
8	8.1748	476.92	131.27
8	8.2082	482.39	131.1
8	8.2416	487.52	131.1
8	8.2749	492.65	131.95
8	8.3083	496.73	132.76
9	1.5015	-498.2	-70.662
9	1.5349	-494.68	-71.115
9	1.5682	-489.65	-70.662
9	1.6016	-485.37	-70.662
9	1.635	-481.1	-71.517
9	1.6683	-476.82	-72.372
9	1.7017	-472.55	-72.372
9	1.7351	-469.13	-71.517
9	1.7684	-464	-72.372
9	1.8018	-459.73	-73.227
9	1.8352	-455.45	-74.082
9	1.8685	-450.32	-74.082
9	1.9019	-446.05	-74.936
9	1.9353	-440.92	-75.791
9	1.9686	-436.64	-75.791
9	2.002	-432.37	-75.791
9	2.0354	-428.09	-75.791
9	2.0687	-423.82	-74.936
9	2.1021	-419.55	-74.936
9	2.1355	-415.7	-72.799
9	2.1688	-411	-74.082
9	2.2022	-406.72	-73.227
9	2.2356	-402.45	-72.372
9	2.2689	-398.6	-71.089
9	2.3023	-393.9	-71.517
9	2.3357	-388.77	-70.662
9	2.369	-384.49	-70.662
9	2.4024	-379.36	-68.952
9	2.4358	-374.23	-67.242
9	2.4691	-370.81	-67.242
9	2.5025	-365.69	-65.532
9	2.5359	-361.41	-65.532
9	2.5692	-357.14	-64.677
9	2.6026	-352.01	-64.677
9	2.636	-348.59	-64.677
9	2.6693	-344.31	-64.677
9	2.7027	-339.18	-65.532
9	2.7361	-335.76	-65.532
9	2.7694	-330.63	-65.532
9	2.8028	-326.7	-64.849
9	2.8362	-321.23	-66.387
9	2.8695	-316.95	-67.242
9	2.9029	-313.1	-68.028
9	2.9363	-307.55	-68.952
9	2.9696	-304.13	-68.952
9	3.003	-299	-70.662
9	3.0364	-293.87	-70.662
9	3.0697	-289.6	-70.662
9	3.1031	-285.32	-70.662
9	3.1365	-280.19	-70.662
9	3.1698	-276.77	-70.662
9	3.2032	-271.64	-70.662
9	3.2366	-267.37	-69.807
9	3.2699	-261.38	-68.952
9	3.3033	-257.11	-68.952
9	3.3367	-251.98	-68.952
9	3.37	-248.56	-67.242
9	3.4034	-242.58	-68.097
9	3.4368	-238.3	-68.097
9	3.4701	-233.17	-67.242
9	3.5035	-227.19	-67.242
9	3.5369	-222.91	-65.532
9	3.5702	-217.78	-65.532
9	3.6036	-213.51	-65.532
9	3.637	-208.77	-65.796
9	3.6703	-204.1	-65.532
9	3.7037	-199.83	-65.532
9	3.7371	-195.19	-66.289
9	3.7704	-191.28	-67.242
9	3.8038	-186.15	-67.242
9	3.8372	-181.88	-67.242
9	3.8705	-177.6	-68.952
9	3.9039	-173.84	-68.268
9	3.9373	-168.2	-68.952
9	3.9706	-163.07	-70.662
9	4.004	-157.94	-71.517
9	4.0374	-152.81	-72.372
9	4.0707	-148.96	-71.089
9	4.1041	-144.26	-71.517
9	4.1375	-139.13	-72.372
9	4.1708	-134.86	-72.372
9	4.2042	-130.58	-70.662
9	4.2376	-126.31	-70.662
9	4.2709	-121.18	-70.662
9	4.3043	-116.9	-69.807
9	4.3377	-112.63	-68.952
9	4.371	-108.35	-67.242
9	4.4044	-104.08	-68.952
9	4.4378	-98.95	-68.097
9	4.4711	-94.676	-67.242
9	4.5045	-90.401	-66.387
9	4.5379	-85.101	-64.165
9	4.5712	-80.142	-64.677
9	4.6046	-75.868	-63.823
9	4.638	-70.738	-62.968
9	4.6713	-65.609	-62.968
9	4.7047	-61.334	-62.968
9	4.7381	-57.059	-62.968
9	4.7714	-51.93	-62.968
9	4.8048	-48.51	-63.823
9	4.8382	-45.091	-63.823
9	4.8715	-39.106	-64.677
9	4.9049	-35.687	-64.677
9	4.9383	-25.427	-65.532
9	4.9716	-23.422	-66.618
9	5.005	-20.041	-65.447
9	5.0384	-16.365	-65.703
9	5.0717	-13.132	-66.362
9	5.1051	-8.3291	-68.952
9	5.1385	-3.1996	-69.807
9	5.1718	1.7589	-69.294
9	5.2052	7.2304	-69.294
9	5.2386	11.762	-69.379
9	5.2719	16.464	-70.662
9	5.3053	21.593	-69.807
9	5.3387	26.723	-69.807
9	5.372	31.852	-69.807
9	5.4054	35.272	-68.097
9	5.4388	40.401	-68.097
9	5.4721	45.531	-68.097
9	5.5055	48.95	-66.387
9	5.5389	54.08	-66.387
9	5.5722	59.209	-65.532
9	5.6056	63.484	-65.532
9	5.639	68.614	-64.677
9	5.6723	73.743	-62.968
9	5.7057	78.018	-62.113
9	5.7391	82.621	-61.192
9	5.7724	88.277	-61.258
9	5.8058	93.406	-61.258
9	5.8392	97.168	-61.429
9	5.8725	101.53	-60.83
9	5.9059	106.23	-61.258
9	5.9393	110.5	-62.968
9	5.9726	115.63	-62.968
9	6.006	119.05	-62.968
9	6.0394	124.18	-62.968
9	6.0727	128.49	-64.513
9	6.1061	132.73	-64.677
9	6.1395	137.86	-64.677
9	6.1728	143.42	-65.105
9	6.2062	148.98	-66.387
9	6.2396	153.25	-67.242
9	6.2729	158.38	-67.242
9	6.3063	163.51	-67.242
9	6.3397	166.93	-67.242
9	6.373	171.63	-65.96
9	6.4064	176.76	-65.96
9	6.4398	181.29	-65.874
9	6.4731	185.74	-66.387
9	6.5065	190.87	-66.387
9	6.5399	194.29	-64.677
9	6.5732	198.99	-64.25
9	6.6066	202.84	-64.677
9	6.64	207.11	-64.677
9	6.6733	211.38	-63.823
9	6.7067	216.51	-62.968
9	6.7401	220.79	-62.968
9	6.7734	225.06	-62.113
9	6.8068	230.19	-61.258
9	6.8402	235.32	-61.258
9	6.8735	239.17	-59.975
9	6.9069	243.87	-61.258
9	6.9403	249	-61.258
9	6.9736	252.42	-61.258
9	7.007	256.27	-61.685
9	7.0404	260.97	-62.968
9	7.0737	265.11	-62.77
9	7.1071	269.52	-64.677
9	7.1405	274.65	-64.677
9	7.1738	278.07	-66.387
9	7.2072	281.92	-66.815
9	7.2406	286.62	-68.097
9	7.2739	291.75	-69.807
9	7.3073	296.88	-71.517
9	7.3407	300.3	-73.227
9	7.374	305.94	-73.398
9	7.4074	310.56	-74.936
9	7.4408	315.69	-74.936
9	7.4741	320.81	-74.936
9	7.5075	325.09	-74.936
9	7.5409	329.36	-74.936
9	7.5742	333.21	-73.654
9	7.6076	337.41	-74.383
9	7.641	341.67	-73.398
9	7.6743	345.61	-73.227
9	7.7077	349.88	-73.227
9	7.7411	353.3	-73.227
9	7.7744	358.86	-71.089
9	7.8078	362.7	-70.662
9	7.8412	367.83	-69.807
9	7.8745	372.11	-69.807
9	7.9079	377.24	-69.807
9	7.9413	382.37	-68.097
9	7.9746	387.75	-68.183
9	8.008	392.63	-68.097
9	8.0414	397.76	-68.097
9	8.0747	402.46	-68.525
9	8.1081	408.02	-69.807
9	8.1415	411.86	-69.379
9	8.1748	416.57	-71.517
9	8.2082	421.69	-71.517
9	8.2416	425.97	-71.517
9	8.2749	429.73	-71.688
9	8.3083	433.49	-72.714
9	8.3417	438.27	-73.161
9	8.375	443.07	-74.936
9	8.4084	448.2	-74.936
9	8.4418	454.18	-76.646
9	8.4751	458.46	-78.356
9	8.5085	462.73	-78.356
9	8.5419	467.18	-77.159
9	8.5752	472.6	-78.148
9	8.6086	477.26	-78.356
9	8.642	481.54	-78.356
9	8.6753	486.67	-76.646
9	8.7087	489.92	-76.133
9	8.7421	495.22	-76.646
9	8.7754	499.49	-74.936
10	1.4348	-499.91	-13.382
10	1.4681	-495.63	-11.673
10	1.5015	-490.5	-11.673
10	1.5349	-486.23	-10.818
10	1.5682	-482.86	-10.238
10	1.6016	-480.24	-9.9628
10	1.635	-472.55	-9.9628
10	1.6683	-468.27	-9.9628
10	1.7017	-463.14	-9.9628
10	1.7351	-459.73	-9.9628
10	1.7684	-454.6	-9.9628
10	1.8018	-449.47	-9.9628
10	1.8352	-445.19	-9.9628
10	1.8685	-440.06	-9.9628
10	1.9019	-434.93	-9.9628
10	1.9353	-431.51	-9.9628
10	1.9686	-426.38	-9.9628
10	2.002	-421.25	-10.818
10	2.0354	-416.13	-11.673
10	2.0687	-411.85	-11.673
10	2.1021	-407.58	-11.673
10	2.1355	-402.45	-11.673
10	2.1688	-398.17	-11.673
10	2.2022	-393.9	-11.673
10	2.2356	-389.62	-11.673
10	2.2689	-384.95	-10.918
10	2.3023	-381.03	-10.54
10	2.3357	-376.8	-9.9628
10	2.369	-372.52	-9.9628
10	2.4024	-367.39	-9.9628
10	2.4358	-363.12	-9.9628
10	2.4691	-357.99	-9.9628
10	2.5025	-352.86	-9.9628
10	2.5359	-348.59	-9.9628
10	2.5692	-343.03	-9.5353
10	2.6026	-339.18	-8.2529
10	2.636	-334.05	-8.2529
10	2.6693	-328.92	-8.2529
10	2.7027	-325.5	-8.2529
10	2.7361	-320.37	-8.2529
10	2.7694	-316.1	-8.2529
10	2.8028	-311.82	-8.2529
10	2.8362	-307.21	-8.0819
10	2.8695	-303.28	-8.2529
10	2.9029	-299	-8.2529
10	2.9363	-293.87	-8.2529
10	2.9696	-290.45	-8.2529
10	3.003	-285.32	-8.2529
10	3.0364	-281.05	-9.1078
10	3.0697	-276.98	-9.57
10	3.1031	-272.5	-9.9628
10	3.1365	-267.37	-9.9628
10	3.1698	-262.24	-10.818
10	3.2032	-258.82	-10.818
10	3.2366	-253.69	-9.9628
10	3.2699	-248.56	-10.818
10	3.3033	-243.09	-10.989
10	3.3367	-238.3	-9.9628
10	3.37	-233.17	-9.9628
10	3.4034	-228.04	-9.1078
10	3.4368	-223.77	-9.1078
10	3.4701	-219.49	-8.2529
10	3.5035	-214.36	-8.2529
10	3.5369	-210.09	-7.398
10	3.5702	-204.96	-7.398
10	3.6036	-200.69	-6.5431
10	3.637	-196.41	-6.5431
10	3.6703	-191.28	-6.5431
10	3.7037	-187.86	-5.6882
10	3.7371	-182.73	-4.8332
10	3.7704	-178.46	-4.8332
10	3.8038	-174.01	-5.3462
10	3.8372	-169.91	-4.8332
10	3.8705	-165.12	-5.5172
10	3.9039	-161.36	-4.8332
10	3.9373	-157.94	-4.8332
10	3.9706	-152.81	-4.8332
10	4.004	-149.39	-4.8332
10	4.0374	-145.29	-6.2011
10	4.0707	-140.81	-5.5237
10	4.1041	-136.57	-6.5431
10	4.1375	-132.29	-6.5431
10	4.1708	-128.02	-6.5431
10	4.2042	-122.89	-6.5431
10	4.2376	-117.76	-6.5431
10	4.2709	-114.34	-6.5431
10	4.3043	-109.21	-6.5431
10	4.3377	-104.08	-6.5431
10	4.371	-99.805	-6.5431
10	4.4044	-95.531	-6.5431
10	4.4378	-90.401	-6.5431
10	4.4711	-85.272	-6.5431
10	4.5045	-79.287	-4.8332
10	4.5379	-74.208	-5.0344
10	4.5712	-70.738	-4.8332
10	4.6046	-65.609	-4.8332
10	4.638	-60.137	-4.1493
10	4.6713	-55.35	-3.1234
10	4.7047	-51.075	-3.1234
10	4.7381	-45.091	-3.1234
10	4.7714	-40.987	-2.6105
10	4.8048	-36.541	-1.4136
10	4.8382	-31.412	-1.4136
10	4.8715	-24.573	-1.4136
10	4.9049	-21.453	-0.46624
10	4.9383	-17.22	-0.72964
10	4.9716	-12.433	-0.90062
10	5.005	-7.4742	0.29626
10	5.0384	-2.3447	0.29626
10	5.0717	2.7848	-0.55866
10	5.1051	6.2045	-1.4136
10	5.1385	11.334	-1.4136
10	5.1718	16.464	-3.1234
10	5.2052	20.738	-3.1234
10	5.2386	25.013	-3.1234
10	5.2719	30.142	-3.9783
10	5.3053	35.272	-4.8332
10	5.3387	39.546	-4.8332
10	5.372	43.821	-5.6882
10	5.4054	49.345	-6.28
10	5.4388	54.08	-7.398
10	5.4721	59.209	-8.2529
10	5.5055	63.74	-8.3384
10	5.5389	68.614	-8.2529
10	5.5722	73.743	-9.1078
10	5.6056	77.163	-9.1078
10	5.639	82.292	-9.1078
10	5.6723	88.277	-9.1078
10	5.7057	92.551	-9.1078
10	5.7391	96.826	-9.1078
10	5.7724	101.1	-8.2529
10	5.8058	106.23	-9.1078
10	5.8392	110.5	-9.1078
10	5.8725	116.06	-8.6804
10	5.9059	119.91	-8.2529
10	5.9393	124.18	-8.2529
[truncated: 9,855 more rows]
