# Supplementary material for: A universal function for capacity of bidirectional pedestrian streams: Filling the gaps in the literature
Source: PLoS One. 2018 Dec 19;13(12):e0208496. doi: 10.1371/journal.pone.0208496 (PMC6300270; doi:10.1371/journal.pone.0208496)
Supplement: S1 Data Set — Trajectories are divided into folders for the different experiments within the ZIP archive. Data relative to the own experiments are directly provided as a CSV file. Links are provided for data obtained from open database from third party researchers. (ZIP) [file pone.0208496.s001.zip › datasets/dataset_A/6_0_D.csv]

ped. #	time (s)	x (cm)	y (cm)
1	0	-498.37	131.44
1	0.033367	-493.41	131.78
1	0.066733	-488.79	131.95
1	0.1001	-483.66	131.95
1	0.13347	-478.53	131.95
1	0.16683	-473.4	131.95
1	0.2002	-468.27	131.95
1	0.23357	-463.32	133.15
1	0.26693	-458.02	132.81
1	0.3003	-452.2	133.15
1	0.33367	-446.39	133.49
1	0.36703	-440.58	133.83
1	0.4004	-434.93	133.66
1	0.43377	-429.29	134.35
1	0.46713	-424.15	134.58
1	0.5005	-418.69	134.52
1	0.53387	-413.99	134.09
1	0.56723	-408.6	134.86
1	0.6006	-403.47	134.86
1	0.63397	-398.17	133.66
1	0.66733	-393.04	133.66
1	0.7007	-387.91	133.66
1	0.73407	-381.07	132.81
1	0.76743	-376.85	132.61
1	0.8008	-371.67	131.1
1	0.83417	-365.69	131.1
1	0.86753	-359.7	129.39
1	0.9009	-354.23	129.56
1	0.93427	-347.3	129.82
1	0.96763	-342.19	129.06
1	1.001	-337.57	128.08
1	1.0344	-332.34	127.68
1	1.0677	-325.93	128.96
1	1.1011	-321.74	127.51
1	1.1345	-316.95	127.68
1	1.1678	-311.82	127.68
1	1.2012	-306.27	128.11
1	1.2346	-301.57	127.68
1	1.2679	-295.58	128.53
1	1.3013	-290.62	128.88
1	1.3347	-284.04	129.82
1	1.368	-278.48	130.24
1	1.4014	-272.62	130.83
1	1.4348	-267.14	131.45
1	1.4681	-262.04	131.68
1	1.5015	-257.88	131.2
1	1.5349	-251.06	133.14
1	1.5682	-246	133.66
1	1.6016	-240.87	133.66
1	1.635	-235.57	133.32
1	1.6683	-230.63	133.13
1	1.7017	-225.48	132.81
1	1.7351	-220.35	132.81
1	1.7684	-214.89	131.89
1	1.8018	-210.52	130.67
1	1.8352	-204.96	129.39
1	1.8685	-197.5	128.19
1	1.9019	-192.27	130.44
1	1.9353	-186.15	129.39
1	1.9686	-181.88	128.53
1	2.002	-175.38	128.36
1	2.0354	-169.05	125.97
1	2.0687	-164.35	128.11
1	2.1021	-159.22	128.11
1	2.1355	-153.66	126.82
1	2.1688	-147.68	126.82
1	2.2022	-144.26	126.82
1	2.2356	-139.07	127.15
1	2.2689	-133.15	126.82
1	2.3023	-127.59	126.4
1	2.3357	-121.25	127.55
1	2.369	-116.48	127.25
1	2.4024	-111.91	127.02
1	2.4358	-105.79	127.68
1	2.4691	-96.386	127.68
1	2.5025	-94.28	129.24
1	2.5359	-89.15	129.24
1	2.5692	-83.151	129.08
1	2.6026	-77.15	129.82
1	2.636	-70.85	130.72
1	2.6693	-66.053	129.08
1	2.7027	-60.052	129.82
1	2.7361	-54.922	129.82
1	2.7694	-48.938	128.96
1	2.8028	-43.381	127.68
1	2.8362	-40.132	127.34
1	2.8695	-34.404	126.4
1	2.9029	-25.427	125.97
1	2.9363	-22.008	125.11
1	2.9696	-15.994	124.51
1	3.003	-13.288	122.89
1	3.0364	-8.3291	123.4
1	3.0697	-0.76633	123.6
1	3.1031	3.5513	123.2
1	3.1365	10.75	124.38
1	3.1698	14.754	122.55
1	3.2032	19.883	122.55
1	3.2366	25.218	123.13
1	3.2699	30.997	122.55
1	3.3033	36.127	122.55
1	3.3367	41.256	123.4
1	3.37	46.386	123.4
1	3.4034	51.515	123.4
1	3.4368	56.816	123.92
1	3.4701	62.202	123.83
1	3.5035	67.075	124.6
1	3.5369	73.316	124.69
1	3.5702	81.095	127.51
1	3.6036	84.631	127.3
1	3.637	89.644	127
1	3.6703	94.774	127
1	3.7037	101.53	128.96
1	3.7371	106.66	128.96
1	3.7704	110.68	127.17
1	3.8038	115.81	127.17
1	3.8372	122.9	128.11
1	3.8705	128.46	125.97
1	3.9039	133.59	125.97
1	3.9373	137.35	126.65
1	3.9706	141.71	125.54
1	4.004	147.44	125.56
1	4.0374	153.68	125.54
1	4.0707	159.24	123.4
1	4.1041	164.36	123.4
1	4.1375	170.35	123.4
1	4.1708	175.48	123.4
1	4.2042	181.46	123.4
1	4.2376	187.45	123.4
1	4.2709	190.87	123.4
1	4.3043	196.85	124.26
1	4.3377	201.13	124.26
1	4.371	207.11	124.26
1	4.4044	211.38	125.11
1	4.4378	217.03	124.94
1	4.4711	222.07	125.54
1	4.5045	227.68	125.32
1	4.5379	232.93	126.31
1	4.5712	237.46	126.4
1	4.6046	243.02	127.68
1	4.638	250.11	128.62
1	4.6713	254.99	128.53
1	4.7047	259.65	129.13
1	4.7381	265.67	130.67
1	4.7714	270.8	129.82
1	4.8048	275.93	129.82
1	4.8382	281.06	129.82
1	4.8715	285.08	128.88
1	4.9049	290.04	129.39
1	4.9383	295.17	128.53
1	4.9716	301.15	128.53
1	5.005	305.43	127.68
1	5.0384	310.56	126.82
1	5.0717	315.69	125.97
1	5.1051	321.5	126.31
1	5.1385	327.14	126.14
1	5.1718	332.44	125.8
1	5.2052	338.77	125.11
1	5.2386	343.9	125.11
1	5.2719	350.39	125.8
1	5.3053	355.87	125.97
1	5.3387	360.14	125.97
1	5.372	366.55	126.4
1	5.4054	371.68	126.4
1	5.4388	376.38	125.97
1	5.4721	382.37	125.97
1	5.5055	387.67	127.34
1	5.5389	392.63	127.68
1	5.5722	398.18	127.25
1	5.6056	404.6	127.68
1	5.639	408.87	128.53
1	5.6723	414.86	129.39
1	5.7057	420.67	129.73
1	5.7391	427.68	130.24
1	5.7724	432.81	130.24
1	5.8058	438.79	131.1
1	5.8392	448.37	132.3
1	5.8725	452.47	131.1
1	5.9059	458.76	128.94
1	5.9393	461.61	130.7
1	5.9726	468.2	130.41
1	6.006	472.66	130.18
1	6.0394	478.97	129.39
1	6.0727	483.25	129.39
1	6.1061	489.23	128.53
1	6.1395	495.22	127.68
2	0.066733	-499.05	64.415
2	0.1001	-493.5	64.843
2	0.13347	-487.94	65.27
2	0.16683	-482.1	65.376
2	0.2002	-475.97	65.27
2	0.23357	-470.84	65.27
2	0.26693	-464	65.27
2	0.3003	-458.87	65.27
2	0.33367	-452.03	65.27
2	0.36703	-446.05	66.98
2	0.4004	-440.06	66.98
2	0.43377	-434.08	68.69
2	0.46713	-428.09	68.69
2	0.5005	-422.88	69.801
2	0.53387	-416.81	69.887
2	0.56723	-411.68	69.887
2	0.6006	-406.72	68.69
2	0.63397	-401.59	68.69
2	0.66733	-394.75	68.69
2	0.7007	-389.62	68.69
2	0.73407	-383.64	68.69
2	0.76743	-378.34	68.348
2	0.8008	-372.35	68.177
2	0.83417	-366.54	66.98
2	0.86753	-360.73	66.638
2	0.9009	-354.57	65.27
2	0.93427	-349.44	65.27
2	0.96763	-344.31	65.27
2	1.001	-338.33	65.27
2	1.0344	-333.2	66.98
2	1.0677	-328.07	66.98
2	1.1011	-322.94	66.98
2	1.1345	-316.95	66.98
2	1.1678	-311.82	66.98
2	1.2012	-306.69	66.98
2	1.2346	-301.57	66.98
2	1.2679	-295.58	66.98
2	1.3013	-290.45	66.98
2	1.3347	-285.32	68.69
2	1.368	-279.34	68.69
2	1.4014	-274.21	70.4
2	1.4348	-269.08	70.4
2	1.4681	-263.95	70.4
2	1.5015	-258.82	70.4
2	1.5349	-252.84	70.4
2	1.5682	-247.71	68.69
2	1.6016	-242.58	68.69
2	1.635	-237.45	68.69
2	1.6683	-232.32	66.98
2	1.7017	-226.33	66.98
2	1.7351	-221.2	65.27
2	1.7684	-215.99	64.672
2	1.8018	-210.94	63.56
2	1.8352	-204.96	62.705
2	1.8685	-199.83	61.85
2	1.9019	-194.27	61.423
2	1.9353	-188.72	60.141
2	1.9686	-183.59	60.141
2	2.002	-178.46	60.995
2	2.0354	-173.33	61.85
2	2.0687	-169.05	61.85
2	2.1021	-163.92	61.85
2	2.1355	-157.94	61.85
2	2.1688	-152.81	61.85
2	2.2022	-147.68	61.85
2	2.2356	-141.7	61.85
2	2.2689	-135.71	61.85
2	2.3023	-130.58	61.85
2	2.3357	-123.74	61.85
2	2.369	-118.61	63.56
2	2.4024	-112.63	63.56
2	2.4358	-107.5	63.56
2	2.4691	-101.52	63.56
2	2.5025	-96.386	63.56
2	2.5359	-91.256	63.56
2	2.5692	-84.588	64.073
2	2.6026	-79.116	63.902
2	2.636	-73.73	63.133
2	2.6693	-68.344	63.218
2	2.7027	-63.044	61.85
2	2.7361	-57.487	62.278
2	2.7694	-51.93	61.85
2	2.8028	-45.946	60.995
2	2.8362	-39.961	60.141
2	2.8695	-34.661	59.628
2	2.9029	-25.427	58.431
2	2.9363	-22.863	58.431
2	2.9696	-18.588	59.286
2	3.003	-13.459	59.286
2	3.0364	-8.3291	59.286
2	3.0697	-3.1996	59.286
2	3.1031	1.9299	59.286
2	3.1365	6.2045	59.286
2	3.1698	11.676	59.969
2	3.2032	16.634	59.798
2	3.2366	22.277	59.798
2	3.2699	27.578	60.141
2	3.3033	32.707	60.141
2	3.3367	38.691	61.85
2	3.37	43.821	61.85
2	3.4034	48.95	61.85
2	3.4368	55.277	62.021
2	3.4701	60.919	61.85
2	3.5035	66.049	61.85
2	3.5369	71.862	62.363
2	3.5702	76.308	61.85
2	3.6036	81.437	61.85
2	3.637	86.567	60.995
2	3.6703	91.696	60.995
2	3.7037	97.168	60.824
2	3.7371	102.81	60.141
2	3.7704	107.94	58.431
2	3.8038	113.07	58.431
2	3.8372	120.34	57.148
2	3.8705	125.04	56.721
2	3.9039	130.17	56.721
2	3.9373	136.15	56.721
2	3.9706	142.14	56.721
2	4.004	147.27	58.431
2	4.0374	152.4	58.431
2	4.0707	156.67	58.431
2	4.1041	161.8	58.431
2	4.1375	166.93	58.431
2	4.1708	172.23	58.773
2	4.2042	177.02	58.773
2	4.2376	181.46	59.286
2	4.2709	187.7	60.055
2	4.3043	194.46	60.483
2	4.3377	200.27	61.85
2	4.371	205.4	61.85
2	4.4044	211.9	62.021
2	4.4378	217.37	61.85
2	4.4711	223.53	61.337
2	4.5045	229.34	60.995
2	4.5379	233.61	60.995
2	4.5712	237.89	60.141
2	4.6046	243.87	60.141
2	4.638	248.15	58.431
2	4.6713	253.28	58.431
2	4.7047	257.55	57.576
2	4.7381	263.54	56.721
2	4.7714	269.52	55.866
2	4.8048	274.65	54.156
2	4.8382	281.06	53.729
2	4.8715	285.76	53.301
2	4.9049	290.89	53.301
2	4.9383	297.39	52.617
2	4.9716	302.01	53.301
2	5.005	307.99	52.446
2	5.0384	311.41	52.446
2	5.0717	316.54	52.446
2	5.1051	321.67	51.591
2	5.1385	327.14	51.42
2	5.1718	331.5	51.164
2	5.2052	336.2	51.591
2	5.2386	342.19	51.591
2	5.2719	347.32	51.591
2	5.3053	353.3	52.446
2	5.3387	359.29	52.446
2	5.372	365.27	52.446
2	5.4054	371.25	52.446
2	5.4388	376.38	52.446
2	5.4721	381.51	52.446
2	5.5055	388.35	51.591
2	5.5389	393.48	51.591
2	5.5722	397.76	51.591
2	5.6056	402.89	50.736
2	5.639	408.02	49.882
2	5.6723	413.14	49.882
2	5.7057	417.42	49.027
2	5.7391	423.4	48.172
2	5.7724	428.53	48.172
2	5.8058	433.66	46.462
2	5.8392	440.5	46.462
2	5.8725	449.05	46.462
2	5.9059	453.33	45.607
2	5.9393	462.3	45.179
2	5.9726	465.19	47.18
2	6.006	469.67	47.81
2	6.0394	474.7	48.172
2	6.0727	479.83	47.317
2	6.1061	484.96	47.317
2	6.1395	490.26	46.975
2	6.1728	495.39	46.975
3	0.66733	-495.63	-78.356
3	0.7007	-490.5	-78.356
3	0.73407	-487.08	-78.356
3	0.76743	-481.95	-78.356
3	0.8008	-476.82	-78.356
3	0.83417	-473.4	-78.356
3	0.86753	-468.27	-79.211
3	0.9009	-464	-80.066
3	0.93427	-459.73	-80.066
3	0.96763	-456.31	-80.066
3	1.001	-451.18	-80.066
3	1.0344	-446.05	-80.921
3	1.0677	-441.77	-80.921
3	1.1011	-436.64	-80.921
3	1.1345	-432.37	-81.776
3	1.1678	-427.24	-82.631
3	1.2012	-422.11	-82.631
3	1.2346	-417.41	-83.058
3	1.2679	-412.7	-83.486
3	1.3013	-407.58	-83.486
3	1.3347	-403.3	-82.631
3	1.368	-399.88	-82.631
3	1.4014	-394.75	-80.921
3	1.4348	-389.62	-80.921
3	1.4681	-384.92	-81.348
3	1.5015	-381.07	-80.066
3	1.5349	-375.94	-79.211
3	1.5682	-370.81	-78.356
3	1.6016	-366.06	-78.288
3	1.635	-362.26	-77.501
3	1.6683	-357.14	-75.791
3	1.7017	-352.01	-74.936
3	1.7351	-346.02	-74.936
3	1.7684	-341.75	-73.227
3	1.8018	-337.47	-72.372
3	1.8352	-332.69	-72.201
3	1.8685	-328.24	-72.03
3	1.9019	-323.62	-72.03
3	1.9353	-319.52	-72.372
3	1.9686	-314.39	-71.517
3	2.002	-309.77	-71.688
3	2.0354	-304.56	-72.799
3	2.0687	-300.71	-72.372
3	2.1021	-295.58	-72.372
3	2.1355	-290.45	-72.372
3	2.1688	-285.32	-73.227
3	2.2022	-280.11	-73.825
3	2.2356	-275.92	-74.082
3	2.2689	-270.53	-74.167
3	2.3023	-265.66	-74.082
3	2.3357	-260.53	-74.936
3	2.369	-255.83	-74.509
3	2.4024	-250.7	-74.509
3	2.4358	-246.85	-74.082
3	2.4691	-241.2	-74.147
3	2.5025	-236.59	-74.082
3	2.5359	-232.32	-74.082
3	2.5692	-227.19	-73.227
3	2.6026	-222.06	-73.227
3	2.636	-216.93	-72.372
3	2.6693	-211.63	-72.714
3	2.7027	-207.53	-72.372
3	2.7361	-202.4	-72.372
3	2.7694	-197.27	-70.662
3	2.8028	-192.99	-70.662
3	2.8362	-187.86	-71.517
3	2.8695	-182.8	-71.188
3	2.9029	-178.46	-71.517
3	2.9363	-173.33	-71.517
3	2.9696	-169.91	-71.517
3	3.003	-164.78	-71.517
3	3.0364	-159.22	-73.654
3	3.0697	-154.52	-73.227
3	3.1031	-150.25	-73.227
3	3.1365	-144.86	-73.996
3	3.1698	-139.99	-74.936
3	3.2032	-134.86	-74.936
3	3.2366	-130.58	-74.936
3	3.2699	-125.45	-76.646
3	3.3033	-121.18	-77.501
3	3.3367	-116.48	-77.929
3	3.37	-112.63	-77.501
3	3.4034	-107.93	-77.929
3	3.4368	-103.31	-77.758
3	3.4701	-99.805	-77.501
3	3.5035	-94.676	-76.646
3	3.5369	-91.256	-76.646
3	3.5702	-86.127	-76.646
3	3.6036	-81.852	-76.646
3	3.637	-77.578	-75.791
3	3.6703	-73.303	-74.936
3	3.7037	-68.173	-74.936
3	3.7371	-63.044	-74.936
3	3.7704	-59.624	-74.936
3	3.8038	-54.495	-74.936
3	3.8372	-50.22	-74.082
3	3.8705	-45.946	-73.227
3	3.9039	-40.816	-73.227
3	3.9373	-37.396	-73.227
3	3.9706	-32.267	-73.227
3	4.004	-25.427	-73.227
3	4.0374	-21.512	-73.544
3	4.0707	-19.443	-73.227
3	4.1041	-15.716	-74.492
3	4.1375	-11.749	-74.082
3	4.1708	-7.4742	-74.936
3	4.2042	-2.3447	-74.936
3	4.2376	1.9299	-74.936
3	4.2709	7.1449	-75.535
3	4.3043	11.334	-74.936
3	4.3377	16.464	-76.646
3	4.371	21.593	-76.646
3	4.4044	25.868	-76.646
3	4.4378	30.997	-76.646
3	4.4711	36.811	-76.133
3	4.5045	41.94	-76.133
3	4.5379	46.386	-74.936
3	4.5712	50.66	-74.936
3	4.6046	55.79	-74.936
3	4.638	60.064	-74.082
3	4.6713	64.339	-73.227
3	4.7047	69.468	-73.227
3	4.7381	73.743	-73.227
3	4.7714	78.018	-71.517
3	4.8048	84.002	-71.517
3	4.8382	88.704	-71.944
3	4.8715	94.261	-70.662
3	4.9049	99.391	-69.807
3	4.9383	104.35	-70.149
3	4.9716	109.65	-69.807
3	5.005	113.24	-69.465
3	5.0384	118.03	-70.149
3	5.0717	122.9	-70.234
3	5.1051	126.75	-69.807
3	5.1385	131.88	-69.807
3	5.1718	136.15	-70.662
3	5.2052	140.43	-69.807
3	5.2386	144.7	-69.807
3	5.2719	149.83	-71.517
3	5.3053	154.1	-71.517
3	5.3387	158.38	-71.517
3	5.372	163.51	-71.517
3	5.4054	167.78	-71.517
3	5.4388	172.91	-71.517
3	5.4721	177.19	-71.517
3	5.5055	182.66	-72.543
3	5.5389	186.59	-71.517
3	5.5722	195.14	-71.517
3	5.6056	196.85	-71.517
3	5.639	201.13	-71.517
3	5.6723	205.4	-69.807
3	5.7057	209.68	-69.807
3	5.7391	212.41	-69.294
3	5.7724	217.37	-68.097
3	5.8058	221.99	-68.268
3	5.8392	226.77	-67.242
3	5.8725	231.05	-66.387
3	5.9059	236.18	-66.387
3	5.9393	240.45	-64.677
3	5.9726	246.26	-65.019
3	6.006	249.86	-64.677
3	6.0394	254.99	-63.823
3	6.0727	259.69	-65.105
3	6.1061	264.39	-63.823
3	6.1395	268.66	-64.677
3	6.1728	273.79	-64.677
3	6.2062	277.21	-64.677
3	6.2396	282.34	-64.677
3	6.2729	287.13	-65.362
3	6.3063	290.89	-64.677
3	6.3397	296.02	-66.387
3	6.373	301.15	-66.387
3	6.4064	306.28	-66.387
3	6.4398	310.98	-67.67
3	6.4731	314.83	-68.097
3	6.5065	321.67	-68.952
3	6.5399	326.37	-69.379
3	6.5732	331.07	-68.097
3	6.6066	335.35	-68.097
3	6.64	340.48	-68.097
3	6.6733	344.75	-68.097
3	6.7067	349.71	-67.584
3	6.7401	354.16	-68.097
3	6.7734	358.43	-66.387
3	6.8068	363.56	-67.242
3	6.8402	367.83	-66.387
3	6.8735	373.31	-66.558
3	6.9069	377.67	-65.96
3	6.9403	382.71	-65.703
3	6.9736	388.18	-65.019
3	7.007	393.65	-64.335
3	7.0404	398.61	-64.677
3	7.0737	403.74	-63.823
3	7.1071	408.02	-64.677
3	7.1405	413.66	-64.507
3	7.1738	418.27	-64.677
3	7.2072	423.4	-64.677
3	7.2406	427.68	-64.677
3	7.2739	431.95	-65.532
3	7.3073	436.75	-66.453
3	7.3407	441.53	-66.9
3	7.374	449.05	-67.242
3	7.4074	454.14	-67.896
3	7.4408	460.17	-67.931
3	7.4741	465.24	-68.158
3	7.5075	466.15	-68.952
3	7.5409	471.28	-69.807
3	7.5742	476.41	-69.807
3	7.6076	480.68	-69.807
3	7.641	486.67	-69.807
3	7.6743	491.46	-70.491
3	7.7077	495.22	-69.807
4	0.73407	-495.63	-137.35
4	0.76743	-490.5	-137.35
4	0.8008	-485.37	-136.49
4	0.83417	-480.24	-136.49
4	0.86753	-475.11	-136.49
4	0.9009	-471.37	-136.43
4	0.93427	-466.57	-134.78
4	0.96763	-461.44	-134.78
4	1.001	-457.16	-133.07
4	1.0344	-452.03	-133.07
4	1.0677	-446.9	-132.22
4	1.1011	-441.77	-131.36
4	1.1345	-435.79	-131.36
4	1.1678	-430.66	-130.51
4	1.2012	-425.53	-129.65
4	1.2346	-420.4	-129.65
4	1.2679	-415.27	-128.8
4	1.3013	-410.14	-128.8
4	1.3347	-405.01	-128.8
4	1.368	-399.88	-127.94
4	1.4014	-396.11	-129.35
4	1.4348	-391.33	-129.65
4	1.4681	-386.2	-129.65
4	1.5015	-381.07	-129.65
4	1.5349	-376.8	-129.65
4	1.5682	-371.67	-129.65
4	1.6016	-367.39	-131.36
4	1.635	-362.26	-131.36
4	1.6683	-357.14	-131.36
4	1.7017	-352.01	-132.22
4	1.7351	-346.88	-133.07
4	1.7684	-341.75	-133.07
4	1.8018	-338.33	-133.93
4	1.8352	-333.2	-134.78
4	1.8685	-328.07	-134.78
4	1.9019	-322.94	-134.78
4	1.9353	-319.09	-135.21
4	1.9686	-314.39	-134.78
4	2.002	-309.26	-134.78
4	2.0354	-304.99	-134.78
4	2.0687	-300.45	-134.32
4	2.1021	-294.73	-133.07
4	2.1355	-290.45	-133.07
4	2.1688	-285.32	-133.07
4	2.2022	-280.19	-133.07
4	2.2356	-275.06	-131.36
4	2.2689	-269.93	-131.36
4	2.3023	-265.66	-131.36
4	2.3357	-261.38	-130.51
4	2.369	-256.26	-130.51
4	2.4024	-251.13	-129.65
4	2.4358	-246	-129.65
4	2.4691	-242.58	-129.65
4	2.5025	-237.45	-129.65
4	2.5359	-232.32	-130.51
4	2.5692	-228.04	-130.51
4	2.6026	-222.91	-130.51
4	2.636	-217.78	-130.51
4	2.6693	-212.65	-130.51
4	2.7027	-209.06	-130.85
4	2.7361	-204.1	-131.36
4	2.7694	-198.98	-131.36
4	2.8028	-193.85	-131.36
4	2.8362	-188.72	-131.36
4	2.8695	-183.59	-131.36
4	2.9029	-178.46	-131.36
4	2.9363	-174.18	-131.36
4	2.9696	-169.91	-131.36
4	3.003	-164.78	-131.36
4	3.0364	-160.5	-131.36
4	3.0697	-155.34	-130.67
4	3.1031	-150.25	-129.65
4	3.1365	-144.26	-129.65
4	3.1698	-139.13	-128.8
4	3.2032	-134	-128.8
4	3.2366	-128.87	-127.94
4	3.2699	-123.74	-127.94
4	3.3033	-119.47	-127.94
4	3.3367	-114.34	-126.23
4	3.37	-109.21	-126.23
4	3.4034	-104.94	-126.23
4	3.4368	-100.4	-125.84
4	3.4701	-95.301	-125.67
4	3.5035	-90.401	-126.23
4	3.5369	-86.127	-125.38
4	3.5702	-81.852	-126.23
4	3.6036	-77.15	-125.8
4	3.637	-72.704	-126.32
4	3.6703	-68.173	-126.23
4	3.7037	-63.044	-127.09
4	3.7371	-57.914	-127.09
4	3.7704	-53.64	-127.09
4	3.8038	-49.365	-127.09
4	3.8372	-45.261	-128.45
4	3.8705	-39.961	-128.8
4	3.9039	-34.832	-128.8
4	3.9373	-30.557	-129.65
4	3.9706	-22.863	-129.65
4	4.004	-21.153	-129.65
4	4.0374	-16.393	-130.16
4	4.0707	-11.749	-129.65
4	4.1041	-8.3291	-129.65
4	4.1375	-3.1996	-129.65
4	4.1708	1.9299	-129.65
4	4.2042	5.2341	-128.96
4	4.2376	10.479	-128.8
4	4.2709	15.609	-127.94
4	4.3043	19.883	-127.94
4	4.3377	25.013	-127.94
4	4.371	29.287	-127.09
4	4.4044	34.417	-126.23
4	4.4378	39.546	-125.38
4	4.4711	43.821	-125.38
4	4.5045	48.096	-125.38
4	4.5379	53.225	-125.38
4	4.5712	58.355	-124.52
4	4.6046	61.774	-124.52
4	4.638	65.707	-125.55
4	4.6713	70.323	-124.52
4	4.7047	75.453	-125.38
4	4.7381	80.582	-125.38
4	4.7714	84.002	-125.38
4	4.8048	89.132	-125.38
4	4.8382	93.406	-127.09
4	4.8715	98.536	-127.09
4	4.9049	103.67	-128.8
4	4.9383	108.62	-130.16
4	4.9716	114.78	-130.51
4	5.005	119.91	-130.51
4	5.0384	125.04	-132.22
4	5.0717	129.31	-132.22
4	5.1051	133.59	-132.22
4	5.1385	138.72	-132.22
4	5.1718	142.99	-132.22
4	5.2052	147.27	-132.22
4	5.2386	152.4	-132.22
4	5.2719	155.82	-132.22
4	5.3053	160.94	-132.22
4	5.3387	166.07	-131.36
4	5.372	170.35	-130.51
4	5.4054	174.62	-130.51
4	5.4388	179.75	-130.51
4	5.4721	184.88	-128.8
4	5.5055	189.16	-128.8
4	5.5389	193.43	-128.8
4	5.5722	198.56	-128.8
4	5.6056	201.95	-128.63
4	5.639	207.11	-128.8
4	5.6723	211.21	-129.14
4	5.7057	215.66	-128.8
4	5.7391	220.79	-128.8
4	5.7724	224.21	-128.8
4	5.8058	229.34	-128.8
4	5.8392	232.97	-129.26
4	5.8725	237.89	-129.65
4	5.9059	242.16	-129.65
4	5.9393	247.29	-130.51
4	5.9726	252.42	-131.36
4	6.006	257.55	-131.36
4	6.0394	262.68	-131.36
4	6.0727	267.81	-132.22
4	6.1061	272.94	-132.22
4	6.1395	278.25	-132.82
4	6.1728	283.2	-133.07
4	6.2062	288.33	-133.07
4	6.2396	293.46	-133.07
4	6.2729	298.59	-132.22
4	6.3063	302.86	-132.22
4	6.3397	307.99	-132.22
4	6.373	313.12	-131.36
4	6.4064	317.39	-131.36
4	6.4398	321.48	-131.11
4	6.4731	327.65	-130.51
4	6.5065	332.78	-130.51
4	6.5399	337.06	-130.51
4	6.5732	341.33	-130.51
4	6.6066	346.46	-130.51
4	6.64	350.74	-130.51
4	6.6733	355.87	-130.51
4	6.7067	361	-130.51
4	6.7401	364.42	-130.51
4	6.7734	369.55	-130.51
4	6.8068	373.49	-131.29
4	6.8402	378.09	-132.22
4	6.8735	382.37	-132.22
4	6.9069	386.64	-132.22
4	6.9403	391.77	-132.22
4	6.9736	396.05	-133.93
4	7.007	400.32	-133.93
4	7.0404	406.81	-135.33
4	7.0737	411.44	-135.64
4	7.1071	416.33	-136.76
4	7.1405	421.69	-137.35
4	7.1738	426.82	-137.35
4	7.2072	431.95	-137.35
4	7.2406	437.08	-137.35
4	7.2739	442.21	-137.35
4	7.3073	445.63	-137.35
4	7.3407	453.33	-136.49
4	7.374	455.89	-135.64
4	7.4074	462.73	-135.64
4	7.4408	463.91	-136.47
4	7.4741	468.71	-135.64
4	7.5075	474.7	-135.64
4	7.5409	479.83	-135.64
4	7.5742	484.96	-133.93
4	7.6076	490.09	-133.93
4	7.641	494.88	-134.1
5	0.43377	-496.2	26.122
5	0.46713	-492.18	26.279
5	0.5005	-489.25	26.415
5	0.53387	-482.97	25.951
5	0.56723	-478.26	25.414
5	0.6006	-471.69	24.234
5	0.63397	-466.57	24.234
5	0.66733	-460.88	23.96
5	0.7007	-455.38	23.559
5	0.73407	-450.32	22.524
5	0.76743	-445.19	21.669
5	0.8008	-440.3	21.214
5	0.83417	-435.5	21.035
5	0.86753	-430.81	21.352
5	0.9009	-424.67	21.669
5	0.93427	-419.55	21.669
5	0.96763	-414.42	22.524
5	1.001	-409.29	22.524
5	1.0344	-404.16	22.524
5	1.0677	-399.03	23.379
5	1.1011	-393.77	23.618
5	1.1345	-388.04	23.855
5	1.1678	-382.71	24.168
5	1.2012	-377.63	24.572
5	1.2346	-372.11	25.122
5	1.2679	-366.95	25.472
5	1.3013	-361.89	25.96
5	1.3347	-356.28	26.799
5	1.368	-351.15	26.799
5	1.4014	-346.02	27.654
5	1.4348	-340.89	27.654
5	1.4681	-335.07	28.476
5	1.5015	-329.78	29.363
5	1.5349	-323.79	29.363
5	1.5682	-318.66	29.363
5	1.6016	-313.24	29.483
5	1.635	-307.55	29.363
5	1.6683	-301.57	29.363
5	1.7017	-296.44	28.509
5	1.7351	-291.31	28.509
5	1.7684	-285.87	27.819
5	1.8018	-280.19	27.654
5	1.8352	-275.06	27.654
5	1.8685	-269.9	26.634
5	1.9019	-264.69	26.105
5	1.9353	-258.82	25.944
5	1.9686	-253.69	25.944
5	2.002	-248.56	25.944
5	2.0354	-243.43	25.944
5	2.0687	-238.3	26.799
5	2.1021	-233.35	26.936
5	2.1355	-228.82	26.971
5	2.1688	-223.73	27.11
5	2.2022	-218.55	27.165
5	2.2356	-213.51	26.799
5	2.2689	-208.38	26.799
5	2.3023	-203.51	26.896
5	2.3357	-198.29	27.189
5	2.369	-192.99	27.654
5	2.4024	-187.86	28.509
5	2.4358	-182.73	29.363
5	2.4691	-178.46	29.363
5	2.5025	-173.33	29.363
5	2.5359	-168.2	30.218
5	2.5692	-163.07	31.073
5	2.6026	-157.94	31.073
5	2.636	-152.81	31.073
5	2.6693	-147.68	31.073
5	2.7027	-142.55	31.073
5	2.7361	-137.42	31.073
5	2.7694	-132.29	30.218
5	2.8028	-128.02	30.218
5	2.8362	-122.89	29.363
5	2.8695	-117.76	29.363
5	2.9029	-112.06	28.988
5	2.9363	-107.5	28.509
5	2.9696	-102.37	27.654
5	3.003	-97.241	27.654
5	3.0364	-92.111	25.944
5	3.0697	-87.837	25.944
5	3.1031	-81.852	25.944
5	3.1365	-75.868	25.089
5	3.1698	-71.593	25.089
5	3.2032	-65.609	25.089
5	3.2366	-60.479	25.089
5	3.2699	-55.35	24.234
5	3.3033	-50.22	24.234
5	3.3367	-45.091	24.234
5	3.37	-39.961	24.234
5	3.4034	-33.977	24.234
5	3.4368	-27.137	24.234
5	3.4701	-23.718	24.234
5	3.5035	-18.455	24.548
5	3.5369	-14.091	25.243
5	3.5702	-8.3633	25.328
5	3.6036	-3.1996	25.944
5	3.637	2.7848	25.944
5	3.6703	7.9143	25.944
5	3.7037	13.044	25.944
5	3.7371	19.719	26.766
5	3.7704	25.013	26.799
5	3.8038	30.307	26.832
5	3.8372	36.127	26.799
5	3.8705	41.256	25.944
5	3.9039	47.241	25.944
5	3.9373	51.515	25.944
5	3.9706	57.5	25.944
5	4.004	62.629	25.089
5	4.0374	66.904	25.089
5	4.0707	72.033	24.234
5	4.1041	77.163	24.234
5	4.1375	83.147	22.524
5	4.1708	88.277	22.524
5	4.2042	93.406	22.524
5	4.2376	100.25	22.524
5	4.2709	105.38	22.524
5	4.3043	112.21	22.524
5	4.3377	117.28	22.148
5	4.371	122.41	22.148
5	4.4044	127.55	22.028
5	4.4378	132.73	22.524
5	4.4711	138.66	22.09
5	4.5045	143.79	22.09
5	4.5379	148.98	22.524
5	4.5712	154.1	22.524
5	4.6046	159.24	22.524
5	4.638	164.36	22.524
5	4.6713	169.49	22.524
5	4.7047	174.62	22.524
5	4.7381	179.45	22.876
5	4.7714	185.74	24.234
5	4.8048	190.87	24.234
5	4.8382	197.71	24.234
5	4.8715	202.84	24.234
5	4.9049	207.97	24.234
5	4.9383	213.95	24.234
5	4.9716	219.93	24.234
5	5.005	225.06	24.234
5	5.0384	230.19	24.234
5	5.0717	235.32	24.234
5	5.1051	239.6	24.234
5	5.1385	244.73	22.524
5	5.1718	249.86	22.524
5	5.2052	254.99	21.669
5	5.2386	260.12	20.814
5	5.2719	265.25	20.814
5	5.3053	271.23	20.814
5	5.3387	277.21	19.105
5	5.372	283.2	19.105
5	5.4054	288.33	19.105
5	5.4388	294.5	20.214
5	5.4721	300.3	19.105
5	5.5055	305.43	19.959
5	5.5389	310.56	19.105
5	5.5722	315.69	19.105
5	5.6056	320.81	19.105
5	5.639	325.94	19.105
5	5.6723	331.07	19.105
5	5.7057	335.35	19.105
5	5.7391	340.48	19.105
5	5.7724	345.61	19.105
5	5.8058	350.74	19.105
5	5.8392	355.87	19.105
5	5.8725	361.8	20.318
5	5.9059	366.98	20.814
5	5.9393	372.96	20.814
5	5.9726	378.95	20.814
5	6.006	384.08	20.814
5	6.0394	389.21	20.814
5	6.0727	394.34	20.814
5	6.1061	399.47	19.959
5	6.1395	404.6	19.105
5	6.1728	409.73	19.105
5	6.2062	414.86	19.105
5	6.2396	419.99	18.25
5	6.2729	425.97	17.395
5	6.3063	431.1	17.395
5	6.3397	436.23	16.54
5	6.373	441.36	15.685
5	6.4064	446.49	15.685
5	6.4398	453.06	15.224
5	6.4731	458.46	14.83
5	6.5065	464.44	14.83
5	6.5399	470.43	13.975
5	6.5732	476.41	13.975
5	6.6066	481.52	14.95
5	6.64	487.39	14.932
5	6.6733	493.25	15.224
5	6.7067	498.4	15.278
6	0.93427	-498.2	-21.077
6	0.96763	-493.92	-19.367
6	1.001	-488.79	-18.512
6	1.0344	-484.52	-16.802
6	1.0677	-481.1	-16.802
6	1.1011	-475.11	-15.947
6	1.1345	-471.69	-15.092
6	1.1678	-467.42	-15.092
6	1.2012	-463.14	-15.092
6	1.2346	-458.87	-15.092
6	1.2679	-454.6	-15.092
6	1.3013	-449.47	-15.092
6	1.3347	-444.34	-15.947
6	1.368	-440.06	-16.802
6	1.4014	-434.93	-16.802
6	1.4348	-429.8	-16.802
6	1.4681	-424.67	-18.512
6	1.5015	-419.55	-18.512
6	1.5349	-415.27	-19.367
6	1.5682	-411	-20.222
6	1.6016	-405.87	-20.222
6	1.635	-400.89	-20.444
6	1.6683	-397.32	-20.222
6	1.7017	-393.04	-20.222
6	1.7351	-389.62	-20.222
6	1.7684	-385.35	-19.367
6	1.8018	-381.07	-18.512
6	1.8352	-377.65	-18.512
6	1.8685	-372.43	-17.164
6	1.9019	-368.25	-16.802
6	1.9353	-363.98	-16.802
6	1.9686	-358.85	-15.092
6	2.002	-353.72	-15.092
6	2.0354	-348.59	-15.092
6	2.0687	-343.46	-13.382
6	2.1021	-339.18	-11.673
6	2.1355	-333.63	-10.39
6	2.1688	-328.92	-9.9628
6	2.2022	-323.79	-8.2529
6	2.2356	-320.37	-8.2529
6	2.2689	-315.25	-8.2529
6	2.3023	-310.97	-8.2529
6	2.3357	-305.84	-8.2529
6	2.369	-300.71	-8.2529
6	2.4024	-295.58	-8.2529
6	2.4358	-292.16	-8.2529
6	2.4691	-287.03	-8.2529
6	2.5025	-281.9	-8.2529
6	2.5359	-276.77	-8.2529
6	2.5692	-270.28	-8.4239
6	2.6026	-265.66	-9.1078
6	2.636	-260.53	-9.1078
6	2.6693	-254.72	-9.6208
6	2.7027	-250.27	-9.9628
6	2.7361	-244.29	-9.9628
6	2.7694	-238.3	-9.1078
6	2.8028	-233.53	-9.4096
6	2.8362	-228.9	-8.2529
6	2.8695	-222.91	-7.398
6	2.9029	-218.64	-6.5431
6	2.9363	-213.51	-6.5431
6	2.9696	-208.72	-4.6623
6	3.003	-204.1	-4.8332
6	3.0364	-199.83	-3.9783
6	3.0697	-194.7	-3.1234
6	3.1031	-189.57	-2.2685
6	3.1365	-184.44	-1.4136
6	3.1698	-179.31	0.29626
6	3.2032	-174.18	0.29626
6	3.2366	-169.91	2.0061
6	3.2699	-163.07	3.7159
6	3.3033	-157.94	3.7159
6	3.3367	-154.52	4.5709
6	3.37	-149.39	4.5709
6	3.4034	-143.87	4.7788
6	3.4368	-138.28	5.4258
6	3.4701	-134	4.5709
6	3.5035	-128.87	4.5709
6	3.5369	-123.74	3.7159
6	3.5702	-119.47	4.5709
6	3.6036	-114.34	2.861
6	3.637	-109.21	2.861
6	3.6703	-104.94	2.0061
6	3.7037	-99.805	0.29626
6	3.7371	-95.531	-0.55866
6	3.7704	-90.401	-1.4136
6	3.8038	-84.417	-2.2685
6	3.8372	-80.997	-3.1234
6	3.8705	-75.868	-3.1234
6	3.9039	-71.593	-3.9783
6	3.9373	-67.318	-3.1234
6	3.9706	-62.189	-3.1234
6	4.004	-57.059	-3.1234
6	4.0374	-53.64	-3.1234
6	4.0707	-48.51	-3.1234
6	4.1041	-44.236	-3.1234
6	4.1375	-39.961	-3.1234
6	4.1708	-35.687	-3.1234
6	4.2042	-30.557	-3.1234
6	4.2376	-24.573	-3.1234
6	4.2709	-22.008	-2.2685
6	4.3043	-16.707	-2.6105
6	4.3377	-11.834	-0.81514
6	4.371	-8.3291	-1.4136
6	4.4044	-3.1996	-1.4136
6	4.4378	1.9299	-1.4136
6	4.4711	6.2045	-1.4136
6	4.5045	11.334	-1.4136
6	4.5379	16.464	-3.1234
6	4.5712	21.593	-3.1234
6	4.6046	25.868	-3.1234
6	4.638	30.997	-3.1234
6	4.6713	36.127	-4.8332
6	4.7047	40.829	-4.4058
6	4.7381	46.386	-6.5431
6	4.7714	50.66	-6.5431
6	4.8048	55.79	-8.2529
6	4.8382	61.774	-9.1078
6	4.8715	66.049	-9.9628
6	4.9049	71.178	-9.9628
6	4.9383	76.308	-9.9628
6	4.9716	82.325	-10.982
6	5.005	86.821	-10.633
6	5.0384	91.696	-9.9628
6	5.0717	96.826	-9.9628
6	5.1051	101.96	-9.9628
6	5.1385	107.08	-8.2529
6	5.1718	111.36	-8.2529
6	5.2052	116.49	-8.2529
6	5.2386	120.76	-8.2529
6	5.2719	125.89	-6.5431
6	5.3053	131.02	-6.5431
6	5.3387	136.15	-4.8332
6	5.372	141.28	-3.9783
6	5.4054	146.41	-3.1234
6	5.4388	150.69	-1.4136
6	5.4721	155.82	-0.55866
6	5.5055	161.8	-0.55866
6	5.5389	166.93	0.29626
6	5.5722	172.06	1.1512
6	5.6056	177.19	1.1512
6	5.639	182.32	1.1512
6	5.6723	187.45	1.1512
6	5.7057	192.58	1.1512
6	5.7391	197.71	1.1512
6	5.7724	203.35	0.9802
6	5.8058	208.82	-0.55866
6	5.8392	213.95	-0.55866
6	5.8725	219.08	-2.2685
6	5.9059	224.21	-2.2685
6	5.9393	229.34	-3.1234
6	5.9726	233.61	-3.9783
6	6.006	238.74	-3.9783
6	6.0394	243.77	-4.3807
6	6.0727	249	-5.6882
6	6.1061	253.97	-4.8004
6	6.1395	259.26	-3.9783
6	6.1728	263.54	-3.9783
6	6.2062	267.81	-3.9783
6	6.2396	272.94	-3.9783
6	6.2729	278.07	-2.2685
6	6.3063	282.34	-2.2685
6	6.3397	287.47	-2.2685
6	6.373	291.4	-0.72964
6	6.4064	296.88	-0.55866
6	6.4398	301.15	1.1512
6	6.4731	305.43	1.1512
6	6.5065	310.56	2.861
6	6.5399	315.69	2.861
6	6.5732	320.81	4.5709
6	6.6066	325.94	4.5709
6	6.64	330.72	6.5824
6	6.6733	336.03	5.9387
6	6.7067	340.31	5.9387
6	6.7401	344.75	4.5709
6	6.7734	349.03	4.5709
6	6.8068	355.01	3.7159
6	6.8402	359.29	2.861
6	6.8735	363.56	2.0061
6	6.9069	368.69	2.0061
6	6.9403	372.96	1.1512
6	6.9736	378.09	1.1512
6	7.007	382.37	-0.55866
6	7.0404	387.5	-1.4136
6	7.0737	393.48	-2.2685
6	7.1071	398.61	-3.1234
6	7.1405	404.6	-3.1234
6	7.1738	409.73	-3.1234
6	7.2072	414.86	-3.1234
6	7.2406	419.99	-3.1234
6	7.2739	425.97	-3.1234
6	7.3073	429.39	-2.2685
6	7.3407	434.52	-1.4136
6	7.374	439.65	-1.4136
6	7.4074	443.07	-1.4136
6	7.4408	450.85	-1.1571
6	7.4741	454.18	3.7159
6	7.5075	458.37	2.2626
6	7.5409	464.1	1.8351
6	7.5742	468.37	3.545
6	7.6076	473.85	3.7159
6	7.641	479.83	5.4258
6	7.6743	486.24	6.7081
6	7.7077	490.94	6.2807
6	7.7411	496.07	6.2807
7	1.3013	-495.63	34.493
7	1.3347	-490.5	34.493
7	1.368	-486.23	34.493
7	1.4014	-483.55	34.401
7	1.4348	-475.97	34.493
7	1.4681	-470.84	36.203
7	1.5015	-465.71	36.203
7	1.5349	-460.58	36.203
7	1.5682	-456.31	36.203
7	1.6016	-450.49	37.571
7	1.635	-446.05	36.203
7	1.6683	-440.92	36.203
7	1.7017	-435.43	37.028
7	1.7351	-430.15	36.887
7	1.7684	-424.67	36.203
7	1.8018	-419.55	36.203
7	1.8352	-413.56	35.348
7	1.8685	-408.43	34.493
7	1.9019	-402.27	35.006
7	1.9353	-397.58	34.033
7	1.9686	-392.65	33.901
7	2.002	-387.06	32.783
7	2.0354	-381.93	32.783
7	2.0687	-377.26	33.901
7	2.1021	-372.52	33.638
7	2.1355	-367.39	33.638
7	2.1688	-363.27	33.889
7	2.2022	-358.02	33.965
7	2.2356	-353.37	33.809
7	2.2689	-348.16	34.066
7	2.3023	-343.46	34.493
7	2.3357	-338.33	34.493
7	2.369	-333.2	34.493
7	2.4024	-328.07	34.493
7	2.4358	-323.37	35.775
7	2.4691	-318.49	36.716
7	2.5025	-312.68	36.203
7	2.5359	-308.58	37.4
7	2.5692	-303.8	37.847
7	2.6026	-299	37.913
7	2.636	-294.73	37.913
7	2.6693	-289.77	39.109
7	2.7027	-285.32	39.623
7	2.7361	-281.11	39.294
7	2.7694	-275.92	39.623
7	2.8028	-271.64	39.623
7	2.8362	-266.51	39.623
7	2.8695	-261.38	40.477
7	2.9029	-256.26	40.477
7	2.9363	-251.13	40.477
7	2.9696	-246	40.477
7	3.003	-240.87	39.623
7	3.0364	-235.74	39.623
7	3.0697	-230.61	40.477
7	3.1031	-227.19	40.477
7	3.1365	-222.06	41.332
7	3.1698	-217.36	41.76
7	3.2032	-212.65	41.332
7	3.2366	-209.24	41.332
7	3.2699	-204.1	43.042
7	3.3033	-199.49	43.213
7	3.3367	-195.56	43.042
7	3.37	-190.43	43.042
7	3.4034	-185.3	43.897
7	3.4368	-180.17	43.897
7	3.4701	-174.87	45.265
7	3.5035	-169.48	45.179
7	3.5369	-163.92	45.607
7	3.5702	-158.97	46.804
7	3.6036	-153.66	47.317
7	3.637	-148.88	47.146
7	3.6703	-143.41	47.317
7	3.7037	-138.45	47.83
7	3.7371	-133.15	48.172
7	3.7704	-128.02	48.172
7	3.8038	-122.89	49.027
7	3.8372	-118.19	48.599
7	3.8705	-113.48	48.172
7	3.9039	-108.35	48.172
7	3.9373	-103.22	48.172
7	3.9706	-98.096	48.172
7	4.004	-92.111	49.027
7	4.0374	-86.981	49.027
7	4.0707	-80.997	49.027
7	4.1041	-75.868	49.027
7	4.1375	-69.883	49.027
7	4.1708	-64.754	49.882
7	4.2042	-59.624	49.882
7	4.2376	-54.495	50.736
7	4.2709	-49.365	50.736
7	4.3043	-44.236	51.591
7	4.3377	-37.824	52.019
7	4.371	-33.122	52.446
7	4.4044	-24.573	52.446
7	4.4378	-21.223	53.191
7	4.4711	-17.379	53.272
7	4.5045	-11.631	53.861
7	4.5379	-5.7644	54.156
7	4.5712	0.049084	54.669
7	4.6046	6.2045	55.011
7	4.638	11.163	55.353
7	4.6713	16.858	55.274
7	4.7047	21.988	55.274
7	4.7381	27.578	55.866
7	4.7714	32.707	55.866
7	4.8048	37.837	55.866
7	4.8382	42.966	55.866
7	4.8715	48.096	55.866
7	4.9049	54.08	55.866
7	4.9383	58.696	55.182
7	4.9716	64.339	54.156
7	5.005	69.468	54.156
7	5.0384	74.598	54.156
7	5.0717	79.727	54.156
7	5.1051	85.712	54.156
7	5.1385	91.098	55.096
7	5.1718	96.826	55.866
7	5.2052	102.81	55.866
7	5.2386	108.37	56.293
7	5.2719	112.64	57.148
7	5.3053	118.2	57.576
7	5.3387	123.33	57.576
7	5.372	128.46	57.576
7	5.4054	132.73	58.431
7	5.4388	138.03	58.773
7	5.4721	142.99	59.286
7	5.5055	148.12	59.286
7	5.5389	153.59	60.312
7	5.5722	159.24	60.995
7	5.6056	163.51	60.995
7	5.639	168.21	60.568
7	5.6723	174.62	60.995
7	5.7057	178.04	60.995
7	5.7391	183.17	60.995
7	5.7724	188.47	60.483
7	5.8058	193.43	60.995
7	5.8392	197.96	60.226
7	5.8725	203.01	60.483
7	5.9059	207.11	59.286
7	5.9393	212.24	59.286
7	5.9726	217.37	59.286
7	6.006	223.18	58.773
7	6.0394	228.48	58.431
7	6.0727	233.61	58.431
7	6.1061	239.08	58.602
7	6.1395	244.73	58.431
7	6.1728	249.86	58.431
7	6.2062	254.99	58.431
7	6.2396	260.12	59.286
7	6.2729	265.25	59.286
7	6.3063	270.37	59.286
7	6.3397	275.5	59.286
7	6.373	281.49	60.141
7	6.4064	286.62	60.995
7	6.4398	291.75	60.995
7	6.4731	297.73	60.995
7	6.5065	303.29	61.423
7	6.5399	307.99	62.705
7	6.5732	313.98	62.705
7	6.6066	319.96	62.705
7	6.64	325.94	62.705
7	6.6733	331.07	62.705
7	6.7067	337.06	62.705
7	6.7401	342.19	62.705
7	6.7734	346.46	62.705
7	6.8068	352.45	62.705
7	6.8402	357.15	62.278
7	6.8735	362.28	62.278
7	6.9069	366.13	60.995
7	6.9403	371.25	60.995
7	6.9736	376.38	60.995
7	7.007	382.37	60.141
7	7.0404	387.5	59.286
7	7.0737	393.48	59.286
7	7.1071	398.61	59.286
7	7.1405	403.74	59.286
7	7.1738	409.73	59.286
7	7.2072	414.86	60.141
7	7.2406	419.99	60.141
7	7.2739	425.11	60.995
7	7.3073	430.24	60.995
7	7.3407	434.52	60.995
7	7.374	439.65	60.995
7	7.4074	444.45	61.916
7	7.4408	452.34	62.048
7	7.4741	458.21	63.125
7	7.5075	463.16	62.278
7	7.5409	466.08	64.744
7	7.5742	471.28	64.415
7	7.6076	477.69	65.698
7	7.641	482.39	66.125
7	7.6743	488.81	65.698
7	7.7077	494.36	66.125
7	7.7411	499.49	66.125
8	1.4014	-498.2	132.81
8	1.4348	-493.92	132.81
8	1.4681	-487.94	132.81
8	1.5015	-483.66	132.81
8	1.5349	-478.53	132.81
8	1.5682	-473.4	132.81
8	1.6016	-468.27	131.95
8	1.635	-463.14	131.95
8	1.6683	-458.87	131.95
8	1.7017	-453.74	131.95
8	1.7351	-448.61	131.1
8	1.7684	-443.48	131.1
8	1.8018	-438.35	131.1
8	1.8352	-434.25	130.59
8	1.8685	-428.95	130.24
8	1.9019	-422.54	128.96
8	1.9353	-419.55	130.24
8	1.9686	-414.84	129.82
8	2.002	-410.31	130.59
8	2.0354	-405.87	130.24
8	2.0687	-400.74	130.24
8	2.1021	-395.61	131.1
8	2.1355	-390.48	131.1
8	2.1688	-387.06	131.95
8	2.2022	-381.93	131.95
8	2.2356	-376.8	132.81
8	2.2689	-371.67	132.81
8	2.3023	-366.54	133.66
8	2.3357	-361.41	133.66
8	2.369	-356.28	134.52
8	2.4024	-351.15	134.52
8	2.4358	-347.73	135.37
8	2.4691	-343.03	135.8
8	2.5025	-337.47	135.37
8	2.5359	-334.05	136.23
8	2.5692	-328.92	136.23
8	2.6026	-323.79	136.23
8	2.636	-320.37	136.23
8	2.6693	-315.25	136.23
8	2.7027	-310.97	134.52
8	2.7361	-305.84	134.52
8	2.7694	-301.57	133.66
8	2.8028	-296.44	132.81
8	2.8362	-291.31	132.81
8	2.8695	-287.03	132.81
8	2.9029	-282.43	131.89
8	2.9363	-277.63	131.1
8	2.9696	-272.5	131.1
8	3.003	-267.37	131.1
8	3.0364	-262.24	131.1
8	3.0697	-257.11	131.1
8	3.1031	-252.84	131.1
8	3.1365	-247.79	131.7
8	3.1698	-240.01	131.95
8	3.2032	-235.74	131.95
8	3.2366	-233.17	131.95
8	3.2699	-225.48	132.81
8	3.3033	-221.2	132.81
8	3.3367	-216.07	132.81
8	3.37	-211.8	134.52
8	3.4034	-207.53	134.52
8	3.4368	-202.4	134.52
8	3.4701	-196.41	134.52
8	3.5035	-191.28	134.52
8	3.5369	-186.15	134.52
8	3.5702	-181.88	134.52
8	3.6036	-178.46	134.52
8	3.637	-174.18	133.66
8	3.6703	-167.34	132.81
8	3.7037	-164.35	132.38
8	3.7371	-157.09	131.1
8	3.7704	-153.66	131.1
8	3.8038	-148.54	129.39
8	3.8372	-143.41	129.39
8	3.8705	-138.28	127.68
8	3.9039	-133.15	127.68
8	3.9373	-128.36	127
8	3.9706	-121.76	126.78
8	4.004	-117.48	126.78
8	4.0374	-114.34	126.82
8	4.0707	-109.21	126.82
8	4.1041	-103.98	127.23
8	4.1375	-99.805	126.82
8	4.1708	-94.676	126.82
8	4.2042	-86.981	126.82
8	4.2376	-81.852	126.82
8	4.2709	-77.578	127.68
8	4.3043	-73.303	127.68
8	4.3377	-67.469	127.93
8	4.371	-64.583	128.88
8	4.4044	-55.35	129.39
8	4.4378	-50.22	129.39
8	4.4711	-45.946	129.39
8	4.5045	-41.671	129.39
8	4.5379	-36.541	129.39
8	4.5712	-30.557	129.39
8	4.6046	-26.282	129.39
8	4.638	-21.324	128.19
8	4.6713	-19.443	129.39
8	4.7047	-15.432	128.99
8	4.7381	-10.381	128.71
8	4.7714	-5.7644	127.68
8	4.8048	-0.63484	127.68
8	4.8382	4.4947	127.68
8	4.8715	9.6242	127.68
8	4.9049	13.899	126.82
8	4.9383	20.738	125.97
8	4.9716	25.901	126.99
8	5.005	31.852	126.82
8	5.0384	36.127	127.68
8	5.0717	39.546	127.68
8	5.1051	43.821	127.68
8	5.1385	50.66	127.68
8	5.1718	54.08	128.53
8	5.2052	59.209	129.39
8	5.2386	62.629	129.39
8	5.2719	67.759	129.39
8	5.3053	72.888	131.1
8	5.3387	81.437	131.1
8	5.372	86.054	130.93
8	5.4054	89.132	132.81
8	5.4388	94.261	132.81
8	5.4721	101.1	132.81
8	5.5055	107.08	132.81
8	5.5389	111.36	132.81
8	5.5722	115.63	131.95
8	5.6056	120.76	132.81
8	5.639	125.21	131.44
8	5.6723	130	130.76
8	5.7057	136.5	130.8
8	5.7391	140.13	130.13
8	5.7724	144.96	129.3
8	5.8058	149.15	129.05
8	5.8392	154.32	128.84
8	5.8725	159.24	128.53
8	5.9059	162.92	128.14
8	5.9393	168.64	127.68
8	5.9726	173.77	127.68
8	6.006	178.04	128.53
8	6.0394	181.46	128.53
8	6.0727	186.74	129.14
8	6.1061	190.01	129.39
8	6.1395	194.2	129.6
8	6.1728	198.66	129.79
8	6.2062	203.69	130.24
8	6.2396	206.94	130.76
8	6.2729	213.1	131.1
8	6.3063	216.09	131.53
8	6.3397	220.79	131.95
8	6.373	227.33	131.84
8	6.4064	231.9	132.81
8	6.4398	235.32	132.81
8	6.4731	240.45	132.81
8	6.5065	245.58	132.81
8	6.5399	250.71	132.81
8	6.5732	254.99	132.81
8	6.6066	260.12	132.81
8	6.64	265.25	132.81
8	6.6733	269.01	131.78
8	6.7067	273.28	131.78
8	6.7401	278.07	131.1
8	6.7734	281.66	130.59
8	6.8068	286.62	129.39
8	6.8402	291.75	129.39
8	6.8735	296.88	129.39
8	6.9069	301.15	127.68
8	6.9403	305.43	128.53
8	6.9736	311.41	128.53
8	7.007	315.69	129.39
8	7.0404	320.81	129.39
8	7.0737	325.94	129.39
8	7.1071	329.92	129.89
8	7.1405	334.79	130.13
8	7.1738	339.21	130.92
8	7.2072	344.41	131.27
8	7.2406	348.86	131.61
8	7.2739	354.16	131.95
8	7.3073	359.29	131.95
8	7.3407	364.07	132.98
8	7.374	369.49	133.46
8	7.4074	374.25	134.09
8	7.4408	378.95	134.52
8	7.4741	384.93	134.52
8	7.5075	389.63	134.95
8	7.5409	395.19	134.52
8	7.5742	401.18	134.52
8	7.6076	406.31	134.52
8	7.641	410.58	133.66
8	7.6743	414.34	133.49
8	7.7077	419.99	132.81
8	7.7411	424.17	132.55
8	7.7744	429.9	131.78
8	7.8078	433.66	131.1
8	7.8412	439.13	130.07
8	7.8745	443.92	129.39
8	7.9079	452.9	129.82
8	7.9413	455.04	130.24
8	7.9746	462.05	129.05
8	8.008	465.77	130.57
8	8.0414	472.13	131.1
8	8.0747	477.26	131.95
8	8.1081	481.54	132.81
8	8.1415	486.67	132.81
8	8.1748	489.75	132.98
8	8.2082	495.22	132.81
9	1.5349	-495.63	-77.501
9	1.5682	-492.21	-77.501
9	1.6016	-487.08	-77.501
9	1.635	-483.66	-77.501
9	1.6683	-478.53	-77.501
9	1.7017	-475.11	-77.501
9	1.7351	-469.99	-77.501
9	1.7684	-466.57	-77.501
9	1.8018	-461.44	-77.501
9	1.8352	-456.31	-78.356
9	1.8685	-451.18	-79.211
9	1.9019	-446.05	-79.211
9	1.9353	-441.77	-79.211
9	1.9686	-436.64	-79.211
9	2.002	-431.51	-80.066
9	2.0354	-427.24	-80.921
9	2.0687	-422.11	-80.921
9	2.1021	-416.98	-80.921
9	2.1355	-413.56	-80.921
9	2.1688	-408.43	-80.921
9	2.2022	-405.01	-79.211
9	2.2356	-399.88	-79.211
9	2.2689	-396.46	-78.356
9	2.3023	-392.19	-77.501
9	2.3357	-387.91	-77.501
9	2.369	-382.78	-77.501
9	2.4024	-379.36	-75.791
9	2.4358	-374.23	-75.791
9	2.4691	-370.61	-74.987
9	2.5025	-365.69	-74.082
9	2.5359	-360.56	-73.227
9	2.5692	-355.43	-72.372
9	2.6026	-350.3	-70.662
9	2.636	-345.17	-70.662
9	2.6693	-340.89	-68.952
9	2.7027	-335.76	-68.952
9	2.7361	-331.49	-68.952
9	2.7694	-327.21	-68.952
9	2.8028	-322.08	-68.952
9	2.8362	-317.81	-68.952
9	2.8695	-312.68	-68.952
9	2.9029	-307.55	-68.952
9	2.9363	-302.42	-68.952
9	2.9696	-298.15	-68.952
9	3.003	-293.87	-68.952
9	3.0364	-288.74	-70.662
9	3.0697	-283.61	-70.662
9	3.1031	-278.48	-70.662
9	3.1365	-274.21	-70.662
9	3.1698	-269.93	-72.372
9	3.2032	-264.8	-70.662
9	3.2366	-259.5	-71.175
9	3.2699	-255.4	-71.517
9	3.3033	-250.27	-70.662
9	3.3367	-246	-70.662
9	3.37	-240.87	-70.662
9	3.4034	-235.74	-68.952
9	3.4368	-231.46	-68.952
9	3.4701	-227.19	-68.097
9	3.5035	-222.06	-67.242
9	3.5369	-216.93	-67.242
9	3.5702	-211.8	-67.242
9	3.6036	-207.95	-65.105
9	3.637	-202.4	-65.532
9	3.6703	-197.62	-65.065
9	3.7037	-192.99	-64.677
9	3.7371	-187.86	-64.677
9	3.7704	-183.07	-64.507
9	3.8038	-177.6	-65.532
9	3.8372	-172.47	-65.532
9	3.8705	-167.34	-65.532
9	3.9039	-163.07	-65.532
9	3.9373	-157.09	-67.242
9	3.9706	-151.96	-68.952
9	4.004	-147.68	-68.952
9	4.0374	-142.55	-70.662
9	4.0707	-137.42	-70.662
9	4.1041	-132.72	-71.089
9	4.1375	-126.31	-73.227
9	4.1708	-123.23	-73.056
9	4.2042	-117.76	-74.082
9	4.2376	-112.63	-74.082
9	4.2709	-107.5	-74.082
9	4.3043	-103.68	-74.182
9	4.3377	-98.95	-74.082
9	4.371	-93.821	-74.082
9	4.4044	-90.401	-72.372
9	4.4378	-85.785	-72.543
9	4.4711	-80.997	-72.372
9	4.5045	-75.868	-72.372
9	4.5379	-70.738	-72.372
9	4.5712	-66.463	-71.517
9	4.6046	-62.189	-70.662
9	4.638	-57.059	-70.662
9	4.6713	-51.588	-68.781
9	4.7047	-46.8	-68.952
9	4.7381	-42.184	-68.268
9	4.7714	-36.541	-68.952
9	4.8048	-32.267	-68.952
9	4.8382	-23.718	-68.952
9	4.8715	-20.964	-68.469
9	4.9049	-18.739	-68.349
9	4.9383	-14.445	-68.755
9	4.9716	-10.894	-68.952
9	5.005	-4.9094	-70.662
9	5.0384	-1.4898	-71.517
9	5.0717	2.7848	-72.372
9	5.1051	7.9143	-72.372
9	5.1385	12.189	-72.372
9	5.1718	16.464	-74.936
9	5.2052	21.593	-75.791
9	5.2386	26.723	-76.646
9	5.2719	31.852	-77.501
9	5.3053	36.981	-77.501
9	5.3387	42.111	-77.501
9	5.372	45.531	-77.501
9	5.4054	50.66	-77.501
9	5.4388	54.935	-77.501
9	5.4721	59.637	-77.074
9	5.5055	64.339	-76.646
9	5.5389	67.588	-76.133
9	5.5722	72.328	-75.909
9	5.6056	77.676	-75.108
9	5.639	81.766	-74.871
9	5.6723	87.422	-74.936
9	5.7057	91.696	-74.082
9	5.7391	96.826	-73.227
9	5.7724	102.13	-72.03
9	5.8058	107.51	-71.089
9	5.8392	112.21	-71.517
9	5.8725	117.34	-71.517
9	5.9059	122.47	-71.517
9	5.9393	126.75	-71.517
9	5.9726	130.6	-71.089
9	6.006	136.15	-72.372
9	6.0394	139.57	-71.517
9	6.0727	143.42	-71.944
9	6.1061	148.98	-73.227
9	6.1395	153.25	-73.227
9	6.1728	157.7	-72.714
9	6.2062	161.8	-74.936
9	6.2396	166.93	-74.936
9	6.2729	172.06	-75.791
9	6.3063	177.19	-76.646
9	6.3397	181.46	-75.791
9	6.373	186.16	-75.364
9	6.4064	191.29	-75.364
9	6.4398	196.85	-76.646
9	6.4731	201.13	-76.646
9	6.5065	204.29	-75.942
9	6.5399	209.68	-75.791
9	6.5732	213.95	-74.936
9	6.6066	218.22	-74.936
9	6.64	222.5	-72.372
9	6.6733	227.63	-73.227
9	6.7067	231.05	-70.662
9	6.7401	235.75	-70.234
9	6.7734	241.31	-69.807
9	6.8068	245.15	-67.67
9	6.8402	250.71	-67.242
9	6.8735	255.84	-66.387
9	6.9069	259.26	-65.532
9	6.9403	263.96	-64.25
9	6.9736	269.52	-65.532
9	7.007	273.11	-65.191
9	7.0404	278.07	-65.532
9	7.0737	281.49	-65.532
9	7.1071	286.62	-65.532
9	7.1405	289.87	-65.874
9	7.1738	295.17	-66.387
9	7.2072	298.59	-67.242
9	7.2406	303.29	-65.96
9	7.2739	308.85	-68.097
9	7.3073	313.12	-67.242
9	7.3407	317.39	-69.807
9	7.374	323.38	-69.807
9	7.4074	328.08	-68.525
9	7.4408	333.21	-68.525
9	7.4741	339.62	-70.662
9	7.5075	343.9	-69.807
9	7.5409	348.6	-68.525
9	7.5742	352.87	-67.67
9	7.6076	358.43	-68.097
9	7.641	361.62	-67.538
9	7.6743	366.55	-65.96
9	7.7077	370.4	-66.387
9	7.7411	375.53	-65.532
9	7.7744	378.52	-64.25
9	7.8078	384.08	-64.677
9	7.8412	389.21	-62.968
9	7.8745	394.34	-62.968
9	7.9079	398.61	-61.258
9	7.9413	403.57	-60.916
9	7.9746	408.87	-61.258
9	8.008	414	-61.258
9	8.0414	418.27	-62.113
9	8.0747	422.55	-62.113
9	8.1081	426.65	-62.455
9	8.1415	431.95	-62.113
9	8.1748	436.23	-63.823
9	8.2082	441.36	-63.823
9	8.2416	445.29	-63.139
9	8.2749	450.33	-65.105
9	8.3083	455.51	-65.143
9	8.3417	460.34	-65.191
9	8.375	465.3	-65.532
9	8.4084	468.64	-65.756
9	8.4418	476.41	-68.952
9	8.4751	481.97	-68.525
9	8.5085	486.84	-68.61
9	8.5419	493.08	-67.67
9	8.5752	498.11	-68.031
10	1.6683	-498.2	-16.802
10	1.7017	-493.92	-16.802
10	1.7351	-488.79	-16.802
10	1.7684	-483.66	-16.802
10	1.8018	-479.3	-16.546
10	1.8352	-475.11	-16.802
10	1.8685	-470.84	-15.947
10	1.9019	-466.57	-16.802
10	1.9353	-461.44	-16.802
10	1.9686	-458.02	-16.802
10	2.002	-452.89	-16.802
10	2.0354	-447.76	-16.802
10	2.0687	-442.2	-18.084
10	2.1021	-438.35	-18.512
10	2.1355	-433.22	-18.512
10	2.1688	-428.09	-18.512
10	2.2022	-422.96	-18.512
10	2.2356	-417.83	-18.512
10	2.2689	-413.56	-18.512
10	2.3023	-408.43	-16.802
10	2.3357	-404.16	-16.802
10	2.369	-399.03	-16.802
10	2.4024	-394.07	-16.289
10	2.4358	-389.62	-15.092
10	2.4691	-385.35	-15.092
10	2.5025	-381.07	-13.382
10	2.5359	-375.94	-13.382
10	2.5692	-371.67	-13.382
10	2.6026	-367.39	-11.673
10	2.636	-362.26	-11.673
10	2.6693	-357.99	-11.673
10	2.7027	-352.86	-9.9628
10	2.7361	-347.73	-9.9628
10	2.7694	-344.31	-9.9628
10	2.8028	-339.18	-9.9628
10	2.8362	-334.91	-9.9628
10	2.8695	-330.63	-9.9628
10	2.9029	-325.5	-9.9628
10	2.9363	-320.37	-9.9628
10	2.9696	-315.93	-10.476
10	3.003	-310.97	-9.9628
10	3.0364	-306.69	-9.9628
10	3.0697	-301.57	-9.9628
10	3.1031	-296.44	-10.818
10	3.1365	-291.31	-10.818
10	3.1698	-287.03	-10.818
10	3.2032	-281.9	-11.673
10	3.2366	-276.77	-10.818
10	3.2699	-272.5	-9.9628
10	3.3033	-267.37	-9.9628
10	3.3367	-262.24	-9.1078
10	3.37	-257.96	-8.2529
10	3.4034	-253.69	-6.5431
10	3.4368	-248.56	-6.5431
10	3.4701	-244.29	-6.5431
10	3.5035	-239.33	-5.1752
10	3.5369	-234.88	-3.9783
10	3.5702	-229.75	-3.1234
10	3.6036	-224.62	-3.1234
10	3.637	-220.35	-1.4136
10	3.6703	-215.22	-1.4136
10	3.7037	-210.09	-0.55866
10	3.7371	-205.82	0.29626
10	3.7704	-201.54	0.29626
10	3.8038	-198.12	2.0061
10	3.8372	-192.99	2.0061
10	3.8705	-189.57	2.0061
10	3.9039	-184.44	2.0061
10	3.9373	-180.17	2.0061
10	3.9706	-175.89	2.0061
10	4.004	-170.76	2.0061
10	4.0374	-165.63	1.1512
10	4.0707	-161.36	0.29626
10	4.1041	-156.23	0.29626
10	4.1375	-151.1	0.29626
10	4.1708	-145.97	0.29626
10	4.2042	-140.84	-0.55866
10	4.2376	-135.71	-1.4136
10	4.2709	-130.16	-2.6959
10	4.3043	-125	-2.1679
10	4.3377	-120.73	-2.1679
10	4.371	-116.05	-1.4136
10	4.4044	-110.92	-1.4136
10	4.4378	-107.5	-1.4136
10	4.4711	-101.52	-0.55866
10	4.5045	-97.438	-0.42714
10	4.5379	-93.821	0.29626
10	4.5712	-88.691	0.29626
10	4.6046	-84.417	0.29626
10	4.638	-78.86	1.5786
10	4.6713	-74.158	2.0061
10	4.7047	-70.738	2.0061
10	4.7381	-65.609	2.0061
10	4.7714	-60.479	2.0061
10	4.8048	-55.008	2.69
10	4.8382	-50.22	2.0061
10	4.8715	-45.091	2.0061
10	4.9049	-40.816	2.0061
10	4.9383	-35.687	2.0061
10	4.9716	-31.412	2.0061
10	5.005	-25.106	1.8029
10	5.0384	-22.008	2.0061
10	5.0717	-18.332	0.38176
10	5.1051	-15.168	0.29626
10	5.1385	-10.039	0.29626
10	5.1718	-4.9094	-1.4136
10	5.2052	-0.63484	-1.4136
10	5.2386	4.4947	-1.4136
10	5.2719	10.479	-2.2685
10	5.3053	14.754	-3.1234
10	5.3387	19.883	-3.1234
10	5.372	25.013	-3.1234
10	5.4054	30.142	-3.1234
10	5.4388	35.272	-3.1234
10	5.4721	40.401	-3.1234
10	5.5055	44.676	-3.1234
10	5.5389	48.95	-3.1234
10	5.5722	54.08	-3.1234
10	5.6056	59.209	-3.1234
10	5.639	63.484	-3.1234
10	5.6723	67.759	-3.1234
10	5.7057	72.888	-2.2685
10	5.7391	77.163	-2.2685
10	5.7724	82.463	-2.6105
10	5.8058	87.593	-2.6105
10	5.8392	91.696	-1.4136
10	5.8725	96.826	-1.4136
10	5.9059	103.24	-1.841
10	5.9393	107.08	-1.4136
10	5.9726	112.21	-1.4136
10	6.006	118.03	-2.7814
10	6.0394	123.33	-2.2685
10	6.0727	127.6	-3.1234
10	6.1061	132.73	-3.1234
10	6.1395	137.01	-3.9783
10	6.1728	141.45	-3.4654
10	6.2062	146.41	-4.8332
10	6.2396	150.69	-4.8332
10	6.2729	154.1	-4.8332
10	6.3063	159.24	-4.8332
10	6.3397	165.05	-6.0301
10	6.373	168.64	-6.5431
10	6.4064	174.11	-6.3721
10	6.4398	178.47	-6.1156
10	6.4731	183.69	-6.3721
10	6.5065	187.45	-6.5431
10	6.5399	192.58	-6.5431
10	6.5732	198.48	-5.9446
10	6.6066	202.84	-5.6882
10	6.64	208.82	-4.8332
10	6.6733	213.18	-4.5768
10	6.7067	218.22	-4.8332
10	6.7401	223.35	-3.1234
10	6.7734	226.77	-3.1234
10	6.8068	231.9	-3.1234
10	6.8402	237.03	-3.1234
10	6.8735	241.31	-1.4136
10	6.9069	246.44	-1.4136
10	6.9403	252.42	-0.55866
10	6.9736	255.84	0.29626
10	7.007	261.65	0.80922
10	7.0404	266.1	0.29626
10	7.0737	271.23	0.29626
10	7.1071	276.36	0.29626
10	7.1405	281.49	0.29626
10	7.1738	284.91	0.29626
10	7.2072	290.12	0.55274
10	7.2406	294.82	0.46724
10	7.2739	298.59	-0.55866
10	7.3073	303.37	-0.38768
10	7.3407	307.99	-0.55866
10	7.374	312.26	-1.4136
10	7.4074	317.39	-2.2685
10	7.4408	322.52	-3.1234
10	7.4741	327.65	-3.1234
10	7.5075	332.78	-3.1234
10	7.5409	337.06	-3.1234
10	7.5742	342.19	-3.1234
10	7.6076	347.32	-3.1234
10	7.641	352.45	-3.1234
10	7.6743	358.26	-2.6105
10	7.7077	363.56	-2.2685
10	7.7411	367.83	-2.2685
10	7.7744	372.96	-1.4136
10	7.8078	377.92	-1.7555
10	7.8412	382.47	-1.0113
10	7.8745	386.81	-0.90062
10	7.9079	390.92	-0.55866
10	7.9413	396.05	-0.55866
10	7.9746	401.18	-0.55866
10	8.008	406.31	-0.55866
10	8.0414	411.44	-0.55866
10	8.0747	416.57	-0.55866
10	8.1081	421.69	0.29626
10	8.1415	426.82	0.29626
10	8.1748	431.78	0.80922
10	8.2082	436.57	0.12528
10	8.2416	440.85	0.12528
10	8.2749	445.8	-0.2167
10	8.3083	450.08	-0.2167
10	8.3417	454.48	-1.0616
10	8.375	460.23	-1.0848
10	8.4084	465.09	0.34655
10	8.4418	468.96	-1.19
10	8.4751	472.99	-2.2685
[truncated: 9,791 more rows]
