# Supplementary material for: A universal function for capacity of bidirectional pedestrian streams: Filling the gaps in the literature
Source: PLoS One. 2018 Dec 19;13(12):e0208496. doi: 10.1371/journal.pone.0208496 (PMC6300270; doi:10.1371/journal.pone.0208496)
Supplement: S1 Data Set — Trajectories are divided into folders for the different experiments within the ZIP archive. Data relative to the own experiments are directly provided as a CSV file. Links are provided for data obtained from open database from third party researchers. (ZIP) [file pone.0208496.s001.zip › datasets/dataset_B/2_2_A.csv]

ped. #	time (s)	x (cm)	y (cm)
1	0.033367	-497.08	100.7
1	0.066733	-492.97	100.9
1	0.1001	-488.92	100.9
1	0.13347	-483.07	99.801
1	0.16683	-479.48	100.23
1	0.2002	-474.76	100.23
1	0.23357	-470.04	99.555
1	0.26693	-465.32	99.555
1	0.3003	-459.25	98.881
1	0.33367	-455.21	98.207
1	0.36703	-449.81	97.532
1	0.4004	-444.42	96.858
1	0.43377	-439.02	96.858
1	0.46713	-433.63	95.509
1	0.5005	-428.91	95.509
1	0.53387	-424.19	95.509
1	0.56723	-418.8	95.509
1	0.6006	-413.4	96.184
1	0.63397	-409.35	96.184
1	0.66733	-403.96	96.858
1	0.7007	-399.24	96.858
1	0.73407	-394.52	96.858
1	0.76743	-389.13	96.858
1	0.8008	-383.73	97.532
1	0.83417	-378.34	98.207
1	0.86753	-372.94	98.207
1	0.9009	-367.55	98.207
1	0.93427	-362.15	99.555
1	0.96763	-356.22	99.825
1	1.001	-350.01	99.555
1	1.0344	-345.29	99.555
1	1.0677	-339.9	99.555
1	1.1011	-335.85	99.555
1	1.1345	-330.46	99.555
1	1.1678	-326.08	98.152
1	1.2012	-320.34	98.207
1	1.2346	-315.62	98.207
1	1.2679	-310.23	98.207
1	1.3013	-305.51	96.858
1	1.3347	-300.79	96.858
1	1.368	-294.72	95.509
1	1.4014	-290	95.509
1	1.4348	-284.61	94.161
1	1.4681	-279.21	94.161
1	1.5015	-273.82	93.486
1	1.5349	-268.42	94.161
1	1.5682	-263.03	93.486
1	1.6016	-257.63	94.161
1	1.635	-252.24	94.161
1	1.6683	-246.84	94.161
1	1.7017	-241.45	94.161
1	1.7351	-236.06	94.161
1	1.7684	-230.66	94.161
1	1.8018	-225.26	94.161
1	1.8352	-220.54	94.835
1	1.8685	-214.48	95.509
1	1.9019	-209.76	95.509
1	1.9353	-203.01	95.509
1	1.9686	-197.62	96.858
1	2.002	-192.22	96.858
1	2.0354	-186.83	96.858
1	2.0687	-181.44	96.858
1	2.1021	-176.71	98.207
1	2.1355	-170.23	96.594
1	2.1688	-165.93	96.858
1	2.2022	-160.53	96.858
1	2.2356	-154.94	97.651
1	2.2689	-150.42	96.858
1	2.3023	-144.35	96.858
1	2.3357	-138.95	96.858
1	2.369	-133.56	96.858
1	2.4024	-128.56	95.271
1	2.4358	-122.64	95.483
1	2.4691	-117.37	95.509
1	2.5025	-111.31	95.509
1	2.5359	-105.91	95.509
1	2.5692	-99.168	95.509
1	2.6026	-94.448	95.509
1	2.636	-89.053	95.509
1	2.6693	-83.659	96.184
1	2.7027	-78.264	96.858
1	2.7361	-73.544	96.858
1	2.7694	-68.823	96.858
1	2.8028	-62.901	98.006
1	2.8362	-56.686	97.532
1	2.8695	-51.966	98.207
1	2.9029	-45.897	98.207
1	2.9363	-40.502	99.555
1	2.9696	-34.298	99.285
1	3.003	-28.477	99.49
1	3.0364	-22.397	99.054
1	3.0697	-17.575	101.58
1	3.1031	-13.529	101.58
1	3.1365	-8.1349	102.25
1	3.1698	-3.2492	101.82
1	3.2032	1.3056	102.25
1	3.2366	7.3745	102.25
1	3.2699	12.095	101.58
1	3.3033	16.586	102
1	3.3367	20.861	102.25
1	3.37	27.287	102.33
1	3.4034	31.928	102.02
1	3.4368	37.56	102.29
1	3.4701	43.788	102.25
1	3.5035	48.508	102.25
1	3.5369	52.33	100.49
1	3.5702	59.436	101.09
1	3.6036	64.232	100.82
1	3.637	71.225	101.39
1	3.6703	77.504	102.93
1	3.7037	82.224	103.6
1	3.7371	88.193	102.51
1	3.7704	93.013	102.25
1	3.8038	98.407	104.28
1	3.8372	103.72	104.4
1	3.8705	109.08	104.52
1	3.9039	113.73	104.74
1	3.9373	119.07	105.29
1	3.9706	123.56	105.74
1	4.004	129.43	106.97
1	4.0374	134.51	108.49
1	4.0707	140.22	109
1	4.1041	145.61	109
1	4.1375	151.07	108.91
1	4.1708	156.4	109.67
1	4.2042	160.57	110.2
1	4.2376	165.84	110.34
1	4.2709	169.03	109.88
1	4.3043	175.72	111.2
1	4.3377	180.35	111.17
1	4.371	186.07	111.02
1	4.4044	191.46	112.37
1	4.4378	196.17	112.28
1	4.4711	200.9	113.04
1	4.5045	206.3	112.37
1	4.5379	210.34	112.37
1	4.5712	216.08	111.36
1	4.6046	221.13	113.04
1	4.638	225.92	111.9
1	4.6713	230.51	111.49
1	4.7047	235.57	111.31
1	4.7381	239.67	111.64
1	4.7714	244.35	111.42
1	4.8048	248.36	113.5
1	4.8382	250.8	112.37
1	4.8715	255.36	112.9
1	4.9049	259.57	112.37
1	4.9383	263.06	112.06
1	4.9716	267.53	112.73
1	5.005	273.08	113.6
1	5.0384	279.8	114.39
1	5.0717	284.52	113.04
1	5.1051	288.97	113.53
1	5.1385	292.81	113.21
1	5.1718	297.33	113.04
1	5.2052	302.73	112.37
1	5.2386	307.61	112.44
1	5.2719	311.49	111.69
1	5.3053	318.24	110.34
1	5.3387	322.28	110.34
1	5.372	327.68	109.67
1	5.4054	331.38	109.33
1	5.4388	336.16	109.69
1	5.4721	340.62	109.94
1	5.5055	345.79	109.92
1	5.5389	350.37	109.85
1	5.5722	354.39	110.48
1	5.6056	359.45	109.96
1	5.639	362.74	111.02
1	5.6723	367.19	112.23
1	5.7057	372.18	113.72
1	5.7391	376.19	113.35
1	5.7724	380.25	114.19
1	5.8058	384.32	117.09
1	5.8392	389.04	117.09
1	5.8725	393.34	117.16
1	5.9059	397.5	118.41
1	5.9393	402.52	119.79
1	5.9726	407.19	120.13
1	6.006	412.11	120.48
1	6.0394	417.36	121.13
1	6.0727	421.41	121.13
1	6.1061	425.93	121.01
1	6.1395	430.17	121.13
1	6.1728	434.22	121.13
1	6.2062	438.4	120.86
1	6.2396	443.87	120.15
1	6.2729	447.7	119.79
1	6.3063	452.66	118.7
1	6.3397	456.93	118.06
1	6.373	463.89	117.76
1	6.4064	468.62	117.42
1	6.4398	476.03	117.09
1	6.4731	480.51	117.13
1	6.5065	484.79	117.09
1	6.5399	488.84	117.09
1	6.5732	494.23	116.41
1	6.6066	498.28	117.09
2	0.16683	-495.67	-25.194
2	0.2002	-490.27	-24.519
2	0.23357	-485.55	-23.845
2	0.26693	-480.16	-23.845
2	0.3003	-474.67	-23.157
2	0.33367	-468.69	-22.496
2	0.36703	-465.32	-21.822
2	0.4004	-460.17	-21.544
2	0.43377	-454.53	-20.474
2	0.46713	-449.14	-20.474
2	0.5005	-443.75	-20.474
2	0.53387	-439.02	-20.474
2	0.56723	-432.96	-20.474
2	0.6006	-426.89	-20.474
2	0.63397	-421.49	-20.474
2	0.66733	-416.1	-20.474
2	0.7007	-410.03	-21.148
2	0.73407	-404.63	-20.474
2	0.76743	-399.24	-21.148
2	0.8008	-393.85	-21.822
2	0.83417	-388.45	-21.822
2	0.86753	-383.73	-21.822
2	0.9009	-377.98	-22.576
2	0.93427	-372.27	-22.496
2	0.96763	-366.87	-21.822
2	1.001	-361.48	-21.822
2	1.0344	-355.41	-21.822
2	1.0677	-350.01	-21.822
2	1.1011	-343.94	-21.822
2	1.1345	-338.55	-21.148
2	1.1678	-332.48	-20.474
2	1.2012	-326.41	-19.799
2	1.2346	-321.02	-19.799
2	1.2679	-315.62	-19.125
2	1.3013	-310.23	-18.451
2	1.3347	-304.16	-17.776
2	1.368	-298.77	-17.776
2	1.4014	-293.37	-17.776
2	1.4348	-287.98	-17.776
2	1.4681	-282.58	-17.776
2	1.5015	-277.19	-17.776
2	1.5349	-270.85	-17.911
2	1.5682	-264.38	-17.776
2	1.6016	-259.66	-17.776
2	1.635	-254.26	-17.776
2	1.6683	-247.52	-18.451
2	1.7017	-242.12	-18.451
2	1.7351	-236.73	-19.125
2	1.7684	-231.33	-19.125
2	1.8018	-225.94	-19.125
2	1.8352	-220.54	-19.125
2	1.8685	-213.88	-20.116
2	1.9019	-208.81	-20.339
2	1.9353	-203.69	-19.799
2	1.9686	-197.62	-19.125
2	2.002	-192.22	-19.125
2	2.0354	-186.83	-19.125
2	2.0687	-181.03	-18.99
2	2.1021	-174.69	-19.125
2	2.1355	-169.3	-18.451
2	2.1688	-162.55	-17.776
2	2.2022	-157.16	-17.776
2	2.2356	-151.76	-17.102
2	2.2689	-145.7	-17.102
2	2.3023	-140.3	-17.102
2	2.3357	-135.03	-17.3
2	2.369	-128.16	-17.102
2	2.4024	-122.77	-17.102
2	2.4358	-116.7	-17.102
2	2.4691	-110.63	-17.102
2	2.5025	-104.56	-17.102
2	2.5359	-99.168	-18.451
2	2.5692	-93.099	-18.451
2	2.6026	-87.704	-19.125
2	2.636	-81.636	-19.125
2	2.6693	-75.567	-19.125
2	2.7027	-69.498	-19.125
2	2.7361	-64.778	-19.125
2	2.7694	-59.181	-18.518
2	2.8028	-51.966	-18.451
2	2.8362	-45.897	-18.451
2	2.8695	-41.176	-17.776
2	2.9029	-35.108	-17.102
2	2.9363	-28.364	-17.102
2	2.9696	-22.97	-17.102
2	3.003	-18.25	-15.753
2	3.0364	-12.181	-15.753
2	3.0697	-6.1119	-15.079
2	3.1031	-0.043042	-14.405
2	3.1365	6.7001	-13.056
2	3.1698	12.017	-12.771
2	3.2032	16.815	-13.056
2	3.2366	22.884	-11.707
2	3.2699	27.604	-12.382
2	3.3033	34.347	-11.707
2	3.3367	40.564	-11.724
2	3.37	46.485	-11.707
2	3.4034	51.698	-11.941
2	3.4368	57.869	-12.699
2	3.4701	61.994	-13.056
2	3.5035	69.412	-13.056
2	3.5369	69.555	-8.3495
2	3.5702	74.204	-8.6585
2	3.6036	79.756	-8.4599
2	3.637	91.664	-13.056
2	3.6703	95.71	-13.056
2	3.7037	103.36	-12.963
2	3.7371	107.85	-13.056
2	3.7704	113.92	-12.382
2	3.8038	119.31	-11.033
2	3.8372	124.03	-11.707
2	3.8705	128.75	-11.033
2	3.9039	134.15	-10.359
2	3.9373	140.22	-9.01
2	3.9706	146.28	-9.01
2	4.004	151	-7.6614
2	4.0374	155.72	-7.6614
2	4.0707	163.01	-6.5825
2	4.1041	167.86	-6.9871
2	4.1375	173.26	-7.6614
2	4.1708	179.75	-7.1693
2	4.2042	184.9	-7.1842
2	4.2376	190.79	-7.6614
2	4.2709	196.37	-7.6718
2	4.3043	202.25	-7.6614
2	4.3377	207.58	-7.8637
2	4.371	213.04	-8.3357
2	4.4044	218.44	-9.01
2	4.4378	223.83	-9.6844
2	4.4711	229.36	-9.2798
2	4.5045	236.64	-9.6844
2	4.5379	240.76	-9.4821
2	4.5712	244.53	-9.7518
2	4.6046	251.21	-8.2009
2	4.638	257.01	-8.066
2	4.6713	260.92	-7.6614
2	4.7047	266.78	-6.624
2	4.7381	272.79	-7.122
2	4.7714	277.78	-6.3128
2	4.8048	282.79	-5.2375
2	4.8382	287.94	-5.2235
2	4.8715	294.25	-5.3889
2	4.9049	298.71	-4.6616
2	4.9383	304	-3.8811
2	4.9716	308.95	-3.7315
2	5.005	314.43	-3.4913
2	5.0384	319.08	-3.4245
2	5.0717	325.65	-2.2669
2	5.1051	330.37	-2.9412
2	5.1385	334.42	-2.2669
2	5.1718	339.81	-3.6155
2	5.2052	344.65	-3.4172
2	5.2386	349.12	-4.0543
2	5.2719	353.64	-4.627
2	5.3053	359.53	-5.8542
2	5.3387	365.44	-6.3128
2	5.372	371.22	-6.8605
2	5.4054	377.18	-6.336
2	5.4388	382.34	-6.6551
2	5.4721	388.36	-6.3128
2	5.5055	393.08	-5.6384
2	5.5389	397.81	-6.9871
2	5.5722	404.27	-5.6617
2	5.6056	408.26	-5.9756
2	5.639	413.99	-5.6384
2	5.6723	419.42	-5.5571
2	5.7057	425.32	-4.5595
2	5.7391	430.11	-3.8178
2	5.7724	435.57	-2.9412
2	5.8058	441.64	-2.9412
2	5.8392	446.36	-2.9412
2	5.8725	451.14	-2.3355
2	5.9059	456	-2.9957
2	5.9393	462.19	-3.6702
2	5.9726	466.27	-3.823
2	6.006	471.98	-4.2898
2	6.0394	476.36	-3.9527
2	6.0727	480.75	-6.3128
2	6.1061	485.13	-5.9756
2	6.1395	490.86	-6.3128
2	6.1728	495.58	-6.3128
3	0.63397	-498.3	48.144
3	0.66733	-493.64	48.307
3	0.7007	-488.25	48.307
3	0.73407	-484.2	47.633
3	0.76743	-479.48	47.633
3	0.8008	-474.09	47.633
3	0.83417	-469.37	47.633
3	0.86753	-463.97	46.284
3	0.9009	-459.25	46.284
3	0.93427	-454.53	44.935
3	0.96763	-448.46	44.935
3	1.001	-443.07	44.261
3	1.0344	-438.35	43.587
3	1.0677	-431.61	42.238
3	1.1011	-426.89	42.238
3	1.1345	-420.82	40.889
3	1.1678	-415.42	40.889
3	1.2012	-410.7	40.889
3	1.2346	-404.63	40.889
3	1.2679	-400.59	40.889
3	1.3013	-395.87	40.889
3	1.3347	-390.47	41.564
3	1.368	-385.75	40.889
3	1.4014	-381.03	40.889
3	1.4348	-375.94	41.002
3	1.4681	-370.57	40.985
3	1.5015	-364.98	41.834
3	1.5349	-359.45	42.238
3	1.5682	-354.06	42.238
3	1.6016	-349.34	42.913
3	1.635	-343.27	43.587
3	1.6683	-337.88	43.587
3	1.7017	-332.64	43.691
3	1.7351	-327.76	43.587
3	1.7684	-323.72	43.587
3	1.8018	-318.32	43.587
3	1.8352	-314.12	42.342
3	1.8685	-309.56	42.238
3	1.9019	-303.49	40.889
3	1.9353	-298.36	40.08
3	1.9686	-293.71	39.878
3	2.002	-287.98	38.192
3	2.0354	-283.26	38.192
3	2.0687	-277.86	36.844
3	2.1021	-272.47	35.495
3	2.1355	-267.07	34.146
3	2.1688	-262.35	32.798
3	2.2022	-256.28	31.449
3	2.2356	-251.56	30.775
3	2.2689	-245.5	30.1
3	2.3023	-240.1	30.1
3	2.3357	-235.72	29.763
3	2.369	-231.6	29.561
3	2.4024	-227.29	29.426
3	2.4358	-221.89	28.752
3	2.4691	-217.17	28.752
3	2.5025	-211.78	28.752
3	2.5359	-206.38	28.078
3	2.5692	-200.99	28.752
3	2.6026	-196.13	28.347
3	2.636	-191.09	27.939
3	2.6693	-184.81	28.078
3	2.7027	-179.75	28.415
3	2.7361	-174.14	28.295
3	2.7694	-168.95	28.341
3	2.8028	-164.04	27.808
3	2.8362	-157.83	28.752
3	2.8695	-154.13	27.74
3	2.9029	-149.74	26.729
3	2.9363	-145.29	25.92
3	2.9696	-141.41	25.186
3	3.003	-136.26	24.706
3	3.0364	-129.51	24.706
3	3.0697	-125.8	22.346
3	3.1031	-119.93	21.501
3	3.1365	-114.68	21.334
3	3.1698	-109.28	20.66
3	3.2032	-105.14	19.298
3	3.2366	-99.842	17.963
3	3.2699	-96.151	16.232
3	3.3033	-89.955	14.91
3	3.3367	-84.333	15.265
3	3.37	-77.59	15.265
3	3.4034	-73.544	15.265
3	3.4368	-68.823	15.265
3	3.4701	-64.778	15.265
3	3.5035	-58.233	15.821
3	3.5369	-52.542	16.106
3	3.5702	-48.594	17.288
3	3.6036	-43.199	17.963
3	3.637	-38.651	19.372
3	3.6703	-33.397	17.404
3	3.7037	-28.364	19.311
3	3.7371	-22.387	18.935
3	3.7704	-18.924	19.311
3	3.8038	-13.934	19.851
3	3.8372	-9.4835	19.986
3	3.8705	-4.2913	20.053
3	3.9039	1.0721	19.804
3	3.9373	7.0217	19.3
3	3.9706	11.42	19.986
3	4.004	16.141	19.311
3	4.0374	20.186	19.311
3	4.0707	25.581	17.963
3	4.1041	29.627	17.288
3	4.1375	33.673	16.614
3	4.1708	40.011	15.805
3	4.2042	44.66	14.71
3	4.2376	49.182	14.591
3	4.2709	51.88	13.917
3	4.3043	59.634	12.905
3	4.3377	64.692	12.568
3	4.371	70.086	12.568
3	4.4044	74.874	11.692
3	4.4378	79.409	11.774
3	4.4711	85.154	11.313
3	4.5045	88.534	11.385
3	4.5379	94.024	11.557
3	4.5712	98.407	12.568
3	4.6046	103.13	12.568
3	4.638	108.52	13.243
3	4.6713	112.57	13.917
3	4.7047	117.96	13.917
3	4.7381	122.68	14.591
3	4.7714	126.73	15.265
3	4.8048	132.8	15.265
3	4.8382	136.84	15.265
3	4.8715	142.91	15.265
3	4.9049	148.31	15.265
3	4.9383	153.23	15.384
3	4.9716	158.42	16.614
3	5.005	163.82	15.94
3	5.0384	167.86	15.265
3	5.0717	173.26	15.265
3	5.1051	176.63	15.265
3	5.1385	183.37	13.917
3	5.1718	188.77	13.917
3	5.2052	193.49	13.917
3	5.2386	198.21	12.568
3	5.2719	202.25	11.894
3	5.3053	208.45	10.636
3	5.3387	213.72	11.22
3	5.372	219.79	9.8709
3	5.4054	222.38	8.2042
3	5.4388	228.79	7.4513
3	5.4721	233.94	7.1736
3	5.5055	239.68	7.5108
3	5.5389	244.74	8.5222
3	5.5722	249.63	8.6223
3	5.6056	252.26	8.2967
3	5.639	258.89	9.1966
3	5.6723	261.59	9.8709
3	5.7057	267.66	9.8709
3	5.7391	273.39	9.5337
3	5.7724	277.37	10.41
3	5.8058	281.15	10.545
3	5.8392	284.52	10.545
3	5.8725	288.56	10.652
3	5.9059	296.66	10.545
3	5.9393	302.73	11.894
3	5.9726	305.42	12.568
3	6.006	311.04	12.305
3	6.0394	317.02	11.489
3	6.0727	324.42	11.418
3	6.1061	328.35	11.894
3	6.1395	333.07	11.894
3	6.1728	338.46	10.545
3	6.2062	343.19	10.545
3	6.2396	348.71	9.4663
3	6.2729	351.28	9.1966
3	6.3063	356.67	7.8479
3	6.3397	361.39	7.1736
3	6.373	366.79	5.825
3	6.4064	371.51	5.1506
3	6.4398	376.9	3.802
3	6.4731	380.95	2.4534
3	6.5065	387.69	1.7791
3	6.5399	391.74	1.1047
3	6.5732	398.65	1.1651
3	6.6066	401.85	1.1047
3	6.64	406.39	-0.32129
3	6.6733	411.72	-0.68985
3	6.7067	416.69	-0.2439
3	6.7401	421.41	0.43042
3	6.7734	425.79	0.76758
3	6.8068	430.93	-0.06172
3	6.8402	434.22	1.1047
3	6.8735	439.75	0.70015
3	6.9069	444.33	1.1047
3	6.9403	448.38	1.1047
3	6.9736	451.72	1.506
3	7.007	459.17	1.1047
3	7.0404	463.21	1.7791
3	7.0737	467.65	1.1518
3	7.1071	472.6	1.4417
3	7.1405	478.19	1.6557
3	7.1738	483.79	1.2836
3	7.2072	488.96	1.5807
3	7.2406	493.39	1.9378
3	7.2739	497.69	1.3054
4	1.6016	-499.71	81.349
4	1.635	-495.35	81.84
4	1.6683	-489.6	81.349
4	1.7017	-484.88	82.023
4	1.7351	-479.48	82.697
4	1.7684	-475.18	82.749
4	1.8018	-469.37	84.046
4	1.8352	-464.65	84.72
4	1.8685	-458.5	85.243
4	1.9019	-453.86	85.394
4	1.9353	-447.89	86.346
4	1.9686	-443.07	86.743
4	2.002	-437.68	88.092
4	2.0354	-432.28	89.441
4	2.0687	-426.89	89.441
4	2.1021	-422.17	90.115
4	2.1355	-417.45	90.789
4	2.1688	-413.4	90.789
4	2.2022	-408.27	90.25
4	2.2356	-403.29	90.789
4	2.2689	-398.57	90.789
4	2.3023	-393.17	90.115
4	2.3357	-387.78	89.441
4	2.369	-383.21	88.806
4	2.4024	-378.34	88.766
4	2.4358	-373.62	88.092
4	2.4691	-368.22	87.418
4	2.5025	-362.48	86.444
4	2.5359	-358.78	86.069
4	2.5692	-352.71	84.72
4	2.6026	-349.34	84.72
4	2.636	-343.94	84.72
4	2.6693	-338.55	84.046
4	2.7027	-334.51	84.046
4	2.7361	-328.44	84.046
4	2.7694	-325.07	84.72
4	2.8028	-320.32	84.451
4	2.8362	-315.62	83.715
4	2.8695	-309.62	83.828
4	2.9029	-304.16	84.72
4	2.9363	-298.48	84.43
4	2.9696	-293.41	84.053
4	3.003	-288.65	85.394
4	3.0364	-283.26	85.394
4	3.0697	-277.86	86.069
4	3.1031	-273.14	86.069
4	3.1365	-268.29	86.339
4	3.1698	-263.7	86.743
4	3.2032	-260.33	87.418
4	3.2366	-254.94	88.092
4	3.2699	-250.22	88.766
4	3.3033	-244.82	88.766
4	3.3367	-241.11	89.103
4	3.37	-236.12	89.089
4	3.4034	-231.98	89.49
4	3.4368	-226.55	89.65
4	3.4701	-222.16	89.509
4	3.5035	-214.48	91.463
4	3.5369	-210.1	92.174
4	3.5702	-204.74	92.564
4	3.6036	-199.64	92.812
4	3.637	-194.25	94.161
4	3.6703	-189.39	94.43
4	3.7037	-185.48	95.509
4	3.7371	-179.75	96.521
4	3.7704	-175.5	97.128
4	3.8038	-169.97	98.207
4	3.8372	-164.58	98.881
4	3.8705	-158.98	99.623
4	3.9039	-153.79	100.9
4	3.9373	-148.39	102.25
4	3.9706	-142.71	102.85
4	4.004	-136.98	104.49
4	4.0374	-130.86	106.3
4	4.0707	-124.59	107.94
4	4.1041	-119.38	109.28
4	4.1375	-113.33	109.67
4	4.1708	-107.6	110.68
4	4.2042	-102.88	111.36
4	4.2376	-97.145	112.37
4	4.2709	-92.762	112.7
4	4.3043	-87.444	112.6
4	4.3377	-82.984	113.04
4	4.371	-77.59	113.04
4	4.4044	-73.544	113.04
4	4.4378	-68.149	113.04
4	4.4711	-63.429	112.37
4	4.5045	-58.166	112.08
4	4.5379	-54.152	112.23
4	4.5712	-49.268	112.37
4	4.6046	-44.548	112.37
4	4.638	-38.944	112.17
4	4.6713	-34.77	112.7
4	4.7047	-30.05	112.7
4	4.7381	-24.992	113.3
4	4.7714	-20.947	113.72
4	4.8048	-15.399	113.92
4	4.8382	-10.288	114.02
4	4.8715	-4.4261	114.73
4	4.9049	-0.043042	114.39
4	4.9383	4.6772	114.39
4	4.9716	9.0965	114.62
4	5.005	14.118	115.74
4	5.0384	19.512	115.74
4	5.0717	24.907	115.74
4	5.1051	29.797	115.96
4	5.1385	33.133	116.82
4	5.1718	39.607	117.36
4	5.2052	43.113	117.09
4	5.2386	47.165	117.54
4	5.2719	51.397	117.37
4	5.3053	55.874	117.04
4	5.3387	59.427	117.55
4	5.372	64.196	116.85
4	5.4054	68.469	116.61
4	5.4388	72.765	116.28
4	5.4721	78.178	115.74
4	5.5055	82.209	115.57
4	5.5389	86.725	115.32
4	5.5722	90.668	114.5
4	5.6056	94.679	114.66
4	5.639	99.543	114.24
4	5.6723	103.8	114.39
4	5.7057	108.52	115.07
4	5.7391	113.92	115.74
4	5.7724	117.97	115.77
4	5.8058	123.03	116.02
4	5.8392	126.73	116.41
4	5.8725	132.8	117.76
4	5.9059	136.84	116.41
4	5.9393	142.34	118.11
4	5.9726	147.01	118.69
4	6.006	152.74	119.69
4	6.0394	157.1	120.08
4	6.0727	163.25	121.11
4	6.1061	165.64	122.34
4	6.1395	168.57	123.02
4	6.1728	170.28	124.9
4	6.2062	172.6	125.79
4	6.2396	173.78	127.64
4	6.2729	174.35	127.98
4	6.3063	174.98	128.85
4	6.3397	174.75	129.09
4	6.373	175.73	129.49
4	6.4064	175.86	129.66
4	6.4398	176.55	130
4	6.4731	176.56	130
4	6.5065	177.29	130
4	6.5399	177.46	130
4	6.5732	178.92	129.6
4	6.6066	179.07	129.3
4	6.64	180.9	128.33
4	6.6733	182.31	127.44
4	6.7067	183.77	127.21
4	6.7401	184.99	126.19
4	6.7734	185.59	125.99
4	6.8068	187.78	126.03
4	6.8402	188.84	125.8
4	6.8735	191.09	125.11
4	6.9069	192.52	125.25
4	6.9403	195.44	124.74
4	6.9736	197.6	124.54
4	7.007	202.25	125.18
4	7.0404	205.17	125.14
4	7.0737	207.65	124.51
4	7.1071	211.02	125.18
4	7.1405	214.39	123.83
4	7.1738	216.7	124.55
4	7.2072	219.79	125.18
4	7.2406	223.83	123.83
4	7.2739	226.61	123
4	7.3073	231.26	122.06
4	7.3407	234.13	122.09
4	7.374	237.65	119.45
4	7.4074	241.03	118.77
4	7.4408	245.75	118.1
4	7.4741	248.11	119.11
4	7.5075	251.2	117.6
4	7.5409	255.14	116.07
4	7.5742	259.81	115.16
4	7.6076	263.72	113.11
4	7.641	267.69	113.22
4	7.6743	275.01	111.45
4	7.7077	279.84	110.9
4	7.7411	284.85	110.61
4	7.7744	288.25	110.88
4	7.8078	296.66	110.34
4	7.8412	301.04	110.43
4	7.8745	305.16	110.05
4	7.9079	309.35	109.89
4	7.9413	312.98	109.49
4	7.9746	317.18	109.59
4	8.008	321.49	109.21
4	8.0414	326.37	109.42
4	8.0747	331.77	110.11
4	8.1081	336.33	110.12
4	8.1415	340.72	109.85
4	8.1748	346.43	110.78
4	8.2082	352.08	111.2
4	8.2416	357.09	111.41
4	8.2749	362.82	112.13
4	8.3083	369.11	112.87
4	8.3417	374.05	112.75
4	8.375	379.61	113.36
4	8.4084	384.75	113.22
4	8.4418	390.12	113.19
4	8.4751	393.27	112.73
4	8.5085	398.2	112.68
4	8.5419	403.03	113.09
4	8.5752	407.32	112.55
4	8.6086	413.93	112.73
4	8.642	419.8	112.03
4	8.6753	425.1	111.77
4	8.7087	429.91	110.97
4	8.7421	434.58	110.28
4	8.7754	439.98	110.29
4	8.8088	444.75	109.62
4	8.8422	449.03	109.04
4	8.8755	455.73	109.39
4	8.9089	459.27	110.48
4	8.9423	466.12	110.88
4	8.9756	471.13	110.95
4	9.009	476.12	111.5
4	9.0424	481.62	111.83
4	9.0757	485.7	111.8
4	9.1091	491.38	112.37
4	9.1425	496.57	112.17
5	1.7017	-494.38	-79.254
5	1.7351	-488.92	-79.139
5	1.7684	-484.88	-78.465
5	1.8018	-479.15	-78.128
5	1.8352	-474.49	-77.656
5	1.8685	-470.04	-77.116
5	1.9019	-466	-77.116
5	1.9353	-459.93	-77.116
5	1.9686	-456.56	-77.116
5	2.002	-450.49	-76.442
5	2.0354	-445.68	-76.314
5	2.0687	-439.7	-75.768
5	2.1021	-433.63	-76.442
5	2.1355	-427.33	-76.245
5	2.1688	-422.17	-76.442
5	2.2022	-416.1	-76.442
5	2.2356	-410.7	-76.442
5	2.2689	-405.36	-76.686
5	2.3023	-400.35	-76.643
5	2.3357	-396.2	-76.105
5	2.369	-390.77	-76.263
5	2.4024	-387.1	-75.093
5	2.4358	-382.38	-74.419
5	2.4691	-376.99	-73.07
5	2.5025	-372.35	-72.079
5	2.5359	-367.4	-71.666
5	2.5692	-361.48	-70.373
5	2.6026	-355.01	-68.588
5	2.636	-351.04	-68.062
5	2.6693	-345.48	-66.792
5	2.7027	-339.23	-64.978
5	2.7361	-334.59	-62.981
5	2.7694	-330.11	-62.561
5	2.8028	-323.46	-59.636
5	2.8362	-319	-60.258
5	2.8695	-314.55	-58.775
5	2.9029	-309.99	-57.839
5	2.9363	-304.83	-56.887
5	2.9696	-300.43	-57.002
5	3.003	-294.72	-55.538
5	3.0364	-290	-55.538
5	3.0697	-284.45	-54.824
5	3.1031	-278.54	-54.189
5	3.1365	-273.68	-53.245
5	3.1698	-268.42	-53.515
5	3.2032	-261.68	-52.166
5	3.2366	-255.41	-52.047
5	3.2699	-250.62	-51.784
5	3.3033	-244.15	-51.492
5	3.3367	-240.76	-52.057
5	3.37	-235.14	-50.713
5	3.4034	-230.9	-51.168
5	3.4368	-224.17	-50.373
5	3.4701	-219.99	-49.423
5	3.5035	-213.8	-48.121
5	3.5369	-212.13	-49.649
5	3.5702	-205.83	-45.622
5	3.6036	-199.24	-46.232
5	3.637	-194.38	-44.9
5	3.6703	-189.68	-43.55
5	3.7037	-184.07	-42.928
5	3.7371	-179.62	-41.066
5	3.7704	-174.02	-39.354
5	3.8038	-168.62	-38.68
5	3.8372	-164.03	-37.211
5	3.8705	-159.33	-36.457
5	3.9039	-154.02	-34.816
5	3.9373	-149.07	-33.96
5	3.9706	-145.24	-34.214
5	4.004	-140.72	-33.056
5	4.0374	-136	-33.056
5	4.0707	-130.19	-32.611
5	4.1041	-125.47	-32.611
5	4.1375	-120.07	-32.611
5	4.1708	-116.74	-32.14
5	4.2042	-111.31	-31.263
5	4.2376	-105.91	-31.263
5	4.2709	-100.52	-31.263
5	4.3043	-95.122	-32.611
5	4.3377	-92.504	-31.619
5	4.371	-86.523	-31.413
5	4.4044	-80.961	-30.588
5	4.4378	-78.218	-30.704
5	4.4711	-71.521	-29.914
5	4.5045	-66.586	-29.387
5	4.5379	-62.47	-28.095
5	4.5712	-57.501	-27.47
5	4.6046	-53.314	-25.868
5	4.638	-48.293	-24.514
5	4.6713	-43.596	-23.618
5	4.7047	-39.558	-21.957
5	4.7381	-35.071	-20.797
5	4.7714	-29.828	-20.537
5	4.8048	-24.993	-17.776
5	4.8382	-19.598	-15.753
5	4.8715	-15.552	-14.405
5	4.9049	-10.832	-13.73
5	4.9383	-7.6413	-13.661
5	4.9716	-1.5107	-12.183
5	5.005	1.7413	-10.919
5	5.0384	5.7426	-11.073
5	5.0717	10.746	-11.033
5	5.1051	14.118	-11.033
5	5.1385	18.838	-11.033
5	5.1718	22.884	-11.707
5	5.2052	26.255	-11.033
5	5.2386	31.65	-12.382
5	5.2719	35.696	-12.382
5	5.3053	39.742	-12.382
5	5.3387	44.368	-13.744
5	5.372	48.248	-13.637
5	5.4054	52.554	-14.405
5	5.4388	56.6	-15.079
5	5.4721	60.336	-16.592
5	5.5055	64.454	-16.824
5	5.5389	69.412	-16.427
5	5.5722	74.806	-16.427
5	5.6056	78.993	-16.461
5	5.639	82.488	-18.694
5	5.6723	86.58	-18.429
5	5.7057	91.523	-18.147
5	5.7391	95.568	-17.687
5	5.7724	99.876	-17.532
5	5.8058	103.88	-16.653
5	5.8392	108.7	-15.858
5	5.8725	113.97	-15.799
5	5.9059	119.32	-14.192
5	5.9393	123.46	-12.404
5	5.9726	129.43	-9.6844
5	6.006	133.11	-8.7764
5	6.0394	138.28	-9.5568
5	6.0727	142.91	-7.6614
5	6.1061	148.25	-8.1594
5	6.1395	152.35	-7.6614
5	6.1728	156.4	-7.6614
5	6.2062	161.12	-7.6614
5	6.2396	163.69	-10.006
5	6.2729	167.86	-6.9871
5	6.3063	171.64	-9.1449
5	6.3397	176.29	-10.022
5	6.373	182.02	-9.6844
5	6.4064	187.15	-10.493
5	6.4398	190.12	-9.6844
5	6.4731	194.34	-10.843
5	6.5065	198.88	-11.033
5	6.5399	202.33	-13.177
5	6.5732	208.32	-11.033
5	6.6066	212.27	-13.944
5	6.64	218.84	-11.168
5	6.6733	221.06	-13.637
5	6.7067	225.77	-13.732
5	6.7401	229.79	-13.82
5	6.7734	234.25	-13.677
5	6.8068	238.87	-14.093
5	6.8402	243.35	-14.446
5	6.8735	248.11	-13.056
5	6.9069	251.63	-13.16
5	6.9403	256.99	-12.374
5	6.9736	260.12	-12.499
5	7.007	262.53	-12.434
5	7.0404	267.97	-12.267
5	7.0737	275.21	-9.4146
5	7.1071	279.8	-9.6844
5	7.1405	283.33	-10.441
5	7.1738	287.22	-10.359
5	7.2072	291.25	-11.111
5	7.2406	296.52	-10.763
5	7.2739	299.56	-10.966
5	7.3073	303.4	-11.033
5	7.3407	306.03	-12.179
5	7.374	311.83	-12.044
5	7.4074	312.48	-13.29
5	7.4408	317.09	-14.768
5	7.4741	322.49	-15.769
5	7.5075	327.68	-17.102
5	7.5409	329.43	-18.99
5	7.5742	334.76	-19.328
5	7.6076	338.19	-20.339
5	7.641	343.06	-20.626
5	7.6743	347.9	-20.474
5	7.7077	351.54	-21.2
5	7.7411	355.13	-22.223
5	7.7744	359.71	-21.485
5	7.8078	362.59	-23.338
5	7.8412	366.65	-22.227
5	7.8745	370.74	-22.385
5	7.9079	375.55	-21.822
5	7.9413	379.6	-20.474
5	7.9746	384.12	-20.355
5	8.008	388.67	-19.543
5	8.0414	391.89	-19.903
5	8.0747	397.36	-18.981
5	8.1081	401.32	-18.958
5	8.1415	405.9	-17.776
5	8.1748	409.94	-16.427
5	8.2082	410.8	-18.241
5	8.2416	417.41	-17.598
5	8.2749	422.3	-16.94
5	8.3083	427.27	-16.791
5	8.3417	429.39	-16.272
5	8.375	435.16	-15.214
5	8.4084	438.94	-16.427
5	8.4418	442.98	-15.753
5	8.4751	447.03	-16.427
5	8.5085	450.01	-17.18
5	8.5419	455.56	-18.378
5	8.5752	460.04	-18.518
5	8.6086	464.87	-18.658
5	8.642	470.82	-19.772
5	8.6753	475.89	-20.738
5	8.7087	479.95	-20.735
5	8.7421	484.92	-21.141
5	8.7754	489.02	-21.651
5	8.8088	493.38	-22.048
5	8.8422	497.96	-21.741
5	8.8755	499.94	-24.052
6	2.7361	-494	101.66
6	2.7694	-489.19	101.71
6	2.8028	-483.53	101.58
6	2.8362	-477.82	101.37
6	2.8695	-471.9	100.77
6	2.9029	-467.35	101.58
6	2.9363	-461.24	100.31
6	2.9696	-457.23	100.23
6	3.003	-451.6	101.05
6	3.0364	-446.98	100.63
6	3.0697	-441.58	102.03
6	3.1031	-437.06	102.1
6	3.1365	-431.25	102.41
6	3.1698	-426.89	102.93
6	3.2032	-421.09	103.47
6	3.2366	-416.1	103.6
6	3.2699	-410.7	104.28
6	3.3033	-405.31	104.95
6	3.3367	-400.25	105.96
6	3.37	-394.52	106.97
6	3.4034	-389.13	106.97
6	3.4368	-383.87	107.38
6	3.4701	-379.01	108.32
6	3.5035	-373.48	108.59
6	3.5369	-370.24	109
6	3.5702	-363.9	109.13
6	3.6036	-358.78	109.67
6	3.637	-353.39	109
6	3.6703	-349.07	109.22
6	3.7037	-342.2	108.56
6	3.7371	-337.34	108.73
6	3.7704	-332.48	108.32
6	3.8038	-327.09	107.65
6	3.8372	-322.37	107.65
6	3.8705	-316.6	107.15
6	3.9039	-312.52	107.78
6	3.9373	-306.86	106.97
6	3.9706	-302.81	106.97
6	4.004	-298.09	108.32
6	4.0374	-294.05	108.32
6	4.0707	-287.61	108.79
6	4.1041	-282.98	109.02
6	4.1375	-277.86	108.32
6	4.1708	-273.14	109
6	4.2042	-267.07	108.32
6	4.2376	-262.35	109.67
6	4.2709	-256.96	109.67
6	4.3043	-251.56	110.34
6	4.3377	-246.17	111.02
6	4.371	-241.45	111.02
6	4.4044	-236.73	111.69
6	4.4378	-232.68	112.37
6	4.4711	-227.29	113.72
6	4.5045	-222.57	113.04
6	4.5379	-217.85	113.04
6	4.5712	-213.13	113.04
6	4.6046	-208.41	112.37
6	4.638	-204.36	113.04
6	4.6713	-199.64	113.04
6	4.7047	-195.6	112.37
6	4.7381	-190.2	112.37
6	4.7714	-186.16	112.37
6	4.8048	-181.38	111.68
6	4.8382	-176.71	111.02
6	4.8715	-171.99	111.02
6	4.9049	-167.61	112.03
6	4.9383	-163.23	112.37
6	4.9716	-159.18	112.37
6	5.005	-154.46	112.37
6	5.0384	-151.09	113.04
6	5.0717	-146.37	112.37
6	5.1051	-142.32	112.37
6	5.1385	-138.24	113.2
6	5.1718	-134.23	113.72
6	5.2052	-129.51	113.72
6	5.2386	-124.72	114.59
6	5.2719	-120.07	115.07
6	5.3053	-114.81	116.01
6	5.3387	-110.63	116.41
6	5.372	-104.56	117.76
6	5.4054	-99.168	117.76
6	5.4388	-94.448	117.76
6	5.4721	-89.727	119.11
6	5.5055	-84.333	118.44
6	5.5389	-79.613	119.11
6	5.5722	-74.892	119.11
6	5.6056	-70.847	119.11
6	5.639	-66.801	119.11
6	5.6723	-62.08	119.11
6	5.7057	-58.034	119.11
6	5.7391	-53.989	117.76
6	5.7724	-49.943	117.76
6	5.8058	-45.087	118.03
6	5.8392	-41.375	116.97
6	5.8725	-37.131	116.41
6	5.9059	-32.41	115.74
6	5.9393	-27.69	115.07
6	5.9726	-23.779	114.66
6	6.006	-18.25	113.72
6	6.0394	-14.878	113.72
6	6.0727	-9.9595	113.83
6	6.1061	-5.4376	113.72
6	6.1395	-1.3917	113.72
6	6.1728	1.5753	114.26
6	6.2062	6.0258	113.72
6	6.2396	9.7147	113.64
6	6.2729	13.578	113.45
6	6.3063	17.489	113.72
6	6.3397	20.147	113.56
6	6.373	24.907	113.72
6	6.4064	27.564	113.56
6	6.4398	32.054	113.58
6	6.4731	34.19	113.29
6	6.5065	37.522	113.22
6	6.5399	40.489	113.06
6	6.5732	44.652	113.15
6	6.6066	46.37	113.03
6	6.64	48.996	113.01
6	6.6733	50.577	112.54
6	6.7067	53.883	112.78
6	6.7401	55.845	112.01
6	6.7734	57.389	112.08
6	6.8068	59.291	110.45
6	6.8402	60.251	110.31
6	6.8735	62.276	108.31
6	6.9069	62.965	108.12
6	6.9403	65.031	106.39
6	6.9736	66.468	105.55
6	7.007	68.381	104.31
6	7.0404	70.01	103.65
6	7.0737	70.912	102.1
6	7.1071	74.132	100.9
6	7.1405	75.481	99.555
6	7.1738	77.504	98.881
6	7.2072	78.178	98.207
6	7.2406	79.526	98.207
6	7.2739	81.01	97.263
6	7.3073	82.898	96.858
6	7.3407	84.247	96.858
6	7.374	86.809	96.588
6	7.4074	88.293	96.184
6	7.4408	89.641	96.184
6	7.4741	92.743	96.049
6	7.5075	95.036	96.184
6	7.5409	98.407	96.184
6	7.5742	100.43	96.184
6	7.6076	103.13	96.184
6	7.641	107.17	96.858
6	7.6743	109.94	98.004
6	7.7077	113.92	97.532
6	7.7411	117.96	98.881
6	7.7744	122.01	98.881
6	7.8078	125.78	99.992
6	7.8412	129.09	100.57
6	7.8745	133.15	101.09
6	7.9079	136.35	100.98
6	7.9413	140.18	101.27
6	7.9746	144.26	101.58
6	8.008	148.31	101.58
6	8.0414	150.91	101.32
6	8.0747	154.56	101.16
6	8.1081	158.09	101.92
6	8.1415	161.46	101.92
6	8.1748	165.5	100.57
6	8.2082	169.06	100.52
6	8.2416	173.38	100.47
6	8.2749	176.72	100.49
6	8.3083	180.93	100.53
6	8.3417	185.12	100.5
6	8.375	189.16	100.51
6	8.4084	193.38	100.97
6	8.4418	197.84	101.42
6	8.4751	201.91	101.92
6	8.5085	206.46	102.01
6	8.5419	210.06	102.57
6	8.5752	213.72	102.93
6	8.6086	217.69	103.13
6	8.642	221.97	102.71
6	8.6753	225.99	103.2
6	8.7087	230.05	103.1
6	8.7421	234.96	103.26
6	8.7754	238.47	103.17
6	8.8088	242.75	104.12
6	8.8422	247.43	104.95
6	8.8755	252.1	106.06
6	8.9089	256.45	106.11
6	8.9423	260.52	106.37
6	8.9756	265.05	107.15
6	9.009	270.19	106.99
6	9.0424	275.79	107.62
6	9.0757	281.55	107.96
6	9.1091	285.76	107.49
6	9.1425	290.31	107.42
6	9.1758	295.16	107.75
6	9.2092	300.34	108.11
6	9.2426	305.42	108.32
6	9.2759	308.93	108.05
6	9.3093	314.28	107.82
6	9.3427	318.15	107.7
6	9.376	323.34	107.77
6	9.4094	329.02	107.65
6	9.4428	335.77	108.32
6	9.4761	340.49	107.65
6	9.5095	344.53	107.13
6	9.5429	348.62	106.81
6	9.5762	353.68	107.35
6	9.6096	358.69	108.32
6	9.643	364.09	108.32
6	9.6763	366.11	109
6	9.7097	371.21	108.98
6	9.7431	376.04	108.73
6	9.7764	380.66	108.69
6	9.8098	384.85	109.86
6	9.8432	389.71	110.34
6	9.8765	394.62	112.34
6	9.9099	398.37	112.72
6	9.9433	402.48	113.61
6	9.9766	407.1	114.19
6	10.01	412.64	114.39
6	10.043	417.36	113.72
6	10.077	422.08	113.72
6	10.11	426.8	113.72
6	10.143	430.84	113.55
6	10.177	435.57	113.04
6	10.21	439.61	113.72
6	10.244	443.12	113.46
6	10.277	447.08	112.76
6	10.31	452.07	112.36
6	10.344	455.62	111.66
6	10.377	459.89	110.73
6	10.41	463.51	110.74
6	10.444	469.85	110.52
6	10.477	474.78	109.96
6	10.511	479.49	110.39
6	10.544	483.96	110.61
6	10.577	492.09	108.12
6	10.611	496.93	109.67
7	2.5692	-496.5	35.099
7	2.6026	-491.13	35.218
7	2.636	-486.15	35.126
7	2.6693	-481.58	34.93
7	2.7027	-477.7	35.657
7	2.7361	-473.26	35.506
7	2.7694	-468.73	35.608
7	2.8028	-463.96	35.361
7	2.8362	-459.85	35.204
7	2.8695	-454.84	34.7
7	2.9029	-449.86	34.6
7	2.9363	-444.34	35.138
7	2.9696	-439.82	35.019
7	3.003	-434.43	34.208
7	3.0364	-429.25	33.362
7	3.0697	-424.52	32.628
7	3.1031	-419.84	32.115
7	3.1365	-415.11	31.535
7	3.1698	-411.45	31.182
7	3.2032	-405.82	30.17
7	3.2366	-401.26	32.123
7	3.2699	-397.76	31.54
7	3.3033	-391.22	30.059
7	3.3367	-386.97	30.126
7	3.37	-381.64	29.628
7	3.4034	-378.34	30.775
7	3.4368	-372.61	30.046
7	3.4701	-367.79	29.823
7	3.5035	-362.84	29.554
7	3.5369	-359.05	31.584
7	3.5702	-354.02	31.318
7	3.6036	-348.97	30.991
7	3.637	-344.97	31.58
7	3.6703	-339.7	30.033
7	3.7037	-335.69	30.756
7	3.7371	-329.92	30.505
7	3.7704	-325.29	30.332
7	3.8038	-321.64	30.429
7	3.8372	-317.04	29.898
7	3.8705	-311.83	29.06
7	3.9039	-307.21	28.704
7	3.9373	-302.66	27.485
7	3.9706	-298.59	27.27
7	4.004	-293.44	26.583
7	4.0374	-289.51	26.498
7	4.0707	-285.5	25.436
7	4.1041	-280.61	24.301
7	4.1375	-274.83	23.716
7	4.1708	-269.1	23.357
7	4.2042	-264.2	22.427
7	4.2376	-259.93	22.217
7	4.2709	-255.07	18.554
7	4.3043	-250.85	17.931
7	4.3377	-246.18	17.662
7	4.371	-241.98	17.307
7	4.4044	-236.04	16.365
7	4.4378	-231.15	16.405
7	4.4711	-226.96	15.936
7	4.5045	-222.22	14.925
7	4.5379	-217.69	14.251
7	4.5712	-214.77	12.124
7	4.6046	-210.54	11.505
7	4.638	-205.56	11.082
7	4.6713	-200.25	11.516
7	4.7047	-195.34	11.504
7	4.7381	-190.28	11.327
7	4.7714	-185.81	11.801
7	4.8048	-181.09	12.514
7	4.8382	-178.74	13.243
7	4.8715	-172.67	13.243
7	4.9049	-167.68	11.759
7	4.9383	-164.58	11.894
7	4.9716	-159.86	11.894
7	5.005	-153.79	10.545
7	5.0384	-150.42	9.8709
7	5.0717	-144.93	9.8809
7	5.1051	-140.31	10.462
7	5.1385	-134.96	9.6115
7	5.1718	-129.82	8.9891
7	5.2052	-125.47	9.1966
7	5.2386	-120.02	7.4329
7	5.2719	-114.18	7.2245
7	5.3053	-108.35	6.8447
7	5.3387	-103.46	6.3332
7	5.372	-101.12	5.1921
7	5.4054	-93.773	5.825
7	5.4388	-88.918	5.4204
7	5.4721	-83.308	5.1876
7	5.5055	-80.287	4.4763
7	5.5389	-73.409	4.7461
7	5.5722	-69.156	3.8954
7	5.6056	-64.103	4.4763
7	5.639	-58.709	4.4763
7	5.6723	-53.989	4.4763
7	5.7057	-49.605	2.7905
7	5.7391	-43.874	5.1506
7	5.7724	-39.983	5.0469
7	5.8058	-35.108	5.1506
7	5.8392	-30.078	4.5001
7	5.8725	-24.319	6.4993
7	5.9059	-19.598	4.4763
7	5.9393	-14.878	7.1736
7	5.9726	-9.4835	7.1736
7	6.006	-4.9219	6.4596
7	6.0394	-0.46309	5.2501
7	6.0727	5.3256	5.9546
7	6.1061	8.904	4.7559
7	6.1395	14.118	5.825
7	6.1728	18.838	5.1506
7	6.2062	23.558	5.1506
7	6.2396	28.953	4.4763
7	6.2729	33.673	4.4763
7	6.3063	38.393	3.802
7	6.3397	44.452	0.91799
7	6.373	49.856	2.4534
7	6.4064	55.36	0.44864
7	6.4398	59.272	1.1938
7	6.4731	64.206	-0.21693
7	6.5065	69.298	-1.1001
7	6.5399	74.132	1.7791
7	6.5732	78.353	-0.6723
7	6.6066	82.639	-0.19203
7	6.64	88.293	-1.5925
7	6.6733	92.813	-1.3832
7	6.7067	99.352	0.29555
7	6.7401	103.8	1.7791
7	6.7734	109.2	1.7791
7	6.8068	113.92	1.7791
7	6.8402	117.98	1.311
7	6.8735	124.79	3.4847
7	6.9069	128.75	3.1277
7	6.9403	134.48	2.7905
7	6.9736	137.18	1.4419
7	7.007	142.91	2.4534
7	7.0404	148.56	0.20115
7	7.0737	152.35	1.1047
7	7.1071	156.9	0.92336
7	7.1405	161	0.54652
7	7.1738	165.21	0.4942
7	7.2072	170.21	-0.56317
7	7.2406	175.58	-0.97217
7	7.2739	179.34	-1.0662
7	7.3073	183.88	-2.4826
7	7.3407	187.78	-2.4743
7	7.374	193.69	-2.1994
7	7.4074	197.69	-2.3706
7	7.4408	202.96	-4.6459
7	7.4741	208.32	-2.9412
7	7.5075	211.82	-4.4984
7	7.5409	216.31	-4.9046
7	7.5742	220.8	-4.627
7	7.6076	223.83	-4.9641
7	7.641	229.22	-5.6384
7	7.6743	232.37	-6.0392
7	7.7077	236.94	-6.3255
7	7.7411	240.96	-6.1461
7	7.7744	244.06	-5.6384
7	7.8078	250.13	-5.6384
7	7.8412	252.27	-7.4631
7	7.8745	256.36	-7.1918
7	7.9079	261.18	-7.6691
7	7.9413	266.38	-7.557
7	7.9746	270.91	-7.0991
7	8.008	275.22	-7.1393
7	8.0414	280.47	-4.9641
7	8.0747	284.52	-5.6384
7	8.1081	287.89	-5.6384
7	8.1415	292.61	-5.6384
7	8.1748	296.66	-5.6384
7	8.2082	300.07	-6.6447
7	8.2416	304.07	-6.9871
7	8.2749	308.8	-6.9871
7	8.3083	312.17	-6.9871
7	8.3417	316.21	-6.9871
7	8.375	320.93	-6.9871
7	8.4084	324.36	-8.5951
7	8.4418	330.37	-8.3357
7	8.4751	335.09	-9.01
7	8.5085	340.08	-9.8192
7	8.5419	344.53	-10.359
7	8.5752	349.46	-10.966
7	8.6086	353.51	-11.219
7	8.642	356.56	-11.345
7	8.6753	363.42	-11.033
7	8.7087	367.46	-11.033
7	8.7421	371.51	-11.033
7	8.7754	376.74	-11.073
7	8.8088	380.95	-11.707
7	8.8422	385.67	-11.707
7	8.8755	389.71	-11.033
7	8.9089	394.43	-11.033
7	8.9423	398.48	-10.359
7	8.9756	403.2	-10.359
7	9.009	407.25	-9.01
7	9.0424	412.64	-9.01
7	9.0757	417.36	-7.6614
7	9.1091	421.41	-8.3357
7	9.1425	423.69	-10.411
7	9.1758	428	-9.7533
7	9.2092	432.41	-9.8882
7	9.2426	435.43	-9.2798
7	9.2759	439.61	-9.01
7	9.3093	443.58	-9.216
7	9.3427	448.38	-9.6844
7	9.376	451.88	-11.303
7	9.4094	454.79	-12.044
7	9.4428	461.19	-11.707
7	9.4761	464.56	-13.73
7	9.5095	469.27	-14.435
7	9.5429	474	-14.405
7	9.5762	479.4	-15.079
7	9.6096	484.12	-15.079
7	9.643	488.16	-15.753
7	9.6763	492.88	-15.753
7	9.7097	496.8	-18.181
8	3.637	-497.12	-32.484
8	3.6703	-490.95	-33.96
8	3.7037	-486.98	-34.245
8	3.7371	-482.18	-34.634
8	3.7704	-476.79	-34.634
8	3.8038	-473.42	-33.96
8	3.8372	-468.69	-33.96
8	3.8705	-465.32	-33.96
8	3.9039	-461.24	-33.444
8	3.9373	-455.88	-31.937
8	3.9706	-451.84	-31.937
8	4.004	-446.44	-31.263
8	4.0374	-442.4	-29.914
8	4.0707	-437	-28.565
8	4.1041	-432.93	-28.335
8	4.1375	-427.84	-26.979
8	4.1708	-422.17	-25.194
8	4.2042	-417.45	-23.171
8	4.2376	-412.05	-21.822
8	4.2709	-407.96	-22.105
8	4.3043	-402.61	-20.474
8	4.3377	-397.89	-20.474
8	4.371	-393.85	-20.474
8	4.4044	-389.31	-20.054
8	4.4378	-385.08	-19.799
8	4.4711	-381.03	-19.799
8	4.5045	-375.64	-20.474
8	4.5379	-371.59	-20.474
8	4.5712	-366.2	-20.474
8	4.6046	-362.15	-20.474
8	4.638	-356.08	-21.822
8	4.6713	-352.04	-23.171
8	4.7047	-347.32	-23.845
8	4.7381	-342.6	-25.868
8	4.7714	-339.08	-26.069
8	4.8048	-333.93	-27.09
8	4.8382	-329.11	-27.217
8	4.8715	-325.07	-27.217
8	4.9049	-321.57	-27.693
8	4.9383	-318.19	-27.486
8	4.9716	-313.6	-27.217
8	5.005	-310.51	-26.78
8	5.0384	-305.64	-26.947
8	5.0717	-302.39	-25.011
8	5.1051	-298.43	-25.531
8	5.1385	-294.25	-24.587
8	5.1718	-288.65	-23.171
8	5.2052	-284.88	-23.036
8	5.2386	-278.54	-20.474
8	5.2719	-274.49	-20.474
8	5.3053	-270.17	-18.27
8	5.3387	-265.05	-16.427
8	5.372	-261	-15.079
8	5.4054	-255.61	-14.405
8	5.4388	-251.73	-13.862
8	5.4721	-246.17	-13.056
8	5.5055	-243.47	-12.382
8	5.5389	-238.75	-12.382
8	5.5722	-233.36	-12.382
8	5.6056	-229.31	-12.382
8	5.639	-224.59	-12.382
8	5.6723	-219.87	-12.382
8	5.7057	-214.48	-12.382
8	5.7391	-210.43	-13.056
8	5.7724	-204.36	-13.73
8	5.8058	-198.97	-14.405
8	5.8392	-194.92	-15.079
8	5.8725	-190.2	-16.427
8	5.9059	-186.16	-16.427
8	5.9393	-181.67	-17.499
8	5.9726	-176.75	-17.527
8	6.006	-172.68	-17.682
8	6.0394	-168.68	-17.361
8	6.0727	-163.9	-16.427
8	6.1061	-158.51	-16.427
8	6.1395	-153.79	-15.079
8	6.1728	-148.39	-15.079
8	6.2062	-144.35	-14.405
8	6.2396	-138.28	-13.73
8	6.2729	-134.23	-13.73
8	6.3063	-128.16	-12.382
8	6.3397	-124.12	-11.033
8	6.373	-118.72	-9.6844
8	6.4064	-113.33	-8.3357
8	6.4398	-109.28	-6.9871
8	6.4731	-103.89	-6.9871
8	6.5065	-99.168	-5.6384
8	6.5399	-95.257	-5.9082
8	6.5732	-90.671	-6.1779
8	6.6066	-85.007	-5.6384
8	6.64	-80.287	-5.6384
8	6.6733	-75.923	-6.4146
8	6.7067	-70.172	-5.6384
8	6.7401	-66.126	-5.6384
8	6.7734	-60.732	-6.3128
8	6.8068	-56.011	-6.9871
8	6.8402	-51.299	-7.2885
8	6.8735	-43.874	-8.3357
8	6.9069	-40.502	-9.01
8	6.9403	-36.456	-11.033
8	6.9736	-32.41	-11.707
8	7.007	-27.178	-12.597
8	7.0404	-23.784	-13.64
8	7.0737	-19.358	-14.111
8	7.1071	-14.588	-14.031
8	7.1405	-10.449	-14.004
8	7.1738	-6.53	-14.175
8	7.2072	-1.3917	-14.405
8	7.2406	2.6542	-13.73
8	7.2739	6.0258	-14.405
8	7.3073	10.746	-13.73
8	7.3407	14.792	-13.73
8	7.374	18.838	-13.056
8	7.4074	23.113	-13.183
8	7.4408	28.953	-12.382
8	7.4741	32.999	-12.382
8	7.5075	37.719	-11.033
8	7.5409	43.113	-9.6844
8	7.5742	46.937	-9.709
8	7.6076	51.88	-8.3357
8	7.641	54.888	-8.8026
8	7.6743	60.983	-10.022
8	7.7077	64.692	-8.3357
8	7.7411	69.412	-8.3357
8	7.7744	72.783	-8.3357
8	7.8078	77.504	-9.01
8	7.8412	81.549	-9.6844
8	7.8745	86.944	-10.359
8	7.9079	90.99	-11.033
8	7.9413	96.385	-12.382
8	7.9746	101.78	-12.382
8	8.008	105.83	-13.73
8	8.0414	109.87	-15.079
8	8.0747	114.59	-16.427
8	8.1081	118.64	-17.776
8	8.1415	123.83	-20.541
8	8.1748	128.75	-20.474
8	8.2082	133.47	-21.148
8	8.2416	138.19	-21.822
8	8.2749	142.24	-21.822
8	8.3083	145.34	-22.362
8	8.3417	151.68	-21.822
8	8.375	154.81	-21.699
8	8.4084	159.77	-21.822
8	8.4418	163.82	-20.474
8	8.4751	167.86	-20.474
8	8.5085	172.58	-20.474
8	8.5419	177.3	-20.474
8	8.5752	180.62	-21.407
8	8.6086	186.07	-19.125
8	8.642	190.79	-18.451
8	8.6753	195.51	-17.776
8	8.7087	200.26	-17
8	8.7421	204.14	-17.821
8	8.7754	208.71	-17.807
8	8.8088	213.49	-15.364
8	8.8422	219.11	-16.427
8	8.8755	223.55	-16.671
8	8.9089	227.88	-16.427
8	8.9423	233.94	-17.776
8	8.9756	238.17	-17.223
8	9.009	242.71	-18.451
8	9.0424	247.43	-18.451
8	9.0757	252.15	-19.125
8	9.1091	256.11	-20.418
8	9.1425	260.61	-21.92
8	9.1758	265.13	-23.666
8	9.2092	272.35	-25.317
8	9.2426	279.13	-26.542
8	9.2759	281.15	-25.868
8	9.3093	287.22	-27.217
8	9.3427	290.92	-27.815
8	9.376	296.14	-27.787
8	9.4094	300.7	-27.217
8	9.4428	304.1	-26.987
8	9.4761	307.63	-27.05
8	9.5095	311.7	-27.403
8	9.5429	316	-27.353
8	9.5762	324.3	-24.519
8	9.6096	327.68	-24.519
8	9.643	333.07	-23.171
8	9.6763	337.12	-22.496
8	9.7097	342.51	-21.822
8	9.7431	346.56	-21.822
8	9.7764	352.51	-20.038
8	9.8098	357.35	-19.125
8	9.8432	361.39	-19.125
8	9.8765	366.79	-19.125
8	9.9099	371.51	-19.125
8	9.9433	376.56	-20.136
8	9.9766	382.3	-20.474
8	10.01	384.72	-21.862
8	10.043	389.04	-21.822
8	10.077	394.43	-25.194
8	10.11	399.83	-23.845
8	10.143	403.62	-25.648
8	10.177	408.31	-27.052
8	10.21	411.77	-27.477
8	10.244	416.16	-29.768
8	10.277	420.39	-31.6
8	10.31	426.44	-33.319
8	10.344	432.19	-32.611
8	10.377	435.48	-34.736
8	10.41	439.9	-34.155
8	10.444	446.36	-34.634
8	10.477	449.05	-32.611
8	10.511	452.23	-32.6
8	10.544	456.75	-32.644
8	10.577	464.56	-31.937
8	10.611	467.93	-29.914
8	10.644	473.33	-29.914
8	10.677	475.41	-30.765
8	10.711	480.75	-29.24
8	10.744	484.2	-28.238
8	10.777	488.59	-26.982
8	10.811	494.52	-25.694
8	10.844	498.55	-24.65
9	3.5702	-495.76	92.545
9	3.6036	-490.31	92.174
9	3.637	-485.94	94.268
9	3.6703	-482.18	94.835
9	3.7037	-478.13	95.509
9	3.7371	-473.08	95.847
9	3.7704	-468.69	96.858
9	3.8038	-463.3	98.207
9	3.8372	-457.9	98.881
9	3.8705	-452.51	99.555
9	3.9039	-447.12	99.555
9	3.9373	-442.16	101.3
9	3.9706	-436.69	101.73
9	4.004	-431.61	102.93
9	4.0374	-426.38	103.2
9	4.0707	-422.17	102.25
9	4.1041	-417.45	102.93
9	4.1375	-412.52	103.53
9	4.1708	-408.01	103.6
9	4.2042	-402.61	102.93
9	4.2376	-397.22	102.25
9	4.2709	-393.17	102.25
9	4.3043	-387.78	100.9
9	4.3377	-382.59	101.27
9	4.371	-376.99	99.555
9	4.4044	-371.59	99.555
9	4.4378	-365.52	98.881
9	4.4711	-360.8	98.881
9	4.5045	-356.08	98.881
9	4.5379	-351.36	98.881
9	4.5712	-345.97	99.555
9	4.6046	-341.25	99.555
9	4.638	-336.28	98.616
9	4.6713	-332.02	99.447
9	4.7047	-326.93	100.18
9	4.7381	-320.34	103.6
9	4.7714	-315.71	103.95
9	4.8048	-310.32	104.84
9	4.8382	-305.61	105.36
9	4.8715	-301.46	105.62
9	4.9049	-295.8	107.11
9	4.9383	-290.83	108.13
9	4.9716	-284.47	107.97
9	5.005	-278.61	109.16
9	5.0384	-275.17	110.34
9	5.0717	-271.12	110.34
9	5.1051	-264.38	111.02
9	5.1385	-261.1	109.42
9	5.1718	-254.94	110.34
9	5.2052	-250.96	109.87
9	5.2386	-246.34	109.13
9	5.2719	-240.95	109.04
9	5.3053	-236.12	108.52
9	5.3387	-230.66	109
9	5.372	-225.26	107.65
9	5.4054	-219.87	106.97
9	5.4388	-215.15	106.3
9	5.4721	-210.43	106.3
9	5.5055	-203.69	106.3
9	5.5389	-201.84	105.77
9	5.5722	-196.41	106.43
9	5.6056	-192.26	106.31
9	5.639	-186.93	107.16
9	5.6723	-181.44	106.3
9	5.7057	-176.44	107.51
9	5.7391	-172.65	108.06
9	5.7724	-168.68	107.97
9	5.8058	-161.21	109.67
9	5.8392	-157.83	109.67
9	5.8725	-154.16	108.88
9	5.9059	-149.74	109.67
9	5.9393	-145.16	110.03
9	5.9726	-140.38	109.75
9	6.006	-136.26	110.03
9	6.0394	-130.52	112.03
9	6.0727	-125.81	112.27
9	6.1061	-121.08	112.7
9	6.1395	-116.48	112.61
9	6.1728	-110.4	112.51
9	6.2062	-105.16	112.01
9	6.2396	-102.46	112.43
9	6.2729	-97.898	112.72
9	6.3063	-92.103	111.71
9	6.3397	-87.188	111.11
9	6.373	-79.748	109.4
9	6.4064	-75.722	110.24
9	6.4398	-70.449	108.74
9	6.4731	-65.938	108.84
9	6.5065	-58.775	109.08
9	6.5399	-54.794	108.85
9	6.5732	-48.767	109.04
9	6.6066	-45.724	109.2
9	6.64	-40.637	110.08
9	6.6733	-36.052	109.81
9	6.7067	-31.736	111.02
9	6.7401	-27.32	111.65
9	6.7734	-23.459	112.39
9	6.8068	-20.112	112.56
9	6.8402	-16.86	112.95
9	6.8735	-13.867	114.73
9	6.9069	-11.906	115.32
9	6.9403	-8.5117	114.21
9	6.9736	-6.4491	114.73
9	7.007	-4.4095	114.95
9	7.0404	-2.41	114.83
9	7.0737	1.3056	115.74
9	7.1071	2.5194	113.99
9	7.1405	3.6709	113.81
9	7.1738	6.0258	115.07
9	7.2072	7.1935	113.32
9	7.2406	10.746	113.04
9	7.2739	12.647	112.99
9	7.3073	14.703	112.39
9	7.3407	16.141	112.37
9	7.374	18.104	111.59
9	7.4074	19.787	111.1
9	7.4408	22.484	109.54
9	7.4741	24.01	109.19
9	7.5075	26.339	107.86
9	7.5409	27.657	107.74
9	7.5742	30.339	107.18
9	7.6076	31.776	105.81
9	7.641	34.561	104.23
9	7.6743	36.949	104
9	7.7077	39.261	104.87
9	7.7411	41.607	103.87
9	7.7744	44.07	103.7
9	7.8078	45.811	103.6
9	7.8412	48.155	103.34
9	7.8745	50.117	103.11
9	7.9079	52.723	103.14
9	7.9413	55.481	104.84
9	7.9746	56.328	105.36
9	8.008	59.415	105.68
9	8.0414	62.202	106.49
9	8.0747	64.97	108.37
9	8.1081	67.193	108.78
9	8.1415	70.442	109.83
9	8.1748	73.087	110.22
9	8.2082	80.605	108.46
9	8.2416	83.946	107.94
9	8.2749	86.788	108.89
9	8.3083	89.875	107.47
9	8.3417	92.204	107.92
9	8.375	96.052	106.09
9	8.4084	99.372	106.6
9	8.4418	102.79	106.64
9	8.4751	105.89	106.1
9	8.5085	109.33	104.68
9	8.5419	113.92	104.95
9	8.5752	117.29	103.6
9	8.6086	121.33	103.6
9	8.642	126.23	102.18
9	8.6753	129.77	101.63
9	8.7087	133.87	101.24
9	8.7421	137.72	100.59
9	8.7754	140.89	100.9
9	8.8088	145.01	101.26
9	8.8422	148.83	101.01
9	8.8755	153.41	100.87
9	8.9089	157.88	101.01
9	8.9423	162.13	101.92
9	8.9756	165.5	101.92
9	9.009	169.88	103.6
9	9.0424	173.93	103.6
9	9.0757	178.05	103.92
9	9.1091	183.03	104.54
9	9.1425	188.92	104.85
9	9.1758	192.14	106.97
9	9.2092	197.79	107.35
9	9.2426	201.85	107.78
9	9.2759	207.04	107.18
9	9.3093	211.69	106.97
9	9.3427	215.07	106.97
9	9.376	218.79	106.73
9	9.4094	222.55	105.42
9	9.4428	227.26	103.9
9	9.4761	231.05	103.18
9	9.5095	235.18	102.3
9	9.5429	239.01	101.94
9	9.5762	243.52	101.37
9	9.6096	247.8	101.65
9	9.643	252.28	100.79
9	9.6763	256.14	100.16
9	9.7097	260.81	99.373
9	9.7431	265.04	98.871
9	9.7764	269.12	98.759
9	9.8098	275.62	99.825
9	9.8432	280.42	99.933
9	9.8765	285.08	100.28
9	9.9099	289.91	100.9
9	9.9433	293.09	101.44
9	9.9766	297.3	101.17
9	10.01	301.36	101.58
9	10.043	306.77	102.93
9	10.077	310.14	102.93
9	10.11	314.53	103.26
9	10.143	319.27	103.53
9	10.177	323.63	103.6
9	10.21	327.56	106.5
9	10.244	333.75	106.3
9	10.277	337.12	106.3
9	10.31	343.86	106.3
9	10.344	347.03	105.69
9	10.377	351.28	106.3
9	10.41	356	106.3
9	10.444	361.39	104.95
9	10.477	366.55	104.46
9	10.511	370.24	103.64
9	10.544	374.49	103.15
9	10.577	379.6	101.58
9	10.611	383.54	101.6
9	10.644	389.38	100.57
9	10.677	393.76	99.555
9	10.711	398.91	99.232
9	10.744	404.23	98.514
9	10.777	409.32	97.68
9	10.811	414.6	97.154
9	10.844	419.69	97.175
9	10.878	424.32	97.079
9	10.911	429.58	97.921
9	10.944	434.44	98.483
9	10.978	438.75	98.808
9	11.011	442.07	98.76
9	11.044	447.32	98.89
9	11.078	450.52	99.448
9	11.111	455.59	99.605
9	11.144	459.21	99.837
9	11.178	464.39	100.16
9	11.211	470.56	101.26
9	11.245	475.37	101.68
9	11.278	480.27	101.53
9	11.311	485.47	102.25
9	11.345	492.21	102.93
9	11.378	498.01	103.06
10	4.4378	-499.04	-26.542
10	4.4711	-495.67	-26.542
10	4.5045	-491.96	-27.554
10	4.5379	-487.57	-25.194
10	4.5712	-482.18	-25.194
10	4.6046	-477.46	-25.194
10	4.638	-469.98	-25.64
10	4.6713	-466.87	-24.638
10	4.7047	-463.91	-23.373
10	4.7381	-457.23	-22.496
10	4.7714	-453.19	-22.496
10	4.8048	-447.79	-21.148
10	4.8382	-441.99	-21.283
10	4.8715	-437.68	-19.799
10	4.9049	-432.96	-19.799
10	4.9383	-428.24	-19.799
10	4.9716	-424.86	-19.125
10	5.005	-419.47	-19.799
10	5.0384	-415.42	-19.125
10	5.0717	-410.03	-19.799
10	5.1051	-405.98	-19.799
10	5.1385	-399.91	-19.799
10	5.1718	-394.52	-20.474
10	5.2052	-389.8	-21.148
10	5.2386	-384.4	-21.148
10	5.2719	-379.68	-21.822
10	5.3053	-374.29	-23.171
10	5.3387	-370.51	-24.384
10	5.372	-365.52	-23.845
10	5.4054	-361.48	-23.845
10	5.4388	-356.76	-23.171
10	5.4721	-352.71	-23.171
10	5.5055	-348.67	-23.171
10	5.5389	-344.96	-24.182
10	5.5722	-339.9	-22.496
10	5.6056	-335.85	-21.822
10	5.639	-330.46	-21.148
10	5.6723	-326.75	-22.159
10	5.7057	-321.69	-19.799
10	5.7391	-318.46	-19.529
10	5.7724	-313.04	-20.655
10	5.8058	-309.12	-19.374
10	5.8392	-304.16	-16.427
10	5.8725	-300.12	-15.753
10	5.9059	-296.07	-15.753
10	5.9393	-292.02	-15.753
10	5.9726	-287.98	-15.753
10	6.006	-283.93	-15.753
10	6.0394	-278.54	-15.753
10	6.0727	-275.17	-16.427
10	6.1061	-270.83	-17.115
10	6.1395	-265.73	-17.102
10	6.1728	-261.52	-18.411
10	6.2062	-257.63	-17.776
10	6.2396	-253.26	-19.768
10	6.2729	-246.84	-19.125
10	6.3063	-243.18	-21.468
10	6.3397	-239.07	-21.185
10	6.373	-233.08	-21.584
10	6.4064	-228.64	-21.148
10	6.4398	-224.59	-21.148
10	6.4731	-219.93	-21.292
10	6.5065	-214.79	-20.94
10	6.5399	-210.84	-21.283
10	6.5732	-204.36	-20.474
10	6.6066	-200.99	-20.474
10	6.64	-197	-19.471
10	6.6733	-191.55	-19.125
10	6.7067	-186.16	-18.451
10	6.7401	-180.76	-17.776
10	6.7734	-176.98	-18.585
10	6.8068	-172.16	-17.797
10	6.8402	-167.95	-16.427
[truncated: 9,044 more rows]
