# Supplementary material for: A universal function for capacity of bidirectional pedestrian streams: Filling the gaps in the literature
Source: PLoS One. 2018 Dec 19;13(12):e0208496. doi: 10.1371/journal.pone.0208496 (PMC6300270; doi:10.1371/journal.pone.0208496)
Supplement: S1 Data Set — Trajectories are divided into folders for the different experiments within the ZIP archive. Data relative to the own experiments are directly provided as a CSV file. Links are provided for data obtained from open database from third party researchers. (ZIP) [file pone.0208496.s001.zip › datasets/dataset_B/2_2_B.csv]

ped. #	time (s)	x (cm)	y (cm)
1	0.36703	-497.02	-79.139
1	0.4004	-492.97	-79.139
1	0.43377	-486.23	-80.488
1	0.46713	-482.45	-81.027
1	0.5005	-476.79	-81.836
1	0.53387	-470.72	-81.836
1	0.56723	-466.67	-83.185
1	0.6006	-462.36	-84.399
1	0.63397	-456.14	-85.109
1	0.66733	-452.11	-84.399
1	0.7007	-447.79	-84.534
1	0.73407	-441.72	-84.534
1	0.76743	-437.79	-84.105
1	0.8008	-432.96	-83.185
1	0.83417	-428.91	-83.185
1	0.86753	-423.53	-82.407
1	0.9009	-418.8	-81.836
1	0.93427	-413.4	-81.836
1	0.96763	-408.01	-81.162
1	1.001	-403.96	-80.488
1	1.0344	-397.22	-79.814
1	1.0677	-393.17	-79.139
1	1.1011	-388.45	-77.79
1	1.1345	-383.73	-77.79
1	1.1678	-378.34	-77.79
1	1.2012	-373.62	-77.79
1	1.2346	-368.22	-77.79
1	1.2679	-364.18	-77.79
1	1.3013	-357.43	-77.79
1	1.3347	-353.39	-77.79
1	1.368	-347.99	-79.139
1	1.4014	-343.27	-79.814
1	1.4348	-338.69	-80.892
1	1.4681	-332.48	-80.488
1	1.5015	-328.1	-81.499
1	1.5349	-322.03	-82.848
1	1.5682	-316.97	-83.185
1	1.6016	-312.25	-83.859
1	1.635	-308.48	-84.669
1	1.6683	-300.79	-83.859
1	1.7017	-297.42	-84.534
1	1.7351	-292.7	-84.534
1	1.7684	-287.98	-84.534
1	1.8018	-281.91	-84.534
1	1.8352	-276.82	-83.954
1	1.8685	-273.14	-83.185
1	1.9019	-268.42	-83.185
1	1.9353	-261.68	-83.185
1	1.9686	-256.28	-82.511
1	2.002	-251.56	-81.836
1	2.0354	-245.5	-81.836
1	2.0687	-240.1	-81.162
1	2.1021	-235.38	-80.488
1	2.1355	-231.47	-80.892
1	2.1688	-227.39	-81.28
1	2.2022	-222.21	-82.044
1	2.2356	-215.15	-80.488
1	2.2689	-211.07	-81.321
1	2.3023	-205.17	-82.915
1	2.3357	-199.64	-81.836
1	2.369	-194.25	-84.534
1	2.4024	-190.12	-85.053
1	2.4358	-184.74	-84.062
1	2.4691	-179.01	-86.017
1	2.5025	-173.65	-86.349
1	2.5359	-167.95	-85.882
1	2.5692	-162.55	-85.882
1	2.6026	-157.16	-87.231
1	2.636	-151.76	-87.231
1	2.6693	-147.72	-87.231
1	2.7027	-142.32	-87.905
1	2.7361	-137.72	-87.593
1	2.7694	-132.21	-85.882
1	2.8028	-126.14	-85.882
1	2.8362	-122.1	-85.882
1	2.8695	-116.7	-84.534
1	2.9029	-111.98	-84.534
1	2.9363	-105.91	-83.185
1	2.9696	-102.02	-83.225
1	3.003	-95.796	-81.836
1	3.0364	-90.402	-81.836
1	3.0697	-85.682	-81.836
1	3.1031	-80.287	-81.162
1	3.1365	-76.241	-80.488
1	3.1698	-70.847	-80.488
1	3.2032	-65.452	-80.488
1	3.2366	-60.732	-81.836
1	3.2699	-56.805	-82.035
1	3.3033	-49.943	-82.511
1	3.3367	-45.845	-82.926
1	3.37	-39.828	-83.185
1	3.4034	-35.108	-83.859
1	3.4368	-29.376	-85.545
1	3.4701	-24.319	-85.208
1	3.5035	-20.273	-85.882
1	3.5369	-15.552	-85.882
1	3.5702	-10.832	-87.231
1	3.6036	-7.3166	-89.08
1	3.637	-0.71736	-87.231
1	3.6703	4.1377	-87.501
1	3.7037	9.0551	-88.673
1	3.7371	13.276	-88.483
1	3.7704	17.489	-85.882
1	3.8038	22.479	-86.422
1	3.8372	26.729	-86.028
1	3.8705	33.336	-84.197
1	3.9039	36.91	-84.264
1	3.9373	42.304	-83.59
1	3.9706	47.159	-82.511
1	4.004	51.88	-81.836
1	4.0374	56.6	-81.836
1	4.0707	59.971	-80.488
1	4.1041	65.366	-80.488
1	4.1375	70.76	-81.162
1	4.1708	75.481	-81.162
1	4.2042	78.852	-81.162
1	4.2376	84.921	-81.162
1	4.2709	88.967	-82.511
1	4.3043	93.687	-83.185
1	4.3377	97.09	-83.528
1	4.371	101.51	-86.422
1	4.4044	107.07	-86.712
1	4.4378	111.22	-88.58
1	4.4711	115.45	-90.575
1	4.5045	121.33	-91.951
1	4.5379	125.85	-93.466
1	4.5712	130.39	-94.007
1	4.6046	136.84	-94.648
1	4.638	140.89	-93.974
1	4.6713	146.28	-93.974
1	4.7047	151	-93.974
1	4.7381	156.4	-94.648
1	4.7714	160.11	-94.986
1	4.8048	164.49	-93.974
1	4.8382	169.21	-95.323
1	4.8715	173.26	-93.974
1	4.9049	177.98	-93.974
1	4.9383	182.02	-92.626
1	4.9716	186.74	-92.626
1	5.005	192.14	-91.951
1	5.0384	197.53	-91.277
1	5.0717	200.9	-90.603
1	5.1051	205.39	-90.77
1	5.1385	210.26	-90.978
1	5.1718	215.37	-90.915
1	5.2052	219.36	-91.108
1	5.2386	225.52	-90.731
1	5.2719	229.84	-91.128
1	5.3053	234.6	-90.998
1	5.3387	238.44	-90.926
1	5.372	243.79	-91.142
1	5.4054	248.38	-91.412
1	5.4388	252.15	-91.951
1	5.4721	257.41	-92.895
1	5.5055	261.59	-93.3
1	5.5389	268.34	-95.997
1	5.5722	272.81	-95.758
1	5.6056	277.78	-95.323
1	5.639	281.82	-95.323
1	5.6723	286.88	-97.683
1	5.7057	291.81	-96.889
1	5.7391	298.07	-96.469
1	5.7724	301.72	-95.268
1	5.8058	306.77	-95.323
1	5.8392	310.82	-94.648
1	5.8725	314.86	-93.974
1	5.9059	319.24	-95.611
1	5.9393	322.96	-94.648
1	5.9726	328.01	-94.311
1	6.006	333.07	-92.626
1	6.0394	337.48	-93.267
1	6.0727	341.84	-93.3
1	6.1061	348.42	-91.912
1	6.1395	352.67	-91.793
1	6.1728	357.89	-91.251
1	6.2062	361.39	-91.277
1	6.2396	366.53	-92.323
1	6.2729	369.83	-92.091
1	6.3063	376.09	-91.547
1	6.3397	380.68	-92.491
1	6.373	384.59	-92.76
1	6.4064	389.38	-92.963
1	6.4398	393.62	-92.895
1	6.4731	397.67	-94.244
1	6.5065	402.52	-93.974
1	6.5399	406.57	-95.323
1	6.5732	411.97	-94.648
1	6.6066	416.69	-95.323
1	6.64	421.41	-95.323
1	6.6733	426.13	-93.974
1	6.7067	431.18	-94.986
1	6.7401	436.92	-93.974
1	6.7734	440.29	-93.3
1	6.8068	445.01	-91.951
1	6.8402	449.05	-91.951
1	6.8735	451.75	-91.951
1	6.9069	457.14	-91.277
1	6.9403	461.6	-91.142
1	6.9736	465.91	-89.254
1	7.007	469.96	-88.58
1	7.0404	475.08	-89.119
1	7.0737	479.67	-89.389
1	7.1071	484.51	-88.596
1	7.1405	488.65	-88.575
1	7.1738	493.56	-87.905
1	7.2072	497.6	-87.231
2	0.46713	-495.67	47.633
2	0.5005	-490.27	47.633
2	0.53387	-485.55	48.307
2	0.56723	-480.16	47.633
2	0.6006	-474.76	47.633
2	0.63397	-468.56	47.363
2	0.66733	-463.6	47.137
2	0.7007	-457.07	46.919
2	0.73407	-453.35	47.323
2	0.76743	-447.79	47.633
2	0.8008	-441.72	47.633
2	0.83417	-436.33	47.633
2	0.86753	-431.61	47.633
2	0.9009	-426.21	47.633
2	0.93427	-420.42	48.069
2	0.96763	-415.83	49.116
2	1.001	-410.03	48.981
2	1.0344	-404.63	48.981
2	1.0677	-400.07	49.616
2	1.1011	-393.82	49.844
2	1.1345	-389.13	50.33
2	1.1678	-383.73	50.33
2	1.2012	-378.34	51.004
2	1.2346	-372.7	52.075
2	1.2679	-367.94	51.993
2	1.3013	-361.48	53.027
2	1.3347	-356.76	53.027
2	1.368	-352.08	53.818
2	1.4014	-346.98	53.364
2	1.4348	-341.09	52.988
2	1.4681	-337.2	53.702
2	1.5015	-331.13	53.027
2	1.5349	-326.09	52.949
2	1.5682	-320.97	52.915
2	1.6016	-314.95	51.679
2	1.635	-310.23	51.679
2	1.6683	-304.16	51.679
2	1.7017	-298.77	50.33
2	1.7351	-293.37	50.33
2	1.7684	-287.98	49.656
2	1.8018	-282.58	48.981
2	1.8352	-277.19	48.981
2	1.8685	-271.79	49.656
2	1.9019	-267.41	49.319
2	1.9353	-262.35	48.981
2	1.9686	-255.61	48.981
2	2.002	-252.24	48.307
2	2.0354	-245.16	47.296
2	2.0687	-241.31	48.712
2	2.1021	-235.58	48.426
2	2.1355	-230.26	48.846
2	2.1688	-225.26	48.981
2	2.2022	-219.2	48.981
2	2.2356	-213.8	48.981
2	2.2689	-208.41	50.33
2	2.3023	-203.01	50.33
2	2.3357	-197.62	50.33
2	2.369	-192.22	50.33
2	2.4024	-186.83	51.004
2	2.4358	-181.44	50.33
2	2.4691	-176.2	49.695
2	2.5025	-170.65	50.33
2	2.5359	-165.93	50.33
2	2.5692	-159.52	50.667
2	2.6026	-153.79	50.33
2	2.636	-148.39	50.33
2	2.6693	-142.79	50.251
2	2.7027	-137.39	50.293
2	2.7361	-132.32	49.36
2	2.7694	-126.65	49.596
2	2.8028	-120.34	49.718
2	2.8362	-115.15	50.002
2	2.8695	-108.98	50.634
2	2.9029	-103.71	50.816
2	2.9363	-97.867	50.79
2	2.9696	-91.73	50.838
2	3.003	-86.155	50.691
2	3.0364	-82.621	50.123
2	3.0697	-77.418	50.632
2	3.1031	-71.636	50.816
2	3.1365	-66.693	50.664
2	3.1698	-61.069	52.69
2	3.2032	-55.553	52.865
2	3.2366	-49.605	53.364
2	3.2699	-43.418	53.738
2	3.3033	-38.479	54.376
2	3.3367	-33.139	55.347
2	3.37	-27.456	55.982
2	3.4034	-22.015	55.316
2	3.4368	-16.766	55.32
2	3.4701	-10.414	56.097
2	3.5035	-5.8422	56.264
2	3.5369	-0.50985	56.036
2	3.5702	3.8944	55.874
2	3.6036	8.0488	55.724
2	3.637	13.974	55.282
2	3.6703	18.406	55.401
2	3.7037	23.035	54.922
2	3.7371	28.428	54.197
2	3.7704	33.031	53.682
2	3.8038	38.631	52.939
2	3.8372	43.922	51.948
2	3.8705	49.172	51.558
2	3.9039	54.502	50.956
2	3.9373	61.32	51.679
2	3.9706	65.406	48.823
2	4.004	71.03	50.195
2	4.0374	75.481	49.656
2	4.0707	80.201	49.656
2	4.1041	84.921	48.981
2	4.1375	88.967	48.307
2	4.1708	93.687	46.958
2	4.2042	96.317	47.43
2	4.2376	101.08	47.141
2	4.2709	105.83	46.284
2	4.3043	109.71	46.649
2	4.3377	112.78	46.124
2	4.371	117.39	45.695
2	4.4044	121.7	45.956
2	4.4378	126	46.1
2	4.4711	130.29	47.044
2	4.5045	134.55	47.346
2	4.5379	143.67	47.315
2	4.5712	147.9	47.768
2	4.6046	152.35	47.633
2	4.638	156.74	48.644
2	4.6713	161.79	48.981
2	4.7047	167.19	48.307
2	4.7381	172.24	48.066
2	4.7714	176.63	48.981
2	4.8048	181.37	48.989
2	4.8382	186.07	50.33
2	4.8715	192.14	50.33
2	4.9049	196.23	50.394
2	4.9383	201.58	51.679
2	4.9716	207.09	52.34
2	5.005	211.94	51.669
2	5.0384	216.62	53.065
2	5.0717	221.81	53.027
2	5.1051	227.2	55.05
2	5.1385	231.92	54.376
2	5.1718	237.32	55.05
2	5.2052	241.64	55.486
2	5.2386	246.62	56.129
2	5.2719	252.15	57.073
2	5.3053	257.55	57.073
2	5.3387	261.59	57.748
2	5.372	267.8	57.343
2	5.4054	273.84	57.729
2	5.4388	279.13	57.073
2	5.4721	283.85	57.073
2	5.5055	286.88	55.387
2	5.5389	293	54.298
2	5.5722	297.67	54.713
2	5.6056	303.4	54.376
2	5.639	307.45	54.376
2	5.6723	313.51	53.027
2	5.7057	316.64	51.243
2	5.7391	321.61	51.679
2	5.7724	326.33	50.33
2	5.8058	331.05	50.33
2	5.8392	335.77	49.656
2	5.8725	341.43	47.498
2	5.9059	345.68	47.026
2	5.9393	350.47	46.689
2	5.9726	355.59	45.475
2	6.006	359.37	44.935
2	6.0394	364.22	44.666
2	6.0727	367.46	44.261
2	6.1061	373.53	44.261
2	6.1395	375.55	44.261
2	6.1728	380.95	42.913
2	6.2062	384.59	42.778
2	6.2396	389.04	42.913
2	6.2729	391.74	42.913
2	6.3063	397.13	43.587
2	6.3397	400.74	44.096
2	6.373	406.88	44.054
2	6.4064	410.62	44.261
2	6.4398	414.66	44.261
2	6.4731	420.06	45.61
2	6.5065	426.13	46.284
2	6.5399	430.44	46.149
2	6.5732	434.56	46.621
2	6.6066	440.96	46.958
2	6.64	444.74	46.419
2	6.6733	448.78	47.093
2	6.7067	452.96	47.565
2	6.7401	459.98	45.88
2	6.7734	463.61	47.395
2	6.8068	466.65	47.161
2	6.8402	472.38	47.768
2	6.8735	479.13	47.093
2	6.9069	482.77	46.958
2	6.9403	487.49	46.284
2	6.9736	492.75	46.689
2	7.007	497.6	46.284
3	1.1678	-499.71	-21.822
3	1.2012	-494.86	-21.418
3	1.2346	-489.6	-22.496
3	1.2679	-484.2	-23.171
3	1.3013	-478.81	-23.845
3	1.3347	-473.42	-24.519
3	1.368	-468.02	-24.519
3	1.4014	-463.84	-24.789
3	1.4348	-459.25	-24.519
3	1.4681	-453.86	-24.519
3	1.5015	-449.14	-24.519
3	1.5349	-443.75	-24.519
3	1.5682	-439.02	-24.519
3	1.6016	-432.96	-24.519
3	1.635	-428.3	-23.643
3	1.6683	-422.17	-23.171
3	1.7017	-417.45	-23.171
3	1.7351	-412.05	-22.496
3	1.7684	-405.98	-21.822
3	1.8018	-400.25	-21.485
3	1.8352	-394.52	-21.822
3	1.8685	-389.6	-21.08
3	1.9019	-384	-20.608
3	1.9353	-379.01	-21.822
3	1.9686	-374.56	-20.608
3	2.002	-369.57	-21.148
3	2.0354	-364.85	-21.822
3	2.0687	-359.45	-21.822
3	2.1021	-354.06	-23.171
3	2.1355	-349.34	-23.171
3	2.1688	-342.93	-24.182
3	2.2022	-338.55	-23.845
3	2.2356	-332.48	-25.868
3	2.2689	-327.76	-25.868
3	2.3023	-323.04	-27.217
3	2.3357	-317.92	-27.352
3	2.369	-311.94	-28.098
3	2.4024	-306.86	-28.565
3	2.4358	-302.14	-28.565
3	2.4691	-296.74	-28.565
3	2.5025	-291.35	-28.565
3	2.5359	-285.95	-29.24
3	2.5692	-281.91	-29.24
3	2.6026	-275.84	-28.565
3	2.636	-270.44	-29.24
3	2.6693	-265.05	-29.24
3	2.7027	-259.86	-29.551
3	2.7361	-254.15	-28.878
3	2.7694	-248.87	-28.565
3	2.8028	-244.78	-28.11
3	2.8362	-238.75	-27.891
3	2.8695	-234.17	-28.161
3	2.9029	-229.31	-28.565
3	2.9363	-223.92	-29.914
3	2.9696	-217.85	-31.263
3	3.003	-213.47	-30.925
3	3.0364	-207.73	-32.611
3	3.0697	-203.69	-33.285
3	3.1031	-198.29	-33.96
3	3.1365	-193.02	-35.507
3	3.1698	-186.83	-37.331
3	3.2032	-182.39	-38.657
3	3.2366	-177.39	-40.703
3	3.2699	-171.99	-42.052
3	3.3033	-167.47	-44.418
3	3.3367	-161.88	-46.098
3	3.37	-156.86	-46.516
3	3.4034	-152.4	-47.962
3	3.4368	-147.85	-48.39
3	3.4701	-142.32	-49.469
3	3.5035	-136.39	-50.548
3	3.5369	-132.75	-51.762
3	3.5702	-128.16	-52.841
3	3.6036	-123.44	-54.189
3	3.637	-118.05	-54.189
3	3.6703	-114.37	-56.005
3	3.7037	-109.35	-56.327
3	3.7371	-104.21	-56.644
3	3.7704	-98.493	-56.887
3	3.8038	-93.773	-57.561
3	3.8372	-89.053	-58.235
3	3.8705	-83.579	-59.227
3	3.9039	-77.59	-60.933
3	3.9373	-74.555	-61.27
3	3.9706	-68.823	-63.63
3	4.004	-64.103	-63.63
3	4.0374	-59.821	-65.58
3	4.0707	-55.337	-67.001
3	4.1041	-50.756	-67.894
3	4.1375	-45.897	-69.024
3	4.1708	-40.502	-71.722
3	4.2042	-37.131	-73.745
3	4.2376	-32.41	-75.093
3	4.2709	-27.45	-76.183
3	4.3043	-22.296	-77.79
3	4.3377	-18.25	-77.79
3	4.371	-14.204	-79.814
3	4.4044	-9.4835	-80.488
3	4.4378	-4.0889	-80.488
3	4.4711	1.3056	-81.162
3	4.5045	4.6772	-81.162
3	4.5379	10.072	-81.836
3	4.5712	12.562	-82.874
3	4.6046	17.781	-82.784
3	4.638	23.756	-82.083
3	4.6713	29.108	-82.407
3	4.7047	33.593	-81.519
3	4.7381	39.463	-81.185
3	4.7714	43.748	-81.004
3	4.8048	50.531	-80.488
3	4.8382	54.577	-80.488
3	4.8715	59.499	-79.746
3	4.9049	63.654	-80.021
3	4.9383	68.063	-80.488
3	4.9716	72.322	-81.504
3	5.005	77.099	-81.702
3	5.0384	81.887	-82.174
3	5.0717	86.27	-82.511
3	5.1051	90.585	-83.725
3	5.1385	94.789	-84.057
3	5.1718	100.09	-84.197
3	5.2052	104.48	-85.208
3	5.2386	109.57	-85.936
3	5.2719	113.24	-87.905
3	5.3053	117.96	-89.254
3	5.3387	121.8	-89.917
3	5.372	127.72	-92.031
3	5.4054	133.74	-91.142
3	5.4388	137.85	-90.265
3	5.4721	143.92	-92.288
3	5.5055	147.97	-91.614
3	5.5389	151.8	-90.801
3	5.5722	156.55	-90.586
3	5.6056	160.85	-91.027
3	5.639	165.16	-90.603
3	5.6723	170.24	-89.356
3	5.7057	175.28	-88.58
3	5.7391	179.72	-87.412
3	5.7724	183.63	-87.447
3	5.8058	188.77	-85.882
3	5.8392	193.33	-85.688
3	5.8725	200.23	-85.208
3	5.9059	203.26	-85.545
3	5.9393	208.28	-87.167
3	5.9726	212.14	-86.494
3	6.006	216.08	-86.894
3	6.0394	220.8	-86.894
3	6.0727	224.38	-87.013
3	6.1061	229.9	-86.557
3	6.1395	233.27	-87.231
3	6.1728	237.32	-87.905
3	6.2062	242.71	-88.58
3	6.2396	246.94	-90.138
3	6.2729	251.24	-91.018
3	6.3063	258.01	-91.091
3	6.3397	260.92	-92.626
3	6.373	264.96	-92.626
3	6.4064	269.6	-90.757
3	6.4398	274.71	-90.933
3	6.4731	279.05	-89.929
3	6.5065	282.83	-91.614
3	6.5399	287.55	-92.288
3	6.5732	291.37	-92.86
3	6.6066	298.01	-91.578
3	6.64	302.46	-91.412
3	6.6733	306.82	-89.669
3	6.7067	310.82	-89.254
3	6.7401	316.47	-89.306
3	6.7734	320.26	-89.254
3	6.8068	325.51	-88.254
3	6.8402	330.5	-87.09
3	6.8735	336.28	-86.163
3	6.9069	339.68	-85.478
3	6.9403	343.45	-85.073
3	6.9736	349.73	-85.646
3	7.007	353.97	-84.534
3	7.0404	358.36	-84.197
3	7.0737	360.99	-84.034
3	7.1071	366.65	-84.264
3	7.1405	370.16	-84.534
3	7.1738	374.54	-84.197
3	7.2072	378.25	-84.534
3	7.2406	383.64	-85.208
3	7.2739	387.69	-85.208
3	7.3073	393.76	-86.557
3	7.3407	397.47	-86.894
3	7.374	403.2	-87.231
3	7.4074	407.92	-87.231
3	7.4408	413.31	-88.58
3	7.4741	417.36	-88.58
3	7.5075	422.08	-88.58
3	7.5409	426.13	-88.58
3	7.5742	430.85	-88.58
3	7.6076	434.89	-88.58
3	7.641	438.94	-88.58
3	7.6743	444.12	-88.718
3	7.7077	448.38	-89.254
3	7.7411	452.33	-88.051
3	7.7744	457.46	-88.113
3	7.8078	462.54	-86.557
3	7.8412	467.26	-85.882
3	7.8745	472.13	-86.66
3	7.9079	475.71	-86.47
3	7.9413	482.1	-87.231
3	7.9746	487.49	-87.231
3	8.008	491.54	-87.231
3	8.0414	495.58	-87.231
3	8.0747	499.63	-87.905
4	1.3013	-499.67	90.506
4	1.3347	-494.99	90.115
4	1.368	-490.95	88.766
4	1.4014	-486.9	88.766
4	1.4348	-482.18	88.766
4	1.4681	-479.92	88.273
4	1.5015	-475.44	88.766
4	1.5349	-470.22	88.561
4	1.5682	-466.67	88.766
4	1.6016	-462.63	88.766
4	1.635	-458.58	88.766
4	1.6683	-453.86	88.766
4	1.7017	-448.46	89.441
4	1.7351	-443.39	89.52
4	1.7684	-439.7	90.115
4	1.8018	-433.63	91.463
4	1.8352	-428.91	91.463
4	1.8685	-424.86	92.812
4	1.9019	-420.14	92.812
4	1.9353	-415.42	92.812
4	1.9686	-412.05	92.812
4	2.002	-406.66	92.812
4	2.0354	-402.61	92.812
4	2.0687	-398.57	92.812
4	2.1021	-393.17	91.463
4	2.1355	-389.13	91.463
4	2.1688	-383.73	90.115
4	2.2022	-379.68	90.115
4	2.2356	-374.96	88.766
4	2.2689	-370.92	88.766
4	2.3023	-366.2	86.069
4	2.3357	-361.48	86.069
4	2.369	-356.76	84.046
4	2.4024	-352.71	83.372
4	2.4358	-347.99	82.697
4	2.4691	-343.27	82.023
4	2.5025	-339.23	81.349
4	2.5359	-335.18	80.674
4	2.5692	-331.81	80.674
4	2.6026	-327.09	80.674
4	2.636	-323.04	80.674
4	2.6693	-318.32	80.674
4	2.7027	-314.27	80.674
4	2.7361	-309.94	80.374
4	2.7694	-304.83	80.674
4	2.8028	-299.89	80.477
4	2.8362	-295.55	81.452
4	2.8695	-290	82.697
4	2.9029	-284.61	82.697
4	2.9363	-279.88	83.372
4	2.9696	-274.49	83.372
4	3.003	-269.69	83.938
4	3.0364	-265.05	83.372
4	3.0697	-261.68	84.046
4	3.1031	-256.96	83.372
4	3.1365	-252.24	82.697
4	3.1698	-248.19	82.023
4	3.2032	-243.33	81.162
4	3.2366	-238.75	80.674
4	3.2699	-232.01	79.326
4	3.3033	-229.31	77.977
4	3.3367	-223.92	77.977
4	3.37	-218.52	75.28
4	3.4034	-214.48	73.931
4	3.4368	-208.41	72.582
4	3.4701	-204.36	71.234
4	3.5035	-199.64	69.885
4	3.5369	-194.76	69.575
4	3.5702	-190.88	68.537
4	3.6036	-186.83	68.537
4	3.637	-182.11	68.537
4	3.6703	-176.71	68.537
4	3.7037	-173.29	68.209
4	3.7371	-167.91	67.347
4	3.7704	-163.23	67.862
4	3.8038	-158.35	67.292
4	3.8372	-154.3	67.148
4	3.8705	-149.79	67.603
4	3.9039	-145.02	67.188
4	3.9373	-140.69	67.489
4	3.9706	-134.91	68.537
4	4.004	-129.51	68.537
4	4.0374	-124.79	69.211
4	4.0707	-121.42	68.537
4	4.1041	-116.86	69.017
4	4.1375	-112.43	69.467
4	4.1708	-107.93	68.537
4	4.2042	-103.89	68.537
4	4.2376	-98.573	67.545
4	4.2709	-95.149	66.999
4	4.3043	-89.727	65.839
4	4.3377	-84.333	65.165
4	4.371	-80.961	63.142
4	4.4044	-76.915	63.142
4	4.4378	-72.195	61.793
4	4.4711	-68.149	59.77
4	4.5045	-63.429	57.748
4	4.5379	-58.034	56.399
4	4.5712	-53.989	55.05
4	4.6046	-49.605	52.69
4	4.638	-44.548	52.353
4	4.6713	-41.176	51.679
4	4.7047	-37.131	51.004
4	4.7381	-33.085	51.004
4	4.7714	-29.039	50.33
4	4.8048	-24.993	49.656
4	4.8382	-21.621	49.656
4	4.8715	-17.575	49.656
4	4.9049	-12.855	49.656
4	4.9383	-9.4835	49.656
4	4.9716	-4.7633	49.656
4	5.005	0.63128	49.656
4	5.0384	3.3285	50.33
4	5.0717	7.3745	51.004
4	5.1051	11.857	51.401
4	5.1385	16.141	52.353
4	5.1718	20.861	53.027
4	5.2052	24.232	53.702
4	5.2386	28.278	53.702
4	5.2719	34.254	54.115
4	5.3053	37.957	53.979
4	5.3387	41.09	54.376
4	5.372	45.811	53.702
4	5.4054	49.856	53.702
4	5.4388	54.577	53.702
4	5.4721	57.948	53.702
4	5.5055	62.669	52.353
4	5.5389	68.737	52.353
4	5.5722	71.227	51.99
4	5.6056	74.298	50.351
4	5.639	79.526	49.656
4	5.6723	83.106	48.67
4	5.7057	87.618	48.307
4	5.7391	91.405	47.01
4	5.7724	95.036	46.958
4	5.8058	99.756	46.958
4	5.8392	103.8	46.958
4	5.8725	107.85	46.958
4	5.9059	111.22	46.958
4	5.9393	115.03	47.236
4	5.9726	119.31	47.633
4	6.006	124.03	48.307
4	6.0394	128.51	48.193
4	6.0727	131.18	45.745
4	6.1061	135.5	49.656
4	6.1395	138.87	50.33
4	6.1728	145.61	51.004
4	6.2062	148.98	52.353
4	6.2396	154.5	52.936
4	6.2729	157.75	53.702
4	6.3063	161.79	53.702
4	6.3397	165.84	53.702
4	6.373	169.88	53.702
4	6.4064	173.93	53.702
4	6.4398	178.65	53.027
4	6.4731	182.7	52.353
4	6.5065	188.09	51.679
4	6.5399	190.79	51.004
4	6.5732	194.84	50.33
4	6.6066	198.21	48.981
4	6.64	202.25	47.633
4	6.6733	207.96	46.077
4	6.7067	213.04	44.261
4	6.7401	215.74	42.913
4	6.7734	219.11	40.889
4	6.8068	222.12	40.248
4	6.8402	227.2	38.867
4	6.8735	231.25	37.518
4	6.9069	235.54	36.617
4	6.9403	239.34	36.844
4	6.9736	243.39	36.169
4	7.007	248.11	36.169
4	7.0404	251.48	36.169
4	7.0737	256.87	36.169
4	7.1071	260.24	36.169
4	7.1405	262.27	36.169
4	7.1738	266.65	35.158
4	7.2072	270.97	36.346
4	7.2406	276.43	38.192
4	7.2739	280.47	39.541
4	7.3073	285.68	40.622
4	7.3407	290.32	42.103
4	7.374	295.31	42.913
4	7.4074	298.68	44.935
4	7.4408	303.4	45.61
4	7.4741	308.12	46.958
4	7.5075	310.85	47.519
4	7.5409	315.35	48.098
4	7.5742	319.47	46.912
4	7.6076	324.3	48.981
4	7.641	328.21	49.251
4	7.6743	333.75	49.656
4	7.7077	337.12	49.656
4	7.7411	341.84	49.656
4	7.7744	345.88	49.656
4	7.8078	349.2	49.241
4	7.8412	353.84	49.251
4	7.8745	358.69	48.307
4	7.9079	363.42	46.958
4	7.9413	367.74	46.72
4	7.9746	372.86	46.284
4	8.008	376.9	46.958
4	8.0414	380.95	46.958
4	8.0747	384.99	46.958
4	8.1081	389.04	46.958
4	8.1415	392.41	46.958
4	8.1748	398.48	48.307
4	8.2082	401.18	48.307
4	8.2416	405.9	48.981
4	8.2749	409.27	49.656
4	8.3083	413.65	49.993
4	8.3417	417.63	50.195
4	8.375	422.76	51.679
4	8.4084	426.8	52.353
4	8.4418	430.85	53.702
4	8.4751	434.89	55.05
4	8.5085	438.94	55.724
4	8.5419	444.33	56.399
4	8.5752	447.7	57.073
4	8.6086	450.4	56.399
4	8.642	454.45	57.748
4	8.6753	460.52	57.748
4	8.7087	463.89	57.748
4	8.7421	468.61	57.748
4	8.7754	471.98	57.748
4	8.8088	476.46	57.735
4	8.8422	479.26	55.943
4	8.8755	482.43	55.387
4	8.9089	487.89	55.288
4	8.9423	491.76	55.307
4	8.9756	494.91	55.05
4	9.009	498.95	55.05
5	2.1355	-496.88	91.733
5	2.1688	-492.18	92.766
5	2.2022	-488.25	92.812
5	2.2356	-482.86	93.486
5	2.2689	-478.81	94.161
5	2.3023	-472.07	94.835
5	2.3357	-468.02	94.835
5	2.369	-462.16	95.998
5	2.4024	-457.14	97.091
5	2.4358	-452.51	97.532
5	2.4691	-447.79	98.207
5	2.5025	-442.8	98.072
5	2.5359	-439.02	97.532
5	2.5692	-434.98	98.207
5	2.6026	-430.26	97.532
5	2.636	-425.27	96.723
5	2.6693	-420.48	95.847
5	2.7027	-416.77	94.835
5	2.7361	-411.04	94.498
5	2.7694	-406.66	92.812
5	2.8028	-401.91	92.682
5	2.8362	-397.22	90.789
5	2.8695	-393.31	89.845
5	2.9029	-388.45	88.766
5	2.9363	-383.87	87.148
5	2.9696	-378.67	85.732
5	3.003	-373.62	85.394
5	3.0364	-369.57	84.046
5	3.0697	-364.85	84.046
5	3.1031	-360.8	84.046
5	3.1365	-355.75	83.709
5	3.1698	-350.69	84.046
5	3.2032	-347.32	84.046
5	3.2366	-342.93	84.383
5	3.2699	-337.88	85.394
5	3.3033	-332.48	86.069
5	3.3367	-327.34	85.092
5	3.37	-323.04	86.069
5	3.4034	-318.39	86.945
5	3.4368	-312.93	87.418
5	3.4701	-308.64	88.37
5	3.5035	-302.81	89.441
5	3.5369	-298.77	90.789
5	3.5702	-295.39	90.789
5	3.6036	-290	90.789
5	3.637	-286.63	90.115
5	3.6703	-281.41	89.817
5	3.7037	-277	90.142
5	3.7371	-272.47	89.441
5	3.7704	-268.08	89.103
5	3.8038	-263.7	88.092
5	3.8372	-258.31	88.092
5	3.8705	-253.72	87.443
5	3.9039	-249.72	87.184
5	3.9373	-244.82	86.743
5	3.9706	-240.1	85.394
5	4.004	-234.71	82.697
5	4.0374	-230.12	81.753
5	4.0707	-226.28	81.686
5	4.1041	-221.22	80
5	4.1375	-216.5	79.326
5	4.1708	-211.78	78.651
5	4.2042	-207.73	77.303
5	4.2376	-203.01	77.303
5	4.2709	-198.97	77.303
5	4.3043	-193.57	75.954
5	4.3377	-190.2	75.954
5	4.371	-185.14	74.943
5	4.4044	-179.41	74.606
5	4.4378	-174.69	73.257
5	4.4711	-170.65	73.257
5	4.5045	-165.93	73.257
5	4.5379	-161.21	73.257
5	4.5712	-156.49	71.908
5	4.6046	-151.73	72.879
5	4.638	-147.72	71.908
5	4.6713	-144.35	70.56
5	4.7047	-140.3	69.885
5	4.7381	-135.13	66.779
5	4.7714	-131.58	65.738
5	4.8048	-127.62	65.435
5	4.8382	-123.44	63.816
5	4.8715	-118.59	62.063
5	4.9049	-114.68	61.119
5	4.9383	-110.01	58.837
5	4.9716	-105.24	57.073
5	5.005	-101.19	55.724
5	5.0384	-96.606	53.432
5	5.0717	-92.425	53.027
5	5.1051	-87.03	50.33
5	5.1385	-83.659	48.981
5	5.1718	-77.59	47.633
5	5.2052	-73.544	47.633
5	5.2386	-69.498	46.284
5	5.2719	-64.778	46.284
5	5.3053	-60.732	46.958
5	5.3387	-56.011	46.284
5	5.372	-51.966	46.284
5	5.4054	-46.571	45.61
5	5.4388	-42.525	46.284
5	5.4721	-37.468	45.947
5	5.5055	-32.41	46.284
5	5.5389	-28.364	46.284
5	5.5722	-24.049	46.824
5	5.6056	-20.407	47.902
5	5.639	-15.552	48.981
5	5.6723	-10.158	49.656
5	5.7057	-6.1119	49.656
5	5.7391	-1.7288	49.993
5	5.7724	2.6542	50.33
5	5.8058	6.7001	50.33
5	5.8392	11.68	49.708
5	5.8725	15.466	49.656
5	5.9059	19.715	49.723
5	5.9393	22.884	49.656
5	5.9726	28.953	48.981
5	6.006	32.324	49.656
5	6.0394	37.877	48.267
5	6.0727	41.09	48.981
5	6.1061	47.159	46.284
5	6.1395	49.182	46.284
5	6.1728	54.24	44.598
5	6.2062	57.948	43.587
5	6.2396	63.748	43.047
5	6.2729	67.389	42.238
5	6.3063	72.109	42.238
5	6.3397	75.75	43.047
5	6.373	79.526	43.587
5	6.4064	83.573	43.587
5	6.4398	88.32	42.312
5	6.4731	92.339	44.935
5	6.5065	97.733	44.935
5	6.5399	102.65	46.165
5	6.5732	107.17	46.284
5	6.6066	111.22	47.633
5	6.64	115.87	48.47
5	6.6733	119.31	48.981
5	6.7067	124.71	50.33
5	6.7401	130.44	50.667
5	6.7734	134.15	51.679
5	6.8068	138.87	51.679
5	6.8402	142.85	51.881
5	6.8735	147.9	51.139
5	6.9069	151.68	52.353
5	6.9403	156.4	51.679
5	6.9736	159.1	51.679
5	7.007	164.02	49.344
5	7.0404	167.86	50.33
5	7.0737	171.91	48.981
5	7.1071	175.95	46.958
5	7.1405	179.33	47.633
5	7.1738	183.37	45.61
5	7.2072	186.74	43.587
5	7.2406	191.46	41.564
5	7.2739	194.16	40.889
5	7.3073	198.88	38.867
5	7.3407	201.58	38.867
5	7.374	206.3	38.867
5	7.4074	210.76	37.538
5	7.4408	215.07	38.192
5	7.4741	218.44	38.192
5	7.5075	222.59	38.947
5	7.5409	226.53	39.541
5	7.5742	230.57	39.541
5	7.6076	235.29	40.889
5	7.641	238.67	40.889
5	7.6743	242.71	41.564
5	7.7077	247.1	41.901
5	7.7411	252.15	43.587
5	7.7744	255.52	44.935
5	7.8078	261.32	45.07
5	7.8412	263.08	45.34
5	7.8745	268	44.598
5	7.9079	273.06	46.958
5	7.9413	277.1	46.284
5	7.9746	282.16	45.947
5	8.008	285.87	46.284
5	8.0414	289.24	46.284
5	8.0747	293.29	46.284
5	8.1081	298.01	45.61
5	8.1415	302.05	45.61
5	8.1748	305.29	43.991
5	8.2082	309	43.441
5	8.2416	312.84	41.564
5	8.2749	316.94	40.446
5	8.3083	320.93	40.215
5	8.3417	324.98	38.867
5	8.375	329.02	38.192
5	8.4084	333.07	38.192
5	8.4418	337.12	38.867
5	8.4751	342.51	38.867
5	8.5085	346.56	39.541
5	8.5419	350.6	39.541
5	8.5752	354.65	40.215
5	8.6086	359.37	41.564
5	8.642	362.74	41.564
5	8.6753	367.46	42.238
5	8.7087	370.83	43.587
5	8.7421	375.55	44.261
5	8.7754	378.92	45.61
5	8.8088	382.97	46.284
5	8.8422	387.56	47.228
5	8.8755	392.41	48.981
5	8.9089	396.12	49.319
5	8.9423	401.51	49.319
5	8.9756	404.55	50.33
5	9.009	408.59	51.004
5	9.0424	412.72	50.647
5	9.0757	416.69	51.004
5	9.1091	420.39	51.342
5	9.1425	423.43	51.679
5	9.1758	428.15	51.679
5	9.2092	432.19	51.004
5	9.2426	436.24	51.004
5	9.2759	440.29	51.004
5	9.3093	442.98	49.656
5	9.3427	447.37	48.644
5	9.376	450.4	46.958
5	9.4094	453.77	46.284
5	9.4428	459.17	45.61
5	9.4761	464.56	45.61
5	9.5095	469.28	44.935
5	9.5429	474	45.61
5	9.5762	478.05	46.284
5	9.6096	482.1	46.284
5	9.643	486.14	46.284
5	9.6763	490.86	46.958
5	9.7097	494.08	47.736
5	9.7431	498.28	47.633
6	2.7694	-495.94	-32.476
6	2.8028	-490.95	-31.937
6	2.8362	-485.96	-32.476
6	2.8695	-480.16	-32.611
6	2.9029	-475.98	-33.26
6	2.9363	-471.39	-33.96
6	2.9696	-467.01	-35.646
6	3.003	-461.28	-35.309
6	3.0364	-456.56	-35.309
6	3.0697	-452.85	-36.32
6	3.1031	-448.46	-36.657
6	3.1365	-443.07	-36.657
6	3.1698	-438.35	-36.657
6	3.2032	-434.3	-36.657
6	3.2366	-429.79	-36.968
6	3.2699	-424.86	-37.331
6	3.3033	-419.47	-36.657
6	3.3367	-414.75	-36.657
6	3.37	-409.35	-36.657
6	3.4034	-404.63	-37.331
6	3.4368	-399.24	-36.657
6	3.4701	-394.52	-36.657
6	3.5035	-389.8	-37.331
6	3.5369	-385.08	-36.657
6	3.5702	-381.03	-37.331
6	3.6036	-376.31	-37.331
6	3.637	-372.67	-37.871
6	3.6703	-368.56	-39.017
6	3.7037	-364.18	-40.029
6	3.7371	-360.13	-40.703
6	3.7704	-355.27	-41.108
6	3.8038	-350.55	-41.782
6	3.8372	-345.97	-42.052
6	3.8705	-341.11	-43.131
6	3.9039	-336.53	-43.4
6	3.9373	-331.13	-44.075
6	3.9706	-325.74	-46.098
6	4.004	-321.69	-47.446
6	4.0374	-316.97	-48.121
6	4.0707	-312.25	-48.795
6	4.1041	-307.53	-50.144
6	4.1375	-303.49	-50.144
6	4.1708	-298.77	-50.818
6	4.2042	-294.05	-51.492
6	4.2376	-288.65	-52.841
6	4.2709	-284.27	-53.178
6	4.3043	-279.21	-54.189
6	4.3377	-273.82	-55.538
6	4.371	-269.43	-55.875
6	4.4044	-264.65	-56.347
6	4.4378	-259.39	-56.752
6	4.4711	-254.26	-57.561
6	4.5045	-249.54	-58.235
6	4.5379	-245.22	-58.775
6	4.5712	-240.1	-59.584
6	4.6046	-236.06	-61.607
6	4.638	-232.01	-62.281
6	4.6713	-227.15	-62.551
6	4.7047	-222.57	-63.63
6	4.7381	-218.52	-64.978
6	4.7714	-214.14	-65.99
6	4.8048	-209.08	-67.676
6	4.8382	-204.36	-69.024
6	4.8715	-199.98	-70.71
6	4.9049	-194.92	-71.722
6	4.9383	-190.6	-72.935
6	4.9716	-186.05	-74.575
6	5.005	-181.44	-75.768
6	5.0384	-176.71	-77.116
6	5.0717	-172.79	-77.314
6	5.1051	-167.27	-78.465
6	5.1385	-162.55	-78.465
6	5.1718	-157.83	-78.465
6	5.2052	-153.45	-79.476
6	5.2386	-148.39	-78.465
6	5.2719	-143.94	-78.6
6	5.3053	-138.28	-79.139
6	5.3387	-133.56	-78.465
6	5.372	-128.16	-77.116
6	5.4054	-122.77	-77.116
6	5.4388	-118.05	-77.116
6	5.4721	-113.33	-77.116
6	5.5055	-107.93	-76.442
6	5.5389	-102.54	-77.116
6	5.5722	-98.493	-76.442
6	5.6056	-93.099	-77.79
6	5.639	-89.053	-77.116
6	5.6723	-83.996	-78.128
6	5.7057	-79.613	-78.465
6	5.7391	-74.218	-79.139
6	5.7724	-69.498	-79.139
6	5.8058	-64.103	-79.814
6	5.8392	-60.057	-79.814
6	5.8725	-54.663	-81.836
6	5.9059	-50.617	-81.836
6	5.9393	-44.548	-83.185
6	5.9726	-39.828	-84.534
6	6.006	-36.456	-85.208
6	6.0394	-31.062	-85.882
6	6.0727	-26.004	-86.219
6	6.1061	-21.621	-86.557
6	6.1395	-17.913	-86.219
6	6.1728	-12.451	-86.017
6	6.2062	-8.2976	-86.487
6	6.2396	-2.3357	-86.692
6	6.2729	1.3056	-87.231
6	6.3063	6.1337	-87.15
6	6.3397	10.072	-86.557
6	6.373	15.466	-86.557
6	6.4064	19.512	-87.231
6	6.4398	24.232	-87.231
6	6.4731	28.953	-86.557
6	6.5065	33.403	-86.017
6	6.5399	37.044	-86.557
6	6.5732	42.304	-85.613
6	6.6066	47.834	-85.882
6	6.64	50.687	-86.453
6	6.6733	55.925	-86.557
6	6.7067	60.646	-86.557
6	6.7401	64.422	-87.366
6	6.7734	68.063	-87.905
6	6.8068	73.121	-88.243
6	6.8402	76.829	-88.58
6	6.8735	80.674	-89.356
6	6.9069	86.27	-89.928
6	6.9403	91.664	-91.277
6	6.9736	95.71	-91.951
6	7.007	100.77	-92.288
6	7.0404	107.07	-93.144
6	7.0737	111.89	-94.648
6	7.1071	117.96	-95.323
6	7.1405	120.66	-95.323
6	7.1738	126.26	-95.93
6	7.2072	131.45	-95.997
6	7.2406	136.12	-96.257
6	7.2739	140.22	-96.671
6	7.3073	145.61	-95.323
6	7.3407	149.66	-95.323
6	7.374	154.38	-94.648
6	7.4074	158.76	-94.986
6	7.4408	163.82	-93.974
6	7.4741	168.54	-93.3
6	7.5075	172.92	-92.963
6	7.5409	177.3	-90.603
6	7.5742	182.02	-90.603
6	7.6076	187.42	-89.254
6	7.641	192.14	-88.58
6	7.6743	198.21	-88.58
6	7.7077	201.58	-88.58
6	7.7411	207.03	-88.679
6	7.7744	209.37	-87.994
6	7.8078	217.09	-88.58
6	7.8412	220.46	-87.905
6	7.8745	226.53	-87.905
6	7.9079	229.9	-87.905
6	7.9413	234.62	-87.905
6	7.9746	238.67	-88.58
6	8.008	244.74	-88.58
6	8.0414	250.6	-88.891
6	8.0747	254.85	-89.254
6	8.1081	260.64	-90.22
6	8.1415	265.14	-90.248
6	8.1748	269.45	-90.325
6	8.2082	275.08	-90.603
6	8.2416	279.13	-89.928
6	8.2749	282.45	-90.319
6	8.3083	287.89	-89.928
6	8.3417	291.94	-89.254
6	8.375	296.7	-89.65
6	8.4084	302.05	-87.905
6	8.4418	306.33	-87.94
6	8.4751	311.54	-87.646
6	8.5085	315.46	-87.123
6	8.5419	320.6	-86.894
6	8.5752	324.98	-86.557
6	8.6086	330.37	-86.557
6	8.642	334.52	-86.712
6	8.6753	340.49	-87.905
6	8.7087	343.86	-87.231
6	8.7421	349.25	-87.231
6	8.7754	353.3	-87.905
6	8.8088	357.35	-88.58
6	8.8422	361.39	-88.58
6	8.8755	365.96	-89.113
6	8.9089	370.16	-90.603
6	8.9423	374.88	-90.603
6	8.9756	380.27	-92.626
6	9.009	385.67	-93.3
6	9.0424	389.04	-94.648
6	9.0757	394.43	-94.648
6	9.1091	400.17	-96.334
6	9.1425	404.55	-96.671
6	9.1758	409.27	-96.671
6	9.2092	413.99	-95.997
6	9.2426	419.38	-96.671
6	9.2759	423.43	-96.671
6	9.3093	428.15	-96.671
6	9.3427	431.78	-96.25
6	9.376	436.65	-95.458
6	9.4094	440.96	-95.323
6	9.4428	445.48	-94.716
6	9.4761	450.4	-93.974
6	9.5095	453.48	-93.686
6	9.5429	458.89	-93.323
6	9.5762	463.55	-92.963
6	9.6096	468.18	-92.62
6	9.643	472.99	-91.614
6	9.6763	477.71	-92.288
6	9.7097	481.76	-92.288
6	9.7431	486.82	-92.626
6	9.7764	491.26	-92.086
6	9.8098	495.31	-92.086
6	9.8432	499.69	-92.153
7	3.0364	-497.02	98.207
7	3.0697	-491.62	97.532
7	3.1031	-486.74	96.879
7	3.1365	-480.7	96.158
7	3.1698	-475.65	95.323
7	3.2032	-472.07	96.184
7	3.2366	-469.42	96.599
7	3.2699	-466.54	96.453
7	3.3033	-461.9	96.48
7	3.3367	-456.29	95.374
7	3.37	-453.86	96.858
7	3.4034	-449.14	96.858
7	3.4368	-445.09	96.858
7	3.4701	-439.7	96.858
7	3.5035	-434.98	96.858
7	3.5369	-430.19	95.555
7	3.5702	-425.11	97.01
7	3.6036	-422.57	97.667
7	3.637	-415.42	96.858
7	3.6703	-411.11	96.723
7	3.7037	-408.09	98.891
7	3.7371	-403.96	99.555
7	3.7704	-399.24	99.555
7	3.8038	-395.19	99.555
7	3.8372	-389.38	98.155
7	3.8705	-386.31	99.317
7	3.9039	-380.7	97.869
7	3.9373	-375.98	97.869
7	3.9706	-371.93	96.521
7	4.004	-367.07	96.44
7	4.0374	-361.88	95.732
7	4.0707	-360.13	95.509
7	4.1041	-354.74	94.161
7	4.1375	-350.01	94.161
7	4.1708	-343.34	91.901
7	4.2042	-338.24	91.299
7	4.2376	-334.51	89.441
7	4.2709	-329.79	89.441
7	4.3043	-325.74	86.743
7	4.3377	-320.71	85.884
7	4.371	-316.97	86.069
7	4.4044	-312.58	85.614
7	4.4378	-309.56	84.72
7	4.4711	-305.91	81.888
7	4.5045	-300.12	83.372
7	4.5379	-295.39	82.023
7	4.5712	-291.35	82.023
7	4.6046	-286.63	80.674
7	4.638	-281.91	80.674
7	4.6713	-276.51	80
7	4.7047	-272.47	79.326
7	4.7381	-267.07	79.326
7	4.7714	-262.35	79.326
7	4.8048	-257.05	78.524
7	4.8382	-251.19	78.267
7	4.8715	-246.84	77.977
7	4.9049	-240.78	77.303
7	4.9383	-236.73	77.303
7	4.9716	-230.22	75.299
7	5.005	-227.96	76.628
7	5.0384	-223.24	75.954
7	5.0717	-217.85	74.606
7	5.1051	-212.45	73.257
7	5.1385	-207.59	72.43
7	5.1718	-204.36	70.56
7	5.2052	-198.97	69.211
7	5.2386	-192.9	66.514
7	5.2719	-188.18	65.839
7	5.3053	-183.46	63.816
7	5.3387	-178.06	63.142
7	5.372	-172.67	61.793
7	5.4054	-168.74	60.246
7	5.4388	-164.54	58.764
7	5.4721	-158.51	57.748
7	5.5055	-152.44	57.748
7	5.5389	-149.05	56.289
7	5.5722	-145.13	56.243
7	5.6056	-140.49	55.195
7	5.639	-136.1	55.09
7	5.6723	-130.54	54.911
7	5.7057	-126.14	53.702
7	5.7391	-122.57	53.095
7	5.7724	-116.9	53.095
7	5.8058	-113.33	53.027
7	5.8392	-108.61	52.353
7	5.8725	-101.86	52.353
7	5.9059	-98.493	52.353
7	5.9393	-93.404	52.073
7	5.9726	-88.648	51.813
7	6.006	-85.007	52.353
7	6.0394	-80.961	52.353
7	6.0727	-76.241	52.353
7	6.1061	-70.921	51.67
7	6.1395	-66.126	51.679
7	6.1728	-61.406	51.004
7	6.2062	-57.674	50.096
7	6.2396	-53.314	50.33
7	6.2729	-48.931	49.319
7	6.3063	-43.199	48.981
7	6.3397	-40.502	48.307
7	6.373	-34.682	46.927
7	6.4064	-28.364	46.284
7	6.4398	-24.656	45.947
7	6.4731	-18.686	44.812
7	6.5065	-13.452	44.65
7	6.5399	-8.1349	44.261
7	6.5732	-5.7073	42.778
7	6.6066	-0.33501	42.558
7	6.64	4.6772	43.587
7	6.6733	11.083	43.25
7	6.7067	14.118	43.587
7	6.7401	18.838	43.587
7	6.7734	24.232	43.587
7	6.8068	26.745	42.316
7	6.8402	32.999	44.935
7	6.8735	37.044	44.935
7	6.9069	41.09	46.284
7	6.9403	45.811	46.958
7	6.9736	51.88	47.633
7	7.007	55.966	48.024
7	7.0404	61.32	49.656
7	7.0737	66.794	49.973
7	7.1071	72.177	50.532
7	7.1405	76.155	51.004
7	7.1738	81.549	51.004
7	7.2072	85.595	51.679
7	7.2406	88.967	51.004
7	7.2739	93.311	51.479
7	7.3073	98.61	51.072
7	7.3407	101.78	51.004
7	7.374	105.83	50.33
7	7.4074	109.2	49.656
7	7.4408	115.94	49.656
7	7.4741	119.31	48.307
7	7.5075	124.71	48.981
7	7.5409	128.75	48.307
7	7.5742	133.1	47.332
7	7.6076	138.19	46.284
7	7.641	141.56	46.284
7	7.6743	146.88	45.847
7	7.7077	150.33	45.61
7	7.7411	155.05	45.61
7	7.7744	159.1	46.284
7	7.8078	163.14	45.61
7	7.8412	168.9	46.448
7	7.8745	173.26	46.284
7	7.9079	177.54	46.681
7	7.9413	178.65	47.633
7	7.9746	183.37	47.633
7	8.008	188.09	48.307
7	8.0414	192.81	48.981
7	8.0747	195.74	48.163
7	8.1081	199.29	49.913
7	8.1415	204.76	50.977
7	8.1748	211.02	52.353
7	8.2082	212.37	52.353
7	8.2416	218.57	52.623
7	8.2749	220.46	52.353
7	8.3083	224.51	52.353
7	8.3417	230.57	52.353
7	8.375	233.94	52.353
7	8.4084	237.99	51.679
7	8.4418	240.69	51.004
7	8.4751	244.76	50.989
7	8.5085	248.78	49.656
7	8.5419	251.68	48.914
7	8.5752	256.67	47.27
7	8.6086	259.57	46.284
7	8.642	262.27	46.284
7	8.6753	266.82	45.386
7	8.7087	274.27	44.666
7	8.7421	278.72	43.047
7	8.7754	282.5	43.587
7	8.8088	286.17	42.794
7	8.8422	290.59	43.587
7	8.8755	294.63	43.587
7	8.9089	298.68	43.587
7	8.9423	301.38	43.587
7	8.9756	305.42	43.587
7	9.009	310.14	44.261
7	9.0424	315.88	43.25
7	9.0757	319.25	43.924
7	9.1091	322.1	44.656
7	9.1425	327	45.61
7	9.1758	330.64	46.824
7	9.2092	334.72	47.012
7	9.2426	339.81	48.307
7	9.2759	341.93	47.162
7	9.3093	347.23	48.981
7	9.3427	351.01	48.846
7	9.376	354.65	48.981
7	9.4094	359.03	48.644
7	9.4428	363.08	49.319
7	9.4761	366.11	49.656
7	9.5095	370.16	49.656
7	9.5429	374.2	48.981
7	9.5762	376.9	48.981
7	9.6096	380.77	48.012
7	9.643	385.67	48.307
7	9.6763	389.17	46.689
7	9.7097	393.76	47.633
7	9.7431	398.48	46.958
7	9.7764	401.85	46.958
7	9.8098	406.91	46.621
7	9.8432	410.62	46.958
7	9.8765	415.03	47.259
7	9.9099	419.52	47.228
7	9.9433	423.43	48.307
7	9.9766	427.53	47.929
7	10.01	431.52	48.981
7	10.043	434.89	50.33
7	10.077	438.94	50.33
7	10.11	442.36	49.915
7	10.143	447.03	51.679
7	10.177	449.05	53.027
7	10.21	452.43	53.027
7	10.244	458.3	54.257
7	10.277	461.87	55.05
7	10.31	465.44	57.867
7	10.344	469.96	58.422
7	10.377	473.33	57.748
7	10.41	477.98	58.59
7	10.444	484.12	59.096
7	10.477	488.24	59.451
7	10.511	491.66	60.62
7	10.544	495.84	60.566
7	10.577	499.93	61.189
8	3.4368	-495.67	35.495
8	3.4701	-492.3	35.495
8	3.5035	-486.23	35.495
8	3.5369	-481.51	35.495
8	3.5702	-477.46	35.495
8	3.6036	-471.39	36.169
8	3.637	-466.67	36.844
8	3.6703	-461.28	36.844
8	3.7037	-457.9	37.518
8	3.7371	-453.86	38.192
8	3.7704	-448.84	38.813
8	3.8038	-442.4	39.541
8	3.8372	-439.02	40.215
8	3.8705	-432.96	40.889
8	3.9039	-428.24	42.238
8	3.9373	-423.51	42.238
8	3.9706	-418.8	42.913
8	4.004	-413.4	42.913
8	4.0374	-409.35	43.587
8	4.0707	-405.31	43.587
8	4.1041	-399.24	43.587
8	4.1375	-395.19	43.587
8	4.1708	-391.15	42.913
8	4.2042	-386.43	42.913
8	4.2376	-381.35	42.833
8	4.2709	-376.31	42.238
8	4.3043	-372.27	42.238
8	4.3377	-367.48	41.518
8	4.371	-361.9	40.961
8	4.4044	-358.11	40.889
8	4.4378	-354.74	40.889
8	4.4711	-350.01	40.889
8	4.5045	-345.83	40.485
8	4.5379	-342.08	40.024
8	4.5712	-337.2	40.889
8	4.6046	-333.16	40.889
8	4.638	-329.11	40.889
8	4.6713	-324.39	40.889
8	4.7047	-321.02	41.564
8	4.7381	-316.97	42.238
8	4.7714	-312.93	42.238
8	4.8048	-308.21	42.913
8	4.8382	-304.83	42.913
8	4.8715	-299.71	44.801
8	4.9049	-296.41	45.273
8	4.9383	-292.02	46.284
8	4.9716	-287.98	46.958
8	5.005	-283.93	47.633
8	5.0384	-280.56	47.633
8	5.0717	-276.96	47.377
8	5.1051	-272.91	47.726
8	5.1385	-268.42	48.307
8	5.1718	-264.38	48.307
8	5.2052	-261.73	48.048
8	5.2386	-256.96	47.633
8	5.2719	-253.05	46.689
8	5.3053	-248.19	46.284
8	5.3387	-244.82	46.284
8	5.372	-240.78	46.284
8	5.4054	-236.73	46.284
8	5.4388	-232.68	45.61
8	5.4721	-227.96	45.61
8	5.5055	-224.52	44.059
8	5.5389	-220.54	45.61
8	5.5722	-215.82	45.61
8	5.6056	-211.1	45.61
8	5.639	-208.41	45.61
8	5.6723	-204.36	45.61
8	5.7057	-200.32	45.61
8	5.7391	-196.27	45.61
8	5.7724	-192.9	45.61
8	5.8058	-188.85	46.284
8	5.8392	-185.48	46.284
8	5.8725	-180.76	46.284
8	5.9059	-177.39	46.284
8	5.9393	-173.34	46.958
8	5.9726	-169.3	47.633
8	6.006	-165.25	48.307
8	6.0394	-160.52	48.898
8	6.0727	-156.49	48.981
8	6.1061	-152.1	47.97
8	6.1395	-147.43	47.278
8	6.1728	-142.82	46.303
8	6.2062	-137.6	46.958
8	6.2396	-132.21	46.284
8	6.2729	-128.16	44.935
8	6.3063	-124.12	44.935
8	6.3397	-121.08	41.901
8	6.373	-116.03	42.238
8	6.4064	-111.52	41.051
8	6.4398	-106.95	40.229
8	6.4731	-102.95	39.288
8	6.5065	-98.389	39.297
8	6.5399	-94.448	40.215
8	6.5732	-90.817	40.267
8	6.6066	-86.356	40.215
8	6.64	-83.996	39.878
8	6.6733	-79.613	40.889
8	6.7067	-76.241	40.889
8	6.7401	-72.195	40.889
8	6.7734	-68.335	41.099
8	6.8068	-64.778	42.238
8	6.8402	-61.426	41.822
8	6.8735	-57.023	43.25
8	6.9069	-53.989	42.913
8	6.9403	-49.268	43.587
8	6.9736	-44.615	44.463
8	7.007	-41.851	44.935
8	7.0404	-39.273	44.737
8	7.0737	-34.433	44.935
8	7.1071	-29.713	44.261
8	7.1405	-26.342	44.935
8	7.1738	-22.245	43.929
8	7.2072	-18.724	42.925
8	7.2406	-14.527	40.178
8	7.2739	-10.519	39.843
8	7.3073	-6.5129	38.895
8	7.3407	-3.3512	38.704
8	7.374	0.88645	37.606
8	7.4074	6.446	37.326
8	7.4408	11.409	35.991
8	7.4741	15.466	36.169
8	7.5075	19.512	36.844
8	7.5409	22.209	35.495
8	7.5742	26.66	34.956
8	7.6076	31.98	35.209
8	7.641	37.044	36.844
8	7.6743	42.241	36.963
8	7.7077	45.136	38.192
8	7.7411	49.691	37.993
8	7.7744	54.681	37.789
8	7.8078	57.274	40.215
8	7.8412	62.669	40.889
8	7.8745	66.715	42.238
8	7.9079	70.76	42.913
8	7.9413	75.481	44.261
8	7.9746	79.526	44.935
8	8.008	82.898	45.61
8	8.0414	87.295	46.716
8	8.0747	91.228	46.562
8	8.1081	95.71	46.958
8	8.1415	99.756	46.958
8	8.1748	104.48	46.958
8	8.2082	108.52	46.958
8	8.2416	112.76	45.797
8	8.2749	116.92	45.399
8	8.3083	120.67	45.091
8	8.3417	125.05	44.779
8	8.375	129.03	44.71
8	8.4084	132.46	42.575
8	8.4418	136.17	42.913
8	8.4751	141.56	42.238
8	8.5085	145.61	40.889
8	8.5419	150.33	40.889
8	8.5752	155.39	38.773
8	8.6086	159.1	39.541
8	8.642	163.82	39.541
8	8.6753	167.86	39.541
8	8.7087	172.58	39.541
8	8.7421	176.63	40.889
8	8.7754	180.34	40.552
8	8.8088	184.72	40.889
8	8.8422	188.77	40.889
8	8.8755	192.38	41.961
8	8.9089	196.18	42.238
8	8.9423	200.23	43.587
8	8.9756	205.62	44.261
8	9.009	209.67	44.935
8	9.0424	213.72	45.61
8	9.0757	217.09	45.61
8	9.1091	221.13	46.958
8	9.1425	225.09	47.191
8	9.1758	230.57	46.958
8	9.2092	234.78	47.501
8	9.2426	238.8	47.228
8	9.2759	241.36	46.958
8	9.3093	246.08	46.284
8	9.3427	250.8	46.284
8	9.376	254.85	45.61
8	9.4094	257.45	43.498
8	9.4428	260.96	42.981
8	9.4761	263.78	42.746
8	9.5095	268.74	42.373
8	9.5429	273.19	41.834
8	9.5762	276.73	41.727
8	9.6096	282.5	40.215
8	9.643	286.43	40.413
8	9.6763	290.51	39.054
8	9.7097	294.91	38.932
8	9.7431	298.65	40.086
8	9.7764	303.4	40.215
8	9.8098	307.61	40.929
8	9.8432	312.17	40.889
8	9.8765	316.21	40.889
8	9.9099	319.58	42.238
8	9.9433	322.42	40.485
8	9.9766	326.87	43.182
8	10.01	331.72	43.587
8	10.043	336.17	44.801
8	10.077	339.81	44.935
8	10.11	343.34	46.324
8	10.143	347.23	46.958
8	10.177	351.28	47.633
8	10.21	355.58	48.679
8	10.244	359.37	49.656
8	10.277	363.42	49.656
8	10.31	368.13	49.656
8	10.344	372.18	50.33
8	10.377	376.23	50.33
8	10.41	379.08	50.434
8	10.444	383.57	50.647
8	10.477	385.67	48.981
8	10.511	390.99	48.214
8	10.544	395.11	47.633
8	10.577	398.48	47.633
8	10.611	402.3	46.037
8	10.644	405.87	45.832
8	10.677	409.94	46.284
8	10.711	412.08	45.134
8	10.744	415.84	44.139
8	10.777	419.82	44.175
8	10.811	425.05	43.229
8	10.844	429.26	43.865
8	10.878	433.15	43.962
8	10.911	439.61	44.935
8	10.944	444.64	45.402
8	10.978	448.9	46.301
8	11.011	451.75	46.284
8	11.044	457.82	46.958
8	11.078	460.52	47.633
8	11.111	465.91	47.633
8	11.144	469.42	48.712
8	11.178	473.33	49.656
8	11.211	478.21	50.462
8	11.245	482.1	51.004
8	11.278	487.49	51.004
8	11.311	490.86	52.353
8	11.345	494.91	53.027
9	3.5369	-497.69	-86.557
9	3.5702	-492.97	-86.557
9	3.6036	-488.92	-85.208
9	3.637	-484.88	-85.208
9	3.6703	-479.48	-83.859
9	3.7037	-475.44	-83.859
9	3.7371	-470.72	-83.859
9	3.7704	-464.6	-83.444
9	3.8038	-461.28	-82.511
9	3.8372	-455.11	-81.896
9	3.8705	-451.16	-81.162
9	3.9039	-445.65	-80.686
9	3.9373	-440.53	-80.448
9	3.9706	-435.65	-79.814
9	4.004	-432.28	-79.814
9	4.0374	-426.89	-79.814
9	4.0707	-423.51	-80.488
9	4.1041	-419.1	-80.928
9	4.1375	-414.75	-81.162
9	4.1708	-410.03	-81.162
9	4.2042	-405.98	-81.162
9	4.2376	-401.26	-81.836
9	4.2709	-396.54	-82.511
9	4.3043	-390.47	-83.185
9	4.3377	-385.08	-83.859
9	4.371	-378.12	-84.814
9	4.4044	-378.34	-85.208
9	4.4378	-370.24	-85.208
9	4.4711	-362.21	-85.26
9	4.5045	-358.27	-84.897
9	4.5379	-356.08	-86.557
9	4.5712	-353.39	-85.882
9	4.6046	-348.26	-85.748
9	4.638	-345.26	-86.178
9	4.6713	-339.33	-86.699
9	4.7047	-336.8	-85.343
9	4.7381	-332.33	-84.922
9	4.7714	-327.88	-84.829
9	4.8048	-322.45	-84.225
9	4.8382	-318.32	-83.859
9	4.8715	-313.99	-83.145
9	4.9049	-308.43	-83.225
9	4.9383	-303.49	-82.511
9	4.9716	-299.37	-81.634
9	5.005	-295.39	-81.836
9	5.0384	-291.35	-81.836
9	5.0717	-287.3	-81.836
9	5.1051	-281.23	-81.836
9	5.1385	-278.54	-82.511
9	5.1718	-274.26	-82.989
9	5.2052	-269.1	-83.185
9	5.2386	-265.03	-83.974
9	5.2719	-260.33	-83.859
9	5.3053	-254.79	-84.428
9	5.3387	-249.62	-84.177
9	5.372	-244.82	-85.208
9	5.4054	-240.78	-85.208
9	5.4388	-233.76	-86.382
9	5.4721	-230.84	-85.442
9	5.5055	-225.26	-85.882
9	5.5389	-221.32	-87.75
9	5.5722	-217.85	-87.231
9	5.6056	-212.12	-86.894
9	5.639	-210.09	-86.219
9	5.6723	-203.69	-85.208
9	5.7057	-200.99	-85.208
9	5.7391	-194.76	-84.603
9	5.7724	-190.88	-84.534
9	5.8058	-186.83	-83.859
9	5.8392	-182.78	-83.859
9	5.8725	-177.63	-83.251
9	5.9059	-172.67	-82.511
9	5.9393	-167.95	-82.511
9	5.9726	-163.23	-81.162
9	6.006	-159.18	-81.162
9	6.0394	-153.79	-81.162
9	6.0727	-149.74	-81.162
9	6.1061	-144.75	-81.676
9	6.1395	-141.65	-81.162
9	6.1728	-134.91	-82.511
9	6.2062	-130.85	-82.769
9	6.2396	-125.26	-83.471
9	6.2729	-121.48	-84.01
9	6.3063	-116.81	-84.134
9	6.3397	-112.65	-83.859
9	6.373	-107.93	-85.208
9	6.4064	-103.21	-85.208
9	6.4398	-97.819	-86.557
9	6.4731	-92.122	-87.487
9	6.5065	-87.008	-87.87
9	6.5399	-81.992	-88.665
9	6.5732	-78.938	-89.254
9	6.6066	-73.544	-89.254
9	6.64	-68.149	-89.254
9	6.6733	-63.429	-89.254
9	6.7067	-58.709	-89.254
9	6.7401	-53.964	-88.956
9	6.7734	-49.535	-88.878
9	6.8068	-43.874	-89.254
9	6.8402	-39.258	-89.327
9	6.8735	-34.234	-89.285
9	6.9069	-29.156	-89.433
9	6.9403	-24.993	-89.254
9	6.9736	-19.598	-89.254
9	7.007	-15.552	-89.254
9	7.0404	-10.75	-89.496
9	7.0737	-7.2027	-89.948
9	7.1071	-0.043042	-89.254
9	7.1405	3.3285	-89.254
9	7.1738	8.3185	-90.063
9	7.2072	12.57	-89.65
9	7.2406	18.838	-90.603
9	7.2739	22.457	-90.641
9	7.3073	25.581	-91.951
9	7.3407	30.976	-91.951
9	7.374	36.37	-93.3
9	7.4074	39.877	-93.704
9	7.4408	46.074	-94.994
9	7.4741	51.205	-94.648
9	7.5075	55.251	-94.648
9	7.5409	59.971	-95.323
9	7.5742	64.287	-95.862
9	7.6076	69.412	-95.997
9	7.641	73.795	-95.66
9	7.6743	80.066	-96.267
9	7.7077	84.382	-96.267
9	7.7411	88.967	-93.974
9	7.7744	93.687	-93.974
9	7.8078	98.707	-93.112
9	7.8412	102.84	-93.026
9	7.8745	107.85	-91.951
9	7.9079	109.87	-91.951
9	7.9413	114.87	-91.491
9	7.9746	120.66	-90.603
9	8.008	125.38	-89.254
9	8.0414	130.75	-89.384
9	8.0747	134.38	-89.305
9	8.1081	140.49	-89.389
9	8.1415	145.28	-89.3
9	8.1748	151	-87.905
9	8.2082	155.72	-87.905
9	8.2416	161.3	-88.346
9	8.2749	165.85	-88.374
9	8.3083	170.9	-88.965
9	8.3417	175.02	-90.168
9	8.375	180.94	-90.468
9	8.4084	185.36	-90.37
9	8.4418	190.79	-90.603
9	8.4751	195.51	-91.277
9	8.5085	200.23	-90.603
9	8.5419	206.38	-91.684
9	8.5752	210.34	-91.277
9	8.6086	217.09	-91.951
9	8.642	221.13	-91.951
9	8.6753	228.55	-91.277
9	8.7087	231.25	-90.603
9	8.7421	236.64	-89.928
9	8.7754	241.21	-90.056
9	8.8088	246.69	-88.678
9	8.8422	250.13	-87.905
9	8.8755	256.87	-87.231
9	8.9089	258.89	-87.231
9	8.9423	262.94	-85.208
9	8.9756	268.09	-87.034
9	9.009	272.38	-85.208
9	9.0424	276.43	-83.859
9	9.0757	281.15	-84.534
9	9.1091	285.93	-84.344
9	9.1425	289.54	-84.231
9	9.1758	294.8	-83.897
9	9.2092	298.56	-84.266
9	9.2426	305.61	-83.212
9	9.2759	309.47	-83.859
9	9.3093	314.86	-84.534
9	9.3427	318.91	-85.208
9	9.376	324.64	-85.545
9	9.4094	327.68	-86.557
9	9.4428	332.23	-87.596
9	9.4761	336.78	-87.568
9	9.5095	341.16	-87.905
9	9.5429	346.42	-88.849
9	9.5762	350.47	-89.418
9	9.6096	356.13	-89.659
9	9.643	360.28	-89.758
9	9.6763	366.79	-89.928
9	9.7097	371.51	-89.254
9	9.7431	376.9	-89.254
9	9.7764	381.28	-88.917
9	9.8098	385.85	-87.486
9	9.8432	390.39	-87.231
9	9.8765	395.11	-87.231
9	9.9099	398.88	-86.692
9	9.9433	403.2	-85.882
9	9.9766	407.25	-85.882
9	10.01	412.64	-85.882
9	10.043	416.69	-84.534
9	10.077	421.41	-84.534
9	10.11	426.8	-83.185
9	10.143	430.85	-83.185
9	10.177	435.57	-83.185
9	10.21	440.29	-83.185
9	10.244	446.69	-83.522
9	10.277	450.07	-84.197
9	10.31	454.46	-84.93
9	10.344	459.29	-85.532
9	10.377	464.76	-85.187
9	10.41	468.01	-85.565
9	10.444	471.98	-86.557
9	10.477	476.23	-87.029
9	10.511	480.75	-87.231
9	10.544	485.33	-87.273
9	10.577	489.08	-87.299
9	10.611	495.06	-88.074
9	10.644	499.63	-87.905
10	4.2709	-498.36	53.702
10	4.3043	-493.29	53.622
10	4.3377	-487.43	52.549
10	4.371	-481.85	53.383
10	4.4044	-477.15	54.2
10	4.4378	-471.22	53.009
10	4.4711	-467.35	55.05
10	4.5045	-461.97	53.8
10	4.5379	-456.96	54.241
10	4.5712	-452.53	53.296
10	4.6046	-446.64	54.443
10	4.638	-442.24	54.227
10	4.6713	-437.85	53.72
10	4.7047	-434.98	55.724
10	4.7381	-430.45	54.628
10	4.7714	-424.6	53.066
10	4.8048	-420.82	53.702
10	4.8382	-417.45	53.702
10	4.8715	-411.98	51.881
10	4.9049	-408.01	52.353
10	4.9383	-403.29	52.353
10	4.9716	-397.76	49.925
10	5.005	-392.77	49.894
10	5.0384	-389.8	49.656
10	5.0717	-385.08	49.656
10	5.1051	-379.98	47.188
10	5.1385	-375.77	47.549
10	5.1718	-372.25	48.049
10	5.2052	-366.58	47.232
10	5.2386	-362.83	48.307
10	5.2719	-359.45	48.307
10	5.3053	-354.74	48.307
10	5.3387	-350.49	47.903
10	5.372	-345.29	49.656
10	5.4054	-340.41	47.563
[truncated: 9,768 more rows]
