# Supplementary material for: A universal function for capacity of bidirectional pedestrian streams: Filling the gaps in the literature
Source: PLoS One. 2018 Dec 19;13(12):e0208496. doi: 10.1371/journal.pone.0208496 (PMC6300270; doi:10.1371/journal.pone.0208496)
Supplement: S1 Data Set — Trajectories are divided into folders for the different experiments within the ZIP archive. Data relative to the own experiments are directly provided as a CSV file. Links are provided for data obtained from open database from third party researchers. (ZIP) [file pone.0208496.s001.zip › datasets/dataset_B/2_2_C.csv]

ped. #	time (s)	x (cm)	y (cm)
1	0.53387	-497.69	-66.327
1	0.56723	-493.64	-66.327
1	0.6006	-487.53	-68.162
1	0.63397	-484.2	-65.653
1	0.66733	-477.41	-66.505
1	0.7007	-472.6	-67.22
1	0.73407	-467.48	-67.406
1	0.76743	-462.69	-66.851
1	0.8008	-458.66	-65.335
1	0.83417	-452.74	-66.146
1	0.86753	-447.83	-65.321
1	0.9009	-442.4	-65.653
1	0.93427	-437.68	-67.676
1	0.96763	-432.69	-67.136
1	1.001	-428.24	-67.001
1	1.0344	-421.49	-65.653
1	1.0677	-417.45	-65.653
1	1.1011	-412.05	-65.653
1	1.1345	-406.66	-66.327
1	1.1678	-400.99	-66.462
1	1.2012	-394.93	-66.275
1	1.2346	-389.46	-65.99
1	1.2679	-383.3	-65.85
1	1.3013	-377.24	-66.398
1	1.3347	-371.35	-66.497
1	1.368	-365.4	-65.916
1	1.4014	-360.13	-62.281
1	1.4348	-354.06	-62.281
1	1.4681	-347.21	-63.474
1	1.5015	-342.6	-61.607
1	1.5349	-336.94	-62.333
1	1.5682	-331.81	-62.281
1	1.6016	-328.07	-61.399
1	1.635	-322.37	-61.607
1	1.6683	-317.57	-61.25
1	1.7017	-311.58	-60.933
1	1.7351	-305.98	-60.865
1	1.7684	-300.79	-60.258
1	1.8018	-294.94	-62.794
1	1.8352	-290.04	-62.191
1	1.8685	-284.88	-61.742
1	1.9019	-280.56	-62.281
1	1.9353	-273.82	-61.607
1	1.9686	-268.38	-62.672
1	2.002	-262.66	-62.848
1	2.0354	-257.66	-63.948
1	2.0687	-252.59	-64.254
1	2.1021	-247.25	-64.301
1	2.1355	-241.73	-64.356
1	2.1688	-236	-64.087
1	2.2022	-230.04	-64.411
1	2.2356	-224.65	-64.251
1	2.2689	-219.01	-64.504
1	2.3023	-212.85	-63.777
1	2.3357	-207	-62.856
1	2.369	-201.13	-62.552
1	2.4024	-193.93	-61.667
1	2.4358	-188.74	-61.839
1	2.4691	-184.86	-61.904
1	2.5025	-180.76	-59.584
1	2.5359	-175.23	-60.663
1	2.5692	-169.97	-59.584
1	2.6026	-165.25	-59.584
1	2.636	-159.18	-59.584
1	2.6693	-153.79	-60.258
1	2.7027	-147.68	-60.774
1	2.7361	-141.21	-62.075
1	2.7694	-136.21	-61.679
1	2.8028	-130.9	-62.44
1	2.8362	-125.56	-63.123
1	2.8695	-120.07	-62.956
1	2.9029	-114.82	-65.478
1	2.9363	-110.63	-65.653
1	2.9696	-105.37	-66.057
1	3.003	-101.19	-64.978
1	3.0364	-95.796	-64.978
1	3.0697	-90.402	-66.327
1	3.1031	-85.682	-65.653
1	3.1365	-80.287	-64.978
1	3.1698	-74.472	-66.902
1	3.2032	-69.228	-67.136
1	3.2366	-64.081	-66.57
1	3.2699	-59.72	-66.664
1	3.3033	-54.663	-66.327
1	3.3367	-49.943	-66.327
1	3.37	-44.386	-66.786
1	3.4034	-39.154	-64.978
1	3.4368	-35.108	-64.978
1	3.4701	-29.713	-64.978
1	3.5035	-24.993	-64.978
1	3.5369	-18.924	-66.327
1	3.5702	-14.878	-64.978
1	3.6036	-10.094	-67.525
1	3.637	-4.0889	-64.978
1	3.6703	0.84089	-67.43
1	3.7037	5.3515	-66.327
1	3.7371	9.7843	-67.212
1	3.7704	15.466	-67.001
1	3.8038	19.512	-67.676
1	3.8372	25.541	-67.959
1	3.8705	30.976	-69.024
1	3.9039	34.347	-69.024
1	3.9373	40.364	-72.137
1	3.9706	45.136	-71.722
1	4.004	48.373	-72.126
1	4.0374	55.251	-72.396
1	4.0707	60.106	-74.014
1	4.1041	65.366	-73.07
1	4.1375	70.76	-73.745
1	4.1708	74.806	-74.419
1	4.2042	79.526	-74.419
1	4.2376	83.573	-75.093
1	4.2709	88.967	-75.768
1	4.3043	93.687	-75.768
1	4.3377	99.082	-75.768
1	4.371	103.8	-75.768
1	4.4044	108.52	-75.768
1	4.4378	113.92	-75.768
1	4.4711	119.38	-77.034
1	4.5045	124.03	-75.768
1	4.5379	129.49	-75.97
1	4.5712	133.48	-75.842
1	4.6046	137.92	-76.981
1	4.638	142.91	-78.465
1	4.6713	148.98	-78.465
1	4.7047	153.03	-78.465
1	4.7381	156.74	-78.802
1	4.7714	161.79	-77.79
1	4.8048	166.51	-78.465
1	4.8382	171.91	-79.139
1	4.8715	176.09	-82.241
1	4.9049	180.97	-82.956
1	4.9383	185.73	-83.522
1	4.9716	191.9	-83.882
1	5.005	196.22	-84.155
1	5.0384	201.85	-84.669
1	5.0717	205.62	-83.185
1	5.1051	210.61	-83.994
1	5.1385	216.41	-83.859
1	5.1718	219.19	-83.751
1	5.2052	223.82	-84.942
1	5.2386	228.35	-84.661
1	5.2719	233.81	-85.478
1	5.3053	239.34	-84.534
1	5.3387	243.11	-85.954
1	5.372	247.77	-85.545
1	5.4054	253.5	-83.859
1	5.4388	259.44	-83.59
1	5.4721	262.94	-83.185
1	5.5055	267.25	-82.964
1	5.5389	273.46	-83.352
1	5.5722	277.44	-82.298
1	5.6056	285.19	-80.488
1	5.639	289.94	-80.285
1	5.6723	295.58	-82.646
1	5.7057	300.57	-79.544
1	5.7391	305.42	-81.162
1	5.7724	308.12	-81.162
1	5.8058	314.46	-82.646
1	5.8392	319.58	-81.162
1	5.8725	323.36	-84.399
1	5.9059	328.35	-81.836
1	5.9393	331.72	-82.511
1	5.9726	339.81	-83.185
1	6.006	343.86	-83.859
1	6.0394	349.25	-83.859
1	6.0727	353.97	-83.859
1	6.1061	358.69	-85.208
1	6.1395	362.89	-85.819
1	6.1728	369.48	-85.208
1	6.2062	373.53	-85.208
1	6.2396	378.59	-84.871
1	6.2729	382.5	-85.67
1	6.3063	386.34	-86.557
1	6.3397	390.76	-86.722
1	6.373	397.05	-86.436
1	6.4064	402.52	-83.859
1	6.4398	407.25	-83.859
1	6.4731	412.64	-83.859
1	6.5065	416.69	-83.859
1	6.5399	422.76	-83.185
1	6.5732	427.48	-83.859
1	6.6066	431.52	-83.859
1	6.64	436.92	-83.859
1	6.6733	441.5	-84.803
1	6.7067	446.36	-83.859
1	6.7401	449.73	-85.208
1	6.7734	453.1	-85.208
1	6.8068	457.51	-85.522
1	6.8402	462.34	-86.624
1	6.8735	467.93	-87.905
1	6.9069	471.85	-88.31
1	6.9403	476.7	-87.905
1	6.9736	481.04	-89.527
1	7.007	485.33	-89.659
1	7.0404	491.54	-89.928
1	7.0737	496.93	-91.277
2	0.53387	-496.34	33.472
2	0.56723	-491.62	33.472
2	0.6006	-486.23	33.472
2	0.63397	-481.51	33.472
2	0.66733	-476.11	34.146
2	0.7007	-470.72	34.146
2	0.73407	-465.96	34.662
2	0.76743	-460.6	34.821
2	0.8008	-454.53	35.495
2	0.83417	-449.81	35.495
2	0.86753	-444.42	35.495
2	0.9009	-439.02	36.169
2	0.93427	-433.63	36.169
2	0.96763	-428.24	36.844
2	1.001	-422.84	36.844
2	1.0344	-417.45	36.844
2	1.0677	-412.05	36.169
2	1.1011	-406.66	35.495
2	1.1345	-401.26	35.495
2	1.1678	-395.87	34.146
2	1.2012	-390.47	34.146
2	1.2346	-385.51	33.194
2	1.2679	-379.68	33.472
2	1.3013	-373.62	32.123
2	1.3347	-367.55	31.449
2	1.368	-362.15	30.775
2	1.4014	-356.76	30.1
2	1.4348	-351.36	29.426
2	1.4681	-345.97	29.426
2	1.5015	-340.77	30.219
2	1.5349	-335.85	30.775
2	1.5682	-329.79	30.775
2	1.6016	-324.39	30.775
2	1.635	-319	32.123
2	1.6683	-312.93	32.123
2	1.7017	-308.21	32.798
2	1.7351	-302.81	34.146
2	1.7684	-297.42	34.146
2	1.8018	-291.73	34.092
2	1.8352	-285.42	34.416
2	1.8685	-280.39	35.111
2	1.9019	-274.49	37.518
2	1.9353	-269.77	37.518
2	1.9686	-267.43	37.675
2	2.002	-262.55	36.476
2	2.0354	-253.56	37.429
2	2.0687	-248.63	37.368
2	2.1021	-242.9	36.014
2	2.1355	-237.27	37.788
2	2.1688	-231.27	37.663
2	2.2022	-227.63	35.832
2	2.2356	-221.48	36.021
2	2.2689	-215.15	36.844
2	2.3023	-210.63	36.102
2	2.3357	-204.23	36.439
2	2.369	-198.99	35.625
2	2.4024	-193.27	33.124
2	2.4358	-188.18	35.495
2	2.4691	-182.11	36.169
2	2.5025	-176.04	36.844
2	2.5359	-171.43	37.227
2	2.5692	-165.87	37.933
2	2.6026	-160.53	38.192
2	2.636	-155.14	38.867
2	2.6693	-149.07	39.541
2	2.7027	-144.35	40.215
2	2.7361	-138.28	41.564
2	2.7694	-132.88	41.564
2	2.8028	-127.65	42.342
2	2.8362	-122.61	42.952
2	2.8695	-115.76	44.126
2	2.9029	-110.43	45.003
2	2.9363	-105.16	45.221
2	2.9696	-101.14	43.883
2	3.003	-96.471	43.587
2	3.0364	-90.284	43.684
2	3.0697	-85.15	42.888
2	3.1031	-80.337	43.061
2	3.1365	-75.179	43.138
2	3.1698	-69.728	42.591
2	3.2032	-64.804	42.469
2	3.2366	-58.978	43.047
2	3.2699	-54.528	43.182
2	3.3033	-49.224	43.024
2	3.3367	-44.031	42.621
2	3.37	-38.479	42.913
2	3.4034	-32.837	43.022
2	3.4368	-27.32	42.906
2	3.4701	-21.621	44.935
2	3.5035	-16.901	45.61
2	3.5369	-11.776	47.498
2	3.5702	-7.4605	46.958
2	3.6036	-1.7379	47.687
2	3.637	3.8153	47.71
2	3.6703	10.059	48.575
2	3.7037	14.358	47.374
2	3.7371	20.186	50.33
2	3.7704	25.042	49.925
2	3.8038	29.316	49.863
2	3.8372	36.019	50.293
2	3.8705	40.354	49.884
2	3.9039	46.113	50.074
2	3.9373	50.738	50.641
2	3.9706	55.251	50.33
2	4.004	59.297	50.33
2	4.0374	64.826	48.577
2	4.0707	68.737	48.981
2	4.1041	72.187	47.244
2	4.1375	77.504	46.958
2	4.1708	83.573	46.958
2	4.2042	87.618	46.284
2	4.2376	92.885	46.435
2	4.2709	98.407	45.61
2	4.3043	105.15	44.935
2	4.3377	108.52	44.935
2	4.371	115.27	44.261
2	4.4044	119.99	43.587
2	4.4378	124.03	44.261
2	4.4711	130.78	43.587
2	4.5045	134.15	43.587
2	4.5379	138.89	43.122
2	4.5712	144.26	43.587
2	4.6046	148.31	44.261
2	4.638	154.38	44.261
2	4.6713	160	43.843
2	4.7047	163.82	44.935
2	4.7381	169.88	45.61
2	4.7714	174.6	45.61
2	4.8048	179.84	46.743
2	4.8382	183.89	46.388
2	4.8715	189.64	47.104
2	4.9049	194.54	47.454
2	4.9383	199.56	48.307
2	4.9716	203.89	46.757
2	5.005	209.67	48.307
2	5.0384	214.18	46.705
2	5.0717	217.76	46.958
2	5.1051	220.46	46.284
2	5.1385	227.97	46.157
2	5.1718	231.92	45.61
2	5.2052	236.67	45.805
2	5.2386	243.58	43.706
2	5.2719	248.19	44.152
2	5.3053	253.5	45.61
2	5.3387	258.55	45.367
2	5.372	262.5	46.886
2	5.4054	269.07	46.409
2	5.4388	275.54	48.145
2	5.4721	280.47	48.307
2	5.5055	284.33	47.842
2	5.5389	291.26	49.656
2	5.5722	293.96	49.656
2	5.6056	300.34	49.863
2	5.639	304.75	51.004
2	5.6723	310.82	51.679
2	5.7057	314.61	51.104
2	5.7391	320.74	50.748
2	5.7724	326.03	52.593
2	5.8058	331.05	55.05
2	5.8392	336.44	55.05
2	5.8725	341.84	55.05
2	5.9059	347.9	55.05
2	5.9393	352.63	55.05
2	5.9726	356.67	54.376
2	6.006	362.74	54.376
2	6.0394	366.79	53.702
2	6.0727	372.32	53.297
2	6.1061	376.11	52.829
2	6.1395	381.62	53.702
2	6.1728	386.34	53.027
2	6.2062	390.05	52.016
2	6.2396	396.41	52.237
2	6.2729	400.1	50.869
2	6.3063	405.22	51.679
2	6.3397	411.29	51.679
2	6.373	416.69	51.679
2	6.4064	421.5	52.48
2	6.4398	426.8	52.353
2	6.4731	432.19	53.027
2	6.5065	435.57	53.702
2	6.5399	440.96	54.376
2	6.5732	445.68	54.376
2	6.6066	449.73	55.724
2	6.64	452.43	55.724
2	6.6733	459.17	55.724
2	6.7067	463.55	56.736
2	6.7401	468.61	57.073
2	6.7734	473.33	58.422
2	6.8068	476.63	57.95
2	6.8402	483.05	59.018
2	6.8735	488.16	59.77
2	6.9069	492.88	59.77
2	6.9403	498.28	59.77
3	1.4681	-499.71	-27.891
3	1.5015	-494.99	-27.891
3	1.5349	-490.27	-27.891
3	1.5682	-484.88	-27.217
3	1.6016	-479.48	-26.542
3	1.635	-474.09	-26.542
3	1.6683	-468.69	-26.542
3	1.7017	-463.97	-26.542
3	1.7351	-458.04	-25.463
3	1.7684	-453.93	-24.991
3	1.8018	-447.12	-23.845
3	1.8352	-441.21	-23.131
3	1.8685	-436.33	-22.496
3	1.9019	-430.93	-21.148
3	1.9353	-424.86	-21.148
3	1.9686	-420.14	-21.148
3	2.002	-413.84	-20.751
3	2.0354	-408.01	-20.474
3	2.0687	-402.61	-20.474
3	2.1021	-396.54	-19.799
3	2.1355	-390.47	-20.474
3	2.1688	-384.4	-20.474
3	2.2022	-378.34	-20.474
3	2.2356	-372.94	-20.474
3	2.2689	-366.87	-20.474
3	2.3023	-361.48	-21.148
3	2.3357	-356.29	-21.215
3	2.369	-349.34	-21.148
3	2.4024	-343.27	-20.474
3	2.4358	-337.88	-20.474
3	2.4691	-332.35	-19.395
3	2.5025	-327.14	-19.384
3	2.5359	-321.74	-19.241
3	2.5692	-316.23	-18.653
3	2.6026	-310.9	-18.451
3	2.636	-304.83	-18.451
3	2.6693	-298.77	-17.102
3	2.7027	-293.37	-17.102
3	2.7361	-286.63	-17.102
3	2.7694	-281.91	-17.102
3	2.8028	-275.84	-17.102
3	2.8362	-270.44	-17.102
3	2.8695	-263.7	-17.776
3	2.9029	-258.31	-17.776
3	2.9363	-252.91	-18.451
3	2.9696	-246.84	-18.451
3	3.003	-240.78	-19.799
3	3.0364	-235.38	-21.148
3	3.0697	-228.64	-21.822
3	3.1031	-222.57	-23.171
3	3.1365	-216.84	-24.857
3	3.1698	-211.1	-25.194
3	3.2032	-205.71	-27.217
3	3.2366	-200.32	-28.565
3	3.2699	-193.57	-29.914
3	3.3033	-188.18	-31.263
3	3.3367	-182.78	-31.937
3	3.37	-177.39	-32.611
3	3.4034	-171.64	-33.365
3	3.4368	-165.93	-34.634
3	3.4701	-159.86	-35.983
3	3.5035	-154.46	-37.331
3	3.5369	-149.07	-37.331
3	3.5702	-143.67	-38.68
3	3.6036	-136.93	-38.68
3	3.637	-131.54	-39.354
3	3.6703	-126.14	-40.029
3	3.7037	-120.07	-41.377
3	3.7371	-114.68	-42.052
3	3.7704	-109.96	-43.4
3	3.8038	-105.24	-45.423
3	3.8372	-99.842	-46.772
3	3.8705	-93.773	-48.121
3	3.9039	-87.704	-49.469
3	3.9373	-82.984	-50.818
3	3.9706	-76.915	-53.515
3	4.004	-72.869	-54.864
3	4.0374	-68.149	-56.212
3	4.0707	-62.755	-58.235
3	4.1041	-57.36	-60.258
3	4.1375	-53.989	-61.607
3	4.1708	-48.054	-61.877
3	4.2042	-43.604	-63.09
3	4.2376	-37.805	-64.304
3	4.2709	-33.085	-65.653
3	4.3043	-28.047	-66.406
3	4.3377	-22.97	-67.001
3	4.371	-18.384	-67.945
3	4.4044	-14.204	-68.35
3	4.4378	-8.8092	-68.35
3	4.4711	-2.4032	-70.036
3	4.5045	1.3056	-69.699
3	4.5379	5.3515	-69.024
3	4.5712	11.016	-68.889
3	4.6046	15.466	-68.35
3	4.638	20.861	-68.35
3	4.6713	24.907	-68.35
3	4.7047	30.848	-68.933
3	4.7381	36.37	-70.373
3	4.7714	40.416	-69.699
3	4.8048	46.485	-70.373
3	4.8382	49.856	-71.047
3	4.8715	55.925	-71.047
3	4.9049	59.971	-72.396
3	4.9383	65.366	-72.396
3	4.9716	70.086	-73.07
3	5.005	74.806	-74.419
3	5.0384	80.201	-75.093
3	5.0717	84.643	-76.006
3	5.1051	88.967	-76.442
3	5.1385	93.013	-76.442
3	5.1718	99.082	-77.79
3	5.2052	103.13	-77.79
3	5.2386	107.17	-77.79
3	5.2719	112.57	-77.79
3	5.3053	117.29	-77.79
3	5.3387	121.37	-77.949
3	5.372	126.06	-77.79
3	5.4054	131.45	-77.79
3	5.4388	135.5	-77.79
3	5.4721	140.22	-77.79
3	5.5055	145.61	-76.442
3	5.5389	151	-76.442
3	5.5722	154.38	-75.768
3	5.6056	160.44	-75.093
3	5.639	163.82	-75.093
3	5.6723	169.88	-75.093
3	5.7057	174.6	-75.093
3	5.7391	179.33	-75.093
3	5.7724	184.72	-75.093
3	5.8058	189.44	-75.093
3	5.8392	194.84	-75.093
3	5.8725	198.88	-76.442
3	5.9059	203.6	-76.442
3	5.9393	207.65	-76.442
3	5.9726	213.04	-77.79
3	6.006	217.09	-77.79
3	6.0394	222.48	-78.465
3	6.0727	227.2	-78.465
3	6.1061	231.92	-79.139
3	6.1395	235.97	-79.139
3	6.1728	239.75	-79.948
3	6.2062	245.53	-79.338
3	6.2396	251.48	-78.465
3	6.2729	254.71	-78.869
3	6.3063	259.5	-78.263
3	6.3397	262.94	-78.465
3	6.373	269.68	-77.79
3	6.4064	273.33	-78.33
3	6.4398	279.13	-77.116
3	6.4731	282.5	-76.442
3	6.5065	288.57	-76.442
3	6.5399	293.29	-75.093
3	6.5732	299.96	-75.296
3	6.6066	304.75	-75.093
3	6.64	310.14	-75.093
3	6.6733	316.21	-75.768
3	6.7067	320.93	-75.768
3	6.7401	325.42	-76.045
3	6.7734	330.37	-76.442
3	6.8068	335.77	-77.116
3	6.8402	340.49	-77.79
3	6.8735	344.53	-77.79
3	6.9069	349.93	-79.139
3	6.9403	354.65	-80.488
3	6.9736	359.37	-80.488
3	7.007	363.42	-80.488
3	7.0404	370.16	-81.162
3	7.0737	373.53	-80.488
3	7.1071	377.57	-80.488
3	7.1405	382.97	-80.488
3	7.1738	388.36	-80.488
3	7.2072	392.41	-80.488
3	7.2406	397.81	-80.488
3	7.2739	400.5	-80.488
3	7.3073	405.22	-80.488
3	7.3407	409.94	-79.139
3	7.374	414.66	-79.139
3	7.4074	419.38	-77.79
3	7.4408	424.78	-77.79
3	7.4741	429.5	-77.79
3	7.5075	433.54	-77.79
3	7.5409	438.33	-77.588
3	7.5742	443.66	-77.79
3	7.6076	448.38	-77.79
3	7.641	450.4	-77.79
3	7.6743	457.14	-79.139
3	7.7077	461.19	-79.139
3	7.7411	465.24	-79.139
3	7.7744	468.61	-79.814
3	7.8078	473.33	-79.814
3	7.8412	478.12	-80.285
3	7.8745	483.44	-81.162
3	7.9079	488.16	-81.836
3	7.9413	492.88	-81.836
3	7.9746	497.6	-81.836
4	1.8018	-496.04	51.598
4	1.8352	-490.11	52.405
4	1.8685	-484.51	52.56
4	1.9019	-477.2	51.73
4	1.9353	-471.39	52.353
4	1.9686	-466	52.353
4	2.002	-459.25	51.679
4	2.0354	-453.86	51.004
4	2.0687	-447.12	51.004
4	2.1021	-440.37	49.656
4	2.1355	-433.97	48.644
4	2.1688	-427.56	48.307
4	2.2022	-422.27	48.151
4	2.2356	-417.31	47.228
4	2.2689	-412.05	46.958
4	2.3023	-406.66	46.958
4	2.3357	-401.94	46.958
4	2.369	-395.87	46.958
4	2.4024	-392.16	46.621
4	2.4358	-386.87	46.102
4	2.4691	-381.71	46.284
4	2.5025	-376.36	45.493
4	2.5359	-371	46.176
4	2.5692	-366.06	45.205
4	2.6026	-359.27	45.355
4	2.636	-354.18	45.134
4	2.6693	-349.34	44.935
4	2.7027	-345.29	45.61
4	2.7361	-338.19	45.099
4	2.7694	-333.16	44.935
4	2.8028	-328.23	44.447
4	2.8362	-323.72	44.261
4	2.8695	-316.97	42.913
4	2.9029	-312.25	42.913
4	2.9363	-307.33	42.171
4	2.9696	-301.87	41.429
4	3.003	-296.64	40.371
4	3.0364	-291.01	39.204
4	3.0697	-285.62	38.529
4	3.1031	-279.88	36.844
4	3.1365	-275.1	36.372
4	3.1698	-269.5	35.36
4	3.2032	-265.05	34.821
4	3.2366	-259.32	34.483
4	3.2699	-254.42	33.931
4	3.3033	-249.54	33.472
4	3.3367	-244.82	33.472
4	3.37	-239.76	33.135
4	3.4034	-235.25	33.202
4	3.4368	-229.99	32.798
4	3.4701	-225.26	32.798
4	3.5035	-220.54	32.798
4	3.5369	-215.82	32.798
4	3.5702	-210.43	32.798
4	3.6036	-206.38	33.472
4	3.637	-200.99	33.472
4	3.6703	-195.6	33.472
4	3.7037	-190.2	33.472
4	3.7371	-184.81	33.472
4	3.7704	-179.41	33.472
4	3.8038	-174.02	33.472
4	3.8372	-169.3	33.472
4	3.8705	-162.55	33.472
4	3.9039	-157.83	32.798
4	3.9373	-152.44	32.798
4	3.9706	-147.72	32.123
4	4.004	-143	32.123
4	4.0374	-137.6	31.449
4	4.0707	-132.61	31.314
4	4.1041	-128.16	30.775
4	4.1375	-124.12	29.426
4	4.1708	-118.59	29.022
4	4.2042	-114	28.078
4	4.2376	-109.96	28.752
4	4.2709	-105.78	28.482
4	4.3043	-101.86	28.078
4	4.3377	-97.819	28.078
4	4.371	-93.773	28.078
4	4.4044	-91.076	28.078
4	4.4378	-87.03	28.078
4	4.4711	-82.984	29.426
4	4.5045	-80.287	28.078
4	4.5379	-74.892	28.752
4	4.5712	-71.997	28.871
4	4.6046	-68.149	28.078
4	4.638	-64.466	28.959
4	4.6713	-60.732	30.1
4	4.7047	-57.225	30.37
4	4.7381	-52.64	30.775
4	4.7714	-49.268	32.123
4	4.8048	-44.885	32.461
4	4.8382	-40.907	32.663
4	4.8715	-36.793	34.483
4	4.9049	-33.085	34.821
4	4.9383	-29.039	34.821
4	4.9716	-24.48	34.605
4	5.005	-20.407	35.225
4	5.0384	-15.687	35.9
4	5.0717	-11.507	34.146
4	5.1051	-6.7862	34.821
4	5.1385	-2.066	34.821
4	5.1718	1.9799	34.146
4	5.2052	7.7116	34.483
4	5.2386	12.769	32.798
4	5.2719	16.815	33.472
4	5.3053	22.209	32.123
4	5.3387	26.93	32.798
4	5.372	32.324	32.798
4	5.4054	37.449	32.258
4	5.4388	43.165	31.864
4	5.4721	47.496	32.461
4	5.5055	52.014	33.067
4	5.5389	56.6	33.472
4	5.5722	61.32	33.472
4	5.6056	66.429	34.069
4	5.639	71.3	34.551
4	5.6723	75.481	34.821
4	5.7057	80.605	35.63
4	5.7391	84.866	35.841
4	5.7724	88.293	36.169
4	5.8058	94.362	36.844
4	5.8392	98.407	37.518
4	5.8725	102.86	38.327
4	5.9059	107.17	38.867
4	5.9393	111.22	39.541
4	5.9726	116.88	40.08
4	6.006	120.44	39.147
4	6.0394	126.06	40.215
4	6.0727	130.1	40.889
4	6.1061	134.82	41.564
4	6.1395	139.54	40.889
4	6.1728	144.14	40.691
4	6.2062	148.98	40.215
4	6.2396	153.3	40.35
4	6.2729	158.42	40.215
4	6.3063	163.48	39.878
4	6.3397	167.73	39.946
4	6.373	173.93	38.867
4	6.4064	177.98	39.541
4	6.4398	182.7	39.541
4	6.4731	189.44	40.215
4	6.5065	193.49	40.889
4	6.5399	198.85	41.186
4	6.5732	203.6	41.564
4	6.6066	209	42.913
4	6.64	212.96	43.27
4	6.6733	217.76	43.587
4	6.7067	221.81	44.261
4	6.7401	227.88	44.261
4	6.7734	231.25	44.261
4	6.8068	236.64	45.61
4	6.8402	241.36	46.284
4	6.8735	246.08	46.958
4	6.9069	251.43	47.218
4	6.9403	255.86	47.97
4	6.9736	260.92	48.981
4	7.007	264.15	47.902
4	7.0404	270.43	49.184
4	7.0737	275.75	49.656
4	7.1071	279.8	49.656
4	7.1405	284.52	49.656
4	7.1738	289.24	50.33
4	7.2072	293.29	49.656
4	7.2406	298.01	49.656
4	7.2739	301.38	50.33
4	7.3073	307.11	49.993
4	7.3407	310.82	49.656
4	7.374	314.86	49.656
4	7.4074	318.91	48.307
4	7.4408	323.63	47.633
4	7.4741	328.21	46.689
4	7.5075	332.67	46.824
4	7.5409	338.19	45.745
4	7.5742	341.84	46.284
4	7.6076	347.23	46.284
4	7.641	350.6	45.61
4	7.6743	355.32	46.284
4	7.7077	358.69	46.284
4	7.7411	363.82	47.093
4	7.7744	367.12	47.296
4	7.8078	371.51	47.633
4	7.8412	375.5	47.892
4	7.8745	379.6	48.981
4	7.9079	383.64	48.981
4	7.9413	388.1	49.791
4	7.9746	392.41	51.004
4	8.008	396.46	52.353
4	8.0414	401.85	53.702
4	8.0747	406.57	53.702
4	8.1081	410.89	54.915
4	8.1415	416.55	55.455
4	8.1748	421.41	55.724
4	8.2082	425.45	55.05
4	8.2416	429.5	55.05
4	8.2749	433.54	55.05
4	8.3083	438.6	54.713
4	8.3417	442.31	54.376
4	8.375	446.76	53.836
4	8.4084	450.4	53.027
4	8.4418	454.45	53.027
4	8.4751	459.03	50.656
4	8.5085	463.89	50.33
4	8.5419	467.93	48.981
4	8.5752	472.65	48.981
4	8.6086	478.72	47.633
4	8.642	482.1	47.633
4	8.6753	488.84	46.958
4	8.7087	493.56	46.958
4	8.7421	499.36	47.093
5	2.9029	-498.9	82.427
5	2.9363	-494.99	82.697
5	2.9696	-488.31	82.784
5	3.003	-484.64	82.532
5	3.0364	-478.74	82.9
5	3.0697	-473.42	83.372
5	3.1031	-468.02	84.046
5	3.1365	-462.23	84.613
5	3.1698	-456.42	85.225
5	3.2032	-453.19	85.394
5	3.2366	-447.79	85.394
5	3.2699	-443.07	84.72
5	3.3033	-437.68	84.046
5	3.3367	-433.63	83.372
5	3.37	-428.24	82.697
5	3.4034	-422.84	81.349
5	3.4368	-417.8	80.595
5	3.4701	-413.4	80
5	3.5035	-408.01	78.651
5	3.5369	-402.61	77.303
5	3.5702	-397.89	76.628
5	3.6036	-393.17	74.606
5	3.637	-387.1	73.931
5	3.6703	-383.06	72.582
5	3.7037	-378.34	72.582
5	3.7371	-372.27	71.234
5	3.7704	-368.22	70.56
5	3.8038	-362.15	69.211
5	3.8372	-358.11	69.211
5	3.8705	-353.98	68.18
5	3.9039	-349.34	67.188
5	3.9373	-343.27	66.514
5	3.9706	-338.21	64.828
5	4.004	-332.48	65.165
5	4.0374	-327.09	63.816
5	4.0707	-322.37	63.816
5	4.1041	-316.3	63.816
5	4.1375	-312.25	63.142
5	4.1708	-306.86	62.468
5	4.2042	-302.14	62.468
5	4.2376	-296.74	61.119
5	4.2709	-291.48	58.691
5	4.3043	-286.63	58.422
5	4.3377	-281.91	57.073
5	4.371	-276.51	55.724
5	4.4044	-271.79	54.376
5	4.4378	-265.73	53.702
5	4.4711	-260.28	52.519
5	4.5045	-255.61	51.004
5	4.5379	-250.22	48.981
5	4.5712	-244.82	48.981
5	4.6046	-239.14	48.102
5	4.638	-234.12	47.334
5	4.6713	-228.3	45.273
5	4.7047	-223.92	44.935
5	4.7381	-219.16	44.42
5	4.7714	-215.15	44.935
5	4.8048	-209.76	44.935
5	4.8382	-205.71	44.935
5	4.8715	-200.32	44.935
5	4.9049	-194.92	44.935
5	4.9383	-189.06	44.689
5	4.9716	-184.61	46.165
5	5.005	-180.09	46.958
5	5.0384	-174.69	48.307
5	5.0717	-170.1	47.797
5	5.1051	-165.25	48.981
5	5.1385	-159.86	49.656
5	5.1718	-156.15	49.993
5	5.2052	-151.76	49.656
5	5.2386	-146.27	49.137
5	5.2719	-141.42	49.837
5	5.3053	-136.93	50.33
5	5.3387	-132.21	49.656
5	5.372	-127.15	47.97
5	5.4054	-122.77	48.307
5	5.4388	-118.18	47.902
5	5.4721	-112.89	46.006
5	5.5055	-108.88	45.745
5	5.5389	-104.04	44.365
5	5.5722	-98.831	43.25
5	5.6056	-94.448	42.913
5	5.639	-89.727	41.564
5	5.6723	-83.97	41.097
5	5.7057	-79.68	41.766
5	5.7391	-74.218	42.238
5	5.7724	-70.172	42.238
5	5.8058	-62.755	42.913
5	5.8392	-59.383	42.913
5	5.8725	-54.663	42.238
5	5.9059	-50.617	43.587
5	5.9393	-45.897	43.587
5	5.9726	-40.097	44.126
5	6.006	-35.782	44.261
5	6.0394	-31.062	44.935
5	6.0727	-25.667	45.61
5	6.1061	-20.947	45.61
5	6.1395	-17.238	46.621
5	6.1728	-11.844	47.296
5	6.2062	-7.1234	47.296
5	6.2396	-1.2569	47.228
5	6.2729	2.6542	47.633
5	6.3063	7.1047	47.093
5	6.3397	11.758	47.296
5	6.373	16.659	47.529
5	6.4064	21.496	47.117
5	6.4398	24.502	47.093
5	6.4731	31.583	46.082
5	6.5065	34.821	45.756
5	6.5399	39.871	45.636
5	6.5732	44.773	46.077
5	6.6066	49.856	45.61
5	6.64	54.214	46.077
5	6.6733	59.507	46.671
5	6.7067	63.343	46.958
5	6.7401	68.841	47.788
5	6.7734	73.458	48.307
5	6.8068	78.178	48.307
5	6.8402	82.898	48.981
5	6.8735	87.618	49.656
5	6.9069	92.339	50.33
5	6.9403	97.059	50.33
5	6.9736	101.78	51.679
5	7.007	106.5	52.353
5	7.0404	112.16	53.162
5	7.0737	117.29	53.027
5	7.1071	121.33	53.702
5	7.1405	125.79	53.836
5	7.1738	132.39	55.859
5	7.2072	136.17	55.05
5	7.2406	142.91	54.376
5	7.2739	146.28	54.376
5	7.3073	151	54.376
5	7.3407	155.05	54.376
5	7.374	159.77	53.702
5	7.4074	164.29	52.234
5	7.4408	169.21	52.353
5	7.4741	173.26	51.679
5	7.5075	177.3	51.004
5	7.5409	182.02	50.33
5	7.5742	186.74	48.981
5	7.6076	192.47	48.644
5	7.641	196.18	48.981
5	7.6743	202.25	48.307
5	7.7077	206.3	48.981
5	7.7411	211.69	48.981
5	7.7744	216.41	48.981
5	7.8078	221.81	48.981
5	7.8412	225.18	48.981
5	7.8745	230.74	48.549
5	7.9079	235.29	49.656
5	7.9413	240.69	50.33
5	7.9746	245.41	51.679
5	8.008	250.13	52.353
5	8.0414	255.86	52.69
5	8.0747	260.92	54.376
5	8.1081	265.98	55.387
5	8.1415	269.71	55.18
5	8.1748	275.75	55.724
5	8.2082	279.8	54.376
5	8.2416	285.19	54.376
5	8.2749	289.24	54.376
5	8.3083	293.15	52.083
5	8.3417	297.33	52.353
5	8.375	301.38	51.679
5	8.4084	304.99	50.727
5	8.4418	309.47	50.33
5	8.4751	314.19	48.981
5	8.5085	317.56	47.633
5	8.5419	322.56	46.046
5	8.5752	326.33	44.261
5	8.6086	331.05	42.913
5	8.642	335.43	42.575
5	8.6753	341.16	42.238
5	8.7087	344.81	42
5	8.7421	349.79	41.968
5	8.7754	353.7	41.699
5	8.8088	358.02	42.238
5	8.8422	361.39	41.564
5	8.8755	366.22	41.408
5	8.9089	369.82	41.227
5	8.9423	374.2	41.564
5	8.9756	379.6	42.238
5	9.009	383.64	42.913
5	9.0424	387.58	43.506
5	9.0757	391.74	44.261
5	9.1091	397.81	44.935
5	9.1425	401.18	44.261
5	9.1758	406.57	43.587
5	9.2092	410.62	43.587
5	9.2426	414.66	42.913
5	9.2759	418.79	42.556
5	9.3093	422.33	42.207
5	9.3427	426.8	42.238
5	9.376	430.17	41.564
5	9.4094	435.57	40.889
5	9.4428	438.94	40.889
5	9.4761	443.66	40.215
5	9.5095	447.7	39.541
5	9.5429	451.08	37.518
5	9.5762	457.82	37.518
5	9.6096	461.72	35.805
5	9.643	465.73	36.403
5	9.6763	470.63	36.844
5	9.7097	476.03	36.169
5	9.7431	482.1	37.518
5	9.7764	486.14	37.518
5	9.8098	490.86	37.518
5	9.8432	494.91	37.518
5	9.8765	499.63	38.192
6	3.3367	-499.71	-60.933
6	3.37	-494.32	-59.584
6	3.4034	-489.6	-59.584
6	3.4368	-484.88	-58.235
6	3.4701	-480.56	-58.37
6	3.5035	-475.44	-57.561
6	3.5369	-470.04	-56.887
6	3.5702	-466	-56.887
6	3.6036	-461.28	-56.212
6	3.637	-457.23	-56.212
6	3.6703	-453.19	-56.212
6	3.7037	-449.14	-56.212
6	3.7371	-444.42	-56.887
6	3.7704	-440.51	-56.617
6	3.8038	-434.98	-58.235
6	3.8372	-430.6	-57.898
6	3.8705	-425.54	-58.235
6	3.9039	-420.55	-59.449
6	3.9373	-415.29	-59.989
6	3.9706	-410.7	-60.933
6	4.004	-405.98	-60.933
6	4.0374	-401.26	-61.607
6	4.0707	-396.54	-62.281
6	4.1041	-392.09	-62.146
6	4.1375	-387.78	-62.281
6	4.1708	-383.06	-62.281
6	4.2042	-379.01	-62.281
6	4.2376	-375.64	-61.607
6	4.2709	-371.59	-61.607
6	4.3043	-366.87	-60.933
6	4.3377	-362.83	-60.933
6	4.371	-358.11	-60.933
6	4.4044	-353.39	-59.584
6	4.4378	-348.67	-59.584
6	4.4711	-344.21	-58.775
6	4.5045	-339.9	-59.584
6	4.5379	-335.18	-58.91
6	4.5712	-330.46	-58.235
6	4.6046	-326.41	-58.235
6	4.638	-322.37	-58.235
6	4.6713	-318.32	-59.584
6	4.7047	-313.6	-59.584
6	4.7381	-308.88	-59.584
6	4.7714	-305.51	-59.584
6	4.8048	-300.79	-61.607
6	4.8382	-296.32	-62.773
6	4.8715	-291.9	-62.757
6	4.9049	-287.3	-63.63
6	4.9383	-283.59	-65.316
6	4.9716	-279.21	-66.327
6	5.005	-275.17	-66.327
6	5.0384	-271.12	-67.001
6	5.0717	-266.35	-67.792
6	5.1051	-262.62	-68.215
6	5.1385	-257.63	-68.35
6	5.1718	-253.25	-68.687
6	5.2052	-249.07	-69.092
6	5.2386	-244.11	-69.183
6	5.2719	-239.39	-69.183
6	5.3053	-234.55	-68.884
6	5.3387	-229.99	-68.35
6	5.372	-225.26	-68.35
6	5.4054	-220.54	-68.35
6	5.4388	-215.82	-67.676
6	5.4721	-211.78	-69.024
6	5.5055	-207.06	-69.024
6	5.5389	-203.01	-69.024
6	5.5722	-198.97	-69.699
6	5.6056	-193.57	-70.373
6	5.639	-188.85	-70.373
6	5.6723	-183.72	-72.156
6	5.7057	-179.41	-71.722
6	5.7391	-174.69	-72.396
6	5.7724	-169.3	-73.07
6	5.8058	-165.25	-73.07
6	5.8392	-159.86	-74.419
6	5.8725	-155.14	-74.419
6	5.9059	-150.42	-75.768
6	5.9393	-146.09	-76.006
6	5.9726	-140.98	-76.442
6	6.006	-135.58	-76.442
6	6.0394	-131.54	-76.442
6	6.0727	-127.49	-75.768
6	6.1061	-122.77	-75.768
6	6.1395	-118.72	-75.768
6	6.1728	-114	-75.768
6	6.2062	-109.28	-75.768
6	6.2396	-104.56	-75.768
6	6.2729	-99.244	-76.175
6	6.3063	-95.122	-74.419
6	6.3397	-89.727	-74.419
6	6.373	-84.619	-74.779
6	6.4064	-79.882	-75.228
6	6.4398	-74.892	-74.419
6	6.4731	-70.073	-73.999
6	6.5065	-65.452	-73.07
6	6.5399	-61.406	-73.07
6	6.5732	-56.686	-73.07
6	6.6066	-51.966	-73.07
6	6.64	-47.245	-74.419
6	6.6733	-42.323	-75.161
6	6.7067	-37.131	-74.419
6	6.7401	-33.085	-75.768
6	6.7734	-28.702	-76.105
6	6.8068	-22.653	-76.363
6	6.8402	-18.25	-77.116
6	6.8735	-12.855	-77.79
6	6.9069	-8.1349	-78.465
6	6.9403	-3.4146	-79.139
6	6.9736	1.3056	-79.814
6	7.007	6.0258	-79.814
6	7.0404	10.746	-79.814
6	7.0737	15.466	-79.814
6	7.1071	20.186	-80.488
6	7.1405	24.232	-79.814
6	7.1738	28.683	-79.679
6	7.2072	33.673	-79.139
6	7.2406	38.933	-78.869
6	7.2739	43.113	-78.465
6	7.3073	47.159	-77.79
6	7.3407	52.5	-78.168
6	7.374	56.6	-77.116
6	7.4074	61.994	-77.116
6	7.4408	66.04	-75.768
6	7.4741	71.502	-75.296
6	7.5075	75.481	-75.093
6	7.5409	80.875	-75.093
6	7.5742	86.27	-75.093
6	7.6076	90.99	-75.768
6	7.641	95.71	-75.768
6	7.6743	101.11	-75.093
6	7.7077	105.83	-75.768
6	7.7411	110.61	-75.97
6	7.7744	115.27	-75.768
6	7.8078	120.66	-77.116
6	7.8412	125.38	-77.116
6	7.8745	130.44	-77.453
6	7.9079	135.5	-78.465
6	7.9413	140.89	-78.465
6	7.9746	144.94	-78.465
6	8.008	150.33	-78.465
6	8.0414	155.72	-78.465
6	8.0747	159.91	-78.735
6	8.1081	165.84	-78.465
6	8.1415	170.56	-78.465
6	8.1748	175.95	-78.465
6	8.2082	180	-77.116
6	8.2416	185.06	-77.453
6	8.2749	189.44	-77.116
6	8.3083	194.84	-77.116
6	8.3417	200.23	-77.116
6	8.375	204.95	-75.768
6	8.4084	209.67	-75.093
6	8.4418	215.74	-74.419
6	8.4751	220.46	-74.419
6	8.5085	224.84	-74.082
6	8.5419	230.57	-73.745
6	8.5752	235.97	-73.745
6	8.6086	241.36	-73.745
6	8.642	244.81	-74.704
6	8.6753	250.8	-75.093
6	8.7087	254.18	-75.093
6	8.7421	259.17	-76.68
6	8.7754	263.62	-75.093
6	8.8088	268.74	-76.577
6	8.8422	273.19	-76.712
6	8.8755	279.13	-77.116
6	8.9089	283.85	-77.116
6	8.9423	287.89	-77.116
6	8.9756	293.29	-79.139
6	9.009	297.33	-79.139
6	9.0424	303.4	-79.139
6	9.0757	306.77	-78.465
6	9.1091	311.49	-78.465
6	9.1425	315.54	-77.116
6	9.1758	319.58	-77.116
6	9.2092	323.63	-77.116
6	9.2426	329.02	-76.442
6	9.2759	332.4	-76.442
6	9.3093	336.44	-75.093
6	9.3427	341.16	-75.768
6	9.376	345.21	-74.419
6	9.4094	349.93	-73.745
6	9.4428	353.97	-73.745
6	9.4761	358.69	-72.396
6	9.5095	363.42	-71.722
6	9.5429	368.13	-71.722
6	9.5762	372.86	-71.722
6	9.6096	376.9	-71.722
6	9.643	380.95	-71.722
6	9.6763	385.8	-71.991
6	9.7097	390.39	-72.396
6	9.7431	394.43	-73.07
6	9.7764	398.48	-73.07
6	9.8098	402.19	-74.082
6	9.8432	407.92	-74.419
6	9.8765	411.97	-75.093
6	9.9099	416.69	-75.768
6	9.9433	421.41	-77.79
6	9.9766	426.25	-78.663
6	10.01	430.85	-78.465
6	10.043	434.89	-79.139
6	10.077	440.25	-79.972
6	10.11	445.01	-80.488
6	10.143	449.05	-79.814
6	10.177	454.45	-79.814
6	10.21	457.82	-79.814
6	10.244	462.54	-79.814
6	10.277	465.91	-78.465
6	10.31	470.51	-77.07
6	10.344	475.35	-77.116
6	10.377	479.4	-76.442
6	10.41	484.79	-75.768
6	10.444	488.84	-74.419
6	10.477	493.56	-73.745
6	10.511	498.28	-72.396
7	3.8372	-499.71	34.146
7	3.8705	-494.32	34.146
7	3.9039	-490.27	34.146
7	3.9373	-485.55	34.146
7	3.9706	-480.83	33.472
7	4.004	-476.79	33.472
7	4.0374	-471.39	32.798
7	4.0707	-466	32.798
7	4.1041	-459.93	32.123
7	4.1375	-455.21	32.123
7	4.1708	-450.49	30.775
7	4.2042	-445.43	30.438
7	4.2376	-439.02	30.1
7	4.2709	-432.96	29.426
7	4.3043	-427.56	28.752
7	4.3377	-422.17	28.752
7	4.371	-417.45	28.752
7	4.4044	-412.73	29.426
7	4.4378	-408.01	29.426
7	4.4711	-401.26	30.1
7	4.5045	-398.57	30.1
7	4.5379	-391.82	30.1
7	4.5712	-386.43	30.1
7	4.6046	-380.36	31.449
7	4.638	-374.96	31.449
7	4.6713	-368.89	32.123
7	4.7047	-363.53	32.927
7	4.7381	-358.23	33.948
7	4.7714	-352.71	34.146
7	4.8048	-347.32	35.495
7	4.8382	-342.6	35.495
7	4.8715	-337.88	36.169
7	4.9049	-332.48	36.169
7	4.9383	-326.41	35.495
7	4.9716	-321.15	35.765
7	5.005	-316.3	35.495
7	5.0384	-310.23	34.821
7	5.0717	-304.83	34.821
7	5.1051	-298.09	34.146
7	5.1385	-293.37	33.472
7	5.1718	-287.3	32.798
7	5.2052	-281.91	32.798
7	5.2386	-276.51	32.123
7	5.2719	-270.44	32.798
7	5.3053	-264.38	32.123
7	5.3387	-260.46	33.067
7	5.372	-254.94	32.798
7	5.4054	-250.22	33.472
7	5.4388	-245.5	34.146
7	5.4721	-239.43	34.146
7	5.5055	-235.38	34.146
7	5.5389	-229.99	34.146
7	5.5722	-225.26	34.146
7	5.6056	-220.41	34.416
7	5.639	-215.15	34.821
7	5.6723	-209.76	35.495
7	5.7057	-204.8	35.773
7	5.7391	-198.97	37.518
7	5.7724	-194.92	38.192
7	5.8058	-188.85	38.192
7	5.8392	-185.48	38.192
7	5.8725	-180.09	38.192
7	5.9059	-176.04	39.541
7	5.9393	-171.32	39.541
7	5.9726	-167.54	39.406
7	6.006	-163.23	39.541
7	6.0394	-157.83	39.541
7	6.0727	-152.67	39.359
7	6.1061	-148.39	40.215
7	6.1395	-143	39.541
7	6.1728	-136.95	39.262
7	6.2062	-132.88	39.541
7	6.2396	-127.49	38.192
7	6.2729	-124.12	38.867
7	6.3063	-118.53	39.514
7	6.3397	-114.27	40.08
7	6.373	-109.28	39.541
7	6.4064	-105.91	40.889
7	6.4398	-101.19	40.889
7	6.4731	-97.145	40.889
7	6.5065	-91.75	41.564
7	6.5399	-87.704	42.238
7	6.5732	-82.984	42.913
7	6.6066	-76.241	43.587
7	6.64	-72.195	43.587
7	6.6733	-67.07	45.07
7	6.7067	-62.08	45.61
7	6.7401	-56.686	46.284
7	6.7734	-52.475	47.09
7	6.8068	-47.245	46.284
7	6.8402	-41.851	46.284
7	6.8735	-37.805	46.284
7	6.9069	-32.41	45.61
7	6.9403	-28.364	45.61
7	6.9736	-22.97	44.935
7	7.007	-18.25	44.261
7	7.0404	-13.529	43.587
7	7.0737	-9.4835	43.587
7	7.1071	-3.4146	42.238
7	7.1405	1.3056	40.889
7	7.1738	7.2396	40.485
7	7.2072	10.409	40.552
7	7.2406	16.141	39.541
7	7.2739	18.838	39.541
7	7.3073	24.156	39.274
7	7.3407	28.278	39.541
7	7.374	32.729	40.755
7	7.4074	37.449	40.755
7	7.4408	40.416	41.564
7	7.4741	45.811	40.889
7	7.5075	49.182	41.564
7	7.5409	53.228	41.564
7	7.5742	58.623	42.238
7	7.6076	62.986	42.318
7	7.641	68.198	43.317
7	7.6743	73.458	44.261
7	7.7077	78.178	44.935
7	7.7411	85.595	46.284
7	7.7744	89.641	46.958
7	7.8078	94.362	47.633
7	7.8412	99.082	47.633
7	7.8745	103.53	48.172
7	7.9079	108.93	47.498
7	7.9413	113.24	47.633
7	7.9746	117.96	48.307
7	8.008	122.68	47.633
7	8.0414	128.08	47.633
7	8.0747	132.8	46.284
7	8.1081	137.52	46.284
7	8.1415	142.57	45.947
7	8.1748	148.36	45.195
7	8.2082	153.03	44.935
7	8.2416	158.42	43.587
7	8.2749	162.47	44.261
7	8.3083	168.54	44.261
7	8.3417	172.45	44.531
7	8.375	176.97	45.273
7	8.4084	181.69	45.947
7	8.4418	185.73	45.947
7	8.4751	191.13	45.947
7	8.5085	195.51	46.284
7	8.5419	200.36	46.689
7	8.5752	204.41	47.363
7	8.6086	209.67	47.633
7	8.642	213.72	47.633
7	8.6753	218.84	48.172
7	8.7087	223.83	48.981
7	8.7421	229.22	48.981
7	8.7754	233.27	50.33
7	8.8088	237.99	50.33
7	8.8422	243.05	50.667
7	8.8755	247.43	50.33
7	8.9089	251.48	50.33
7	8.9423	256.2	49.656
7	8.9756	260.24	48.981
7	9.009	262.94	48.981
7	9.0424	267.66	48.981
7	9.0757	272.31	48.544
7	9.1091	276.97	47.363
7	9.1425	281.18	47.707
7	9.1758	286.54	48.307
7	9.2092	290.59	46.958
7	9.2426	297.33	46.958
7	9.2759	301.38	46.958
7	9.3093	306.77	46.958
7	9.3427	310.82	46.284
7	9.376	314.53	45.273
7	9.4094	318.91	44.935
7	9.4428	323.23	45.745
7	9.4761	327.94	45.745
7	9.5095	331.72	45.61
7	9.5429	336.44	44.935
7	9.5762	340.49	44.935
7	9.6096	345.88	44.935
7	9.643	349.25	44.935
7	9.6763	353.97	45.61
7	9.7097	358.02	45.61
7	9.7431	363.42	45.61
7	9.7764	367.46	45.61
7	9.8098	372.86	46.284
7	9.8432	376.23	46.284
7	9.8765	381.28	45.273
7	9.9099	385.67	44.935
7	9.9433	389.04	44.935
7	9.9766	393.76	44.935
7	10.01	398.07	44.126
7	10.043	402.52	44.935
7	10.077	405.76	43.317
7	10.11	409.27	42.913
7	10.143	413.65	42.575
7	10.177	418.71	41.564
7	10.21	422.76	40.889
7	10.244	427.48	39.541
7	10.277	432.19	38.867
7	10.31	436.24	38.192
7	10.344	440.96	38.192
7	10.377	445.01	38.192
7	10.41	449.73	37.518
7	10.444	452.43	38.192
7	10.477	458.43	36.641
7	10.511	461.87	36.844
7	10.544	466.58	38.192
7	10.577	469.28	38.192
7	10.611	473.67	38.529
7	10.644	478.05	38.192
7	10.677	483.38	39.069
7	10.711	485.47	39.541
7	10.744	491.87	40.552
7	10.777	494.84	40.417
8	3.9706	-497.69	85.394
8	4.004	-493.85	84.866
8	4.0374	-488.61	83.292
8	4.0707	-484.8	83.869
8	4.1041	-479.82	83.034
8	4.1375	-476.43	82.777
8	4.1708	-470	83.53
8	4.2042	-467.54	83.36
8	4.2376	-461.95	82.95
8	4.2709	-459.59	82.36
8	4.3043	-454.53	83.372
8	4.3377	-449.41	82.158
8	4.371	-444.39	81.658
8	4.4044	-438.44	81.552
8	4.4378	-434.98	82.023
8	4.4711	-429.65	81.603
8	4.5045	-424.24	79.703
8	4.5379	-421.49	80.674
8	4.5712	-416.77	80.674
8	4.6046	-412.05	80
8	4.638	-408.01	80
8	4.6713	-403.03	77.878
8	4.7047	-398.88	77.326
8	4.7381	-395.73	76.898
8	4.7714	-392.24	76.68
8	4.8048	-387.78	75.954
8	4.8382	-384.66	74.554
8	4.8715	-381.03	73.931
8	4.9049	-377.66	72.582
8	4.9383	-373.62	71.908
8	4.9716	-370.92	70.56
8	5.005	-366.46	69.287
8	5.0384	-363.09	68.485
8	5.0717	-359.79	66.851
8	5.1051	-356.76	66.514
8	5.1385	-354.74	66.514
8	5.1718	-350.01	64.491
8	5.2052	-347.32	64.491
8	5.2386	-344.41	64.128
8	5.2719	-340.57	63.142
8	5.3053	-337.2	61.793
8	5.3387	-333.16	61.119
8	5.372	-328.18	58.794
8	5.4054	-325.07	59.77
8	5.4388	-320.56	59.195
8	5.4721	-317.65	58.422
8	5.5055	-314.27	59.096
8	5.5389	-310.23	58.422
8	5.5722	-306.86	58.422
8	5.6056	-302.81	58.422
8	5.639	-299.44	57.748
8	5.6723	-296.41	58.759
8	5.7057	-292.7	57.748
8	5.7391	-288.65	57.748
8	5.7724	-285.95	57.748
8	5.8058	-281.23	57.073
8	5.8392	-277.86	57.073
8	5.8725	-273.14	57.073
8	5.9059	-269.77	56.399
8	5.9393	-265.21	56.295
8	5.9726	-261.17	54.809
8	6.006	-256.96	55.724
8	6.0394	-251.9	54.713
8	6.0727	-250.66	55.247
8	6.1061	-246.84	55.724
8	6.1395	-242.43	54.54
8	6.1728	-237.94	53.432
8	6.2062	-235.04	54.039
8	6.2396	-231.33	53.027
8	6.2729	-227.96	53.027
8	6.3063	-223.08	52.313
8	6.3397	-219.2	51.679
8	6.373	-215.15	51.679
8	6.4064	-211.1	51.679
8	6.4398	-207.73	51.679
8	6.4731	-203.35	51.342
8	6.5065	-199.64	50.33
8	6.5399	-196.27	49.656
8	6.5732	-191.55	48.981
8	6.6066	-188.18	48.307
8	6.64	-184.13	47.633
8	6.6733	-180.76	46.958
8	6.7067	-177.39	46.284
8	6.7401	-172.67	45.61
8	6.7734	-170.65	44.935
8	6.8068	-165.93	44.261
8	6.8402	-163.23	43.587
8	6.8735	-157.83	42.238
8	6.9069	-154.46	42.238
8	6.9403	-149.74	40.889
8	6.9736	-145.7	40.215
8	7.007	-142.06	40.08
8	7.0404	-137.52	39.34
8	7.0737	-133.15	38.327
8	7.1071	-129.18	39.204
8	7.1405	-125.26	38.504
8	7.1738	-120.75	38.192
8	7.2072	-117.04	39.204
8	7.2406	-112.11	38.597
8	7.2739	-108.61	38.192
8	7.3073	-103.89	38.867
8	7.3407	-99.842	38.867
8	7.374	-93.773	40.215
8	7.4074	-89.345	40.592
8	7.4408	-84.333	40.889
8	7.4741	-78.938	42.913
8	7.5075	-74.476	42.932
8	7.5409	-68.823	43.587
8	7.5742	-64.413	43.423
8	7.6076	-58.709	44.935
8	7.641	-54.663	44.935
8	7.6743	-49.943	45.61
8	7.7077	-45.897	45.61
8	7.7411	-40.502	45.61
8	7.7744	-36.404	45.869
8	7.8078	-32.002	45.878
8	7.8412	-28.166	46.403
8	7.8745	-23.648	46
8	7.9079	-19.674	46.005
8	7.9413	-14.204	44.935
8	7.9746	-9.2138	44.801
8	8.008	-5.4376	45.61
8	8.0414	-0.78655	45.471
8	8.0747	3.3285	44.935
8	8.1081	7.8021	45.133
8	8.1415	13.443	44.261
8	8.1748	17.489	43.587
8	8.2082	20.861	44.261
8	8.2416	26.93	44.935
8	8.2749	31.65	44.935
8	8.3083	36.707	45.947
8	8.3417	39.742	44.935
8	8.375	46.485	45.61
8	8.4084	50.531	46.284
8	8.4418	54.914	46.621
8	8.4751	60.187	46.446
8	8.5085	64.017	46.284
8	8.5419	68.737	46.958
8	8.5752	73.458	47.633
8	8.6086	79.526	48.307
8	8.642	84.247	48.981
8	8.6753	88.967	49.656
8	8.7087	93.687	49.656
8	8.7421	99.082	51.004
8	8.7754	103.13	50.33
8	8.8088	107.85	51.004
8	8.8422	112.16	50.195
8	8.8755	115.94	50.33
8	8.9089	119.31	50.33
8	8.9423	124.03	50.33
8	8.9756	128.16	50.124
8	9.009	132.12	50.33
8	9.0424	137.18	49.319
8	9.0757	140.89	48.981
8	9.1091	145.23	48.778
8	9.1425	149.66	48.307
8	9.1758	154.38	48.307
8	9.2092	158.42	48.307
8	9.2426	164.49	48.307
8	9.2759	167.86	47.633
8	9.3093	172.58	48.307
8	9.3427	177.3	48.307
8	9.376	182.7	48.307
8	9.4094	187.42	48.307
8	9.4428	191.46	48.307
8	9.4761	196.18	48.307
8	9.5095	199.56	48.307
8	9.5429	205.62	48.307
8	9.5762	209	48.981
8	9.6096	214.39	48.981
8	9.643	217.76	49.656
8	9.6763	223.16	49.656
8	9.7097	228.15	50.869
8	9.7431	233.94	51.004
8	9.7764	237.99	51.004
8	9.8098	242.71	51.004
8	9.8432	247.43	51.004
8	9.8765	252.83	50.33
8	9.9099	256.87	50.33
8	9.9433	260.92	50.33
8	9.9766	266.31	49.656
8	10.01	270.36	48.981
8	10.043	275.75	48.307
8	10.077	278.45	48.307
8	10.11	284.52	46.958
8	10.143	287.49	46.149
8	10.177	292.48	45.34
8	10.21	297.33	44.261
8	10.244	302.05	42.913
8	10.277	306.1	41.564
8	10.31	312.84	41.564
8	10.344	316.89	40.215
8	10.377	322.28	40.215
8	10.41	326.33	40.215
8	10.444	331.05	40.215
8	10.477	336.32	40.267
8	10.511	340.49	40.215
8	10.544	345.21	40.215
8	10.577	348.58	40.215
8	10.611	353.3	40.215
8	10.644	356.67	40.215
8	10.677	361.39	40.215
8	10.711	366.11	40.215
8	10.744	370.83	40.215
8	10.777	375.69	40.62
8	10.811	380.69	40.771
8	10.844	384.99	40.889
8	10.878	389.71	41.564
8	10.911	393.81	40.475
8	10.944	398.14	40.552
8	10.978	402.72	39.66
8	11.011	406.89	39.413
8	11.044	413.31	40.215
8	11.078	416.69	40.215
8	11.111	421.41	40.215
8	11.144	425.57	39.887
8	11.178	429.5	38.867
8	11.211	433.54	38.867
8	11.245	437.59	37.518
8	11.278	441.64	37.518
8	11.311	446.36	36.169
8	11.345	449.73	36.169
8	11.378	453.47	36.13
8	11.411	458.89	35.19
8	11.445	462.66	35.624
8	11.478	467.93	36.169
8	11.512	472.65	36.169
8	11.545	478.39	36.507
8	11.578	482.1	36.169
8	11.612	486.82	36.169
8	11.645	490.19	36.169
8	11.678	495.25	36.581
8	11.712	498.41	36.574
9	4.4378	-498.16	-25.048
9	4.4711	-493.93	-23.49
9	4.5045	-486.09	-23.575
9	4.5379	-480.25	-22.264
9	4.5712	-475.44	-21.822
9	4.6046	-469.3	-20.945
9	4.638	-465.46	-20.204
9	4.6713	-459.93	-21.148
9	4.7047	-455.55	-20.136
9	4.7381	-451.45	-20.173
9	4.7714	-446.44	-20.474
9	4.8048	-441.05	-20.474
9	4.8382	-437.04	-20.989
9	4.8715	-431.36	-21.498
9	4.9049	-426.21	-22.496
9	4.9383	-421.23	-23.094
9	4.9716	-415.65	-24.263
9	5.005	-411.38	-24.519
9	5.0384	-405.98	-26.542
9	5.0717	-400.59	-27.217
9	5.1051	-394.86	-28.902
9	5.1385	-389.56	-30.264
9	5.1718	-384.91	-31.242
9	5.2052	-381.31	-31.5
9	5.2386	-376.58	-32.746
9	5.2719	-372	-33.151
9	5.3053	-366.87	-33.96
9	5.3387	-362.79	-35.105
9	5.372	-358.11	-35.309
9	5.4054	-352.04	-36.657
9	5.4388	-347.04	-36.949
9	5.4721	-342.83	-37.933
9	5.5055	-337.88	-38.68
9	5.5389	-331.81	-39.354
9	5.5722	-327.13	-40.544
9	5.6056	-321.55	-40.89
9	5.639	-317.65	-40.703
9	5.6723	-312.1	-41.948
9	5.7057	-309.56	-42.726
9	5.7391	-304.16	-44.075
9	5.7724	-301.35	-45.487
9	5.8058	-296.07	-46.098
9	5.8392	-293.37	-48.121
9	5.8725	-287.81	-50.164
9	5.9059	-284.61	-51.492
9	5.9393	-278.54	-54.189
9	5.9726	-274.49	-55.538
9	6.006	-269.1	-58.235
9	6.0394	-264.38	-59.584
9	6.0727	-258.98	-62.281
9	6.1061	-254.62	-64.498
9	6.1395	-249.54	-66.327
9	6.1728	-246.17	-69.024
9	6.2062	-242.64	-71.151
9	6.2396	-234.65	-73.33
9	6.2729	-232.01	-73.07
9	6.3063	-227.96	-74.419
9	6.3397	-223.24	-75.768
9	6.373	-219.24	-76.957
9	6.4064	-213.13	-77.116
9	6.4398	-207.73	-78.465
9	6.4731	-204.6	-78.862
9	6.5065	-199.82	-79.121
9	6.5399	-194.25	-79.139
9	6.5732	-189.8	-79.377
9	6.6066	-183.71	-78.957
9	6.64	-180.09	-79.139
9	6.6733	-174.21	-79.841
9	6.7067	-169.97	-78.465
9	6.7401	-163.23	-77.79
9	6.7734	-159.86	-78.465
9	6.8068	-155.14	-78.465
9	6.8402	-151.09	-78.465
9	6.8735	-146.08	-78.766
9	6.9069	-140.98	-79.139
9	6.9403	-135.21	-79.805
9	6.9736	-131.54	-79.139
9	7.007	-126.14	-79.139
9	7.0404	-121.42	-79.139
9	7.0737	-116.03	-79.139
9	7.1071	-111.78	-79.933
9	7.1405	-107.26	-80.488
9	7.1738	-102.03	-80.704
9	7.2072	-96.471	-81.836
9	7.2406	-91.076	-81.836
9	7.2739	-88.166	-82.853
9	7.3073	-80.443	-84.43
9	7.3407	-78.197	-82.983
9	7.374	-72.869	-83.185
9	7.4074	-68.149	-82.511
9	7.4408	-63.283	-82.711
9	7.4741	-59.383	-82.511
9	7.5075	-53.989	-82.511
9	7.5409	-48.594	-81.836
9	7.5742	-44.413	-82.241
9	7.6076	-40.098	-81.971
9	7.641	-35.108	-81.836
9	7.6743	-29.331	-81.149
9	7.7077	-24.018	-80.872
9	7.7411	-19.479	-80.29
9	7.7744	-14.878	-79.139
9	7.8078	-8.2427	-79.058
9	7.8412	-3.0501	-79.303
9	7.8745	1.9799	-77.79
9	7.9079	6.4621	-78.187
9	7.9413	11.42	-77.79
9	7.9746	16.141	-77.79
9	8.008	21.535	-77.79
9	8.0414	26.255	-77.79
9	8.0747	31.65	-77.79
9	8.1081	35.939	-78.816
9	8.1415	41.333	-78.816
9	8.1748	46.63	-78.952
9	8.2082	51.49	-80.566
9	8.2416	55.418	-80.9
9	8.2749	60.646	-81.836
9	8.3083	65.366	-81.836
9	8.3417	72.109	-83.185
9	8.375	76.818	-84.057
9	8.4084	81.197	-84.409
9	8.4418	86.944	-84.534
9	8.4751	91.664	-84.534
9	8.5085	97.733	-84.534
9	8.5419	101.78	-84.534
9	8.5752	106.5	-83.859
9	8.6086	110.78	-85.115
9	8.642	116.38	-86.176
9	8.6753	120.71	-84.949
9	8.7087	125.52	-84.562
9	8.7421	130.96	-84.099
9	8.7754	137.78	-81.383
9	8.8088	144.26	-81.162
9	8.8422	147.63	-81.836
9	8.8755	152.28	-79.829
9	8.9089	157.75	-79.139
9	8.9423	163.14	-79.139
9	8.9756	167.86	-78.465
9	9.009	173.26	-79.139
9	9.0424	177.3	-79.139
9	9.0757	184.05	-79.139
9	9.1091	187.42	-79.139
9	9.1425	192.27	-80.757
9	9.1758	197.94	-80.623
9	9.2092	202.25	-80.488
9	9.2426	206.3	-81.836
9	9.2759	210.55	-83.118
9	9.3093	217.76	-83.185
9	9.3427	221.88	-84.331
9	9.376	227.2	-85.882
9	9.4094	232.6	-85.882
9	9.4428	235.97	-87.231
9	9.4761	242.73	-88.823
9	9.5095	246.26	-88.881
9	9.5429	250.58	-88.609
9	9.5762	255.28	-88.716
9	9.6096	262.4	-87.501
9	9.643	263.62	-89.928
9	9.6763	271.73	-88.015
9	9.7097	275.75	-87.231
9	9.7431	282.5	-87.231
9	9.7764	285.63	-85.281
9	9.8098	289.91	-86.557
9	9.8432	294.27	-85.767
9	9.8765	300.12	-84.737
9	9.9099	304.75	-83.185
9	9.9433	309.91	-82.114
9	9.9766	314.86	-82.511
9	10.01	318.91	-81.162
9	10.043	324.98	-81.836
9	10.077	329.02	-81.836
9	10.11	334.42	-81.162
9	10.143	338.46	-81.836
9	10.177	342.76	-82.239
9	10.21	347.23	-81.836
9	10.244	350.6	-81.836
9	10.277	354.25	-82.51
9	10.31	360.28	-83.766
9	10.344	363.42	-84.534
9	10.377	367.87	-85.073
9	10.41	372.86	-87.905
9	10.444	378.13	-88.564
9	10.477	382.97	-88.58
9	10.511	388.36	-87.905
9	10.544	393.08	-88.58
9	10.577	398.07	-90.063
9	10.611	402.1	-90.514
9	10.644	406.71	-90.411
9	10.677	410.62	-88.58
9	10.711	416.69	-88.58
9	10.744	420.73	-88.58
9	10.777	425.45	-88.58
9	10.811	430.17	-87.905
9	10.844	433.77	-87.962
9	10.878	439.61	-87.231
9	10.911	443.66	-87.231
9	10.944	447.03	-86.557
9	10.978	450.45	-86.816
9	11.011	456.77	-86.524
9	11.044	460.39	-85.882
9	11.078	467.26	-85.208
9	11.111	471.78	-84.554
9	11.144	475.76	-85.073
9	11.178	481.06	-85.129
9	11.211	485.26	-84.845
9	11.245	488.84	-84.534
9	11.278	492.88	-84.534
9	11.311	498.39	-85.801
10	5.4054	-495.51	-69.738
10	5.4388	-490.95	-69.699
10	5.4721	-485.69	-70.778
10	5.5055	-481.56	-70.632
10	5.5389	-476.79	-71.722
10	5.5722	-471.65	-72.051
10	5.6056	-466.33	-72.733
10	5.639	-461.28	-74.419
10	5.6723	-457.23	-74.419
10	5.7057	-451.3	-75.498
10	5.7391	-447.12	-75.768
10	5.7724	-441.72	-77.116
10	5.8058	-437	-77.116
10	5.8392	-432.28	-77.116
10	5.8725	-428.24	-77.116
10	5.9059	-422.84	-77.116
10	5.9393	-418.8	-77.116
10	5.9726	-412.81	-77.898
10	6.006	-409.35	-77.79
10	6.0394	-403.22	-77.993
10	6.0727	-397.96	-77.588
10	6.1061	-393.17	-77.79
10	6.1395	-387.78	-77.116
10	6.1728	-382.38	-77.116
10	6.2062	-377.66	-77.116
10	6.2396	-372.94	-77.116
10	6.2729	-368.58	-77.583
10	6.3063	-364.28	-77.946
10	6.3397	-359.45	-78.465
10	6.373	-355.41	-78.465
10	6.4064	-351.36	-79.139
10	6.4398	-346.64	-79.139
10	6.4731	-342.26	-80.151
10	6.5065	-337.58	-80.421
10	6.5399	-332.43	-80.903
10	6.5732	-328.1	-81.499
10	6.6066	-323.04	-83.859
10	6.64	-317.98	-84.197
10	6.6733	-314.27	-85.208
10	6.7067	-309.89	-85.545
10	6.7401	-304.16	-86.557
10	6.7734	-299.78	-87.568
10	6.8068	-294.72	-86.557
10	6.8402	-290	-87.231
10	6.8735	-285.28	-87.231
10	6.9069	-279.88	-86.557
10	6.9403	-275.84	-86.557
10	6.9736	-270.44	-86.557
10	7.007	-265.99	-86.692
10	7.0404	-259.99	-86.219
10	7.0737	-254.94	-85.882
10	7.1071	-249.54	-85.882
10	7.1405	-244.82	-85.208
10	7.1738	-240.1	-85.208
10	7.2072	-234.37	-84.871
10	7.2406	-229.31	-83.859
10	7.2739	-225.81	-84.803
10	7.3073	-220.88	-84.871
10	7.3407	-216.16	-85.545
10	7.374	-210.77	-84.871
10	7.4074	-206.38	-85.208
10	7.4408	-203.01	-85.208
10	7.4741	-196.94	-86.557
10	7.5075	-192.22	-87.231
10	7.5409	-187.5	-87.231
10	7.5742	-181.75	-87.308
10	7.6076	-175.7	-88.243
10	7.641	-170.07	-88.325
10	7.6743	-165.93	-88.58
10	7.7077	-160.43	-88.699
10	7.7411	-154.46	-88.58
10	7.7744	-149.74	-88.58
10	7.8078	-144.21	-88.984
10	7.8412	-138.95	-89.254
10	7.8745	-133.56	-88.58
10	7.9079	-129.51	-88.58
10	7.9413	-124.12	-87.905
10	7.9746	-119.4	-87.905
10	8.008	-113.33	-87.905
10	8.0414	-109.28	-87.905
10	8.0747	-104.43	-86.961
10	8.1081	-97.01	-86.287
10	8.1415	-93.099	-85.882
10	8.1748	-88.379	-86.557
10	8.2082	-83.227	-86.206
10	8.2416	-78.938	-85.208
10	8.2749	-73.881	-86.894
10	8.3083	-69.161	-86.894
10	8.3417	-65.452	-86.557
10	8.375	-60.732	-86.557
10	8.4084	-55.337	-87.905
10	8.4418	-50.617	-87.905
10	8.4751	-45.897	-88.58
10	8.5085	-40.502	-88.58
10	8.5419	-35.471	-90.308
10	8.5752	-29.713	-89.928
10	8.6086	-24.993	-90.603
10	8.642	-20.61	-90.94
10	8.6753	-15.283	-91.142
10	8.7087	-10.832	-91.951
10	8.7421	-5.4376	-91.277
10	8.7754	-0.71736	-92.626
10	8.8088	4.6772	-92.626
10	8.8422	9.3974	-92.626
10	8.8755	14.934	-92.21
10	8.9089	20.186	-91.951
10	8.9423	24.875	-91.679
10	8.9756	29.822	-91.246
10	9.009	34.545	-91.706
10	9.0424	40.416	-91.277
10	9.0757	44.462	-90.603
10	9.1091	50.314	-90.079
10	9.1425	55.251	-89.928
10	9.1758	61.832	-90.304
10	9.2092	64.692	-89.928
10	9.2426	70.043	-90.262
10	9.2759	74.028	-89.773
10	9.3093	78.178	-91.277
10	9.3427	82.85	-91.095
10	9.376	88.026	-90.707
10	9.4094	93.013	-91.277
10	9.4428	98.229	-91.94
10	9.4761	102.79	-92.288
10	9.5095	106.5	-91.277
10	9.5429	112.84	-92.086
10	9.5762	116.95	-92.963
10	9.6096	123.47	-92.987
10	9.643	127.5	-92.916
10	9.6763	133.47	-93.974
[truncated: 9,308 more rows]
