# Supplementary material for: A universal function for capacity of bidirectional pedestrian streams: Filling the gaps in the literature
Source: PLoS One. 2018 Dec 19;13(12):e0208496. doi: 10.1371/journal.pone.0208496 (PMC6300270; doi:10.1371/journal.pone.0208496)
Supplement: S1 Data Set — Trajectories are divided into folders for the different experiments within the ZIP archive. Data relative to the own experiments are directly provided as a CSV file. Links are provided for data obtained from open database from third party researchers. (ZIP) [file pone.0208496.s001.zip › datasets/dataset_B/2_2_D.csv]

ped. #	time (s)	x (cm)	y (cm)
1	0	-499.3	94.213
1	0.033367	-493.98	92.475
1	0.066733	-488.32	93.014
1	0.1001	-483.75	92.101
1	0.13347	-477.88	91.412
1	0.16683	-471.33	91.62
1	0.2002	-466.4	91.598
1	0.23357	-461.68	91.598
1	0.26693	-457.23	90.789
1	0.3003	-450.89	92.273
1	0.33367	-447.12	91.463
1	0.36703	-440.99	91.81
1	0.4004	-436.33	91.463
1	0.43377	-430.26	92.812
1	0.46713	-424.82	92.48
1	0.5005	-418.8	92.812
1	0.53387	-414.07	92.138
1	0.56723	-408.01	93.486
1	0.6006	-402.33	94.083
1	0.63397	-396.54	94.161
1	0.66733	-389.79	94.752
1	0.7007	-384.4	95.509
1	0.73407	-379.01	95.509
1	0.76743	-375.15	94.808
1	0.8008	-368.22	94.161
1	0.83417	-363.5	94.161
1	0.86753	-358.11	93.486
1	0.9009	-351.98	93.158
1	0.93427	-346.64	91.463
1	0.96763	-341.92	90.789
1	1.001	-335.85	89.441
1	1.0344	-329.79	88.766
1	1.0677	-323.04	88.092
1	1.1011	-319.1	87.262
1	1.1345	-313.57	86.494
1	1.1678	-306.86	85.394
1	1.2012	-302.14	84.72
1	1.2346	-296.74	84.046
1	1.2679	-292.02	83.372
1	1.3013	-286.07	82.385
1	1.3347	-281.23	82.697
1	1.368	-276.51	82.697
1	1.4014	-271.12	82.697
1	1.4348	-266.4	82.023
1	1.4681	-262.61	80.622
1	1.5015	-255.61	82.023
1	1.5349	-250.22	82.023
1	1.5682	-245.76	81.214
1	1.6016	-241.72	79.46
1	1.635	-235.82	78.744
1	1.6683	-227.78	81.115
1	1.7017	-222.57	81.349
1	1.7351	-218.21	79.062
1	1.7684	-211.78	80.674
1	1.8018	-207.06	80.674
1	1.8352	-200.99	80
1	1.8685	-195.71	79.344
1	1.9019	-190.88	78.651
1	1.9353	-185.48	77.977
1	1.9686	-179.41	77.303
1	2.002	-174.69	76.628
1	2.0354	-169.3	76.628
1	2.0687	-163.9	75.28
1	2.1021	-158.07	74.424
1	2.1355	-151.76	73.931
1	2.1688	-146.73	73.049
1	2.2022	-140.98	72.582
1	2.2356	-135.58	73.257
1	2.2689	-130.51	73.202
1	2.3023	-124.32	73.324
1	2.3357	-120.9	73.938
1	2.369	-114.28	73.908
1	2.4024	-110.29	74.268
1	2.4358	-103.7	77.094
1	2.4691	-98.898	78.43
1	2.5025	-96.056	78.029
1	2.5359	-91.346	78.786
1	2.5692	-86.76	79.865
1	2.6026	-82.31	81.349
1	2.636	-77.396	80.779
1	2.6693	-73.112	80.65
1	2.7027	-68.823	79.326
1	2.7361	-64.639	77.759
1	2.7694	-61.406	77.977
1	2.8028	-56.686	73.931
1	2.8362	-51.291	73.931
1	2.8695	-47.245	72.582
1	2.9029	-41.986	70.155
1	2.9363	-37.695	67.84
1	2.9696	-33.894	64.76
1	3.003	-27.353	61.456
1	3.0364	-21.993	60.026
1	3.0697	-17.368	56.71
1	3.1031	-12.617	55.328
1	3.1365	-7.7864	53.525
1	3.1698	-0.9871	53.836
1	3.2032	2.387	53.104
1	3.2366	8.1837	52.083
1	3.2699	13.309	52.083
1	3.3033	18.42	51.908
1	3.3367	22.574	51.515
1	3.37	28.953	52.353
1	3.4034	33.395	51.425
1	3.4368	37.465	49.996
1	3.4701	43.113	52.353
1	3.5035	47.834	52.353
1	3.5369	52.398	50.901
1	3.5702	58.467	50.434
1	3.6036	64.826	49.251
1	3.637	70.086	51.004
1	3.6703	75.481	51.004
1	3.7037	80.891	50.798
1	3.7371	86.944	52.353
1	3.7704	91.61	50.658
1	3.8038	97.598	51.274
1	3.8372	104.07	50.869
1	3.8705	107.85	51.004
1	3.9039	113.24	49.656
1	3.9373	119.31	48.307
1	3.9706	124.03	48.307
1	4.004	130.1	47.633
1	4.0374	135.66	46.354
1	4.0707	141.51	44.52
1	4.1041	147.98	43.839
1	4.1375	152.58	43.422
1	4.1708	158.12	43.727
1	4.2042	163.14	45.61
1	4.2376	168.44	46.704
1	4.2709	174.1	46.594
1	4.3043	178.99	47.296
1	4.3377	183.89	47.883
1	4.371	188.86	49.214
1	4.4044	193.09	49.947
1	4.4378	197.77	49.259
1	4.4711	202.33	49.621
1	4.5045	206.36	49.881
1	4.5379	211.99	52.754
1	4.5712	216.41	54.376
1	4.6046	221.81	54.376
1	4.638	226.53	55.05
1	4.6713	232.13	55.361
1	4.7047	237.16	55.828
1	4.7381	242.17	57.343
1	4.7714	245.82	57.73
1	4.8048	251.75	58.287
1	4.8382	257.66	58.604
1	4.8715	261.33	59.719
1	4.9049	265.5	59.983
1	4.9383	270.9	60.849
1	4.9716	275.08	62.468
1	5.005	280.61	63.412
1	5.0384	285.19	63.142
1	5.0717	287.89	64.491
1	5.1051	295.04	64.746
1	5.1385	300.62	64.844
1	5.1718	305.28	64.998
1	5.2052	307.29	64.594
1	5.2386	316.21	65.839
1	5.2719	320.93	66.514
1	5.3053	326.59	67.589
1	5.3387	331.05	68.537
1	5.372	336.15	69.361
1	5.4054	341.32	70.432
1	5.4388	345.47	71.197
1	5.4721	349.93	71.908
1	5.5055	354.83	72.234
1	5.5389	360.45	72.717
1	5.5722	364.76	73.257
1	5.6056	367.73	72.717
1	5.639	372.86	74.606
1	5.6723	379.6	75.954
1	5.7057	384.41	76.359
1	5.7391	387.69	75.954
1	5.7724	393.49	76.089
1	5.8058	399.15	75.28
1	5.8392	404.21	75.617
1	5.8725	409.18	75.372
1	5.9059	411.97	75.954
1	5.9393	417.14	75.381
1	5.9726	422.56	74.724
1	6.006	426.13	73.931
1	6.0394	430.87	73.541
1	6.0727	434.97	72.265
1	6.1061	439.65	71.272
1	6.1395	444.29	70.331
1	6.1728	447.7	69.885
1	6.2062	452.62	68.418
1	6.2396	459.17	67.188
1	6.2729	464.76	66.186
1	6.3063	469.89	65.367
1	6.3397	474.25	64.529
1	6.373	480.63	64.19
1	6.4064	485.18	64.157
1	6.4398	489.44	63.631
1	6.4731	494.13	63.579
1	6.5065	496.94	62.321
2	0.033367	-499.71	-26.542
2	0.066733	-495.53	-26.812
2	0.1001	-490.27	-26.542
2	0.13347	-485.55	-26.542
2	0.16683	-480.16	-26.542
2	0.2002	-473.42	-27.891
2	0.23357	-468.02	-27.217
2	0.26693	-463.97	-27.891
2	0.3003	-457.23	-27.891
2	0.33367	-452.51	-28.565
2	0.36703	-447.12	-29.24
2	0.4004	-441.72	-30.588
2	0.43377	-435.65	-30.588
2	0.46713	-430.26	-31.937
2	0.5005	-425.82	-31.859
2	0.53387	-420.14	-31.937
2	0.56723	-414.75	-31.937
2	0.6006	-410.03	-31.937
2	0.63397	-403.96	-31.937
2	0.66733	-398.57	-31.937
2	0.7007	-392.5	-31.937
2	0.73407	-386.43	-30.588
2	0.76743	-381.03	-30.588
2	0.8008	-374.96	-29.914
2	0.83417	-368.89	-30.588
2	0.86753	-363.5	-29.24
2	0.9009	-358.11	-29.24
2	0.93427	-353.15	-28.169
2	0.96763	-347.99	-27.891
2	1.001	-341.92	-27.217
2	1.0344	-336.53	-26.542
2	1.0677	-331.13	-26.542
2	1.1011	-325.74	-26.542
2	1.1345	-320.34	-26.542
2	1.1678	-314.95	-26.542
2	1.2012	-308.88	-26.542
2	1.2346	-302.81	-27.217
2	1.2679	-297.42	-27.891
2	1.3013	-292.29	-28.43
2	1.3347	-286.63	-28.565
2	1.368	-281.23	-29.24
2	1.4014	-275.84	-29.914
2	1.4348	-270.44	-30.588
2	1.4681	-265.05	-31.937
2	1.5015	-258.98	-31.937
2	1.5349	-253.59	-31.937
2	1.5682	-248.87	-31.937
2	1.6016	-243.47	-31.263
2	1.635	-238.08	-31.937
2	1.6683	-232.01	-31.937
2	1.7017	-226.61	-31.937
2	1.7351	-220.54	-31.937
2	1.7684	-215.15	-31.937
2	1.8018	-209.76	-31.937
2	1.8352	-204.36	-31.937
2	1.8685	-198.29	-30.588
2	1.9019	-192.22	-30.588
2	1.9353	-186.83	-30.588
2	1.9686	-180.76	-30.588
2	2.002	-175.37	-29.914
2	2.0354	-169.97	-30.588
2	2.0687	-164.58	-30.588
2	2.1021	-159.86	-31.937
2	2.1355	-153.79	-31.937
2	2.1688	-147.72	-33.285
2	2.2022	-143	-33.96
2	2.2356	-136.26	-34.634
2	2.2689	-130.86	-35.983
2	2.3023	-125.06	-37.466
2	2.3357	-119.4	-38.68
2	2.369	-112.65	-40.029
2	2.4024	-107.26	-41.377
2	2.4358	-101.86	-42.726
2	2.4691	-96.471	-44.075
2	2.5025	-90.402	-44.749
2	2.5359	-85.007	-46.098
2	2.5692	-79.613	-46.098
2	2.6026	-74.218	-47.446
2	2.636	-68.149	-47.446
2	2.6693	-62.755	-48.121
2	2.7027	-56.686	-47.446
2	2.7361	-50.617	-48.795
2	2.7694	-45.222	-48.121
2	2.8028	-39.154	-49.469
2	2.8362	-33.759	-49.469
2	2.8695	-27.69	-48.795
2	2.9029	-22.296	-48.121
2	2.9363	-16.901	-48.121
2	2.9696	-10.832	-48.121
2	3.003	-4.6238	-49.12
2	3.0364	0.63128	-48.795
2	3.0697	6.7001	-49.469
2	3.1031	12.095	-50.818
2	3.1365	17.489	-50.818
2	3.1698	23.558	-51.492
2	3.2032	28.616	-53.178
2	3.2366	34.752	-53.65
2	3.2699	40.011	-54.324
2	3.3033	46.485	-55.538
2	3.3367	52.217	-56.55
2	3.37	57.611	-57.898
2	3.4034	66.04	-57.561
2	3.4368	69.412	-58.235
2	3.4701	74.806	-60.258
2	3.5035	81.549	-61.607
2	3.5369	88.293	-62.281
2	3.5702	93.013	-62.956
2	3.6036	99.082	-62.281
2	3.637	105.15	-62.956
2	3.6703	110.88	-63.967
2	3.7037	115.94	-63.63
2	3.7371	122.01	-62.956
2	3.7704	129.12	-64.097
2	3.8038	135.13	-63.837
2	3.8372	140.89	-62.956
2	3.8705	146.96	-62.956
2	3.9039	153.7	-62.956
2	3.9373	158.42	-61.607
2	3.9706	165.3	-62.551
2	4.004	171.23	-61.607
2	4.0374	177.2	-62.437
2	4.0707	184.05	-62.281
2	4.1041	189.44	-62.956
2	4.1375	194.84	-62.956
2	4.1708	200.9	-63.63
2	4.2042	206.3	-64.978
2	4.2376	211.69	-64.978
2	4.2709	217.09	-65.653
2	4.3043	223.09	-67.204
2	4.3377	228.55	-67.676
2	4.371	233.94	-69.024
2	4.4044	239.34	-71.047
2	4.4378	246.49	-72.935
2	4.4711	251.48	-72.396
2	4.5045	258.22	-73.07
2	4.5379	262.27	-73.745
2	4.5712	268.34	-74.419
2	4.6046	274.4	-74.419
2	4.638	279.13	-74.419
2	4.6713	283.17	-74.419
2	4.7047	288.9	-75.43
2	4.7381	293.96	-75.093
2	4.7714	300.7	-75.093
2	4.8048	306.1	-75.093
2	4.8382	311.49	-75.093
2	4.8715	316.21	-74.419
2	4.9049	322.28	-74.419
2	4.9383	328.35	-74.419
2	4.9716	333.75	-73.745
2	5.005	339.68	-74.823
2	5.0384	345.88	-74.419
2	5.0717	351.68	-75.228
2	5.1051	357.35	-75.768
2	5.1385	362.74	-75.768
2	5.1718	368.21	-76.759
2	5.2052	373.53	-77.116
2	5.2386	378.96	-78.169
2	5.2719	385.67	-77.79
2	5.3053	390.39	-79.139
2	5.3387	395.11	-79.139
2	5.372	400.5	-80.488
2	5.4054	406.91	-82.848
2	5.4388	413.99	-83.185
2	5.4721	417.66	-84.622
2	5.5055	424.1	-85.208
2	5.5389	428.99	-86.247
2	5.5722	436.58	-85.545
2	5.6056	442.31	-85.208
2	5.639	446.69	-85.545
2	5.6723	451.08	-85.882
2	5.7057	457.42	-85.748
2	5.7391	464.29	-86.422
2	5.7724	467.93	-85.208
2	5.8058	472.89	-86.7
2	5.8392	479.53	-86.287
2	5.8725	486.06	-85.525
2	5.9059	489.51	-84.534
2	5.9393	494.77	-84.264
3	1.1011	-496.34	-68.35
3	1.1345	-490.27	-68.35
3	1.1678	-484.88	-68.35
3	1.2012	-479.48	-68.35
3	1.2346	-472.74	-69.024
3	1.2679	-466.67	-68.35
3	1.3013	-459.25	-69.699
3	1.3347	-454.79	-68.251
3	1.368	-448.47	-67.894
3	1.4014	-444.42	-67.001
3	1.4348	-435.92	-68.215
3	1.4681	-432.28	-67.001
3	1.5015	-426.89	-67.001
3	1.5349	-420.14	-67.001
3	1.5682	-413.4	-67.001
3	1.6016	-408.01	-67.676
3	1.635	-402.07	-67.945
3	1.6683	-395.87	-68.35
3	1.7017	-390.47	-68.35
3	1.7351	-383.73	-69.699
3	1.7684	-376.99	-69.699
3	1.8018	-372.34	-70.21
3	1.8352	-364.85	-71.047
3	1.8685	-358.78	-71.047
3	1.9019	-352.98	-71.856
3	1.9353	-347.99	-72.396
3	1.9686	-341.92	-71.722
3	2.002	-335.85	-72.396
3	2.0354	-330.46	-71.722
3	2.0687	-324.51	-71.92
3	2.1021	-318.32	-72.396
3	2.1355	-312.93	-71.722
3	2.1688	-306.86	-71.722
3	2.2022	-300.79	-71.722
3	2.2356	-294.72	-71.722
3	2.2689	-288.65	-71.722
3	2.3023	-282.58	-71.047
3	2.3357	-275.84	-71.047
3	2.369	-271.12	-70.373
3	2.4024	-265.05	-70.373
3	2.4358	-258.98	-69.699
3	2.4691	-254.26	-69.699
3	2.5025	-247.52	-69.024
3	2.5359	-240.78	-69.024
3	2.5692	-235.72	-68.687
3	2.6026	-229.31	-69.024
3	2.636	-223.92	-68.35
3	2.6693	-217.85	-68.35
3	2.7027	-211.78	-68.35
3	2.7361	-205.71	-68.35
3	2.7694	-198.97	-68.35
3	2.8028	-193.57	-69.024
3	2.8362	-187.5	-69.699
3	2.8695	-181.44	-69.699
3	2.9029	-176.04	-69.699
3	2.9363	-169.97	-69.699
3	2.9696	-163.9	-69.699
3	3.003	-157.83	-69.699
3	3.0364	-149.59	-70.291
3	3.0697	-145.7	-69.024
3	3.1031	-139.09	-69.294
3	3.1365	-132.88	-69.024
3	3.1698	-125.47	-68.35
3	3.2032	-120.07	-68.35
3	3.2366	-113.33	-68.35
3	3.2699	-106.31	-68.655
3	3.3033	-100.52	-68.35
3	3.3367	-93.773	-67.676
3	3.37	-86.971	-67.101
3	3.4034	-83.605	-67.298
3	3.4368	-74.892	-67.676
3	3.4701	-68.823	-67.676
3	3.5035	-62.08	-67.001
3	3.5369	-56.582	-67.157
3	3.5702	-50.58	-68.027
3	3.6036	-43.874	-67.001
3	3.637	-37.805	-67.676
3	3.6703	-32.521	-68.646
3	3.7037	-24.993	-68.35
3	3.7371	-19.598	-69.699
3	3.7704	-14.204	-69.699
3	3.8038	-8.6813	-69.85
3	3.8372	-0.9499	-71.14
3	3.8705	4.9469	-70.912
3	3.9039	10.746	-71.047
3	3.9373	16.914	-70.834
3	3.9706	22.371	-71.263
3	4.004	28.278	-73.07
3	4.0374	35.359	-72.733
3	4.0707	39.877	-71.991
3	4.1041	45.811	-72.396
3	4.1375	51.88	-73.07
3	4.1708	56.403	-72.168
3	4.2042	61.776	-72.002
3	4.2376	68.712	-72.266
3	4.2709	74.132	-71.722
3	4.3043	80.201	-71.722
3	4.3377	86.27	-71.722
3	4.371	93.687	-71.047
3	4.4044	99.082	-70.373
3	4.4378	104.48	-71.047
3	4.4711	110.55	-70.373
3	4.5045	116.46	-71.151
3	4.5379	123.36	-70.373
3	4.5712	128.41	-70.036
3	4.6046	135.5	-71.047
3	4.638	139.88	-70.71
3	4.6713	146.39	-70.892
3	4.7047	152.35	-71.047
3	4.7381	157.75	-71.722
3	4.7714	163.82	-71.722
3	4.8048	169.88	-72.396
3	4.8382	175.95	-72.396
3	4.8715	182.7	-72.396
3	4.9049	188.77	-72.396
3	4.9383	196.18	-72.396
3	4.9716	200.9	-72.396
3	5.005	206.97	-73.07
3	5.0384	212.37	-72.396
3	5.0717	217.9	-72.801
3	5.1051	223.16	-72.396
3	5.1385	229.22	-72.396
3	5.1718	234.62	-73.07
3	5.2052	238.67	-72.396
3	5.2386	244.34	-72.187
3	5.2719	250.01	-71.862
3	5.3053	257	-71.813
3	5.3387	262.27	-71.047
3	5.372	268.84	-71.682
3	5.4054	274.73	-72.18
3	5.4388	280.09	-71.035
3	5.4721	285.87	-71.047
3	5.5055	291.31	-71.331
3	5.5389	297.18	-71.311
3	5.5722	303	-70.508
3	5.6056	307.78	-69.362
3	5.639	314.19	-71.047
3	5.6723	320.26	-71.047
3	5.7057	325.65	-71.722
3	5.7391	331.72	-72.396
3	5.7724	335.77	-72.396
3	5.8058	343.11	-73.427
3	5.8392	347.9	-72.396
3	5.8725	353.97	-73.07
3	5.9059	359.37	-72.396
3	5.9393	365.71	-73.205
3	5.9726	371.56	-73.33
3	6.006	377.57	-73.745
3	6.0394	383.64	-73.745
3	6.0727	388.5	-74.149
3	6.1061	395.11	-74.419
3	6.1395	399.15	-74.419
3	6.1728	404.41	-75.363
3	6.2062	409.27	-75.768
3	6.2396	415.34	-76.442
3	6.2729	420.06	-76.442
3	6.3063	426.13	-75.768
3	6.3397	430.85	-75.768
3	6.373	436.92	-75.768
3	6.4064	442.31	-75.768
3	6.4398	448.38	-76.442
3	6.4731	451.08	-75.093
3	6.5065	458.7	-76.131
3	6.5399	464.7	-75.498
3	6.5732	469.28	-75.093
3	6.6066	473.87	-74.823
3	6.64	479.4	-75.768
3	6.6733	485.41	-75.439
3	6.7067	488.84	-74.419
3	6.7401	495.58	-75.093
3	6.7734	499.63	-75.093
4	1.8018	-499.04	46.958
4	1.8352	-493.64	46.958
4	1.8685	-488.25	46.958
4	1.9019	-483.53	47.633
4	1.9353	-479.48	47.633
4	1.9686	-473.42	46.958
4	2.002	-468.69	46.284
4	2.0354	-463.3	46.958
4	2.0687	-459.25	46.284
4	2.1021	-453.52	45.947
4	2.1355	-448.46	45.61
4	2.1688	-441.72	45.61
4	2.2022	-437	44.935
4	2.2356	-431.61	44.261
4	2.2689	-426.21	44.261
4	2.3023	-420.82	43.587
4	2.3357	-416.1	42.913
4	2.369	-410.7	44.261
4	2.4024	-405.98	43.587
4	2.4358	-401.94	44.261
4	2.4691	-395.87	44.935
4	2.5025	-391.15	45.61
4	2.5359	-386.43	46.958
4	2.5692	-381.03	46.958
4	2.6026	-375.64	46.958
4	2.636	-370.92	48.307
4	2.6693	-366.2	48.981
4	2.7027	-360.8	49.656
4	2.7361	-356.08	51.004
4	2.7694	-350.82	51.409
4	2.8028	-346.15	52.748
4	2.8362	-341.38	52.758
4	2.8695	-337.2	54.376
4	2.9029	-332.48	54.376
4	2.9363	-327.76	55.05
4	2.9696	-323.72	55.724
4	3.003	-319.67	55.724
4	3.0364	-315.62	56.399
4	3.0697	-310.9	57.073
4	3.1031	-306.86	57.073
4	3.1365	-302.14	57.073
4	3.1698	-297.42	57.073
4	3.2032	-293.37	57.073
4	3.2366	-287.98	57.073
4	3.2699	-283.93	57.073
4	3.3033	-278.54	57.073
4	3.3367	-273.82	57.073
4	3.37	-269.1	55.724
4	3.4034	-263.3	55.402
4	3.4368	-259.42	55.392
4	3.4701	-254.94	56.399
4	3.5035	-249.54	57.073
4	3.5369	-244.82	57.073
4	3.5702	-239.43	55.724
4	3.6036	-234.03	55.724
4	3.637	-229.99	55.724
4	3.6703	-224.59	55.724
4	3.7037	-218.52	55.724
4	3.7371	-213.8	55.724
4	3.7704	-208.08	55.67
4	3.8038	-202.34	55.724
4	3.8372	-197.62	55.724
4	3.8705	-192.22	55.724
4	3.9039	-186.16	55.724
4	3.9373	-180.76	55.724
4	3.9706	-175.37	54.376
4	4.004	-170.65	54.376
4	4.0374	-165.25	53.702
4	4.0707	-160.53	53.027
4	4.1041	-155.14	51.679
4	4.1375	-150.42	51.679
4	4.1708	-144.37	50.141
4	4.2042	-138.95	48.981
4	4.2376	-132.88	49.656
4	4.2709	-128.16	48.307
4	4.3043	-122.1	48.307
4	4.3377	-117.93	47.831
4	4.371	-112.65	46.958
4	4.4044	-107.26	48.307
4	4.4378	-102.54	47.633
4	4.4711	-97.819	47.633
4	4.5045	-92.425	46.958
4	4.5379	-87.233	47.565
4	4.5712	-82.31	46.958
4	4.6046	-77.387	47.7
4	4.638	-72.869	48.307
4	4.6713	-66.801	48.307
4	4.7047	-62.755	48.307
4	4.7381	-57.36	48.981
4	4.7714	-51.966	49.656
4	4.8048	-46.571	49.656
4	4.8382	-41.986	48.712
4	4.8715	-37.131	48.307
4	4.9049	-33.085	48.307
4	4.9383	-28.364	48.981
4	4.9716	-24.319	48.307
4	5.005	-20.273	47.633
4	5.0384	-15.552	46.958
4	5.0717	-10.158	46.958
4	5.1051	-5.4376	46.284
4	5.1385	-2.6054	46.014
4	5.1718	2.5463	45.016
4	5.2052	7.6442	45.07
4	5.2386	12.634	44.666
4	5.2719	16.736	43.27
4	5.3053	22.209	43.587
4	5.3387	26.255	42.913
4	5.372	32.324	43.587
4	5.4054	36.235	43.856
4	5.4388	41.765	42.913
4	5.4721	46.485	43.587
4	5.5055	50.531	42.913
4	5.5389	56.6	44.261
4	5.5722	60.781	43.991
4	5.6056	65.366	43.587
4	5.639	70.356	45.07
4	5.6723	76.155	45.61
4	5.7057	80.875	45.61
4	5.7391	85.258	45.947
4	5.7724	89.641	46.284
4	5.8058	94.766	47.093
4	5.8392	99.082	47.633
4	5.8725	104.48	47.633
4	5.9059	108.66	48.712
4	5.9393	113.92	48.307
4	5.9726	117.29	48.307
4	6.006	122.01	48.981
4	6.0394	126.57	49.616
4	6.0727	130.91	49.386
4	6.1061	136.17	49.656
4	6.1395	140.89	49.656
4	6.1728	146.96	48.981
4	6.2062	150.81	49.775
4	6.2396	155.72	48.981
4	6.2729	159.77	48.981
4	6.3063	165.44	49.791
4	6.3397	169.88	49.656
4	6.373	174.6	50.33
4	6.4064	180	51.004
4	6.4398	184.85	51.409
4	6.4731	189.1	51.342
4	6.5065	194.84	52.353
4	6.5399	198.88	52.353
4	6.5732	203.6	52.353
4	6.6066	208.25	52.825
4	6.64	213.72	53.702
4	6.6733	219.11	54.376
4	6.7067	223.49	55.387
4	6.7401	229.9	56.399
4	6.7734	233.94	56.399
4	6.8068	239.7	56.866
4	6.8402	244.06	57.748
4	6.8735	250.13	57.748
4	6.9069	253.23	58.287
4	6.9403	259.57	57.748
4	6.9736	262.27	57.748
4	7.007	266.65	57.41
4	7.0404	272.38	57.748
4	7.0737	277.1	57.748
4	7.1071	280.47	57.748
4	7.1405	284.52	57.748
4	7.1738	289.91	57.748
4	7.2072	294.63	57.748
4	7.2406	300.03	57.748
4	7.2739	304.41	57.41
4	7.3073	309.33	56.803
4	7.3407	314.09	57.229
4	7.374	319.58	57.748
4	7.4074	324.3	57.748
4	7.4408	329.56	58.691
4	7.4741	334.42	59.096
4	7.5075	339.81	59.096
4	7.5409	344.53	60.445
4	7.5742	348.24	59.433
4	7.6076	353.3	60.445
4	7.641	358.15	60.849
4	7.6743	363.42	61.119
4	7.7077	368.13	61.793
4	7.7411	373.53	61.793
4	7.7744	377.98	62.603
4	7.8078	384.32	63.142
4	7.8412	388.03	62.805
4	7.8745	393.08	63.142
4	7.9079	396.57	62.666
4	7.9413	403.2	63.142
4	7.9746	407.92	62.468
4	8.008	411.97	62.468
4	8.0414	416.69	61.793
4	8.0747	420.73	61.793
4	8.1081	424.78	60.445
4	8.1415	428.82	61.119
4	8.1748	432.87	60.445
4	8.2082	436.92	59.77
4	8.2416	440.96	59.096
4	8.2749	445.68	59.096
4	8.3083	450.4	57.748
4	8.3417	453.7	57.25
4	8.375	459.84	57.073
4	8.4084	464.16	56.534
4	8.4418	469.28	56.399
4	8.4751	473.33	56.399
4	8.5085	479.53	56.129
4	8.5419	484.12	56.399
4	8.5752	488.16	56.399
4	8.6086	492.82	56.601
4	8.642	496.93	57.073
5	2.6693	-498.47	-14.923
5	2.7027	-494.05	-14.944
5	2.7361	-488.25	-13.73
5	2.7694	-482.18	-13.73
5	2.8028	-476.11	-13.73
5	2.8362	-470.3	-13.358
5	2.8695	-465.32	-12.382
5	2.9029	-460.81	-12.745
5	2.9363	-455.62	-13.108
5	2.9696	-451.16	-12.382
5	3.003	-446.44	-12.382
5	3.0364	-440.37	-12.382
5	3.0697	-434.98	-13.056
5	3.1031	-430.8	-13.326
5	3.1365	-425.38	-12.952
5	3.1698	-419.49	-13.165
5	3.2032	-413.81	-13.865
5	3.2366	-407.45	-14.206
5	3.2699	-401.98	-14.521
5	3.3033	-396.95	-15.214
5	3.3367	-391.82	-15.079
5	3.37	-386.76	-15.416
5	3.4034	-380.36	-13.73
5	3.4368	-376.31	-13.73
5	3.4701	-370.92	-14.405
5	3.5035	-365.52	-14.405
5	3.5369	-359.66	-15.442
5	3.5702	-354.06	-14.405
5	3.6036	-349.34	-14.405
5	3.637	-344	-14.701
5	3.6703	-339.01	-13.869
5	3.7037	-333.26	-13.575
5	3.7371	-328.1	-13.393
5	3.7704	-322.61	-13.896
5	3.8038	-317.7	-13.315
5	3.8372	-312.76	-13.421
5	3.8705	-307.87	-13.393
5	3.9039	-303.15	-14.067
5	3.9373	-297.42	-13.73
5	3.9706	-292.7	-14.405
5	4.004	-287.3	-14.405
5	4.0374	-282.25	-15.416
5	4.0707	-277.19	-15.753
5	4.1041	-271.25	-17.372
5	4.1375	-265.73	-17.102
5	4.1708	-261	-19.125
5	4.2042	-255.27	-19.462
5	4.2376	-250.55	-19.462
5	4.2709	-245.9	-20.339
5	4.3043	-241.18	-20.608
5	4.3377	-235.72	-20.811
5	4.371	-229.99	-21.148
5	4.4044	-225.06	-22.535
5	4.4378	-219.72	-22.697
5	4.4711	-214.48	-22.496
5	4.5045	-209.76	-22.496
5	4.5379	-205.71	-23.171
5	4.5712	-199.3	-22.834
5	4.6046	-193.91	-22.834
5	4.638	-188.51	-22.834
5	4.6713	-184.13	-23.171
5	4.7047	-179.41	-23.171
5	4.7381	-174.42	-24.654
5	4.7714	-169.63	-24.857
5	4.8048	-165.25	-25.868
5	4.8382	-160.43	-26.387
5	4.8715	-155.81	-27.217
5	4.9049	-151.56	-28.633
5	4.9383	-146.37	-29.914
5	4.9716	-140.98	-31.263
5	5.005	-136.93	-32.611
5	5.0384	-131.2	-33.623
5	5.0717	-127.49	-34.634
5	5.1051	-122.36	-36.792
5	5.1385	-116.7	-38.006
5	5.1718	-112.32	-39.691
5	5.2052	-107.6	-41.715
5	5.2386	-102.8	-42.674
5	5.2719	-97.819	-44.075
5	5.3053	-92.56	-45.019
5	5.3387	-88.379	-44.749
5	5.372	-83.685	-46.487
5	5.4054	-79.069	-46.733
5	5.4388	-74.892	-48.795
5	5.4721	-70.172	-49.469
5	5.5055	-66.126	-50.144
5	5.5389	-60.395	-51.829
5	5.5722	-56.551	-51.897
5	5.6056	-52.64	-52.841
5	5.639	-47.245	-54.189
5	5.6723	-40.917	-54.916
5	5.7057	-37.805	-55.538
5	5.7391	-32.41	-56.887
5	5.7724	-27.69	-58.235
5	5.8058	-22.794	-60.914
5	5.8392	-19.277	-61.213
5	5.8725	-14.204	-62.281
5	5.9059	-10.832	-62.956
5	5.9393	-4.7633	-64.978
5	5.9726	-0.3802	-66.664
5	6.006	3.1989	-68.324
5	6.0394	8.2868	-70.095
5	6.0727	12.769	-71.722
5	6.1061	17.489	-72.396
5	6.1395	22.209	-73.07
5	6.1728	26.265	-75.343
5	6.2062	31.987	-75.43
5	6.2396	36.37	-75.768
5	6.2729	40.416	-75.768
5	6.3063	46.485	-76.442
5	6.3397	50.571	-76.601
5	6.373	55.251	-76.442
5	6.4064	59.297	-77.116
5	6.4398	65.703	-76.779
5	6.4731	69.412	-77.116
5	6.5065	73.795	-76.779
5	6.5399	79.661	-76.172
5	6.5732	84.247	-77.116
5	6.6066	88.967	-76.442
5	6.64	94.699	-76.779
5	6.6733	99.082	-76.442
5	6.7067	103.8	-77.116
5	6.7401	109.87	-77.116
5	6.7734	113.24	-77.79
5	6.8068	118.81	-78.446
5	6.8402	123.92	-78.927
5	6.8735	128.55	-79.179
5	6.9069	132.8	-79.139
5	6.9403	139.61	-80.69
5	6.9736	144.26	-81.162
5	7.007	149.99	-82.174
5	7.0404	154.9	-84.224
5	7.0737	159.43	-84.197
5	7.1071	165.16	-83.859
5	7.1405	169.42	-85.571
5	7.1738	174.2	-85.343
5	7.2072	180	-85.208
5	7.2406	185.19	-85.571
5	7.2739	190.12	-85.208
5	7.3073	195.51	-85.208
5	7.3407	200.23	-85.208
5	7.374	205.29	-84.871
5	7.4074	210.01	-84.197
5	7.4408	215.4	-83.522
5	7.4741	220.46	-82.511
5	7.5075	226.19	-82.174
5	7.5409	231.92	-81.836
5	7.5742	235.97	-82.511
5	7.6076	242.04	-83.185
5	7.641	244.57	-84.234
5	7.6743	254.18	-83.185
5	7.7077	257.21	-82.848
5	7.7411	262.67	-83.32
5	7.7744	265.72	-83.471
5	7.8078	271.13	-84.205
5	7.8412	275.93	-84.131
5	7.8745	280.49	-84.449
5	7.9079	285.14	-85.316
5	7.9413	291.43	-86.563
5	7.9746	295.57	-86.822
5	8.008	301.73	-87.738
5	8.0414	307.45	-87.231
5	8.0747	312.84	-87.231
5	8.1081	318.49	-87.68
5	8.1415	322.96	-87.467
5	8.1748	328.35	-87.231
5	8.2082	333.07	-87.231
5	8.2416	338.87	-87.366
5	8.2749	343.67	-87.198
5	8.3083	347.9	-87.231
5	8.3417	352.22	-87.366
5	8.375	357.01	-86.894
5	8.4084	361.73	-86.701
5	8.4418	367.61	-87.103
5	8.4751	372.72	-86.152
5	8.5085	377.91	-85.545
5	8.5419	382.97	-85.882
5	8.5752	387.53	-85.518
5	8.6086	392.73	-86.314
5	8.642	397.81	-85.882
5	8.6753	403.07	-87.501
5	8.7087	407.25	-86.557
5	8.7421	411.97	-87.231
5	8.7754	416.01	-87.231
5	8.8088	420.06	-87.231
5	8.8422	424.78	-87.231
5	8.8755	430.71	-88.175
5	8.9089	435.49	-88.688
5	8.9423	439.61	-89.254
5	8.9756	444.33	-89.254
5	9.009	449.73	-89.928
5	9.0424	453.24	-90.444
5	9.0757	459.17	-89.928
5	9.1091	465.24	-89.928
5	9.1425	469.75	-90.24
5	9.1758	474.38	-90.424
5	9.2092	478.05	-89.928
5	9.2426	483.44	-89.928
5	9.2759	487.49	-88.58
5	9.3093	492.21	-88.58
5	9.3427	497.27	-87.568
6	3.6036	-499.71	100.23
6	3.637	-495.33	101.24
6	3.6703	-490.27	100.9
6	3.7037	-485.21	101.24
6	3.7371	-480.16	100.9
6	3.7704	-474.76	101.58
6	3.8038	-468.69	101.58
6	3.8372	-463.84	101.85
6	3.8705	-457.23	101.58
6	3.9039	-451.16	101.58
6	3.9373	-446.45	101.08
6	3.9706	-442.13	102.39
6	4.004	-437	102.93
6	4.0374	-431.88	102.12
6	4.0707	-426.89	102.25
6	4.1041	-422.84	101.58
6	4.1375	-417.45	101.58
6	4.1708	-413.4	101.58
6	4.2042	-407.33	100.23
6	4.2376	-401.94	98.881
6	4.2709	-396.95	97.667
6	4.3043	-391.28	95.779
6	4.3377	-387.1	94.161
6	4.371	-380.89	92.29
6	4.4044	-376.46	90.929
6	4.4378	-371.32	88.901
6	4.4711	-366.87	88.092
6	4.5045	-360.26	86.22
6	4.5379	-356.76	85.394
6	4.5712	-352.71	84.72
6	4.6046	-347.05	83.507
6	4.638	-342.6	82.697
6	4.6713	-337.2	81.349
6	4.7047	-332.55	81.176
6	4.7381	-326.68	79.865
6	4.7714	-321.22	78.532
6	4.8048	-316.12	78.21
6	4.8382	-310.9	77.303
6	4.8715	-305.51	75.954
6	4.9049	-300.79	75.28
6	4.9383	-296.07	73.931
6	4.9716	-291.35	73.257
6	5.005	-285.33	71.493
6	5.0384	-281.91	70.56
6	5.0717	-277.19	69.211
6	5.1051	-272.47	67.862
6	5.1385	-267.07	66.514
6	5.1718	-262.35	65.165
6	5.2052	-257.63	63.816
6	5.2386	-252.24	61.793
6	5.2719	-247.52	61.119
6	5.3053	-242.12	59.77
6	5.3387	-237.4	58.422
6	5.372	-233.36	58.422
6	5.4054	-227.76	57.141
6	5.4388	-222.57	57.073
6	5.4721	-218.52	57.073
6	5.5055	-213.13	57.073
6	5.5389	-208.41	57.073
6	5.5722	-203.69	57.073
6	5.6056	-198.29	58.422
6	5.639	-193.57	58.422
6	5.6723	-188.85	58.422
6	5.7057	-184.13	59.096
6	5.7391	-180.74	59.686
6	5.7724	-176.69	59.603
6	5.8058	-169.97	59.77
6	5.8392	-165.93	61.119
6	5.8725	-161.21	61.119
6	5.9059	-155.81	61.119
6	5.9393	-151.09	61.119
6	5.9726	-146.78	59.596
6	6.006	-141.65	59.77
6	6.0394	-136.76	59.378
6	6.0727	-130.19	58.422
6	6.1061	-126.14	57.073
6	6.1395	-120.75	57.073
6	6.1728	-116.03	55.724
6	6.2062	-110.63	55.05
6	6.2396	-105.91	53.702
6	6.2729	-101.19	53.027
6	6.3063	-95.796	53.027
6	6.3397	-91.076	52.353
6	6.373	-85.682	52.353
6	6.4064	-79.613	52.353
6	6.4398	-73.544	53.027
6	6.4731	-69.498	53.027
6	6.5065	-64.778	53.702
6	6.5399	-59.383	53.027
6	6.5732	-54.663	53.702
6	6.6066	-49.268	53.702
6	6.64	-44.548	55.05
6	6.6733	-39.154	55.724
6	6.7067	-35.108	55.724
6	6.7401	-28.692	57.019
6	6.7734	-24.319	57.073
6	6.8068	-18.924	56.399
6	6.8402	-13.529	57.073
6	6.8735	-8.1349	56.399
6	6.9069	-4.0889	56.399
6	6.9403	2.6542	56.399
6	6.9736	6.9854	55.802
6	7.007	12.177	53.767
6	7.0404	16.815	53.702
6	7.0737	21.67	52.758
6	7.1071	26.183	52.441
6	7.1405	33.673	51.679
6	7.1738	39.067	51.679
6	7.2072	44.462	51.004
6	7.2406	48.508	51.004
6	7.2739	53.633	49.521
6	7.3073	59.971	51.004
6	7.3407	65.366	51.004
6	7.374	70.302	49.143
6	7.4074	76.56	49.791
6	7.4408	80.875	50.33
6	7.4741	86.27	51.004
6	7.5075	92.404	51.596
6	7.5409	97.059	51.679
6	7.5742	103.13	52.353
6	7.6076	107.85	52.353
6	7.641	111.49	51.544
6	7.6743	119.31	51.679
6	7.7077	124.71	51.679
6	7.7411	130.44	49.993
6	7.7744	134.82	50.33
6	7.8078	140.89	50.33
6	7.8412	146.28	50.33
6	7.8745	152.02	47.97
6	7.9079	156.4	48.981
6	7.9413	162.2	46.419
6	7.9746	167.19	46.284
6	8.008	172.58	46.284
6	8.0414	177.98	44.935
6	8.0747	182.7	44.935
6	8.1081	188.77	44.935
6	8.1415	192.14	42.913
6	8.1748	198.88	45.61
6	8.2082	203.6	45.61
6	8.2416	209	46.284
6	8.2749	213.04	46.958
6	8.3083	218.44	46.958
6	8.3417	222.48	48.307
6	8.375	227.88	48.981
6	8.4084	231.92	48.981
6	8.4418	236.64	50.33
6	8.4751	241.36	50.33
6	8.5085	246.08	51.679
6	8.5419	250.8	51.679
6	8.5752	256.06	51.409
6	8.6086	260.24	52.353
6	8.642	263.62	52.353
6	8.6753	270.15	52.296
6	8.7087	274.51	51.523
6	8.7421	280.47	51.679
6	8.7754	284.52	51.679
6	8.8088	289.15	50.202
6	8.8422	293.56	49.521
6	8.8755	298.82	49.251
6	8.9089	302.86	49.251
6	8.9423	307.45	49.656
6	8.9756	312.17	48.981
6	9.009	316.89	51.004
6	9.0424	321.46	49.182
6	9.0757	326.06	50.465
6	9.1091	330.37	51.679
6	9.1425	334.42	52.353
6	9.1758	339.14	53.027
6	9.2092	343.19	53.027
6	9.2426	347.23	54.376
6	9.2759	351.28	55.05
6	9.3093	356	55.05
6	9.3427	360.2	56.359
6	9.376	364.95	55.752
6	9.4094	369.67	56.19
6	9.4428	373.53	57.748
6	9.4761	378.25	57.748
6	9.5095	383.24	57.613
6	9.5429	387.22	57.68
6	9.5762	391.06	58.422
6	9.6096	395.85	57.95
6	9.643	399.15	57.748
6	9.6763	403.87	57.748
6	9.7097	407.92	56.399
6	9.7431	412.38	55.542
6	9.7764	416.01	55.05
6	9.8098	420.06	53.027
6	9.8432	424.1	52.353
6	9.8765	428.15	51.004
6	9.9099	431.9	49.623
6	9.9433	436.92	49.656
6	9.9766	440.49	49.293
6	10.01	445.68	48.307
6	10.043	449.05	48.307
6	10.077	452.43	48.307
6	10.11	459.06	46.977
6	10.143	462.26	47.609
6	10.177	467.26	48.307
6	10.21	470.63	47.633
6	10.244	476.36	46.621
6	10.277	480.75	47.633
6	10.31	485.29	48.074
6	10.344	488.84	47.633
6	10.377	494.98	48.214
6	10.41	499.63	48.307
7	3.7371	-497.69	30.775
7	3.7704	-492.3	30.775
7	3.8038	-487.85	32.258
7	3.8372	-482.86	32.798
7	3.8705	-478.13	34.821
7	3.9039	-472.74	36.169
7	3.9373	-468.99	36.223
7	3.9706	-464.65	36.844
7	4.004	-459.25	36.844
7	4.0374	-455.21	36.844
7	4.0707	-450.49	36.844
7	4.1041	-446.44	36.844
7	4.1375	-440.37	36.844
7	4.1708	-435.65	36.844
7	4.2042	-430.93	36.169
7	4.2376	-425.13	36.709
7	4.2709	-420.14	36.169
7	4.3043	-415.22	35.132
7	4.3377	-410.7	34.821
7	4.371	-405.98	33.472
7	4.4044	-400.59	33.472
7	4.4378	-395.19	32.798
7	4.4711	-390.47	32.798
7	4.5045	-386.43	33.472
7	4.5379	-382.38	33.472
7	4.5712	-377.66	33.472
7	4.6046	-372.94	33.472
7	4.638	-369.26	33.752
7	4.6713	-362.83	33.472
7	4.7047	-358.78	33.472
7	4.7381	-354.06	33.472
7	4.7714	-349.34	33.472
7	4.8048	-344.62	34.821
7	4.8382	-339.05	34.872
7	4.8715	-335.28	37.2
7	4.9049	-329.79	37.518
7	4.9383	-324.39	37.518
7	4.9716	-321.02	38.192
7	5.005	-315.04	37.493
7	5.0384	-311.58	38.192
7	5.0717	-307.87	39.204
7	5.1051	-303.49	38.867
7	5.1385	-299.44	38.867
7	5.1718	-294.72	38.867
7	5.2052	-290.67	38.867
7	5.2386	-285.28	38.867
7	5.2719	-281.23	37.518
7	5.3053	-277.19	37.518
7	5.3387	-272.47	36.844
7	5.372	-268.42	36.169
7	5.4054	-263.7	36.169
7	5.4388	-259.34	35.574
7	5.4721	-255.61	35.495
7	5.5055	-251.56	34.821
7	5.5389	-248.19	34.821
7	5.5722	-244.82	34.821
7	5.6056	-242.12	33.472
7	5.639	-238.08	33.472
7	5.6723	-234.71	32.123
7	5.7057	-231.33	32.123
7	5.7391	-227.96	32.798
7	5.7724	-224.59	33.472
7	5.8058	-222.57	35.495
7	5.8392	-217.85	35.495
7	5.8725	-214.48	37.518
7	5.9059	-211.51	39.001
7	5.9393	-206.05	39.732
7	5.9726	-202.68	40.552
7	6.006	-198.16	40.485
7	6.0394	-192.78	40.413
7	6.0727	-188.18	40.215
7	6.1061	-182.78	38.867
7	6.1395	-179.95	38.462
7	6.1728	-173.79	36.751
7	6.2062	-169.76	35.806
7	6.2396	-165.79	34.416
7	6.2729	-161.09	33.519
7	6.3063	-155.81	33.472
7	6.3397	-151.5	33.607
7	6.373	-147.72	34.146
7	6.4064	-143	34.821
7	6.4398	-138.28	36.169
7	6.4731	-134.23	37.518
7	6.5065	-129.51	38.867
7	6.5399	-124.79	40.215
7	6.5732	-121.42	41.564
7	6.6066	-117.56	42.868
7	6.64	-112.65	44.261
7	6.6733	-108.61	45.61
7	6.7067	-103.89	45.61
7	6.7401	-99.168	45.61
7	6.7734	-95.122	45.61
7	6.8068	-89.727	45.61
7	6.8402	-85.682	45.61
7	6.8735	-80.287	44.261
7	6.9069	-76.241	44.261
7	6.9403	-71.386	43.991
7	6.9736	-67.475	42.913
7	7.007	-62.755	42.913
7	7.0404	-58.034	41.564
7	7.0737	-54.393	41.699
7	7.1071	-51.545	41.358
7	7.1405	-45.397	41.708
7	7.1738	-39.828	42.913
7	7.2072	-35.782	42.913
7	7.2406	-30.387	42.913
7	7.2739	-26.342	42.913
7	7.3073	-21.486	43.991
7	7.3407	-17.71	43.991
7	7.374	-12.181	44.261
7	7.4074	-8.8092	44.261
7	7.4408	-3.4146	44.935
7	7.4741	-0.3802	46.621
7	7.5075	4.4074	46.419
7	7.5409	8.7231	47.633
7	7.5742	13.578	48.037
7	7.6076	17.354	47.363
7	7.641	20.186	47.633
7	7.6743	23.749	46.628
7	7.7077	29.633	45.756
7	7.7411	35.022	46.958
7	7.7744	38.909	45.649
7	7.8078	43.653	45.205
7	7.8412	47.564	45.745
7	7.8745	53.498	44.396
7	7.9079	57.274	44.261
7	7.9413	61.32	42.238
7	7.9746	66.715	42.238
7	8.008	71.435	41.564
7	8.0414	76.492	41.227
7	8.0747	81.28	40.755
7	8.1081	85.167	39.366
7	8.1415	89.444	40.392
7	8.1748	94.671	40.856
7	8.2082	99.486	41.699
7	8.2416	105.69	41.968
7	8.2749	108.64	41.533
7	8.3083	114.59	42.238
7	8.3417	118.79	42.809
7	8.375	125.38	44.261
7	8.4084	129.7	44.801
7	8.4418	135.9	45.745
7	8.4751	139.32	46.446
7	8.5085	144.94	47.633
7	8.5419	151.68	47.633
7	8.5752	154.77	46.522
7	8.6086	159.77	47.633
7	8.642	164.15	48.644
7	8.6753	169.21	48.307
7	8.7087	173.93	48.307
7	8.7421	179.33	48.307
7	8.7754	182.83	47.902
7	8.8088	189.37	47.052
7	8.8422	193.49	47.633
7	8.8755	198.91	46.473
7	8.9089	202.66	45.475
7	8.9423	209	45.61
7	8.9756	213.72	46.284
7	9.009	218.44	45.61
7	9.0424	222.7	46.383
7	9.0757	228.28	47.093
7	9.1091	234.28	46.621
7	9.1425	237.83	46.244
7	9.1758	242.61	48.151
7	9.2092	247.1	48.644
7	9.2426	252.83	48.981
7	9.2759	256.16	48.909
7	9.3093	261.03	50.266
7	9.3427	264.96	51.679
7	9.376	273.06	51.679
7	9.4094	276.43	53.027
7	9.4428	281.6	53.436
7	9.4761	285.73	53.432
7	9.5095	290.79	53.634
7	9.5429	295.17	54.106
7	9.5762	300.03	53.702
7	9.6096	304.75	54.376
7	9.643	308.8	54.376
7	9.6763	312.84	54.376
7	9.7097	316.89	54.376
7	9.7431	320.93	53.027
7	9.7764	324.71	52.892
7	9.8098	329.02	53.027
7	9.8432	332.4	52.353
7	9.8765	338.13	52.016
7	9.9099	341.84	51.679
7	9.9433	346.96	51.139
7	9.9766	351.95	51.004
7	10.01	355.66	51.342
7	10.043	360.72	51.004
7	10.077	364.76	51.004
7	10.11	369.89	51.139
7	10.143	373.73	51.746
7	10.177	378.92	51.679
7	10.21	382.97	51.679
7	10.244	387.29	52.218
7	10.277	391.74	51.679
7	10.31	396.12	52.69
7	10.344	400.61	53.183
7	10.377	405.22	53.027
7	10.41	409.27	53.702
7	10.444	413.31	53.702
7	10.477	417.36	53.702
7	10.511	421.41	53.027
7	10.544	426.13	52.353
7	10.577	430.17	52.353
7	10.611	434.22	51.679
7	10.644	437.73	51.409
7	10.677	441.97	50.667
7	10.711	446.49	50.06
7	10.744	449.73	48.981
7	10.777	452.43	47.633
7	10.811	458.83	46.621
7	10.844	462.54	44.935
7	10.878	467.93	44.935
7	10.911	471.57	44.126
7	10.944	477.37	43.587
7	10.978	481.08	44.598
7	11.011	485.47	44.261
7	11.044	490.19	44.261
7	11.078	494.23	44.261
7	11.111	498.14	43.991
8	4.5045	-495.67	-39.354
8	4.5379	-492.3	-40.029
8	4.5712	-487.44	-40.433
8	4.6046	-483.53	-40.703
8	4.638	-479.48	-41.377
8	4.6713	-474.09	-43.4
8	4.7047	-470.04	-44.075
8	4.7381	-466	-46.098
8	4.7714	-461.95	-47.446
8	4.8048	-456.56	-48.795
8	4.8382	-451.52	-49.936
8	4.8715	-447.12	-51.492
8	4.9049	-443.07	-51.492
8	4.9383	-439.02	-52.841
8	4.9716	-434.3	-52.841
8	5.005	-430.26	-52.841
8	5.0384	-426.21	-52.841
8	5.0717	-422.84	-52.841
8	5.1051	-418.68	-52.642
8	5.1385	-414.83	-52.523
8	5.1718	-408.68	-51.492
8	5.2052	-405.31	-52.166
8	5.2386	-399.91	-51.492
8	5.2719	-395.87	-51.492
8	5.3053	-391.15	-50.144
8	5.3387	-386.43	-50.144
8	5.372	-381.03	-48.121
8	5.4054	-376.99	-47.446
8	5.4388	-371.59	-47.446
8	5.4721	-367.55	-47.446
8	5.5055	-363.5	-47.446
8	5.5389	-358.78	-47.446
8	5.5722	-354.74	-48.121
8	5.6056	-350.75	-49.072
8	5.639	-345.29	-50.144
8	5.6723	-340.57	-50.818
8	5.7057	-335.85	-51.492
8	5.7391	-331.13	-52.841
8	5.7724	-325.74	-52.841
8	5.8058	-320.34	-55.538
8	5.8392	-315.62	-56.212
8	5.8725	-311.58	-58.235
8	5.9059	-306.18	-59.584
8	5.9393	-302.32	-62.026
8	5.9726	-296.94	-63.749
8	6.006	-293.37	-64.978
8	6.0394	-288.65	-65.653
8	6.0727	-284.61	-66.327
8	6.1061	-281.09	-66.691
8	6.1395	-275.84	-67.676
8	6.1728	-272.47	-67.676
8	6.2062	-267.75	-67.676
8	6.2396	-263.03	-67.676
8	6.2729	-259.5	-68.454
8	6.3063	-255.01	-68.707
8	6.3397	-251.68	-69.828
8	6.373	-244.15	-69.024
8	6.4064	-241.45	-69.024
8	6.4398	-235.94	-69.088
8	6.4731	-230.66	-69.024
8	6.5065	-226.61	-69.024
8	6.5399	-220.53	-69.406
8	6.5732	-216.43	-69.462
8	6.6066	-210.93	-70.985
8	6.64	-207.73	-70.373
8	6.6733	-203.49	-72.168
8	6.7067	-196.94	-72.396
8	6.7401	-192.22	-73.745
8	6.7734	-188.85	-74.419
8	6.8068	-184.13	-75.768
8	6.8402	-179.79	-77.062
8	6.8735	-174.69	-78.465
8	6.9069	-169.3	-79.139
8	6.9403	-165.49	-80.885
8	6.9736	-159.86	-81.836
8	7.007	-153.79	-84.534
8	7.0404	-148.39	-85.882
8	7.0737	-145.02	-86.557
8	7.1071	-140.48	-88.929
8	7.1405	-135.99	-88.445
8	7.1738	-131.54	-87.905
8	7.2072	-127.15	-89.591
8	7.2406	-121.42	-88.58
8	7.2739	-117.37	-88.58
8	7.3073	-112.65	-87.905
8	7.3407	-107.93	-87.905
8	7.374	-101.86	-87.905
8	7.4074	-97.819	-87.905
8	7.4408	-92.425	-87.231
8	7.4741	-87.704	-86.557
8	7.5075	-82.31	-85.208
8	7.5409	-76.915	-84.534
8	7.5742	-74.612	-83.49
8	7.6076	-68.149	-82.511
8	7.641	-64.103	-82.511
8	7.6743	-60.057	-81.836
8	7.7077	-54.663	-81.836
8	7.7411	-49.268	-82.511
8	7.7744	-44.548	-82.511
8	7.8078	-39.828	-83.185
8	7.8412	-35.782	-83.185
8	7.8745	-29.039	-83.859
8	7.9079	-25.667	-83.859
8	7.9413	-19.598	-84.534
8	7.9746	-15.687	-85.478
8	8.008	-8.8092	-85.882
8	8.0414	-4.0889	-86.557
8	8.0747	0.63128	-87.905
8	8.1081	6.0258	-89.254
8	8.1415	9.3974	-89.254
8	8.1748	14.118	-90.603
8	8.2082	17.93	-91.458
8	8.2416	23.419	-92.951
8	8.2749	29.627	-92.626
8	8.3083	34.607	-90.551
8	8.3417	39.067	-90.603
8	8.375	44.462	-89.254
8	8.4084	47.834	-89.254
8	8.4418	51.88	-90.603
8	8.4751	57.274	-88.58
8	8.5085	62.669	-87.905
8	8.5419	68.4	-87.568
8	8.5752	72.783	-85.882
8	8.6086	77.504	-84.534
8	8.642	82.224	-83.859
8	8.6753	88.293	-82.511
8	8.7087	93.013	-82.511
8	8.7421	99.756	-81.162
8	8.7754	104.48	-81.836
8	8.8088	108.52	-81.836
8	8.8422	112.57	-82.511
8	8.8755	119.99	-83.185
8	8.9089	124.03	-83.185
8	8.9423	128.75	-83.859
8	8.9756	132.8	-83.859
8	9.009	138.87	-84.534
8	9.0424	144.26	-85.208
8	9.0757	148.8	-86.963
8	9.1091	153.7	-86.557
8	9.1425	159.77	-87.905
8	9.1758	165.57	-89.389
8	9.2092	171.91	-90.603
8	9.2426	175.65	-91.021
8	9.2759	180	-91.951
8	9.3093	188.09	-89.928
8	9.3427	192.14	-89.254
8	9.376	196.24	-90.862
8	9.4094	200.96	-90.75
8	9.4428	206.14	-89.825
8	9.4761	210.34	-88.58
8	9.5095	215.53	-88.46
8	9.5429	220.55	-88.605
8	9.5762	224.59	-87.123
8	9.6096	229.75	-87.148
8	9.643	234.24	-83.198
8	9.6763	240.17	-81.918
8	9.7097	245.1	-82.303
8	9.7431	252.83	-79.139
8	9.7764	256.87	-79.139
8	9.8098	261.59	-79.139
8	9.8432	264.29	-79.139
8	9.8765	271.5	-81.27
8	9.9099	274.94	-79.409
8	9.9433	281.15	-79.814
8	9.9766	285.71	-79.344
8	10.01	290.59	-81.162
8	10.043	297.18	-83.192
8	10.077	302.29	-83.112
8	10.11	307.31	-82.915
8	10.143	311.49	-84.534
8	10.177	316.21	-86.557
8	10.21	321.61	-87.905
8	10.244	326.45	-88.755
8	10.277	331.05	-89.254
8	10.31	337.12	-89.254
8	10.344	341.16	-89.928
8	10.377	346.56	-89.928
8	10.41	351.28	-89.928
8	10.444	356.58	-89.382
8	10.477	360.02	-89.124
8	10.511	365.44	-88.58
8	10.544	370.16	-88.58
8	10.577	374.2	-88.58
8	10.611	379.6	-87.231
8	10.644	383.64	-85.882
8	10.677	389.04	-85.882
8	10.711	392.68	-86.692
8	10.744	396.55	-85.488
8	10.777	401.49	-84.067
8	10.811	407.77	-84.347
8	10.844	412.64	-83.185
8	10.878	417.36	-83.859
8	10.911	421.41	-84.534
8	10.944	426.8	-85.208
8	10.978	429.9	-87.366
8	11.011	435.57	-86.557
8	11.044	440.96	-88.58
8	11.078	444.33	-89.254
8	11.111	448.38	-89.254
8	11.144	450.4	-90.603
8	11.178	457.74	-93.265
8	11.211	460.52	-93.974
8	11.245	465.91	-95.323
8	11.278	469.28	-95.323
8	11.311	474.68	-97.346
8	11.345	478.05	-98.694
8	11.378	483.11	-99.706
8	11.411	487.49	-100.04
8	11.445	491.87	-101.06
8	11.478	496.26	-100.72
9	4.5712	-497.69	36.844
9	4.6046	-492.3	38.192
9	4.638	-487.57	38.192
9	4.6713	-482.86	39.541
9	4.7047	-478.81	40.215
9	4.7381	-473.42	40.889
9	4.7714	-468.69	40.889
9	4.8048	-464.65	40.889
9	4.8382	-461.61	41.227
9	4.8715	-456.56	41.564
9	4.9049	-453.19	40.889
9	4.9383	-448.46	40.889
9	4.9716	-444.42	40.889
9	5.005	-439.02	40.889
9	5.0384	-434.98	40.889
9	5.0717	-429.58	40.889
9	5.1051	-426.21	40.215
9	5.1385	-420.14	39.541
9	5.1718	-415.42	39.541
9	5.2052	-411.38	38.192
9	5.2386	-405.98	38.192
9	5.2719	-402.27	38.529
9	5.3053	-397.89	38.192
9	5.3387	-394.52	38.192
9	5.372	-391.15	38.192
9	5.4054	-385.75	38.192
9	5.4388	-382.38	39.541
9	5.4721	-378.34	39.541
9	5.5055	-374.29	39.541
9	5.5389	-370.24	39.541
9	5.5722	-365.86	39.878
9	5.6056	-361.48	40.889
9	5.639	-356.76	40.889
9	5.6723	-352.04	42.238
9	5.7057	-347.99	42.238
9	5.7391	-343.27	42.913
9	5.7724	-338.55	44.261
9	5.8058	-334.51	44.261
9	5.8392	-330.8	45.273
9	5.8725	-326.55	45.261
9	5.9059	-323.04	46.284
9	5.9393	-319	46.284
9	5.9726	-314.27	46.284
9	6.006	-309.56	46.284
9	6.0394	-305.51	46.284
9	6.0727	-301.46	46.284
9	6.1061	-296.07	46.284
9	6.1395	-292.02	46.284
9	6.1728	-287.98	46.958
9	6.2062	-283.26	45.61
9	6.2396	-279.21	44.935
9	6.2729	-275.17	44.935
9	6.3063	-269.77	44.261
9	6.3397	-266.4	44.261
9	6.373	-263.03	45.61
9	6.4064	-259.66	45.61
9	6.4398	-254.94	46.284
9	6.4731	-252.24	46.284
9	6.5065	-248.19	46.284
9	6.5399	-244.82	46.958
9	6.5732	-240.78	47.633
9	6.6066	-237.07	47.296
9	6.64	-233.36	47.633
9	6.6733	-228.64	47.633
9	6.7067	-225.26	47.633
9	6.7401	-219.87	48.307
9	6.7734	-215.82	47.633
9	6.8068	-211.1	48.981
9	6.8402	-206.38	48.981
9	6.8735	-202.34	48.981
9	6.9069	-198.29	49.656
9	6.9403	-194.25	49.656
9	6.9736	-190.2	49.656
9	7.007	-186.16	48.981
9	7.0404	-182.11	48.981
9	7.0737	-178.06	48.981
9	7.1071	-174.02	48.981
9	7.1405	-169.7	49.116
9	7.1738	-164.04	48.577
9	7.2072	-159.86	48.307
9	7.2406	-154.46	46.958
9	7.2739	-150.46	46.8
9	7.3073	-144.35	46.284
9	7.3407	-140.64	46.621
9	7.374	-135.58	46.284
9	7.4074	-131.54	45.61
9	7.4408	-126.14	45.61
9	7.4741	-124.12	46.284
9	7.5075	-118.88	47.098
9	7.5409	-114	46.958
9	7.5742	-110.63	46.958
9	7.6076	-105.63	47.196
9	7.641	-102.54	46.958
9	7.6743	-97.887	46.082
9	7.7077	-93.099	46.958
9	7.7411	-88.244	47.363
9	7.7744	-83.659	46.958
9	7.8078	-77.59	47.633
9	7.8412	-73.544	47.633
9	7.8745	-68.419	48.846
9	7.9079	-64.643	48.712
9	7.9413	-59.383	49.656
9	7.9746	-55.337	49.656
9	8.008	-50.752	49.251
9	8.0414	-46.571	48.981
9	8.0747	-41.176	48.981
9	8.1081	-37.131	48.981
9	8.1415	-34.164	49.116
9	8.1748	-27.016	48.307
9	8.2082	-23.644	48.307
9	8.2416	-18.25	47.633
9	8.2749	-14.204	48.307
9	8.3083	-8.8766	46.486
9	8.3417	-4.0889	46.958
9	8.375	1.1707	45.34
9	8.4084	5.3515	45.61
9	8.4418	10.746	45.61
9	8.4751	15.466	46.284
9	8.5085	20.107	45.927
9	8.5419	24.232	45.61
9	8.5752	28.278	45.61
9	8.6086	32.999	45.61
9	8.642	36.64	45.475
9	8.6753	41.765	46.958
9	8.7087	45.474	47.296
9	8.7421	50.531	46.284
9	8.7754	55.925	46.958
9	8.8088	60.646	46.958
9	8.8422	65.287	46.601
9	8.8755	71.165	47.498
9	8.9089	75.346	47.902
9	8.9423	81.549	47.633
9	8.9756	85.397	48.426
9	9.009	88.967	48.981
9	9.0424	95.036	47.633
9	9.0757	98.947	48.577
9	9.1091	104.07	49.116
9	9.1425	108.52	48.307
9	9.1758	113.11	47.902
9	9.2092	116.98	47.238
9	9.2426	122.68	46.958
9	9.2759	127.54	47.228
9	9.3093	132.8	46.958
9	9.3427	137.52	46.958
9	9.376	144.26	46.284
9	9.4094	148.31	46.284
9	9.4428	154.38	45.61
9	9.4761	159.1	46.284
9	9.5095	163.85	46.662
9	9.5429	168.54	46.284
9	9.5762	173.26	46.958
9	9.6096	178.65	47.633
9	9.643	182.02	48.307
9	9.6763	186.74	48.981
9	9.7097	191.19	50.195
9	9.7431	196.52	50.667
9	9.7764	200.57	50.667
9	9.8098	204.28	50.33
9	9.8432	210.02	50.469
9	9.8765	215.65	52.12
9	9.9099	220.46	54.376
9	9.9433	225.65	54.443
9	9.9766	229.56	56.062
9	10.01	235.29	55.724
9	10.043	239.58	56.121
9	10.077	244.74	57.073
9	10.11	249.19	57.799
9	10.143	253.16	57.41
9	10.177	258.89	58.422
9	10.21	261.59	58.422
9	10.244	268.34	57.748
9	10.277	271.98	58.557
9	10.31	277.1	58.422
9	10.344	282.5	58.422
9	10.377	286.54	58.422
9	10.41	290.59	57.748
9	10.444	296.97	56.909
9	10.477	301.38	56.399
9	10.511	305.29	56.129
9	10.544	310.14	57.073
9	10.577	314.86	57.073
9	10.611	318.91	57.073
9	10.644	322.96	57.073
9	10.677	328.35	57.073
9	10.711	332.4	56.399
9	10.744	336.44	57.073
9	10.777	341.43	55.859
9	10.811	345.88	55.724
9	10.844	350.6	55.724
9	10.878	355.32	55.724
9	10.911	360.04	55.724
9	10.944	364.76	56.399
9	10.978	369.48	56.399
9	11.011	374.88	56.399
9	11.044	379.6	56.399
9	11.078	384.32	55.724
9	11.111	388.5	55.32
9	11.144	392.41	55.05
9	11.178	397.81	54.376
9	11.211	401.18	53.027
9	11.245	406.57	51.679
9	11.278	409.27	51.679
9	11.311	414.33	50.667
9	11.345	418.03	49.656
9	11.378	423.43	48.981
9	11.411	428.49	47.296
9	11.445	432.87	46.958
9	11.478	436.92	46.284
9	11.512	441.97	45.947
9	11.545	445.68	45.61
9	11.578	449.39	45.273
9	11.612	452.43	45.61
9	11.645	457.14	45.61
9	11.678	462.54	45.61
9	11.712	465.39	45.714
9	11.745	469.96	46.284
9	11.778	471.98	46.284
9	11.812	478.72	46.958
9	11.845	481.82	46.824
9	11.879	486.14	46.958
9	11.912	489.51	46.958
9	11.945	493.56	46.958
9	11.979	498.28	47.633
10	5.2052	-497.77	-84.891
10	5.2386	-493.23	-83.808
10	5.2719	-488.92	-83.185
10	5.3053	-483.39	-82.106
10	5.3387	-478.81	-81.836
10	5.372	-473.55	-81.432
10	5.4054	-468.02	-79.814
10	5.4388	-465.32	-79.139
10	5.4721	-460.6	-79.139
10	5.5055	-455.21	-79.139
10	5.5389	-449.81	-79.139
10	5.5722	-445.09	-79.139
10	5.6056	-440.37	-79.814
10	5.639	-434.98	-79.139
10	5.6723	-430.12	-79.544
10	5.7057	-425.54	-79.139
10	5.7391	-420.14	-80.488
10	5.7724	-414.75	-81.836
10	5.8058	-410.7	-81.836
10	5.8392	-405.31	-83.185
10	5.8725	-401.26	-83.185
10	5.9059	-397.22	-83.185
10	5.9393	-393.17	-83.859
10	5.9726	-388.45	-83.859
10	6.006	-383.73	-84.534
10	6.0394	-379.55	-84.264
10	6.0727	-375.64	-84.534
10	6.1061	-371.17	-84.906
10	6.1395	-366.2	-85.208
10	6.1728	-360.94	-84.264
10	6.2062	-357.43	-85.208
10	6.2396	-352.04	-83.859
10	6.2729	-348.67	-83.859
10	6.3063	-343.27	-83.185
10	6.3397	-339.5	-83.05
10	6.373	-335.18	-82.511
10	6.4064	-331.13	-82.511
10	6.4398	-325.74	-81.836
10	6.4731	-321.69	-81.836
10	6.5065	-316.97	-81.836
10	6.5399	-312.25	-82.511
10	6.5732	-308.21	-82.511
10	6.6066	-302.81	-83.185
10	6.64	-298.77	-83.185
10	6.6733	-294.05	-83.859
10	6.7067	-289.33	-83.859
10	6.7401	-285.28	-85.208
10	6.7734	-280.56	-85.882
10	6.8068	-276.51	-85.882
10	6.8402	-271.79	-86.557
10	6.8735	-267.07	-87.905
10	6.9069	-263.03	-87.905
10	6.9403	-257.63	-87.905
10	6.9736	-253.59	-87.905
10	7.007	-248.46	-88.04
10	7.0404	-244.15	-87.905
10	7.0737	-240.1	-87.905
10	7.1071	-235.38	-87.905
10	7.1405	-230.66	-88.58
10	7.1738	-225.94	-87.905
10	7.2072	-222.57	-87.905
10	7.2406	-217.17	-86.557
10	7.2739	-213.13	-85.882
10	7.3073	-208.41	-85.882
10	7.3407	-204.36	-85.882
10	7.374	-199.64	-85.882
10	7.4074	-195.6	-85.882
10	7.4408	-190.88	-85.882
10	7.4741	-185.48	-85.882
10	7.5075	-182.11	-87.231
10	7.5409	-177.39	-87.231
10	7.5742	-172.67	-87.231
10	7.6076	-168.62	-88.58
10	7.641	-165.25	-88.58
10	7.6743	-159.86	-88.58
10	7.7077	-155.81	-89.254
10	7.7411	-151.09	-89.928
10	7.7744	-147.72	-90.603
10	7.8078	-142.32	-90.603
10	7.8412	-138.95	-90.603
10	7.8745	-134.91	-90.603
10	7.9079	-130.19	-89.928
10	7.9413	-126.14	-89.928
10	7.9746	-120.75	-89.254
10	8.008	-116.7	-89.254
10	8.0414	-111.31	-88.58
10	8.0747	-107.26	-87.905
10	8.1081	-103.21	-87.231
10	8.1415	-99.842	-86.557
10	8.1748	-93.773	-85.882
10	8.2082	-89.727	-85.208
10	8.2416	-84.333	-84.534
10	8.2749	-80.287	-84.534
10	8.3083	-76.241	-84.534
10	8.3417	-71.521	-84.534
10	8.375	-66.801	-84.534
10	8.4084	-61.406	-84.534
10	8.4418	-57.36	-84.534
10	8.4751	-53.314	-84.534
10	8.5085	-47.92	-85.882
10	8.5419	-43.199	-85.882
10	8.5752	-39.154	-85.882
10	8.6086	-34.433	-86.557
10	8.642	-30.387	-87.231
10	8.6753	-24.993	-87.231
10	8.7087	-20.947	-87.231
10	8.7421	-15.552	-87.905
10	8.7754	-12.181	-87.905
10	8.8088	-6.1119	-87.231
10	8.8422	-2.066	-87.231
10	8.8755	3.3285	-87.905
10	8.9089	7.4004	-87.101
10	8.9423	12.364	-86.422
10	8.9756	16.815	-85.882
10	9.009	21.535	-85.882
10	9.0424	26.255	-84.534
10	9.0757	31.079	-84.378
10	9.1091	36.033	-83.522
10	9.1425	39.742	-83.185
10	9.1758	45.811	-83.185
10	9.2092	49.856	-83.185
10	9.2426	55.925	-83.185
10	9.2759	59.297	-83.185
10	9.3093	65.366	-83.185
10	9.3427	69.412	-83.185
10	9.376	75.481	-85.882
10	9.4094	80.201	-85.882
10	9.4428	84.921	-85.882
10	9.4761	88.293	-87.231
10	9.5095	93.687	-87.231
10	9.5429	97.733	-88.58
10	9.5762	103.13	-88.58
10	9.6096	108.52	-89.928
10	9.643	112.57	-89.928
10	9.6763	117.96	-89.928
10	9.7097	122.01	-89.928
10	9.7431	126.73	-89.928
10	9.7764	131.45	-89.928
10	9.8098	136.17	-89.928
10	9.8432	140.89	-89.928
10	9.8765	146.96	-89.928
10	9.9099	151.68	-89.254
10	9.9433	157.07	-88.58
10	9.9766	161.79	-88.58
10	10.01	167.19	-87.231
10	10.043	171.57	-87.568
10	10.077	176.86	-87.762
10	10.11	182.32	-87.817
10	10.143	188.09	-87.231
10	10.177	193.49	-87.231
10	10.21	197.53	-87.231
10	10.244	202.93	-88.58
10	10.277	206.3	-88.58
10	10.31	212.1	-89.599
10	10.344	216.41	-89.254
10	10.377	223.16	-89.928
10	10.41	226.53	-91.277
10	10.444	232.6	-91.277
10	10.477	235.97	-91.277
10	10.511	242.71	-91.277
10	10.544	248.11	-91.277
10	10.577	253.1	-90.737
10	10.611	258.89	-89.928
10	10.644	262.27	-89.928
10	10.677	268	-90.265
10	10.711	272.38	-89.928
10	10.744	279.13	-88.58
10	10.777	282.5	-88.58
10	10.811	288.02	-87.933
10	10.844	292.02	-87.386
10	10.878	298.63	-86.885
10	10.911	304.07	-85.882
10	10.944	309.47	-83.859
10	10.978	314.19	-83.859
10	11.011	318.91	-82.511
10	11.044	324.3	-81.836
10	11.078	329.29	-81.297
10	11.111	334.42	-79.814
10	11.144	339.14	-79.814
10	11.178	343.86	-80.488
10	11.211	347.23	-80.488
10	11.245	351.95	-80.488
10	11.278	356	-81.162
10	11.311	360.72	-82.511
10	11.345	365.44	-83.185
10	11.378	370.83	-83.185
10	11.411	375.55	-83.185
[truncated: 10,016 more rows]
