# Supplementary material for: A universal function for capacity of bidirectional pedestrian streams: Filling the gaps in the literature
Source: PLoS One. 2018 Dec 19;13(12):e0208496. doi: 10.1371/journal.pone.0208496 (PMC6300270; doi:10.1371/journal.pone.0208496)
Supplement: S1 Data Set — Trajectories are divided into folders for the different experiments within the ZIP archive. Data relative to the own experiments are directly provided as a CSV file. Links are provided for data obtained from open database from third party researchers. (ZIP) [file pone.0208496.s001.zip › datasets/dataset_B/3_1_A.csv]

ped. #	time (s)	x (cm)	y (cm)
1	0	-499.15	35.116
1	0.033367	-494.66	35.832
1	0.066733	-489.26	35.832
1	0.1001	-483.87	36.507
1	0.13347	-479.02	35.806
1	0.16683	-473.75	35.832
1	0.2002	-469.37	36.169
1	0.23357	-463.3	36.169
1	0.26693	-458.5	35.812
1	0.3003	-453.19	34.821
1	0.33367	-447.79	34.821
1	0.36703	-441.05	34.146
1	0.4004	-436.33	33.472
1	0.43377	-430.93	32.798
1	0.46713	-425.34	32.191
1	0.5005	-420.14	31.449
1	0.53387	-415.42	31.449
1	0.56723	-410.03	30.775
1	0.6006	-403.96	30.1
1	0.63397	-397.89	30.775
1	0.66733	-391.94	31.251
1	0.7007	-386.09	31.112
1	0.73407	-381.71	31.449
1	0.76743	-376.31	31.449
1	0.8008	-370.24	31.449
1	0.83417	-363.9	31.988
1	0.86753	-358.78	32.798
1	0.9009	-353.39	32.798
1	0.93427	-347.99	34.146
1	0.96763	-341.92	35.495
1	1.001	-335.85	35.495
1	1.0344	-331.81	35.495
1	1.0677	-325.74	35.495
1	1.1011	-321.02	35.495
1	1.1345	-315.62	36.169
1	1.1678	-310.23	36.169
1	1.2012	-304	35.455
1	1.2346	-298.77	34.821
1	1.2679	-294.05	34.821
1	1.3013	-288.65	34.821
1	1.3347	-283.26	34.146
1	1.368	-277.19	33.472
1	1.4014	-271.12	32.798
1	1.4348	-265.73	32.798
1	1.4681	-260.33	31.449
1	1.5015	-254.94	30.1
1	1.5349	-248.87	30.1
1	1.5682	-243.47	29.426
1	1.6016	-237.94	29.022
1	1.635	-232.68	28.752
1	1.6683	-226.61	28.752
1	1.7017	-221.22	28.752
1	1.7351	-214.81	27.74
1	1.7684	-210.43	27.403
1	1.8018	-203.69	27.403
1	1.8352	-198.97	27.403
1	1.8685	-192.9	27.403
1	1.9019	-187.5	27.403
1	1.9353	-181.44	28.078
1	1.9686	-176.04	28.078
1	2.002	-169.97	28.078
1	2.0354	-164.58	27.403
1	2.0687	-159.18	27.403
1	2.1021	-154.46	27.403
1	2.1355	-147.72	26.729
1	2.1688	-143	25.38
1	2.2022	-136.93	24.706
1	2.2356	-131.87	23.694
1	2.2689	-126.82	22.009
1	2.3023	-121.42	21.334
1	2.3357	-115.35	19.986
1	2.369	-110.63	18.637
1	2.4024	-105.24	16.614
1	2.4358	-99.168	14.591
1	2.4691	-94.448	13.917
1	2.5025	-88.379	11.894
1	2.5359	-84.333	11.22
1	2.5692	-78.938	11.22
1	2.6026	-74.218	11.22
1	2.636	-68.149	9.8709
1	2.6693	-63.429	9.1966
1	2.7027	-57.36	9.1966
1	2.7361	-51.628	8.1851
1	2.7694	-46.908	8.1851
1	2.8028	-41.176	7.8479
1	2.8362	-35.782	7.8479
1	2.8695	-30.387	8.5222
1	2.9029	-24.993	8.5222
1	2.9363	-20.48	8.1592
1	2.9696	-16.227	8.5222
1	3.003	-9.8207	8.8594
1	3.0364	-4.6722	8.6498
1	3.0697	-0.043042	7.8479
1	3.1031	5.3515	7.1736
1	3.1365	10.072	6.4993
1	3.1698	14.792	6.4993
1	3.2032	19.616	6.3437
1	3.2366	24.907	5.1506
1	3.2699	28.953	5.1506
1	3.3033	34.752	5.6901
1	3.3367	38.393	5.1506
1	3.37	44.462	4.4763
1	3.4034	49.856	3.802
1	3.4368	54.577	2.4534
1	3.4701	58.143	1.1403
1	3.5035	63.706	0.6379
1	3.5369	69.951	2.1837
1	3.5702	74.267	2.7231
1	3.6036	79.392	1.5093
1	3.637	84.496	1.5404
1	3.6703	88.888	1.4617
1	3.7037	94.461	2.1991
1	3.7371	99.593	3.7323
1	3.7704	103.13	5.825
1	3.8038	108.52	6.4993
1	3.8372	112.57	7.8479
1	3.8705	117.65	8.7297
1	3.9039	122.68	10.545
1	3.9373	128.21	10.815
1	3.9706	132.12	11.22
1	4.004	137.52	11.894
1	4.0374	141.56	13.243
1	4.0707	146.96	12.568
1	4.1041	151	13.243
1	4.1375	155.05	13.243
1	4.1708	160.44	13.243
1	4.2042	165.84	13.243
1	4.2376	171.23	11.894
1	4.2709	175.28	11.894
1	4.3043	180.67	11.22
1	4.3377	186.07	10.545
1	4.371	191.46	10.545
1	4.4044	196.18	10.545
1	4.4378	201.58	11.22
1	4.4711	207.31	10.882
1	4.5045	211.76	11.717
1	4.5379	217.09	12.568
1	4.5712	221.13	12.568
1	4.6046	226.53	12.568
1	4.638	232.6	13.917
1	4.6713	237.6	14.669
1	4.7047	242.04	15.94
1	4.7381	248.78	17.288
1	4.7714	252.83	17.963
1	4.8048	256.87	19.986
1	4.8382	262.27	21.334
1	4.8715	266.2	21.316
1	4.9049	273.63	22.164
1	4.9383	278.45	22.683
1	4.9716	282.5	22.683
1	5.005	288.23	20.997
1	5.0384	292.61	21.334
1	5.0717	297.33	21.334
1	5.1051	302.73	20.66
1	5.1385	307.18	20.525
1	5.1718	311.83	19.648
1	5.2052	316.21	18.637
1	5.2386	321.61	17.288
1	5.2719	325.65	15.94
1	5.3053	331.05	13.917
1	5.3387	335.09	13.243
1	5.372	341.16	10.545
1	5.4054	345.88	10.545
1	5.4388	351.28	9.1966
1	5.4721	356.77	8.3666
1	5.5055	362.01	8.1073
1	5.5389	366.11	7.8479
1	5.5722	370.83	7.1736
1	5.6056	375.81	6.8713
1	5.639	380.48	6.5667
1	5.6723	385.06	6.9972
1	5.7057	389.04	6.4993
1	5.7391	393.76	7.1736
1	5.7724	398.48	7.8479
1	5.8058	402.19	7.6571
1	5.8392	407.25	8.5222
1	5.8725	412.64	9.1966
1	5.9059	417.36	9.8709
1	5.9393	422.82	10.034
1	5.9726	428.15	10.545
1	6.006	431.4	9.8244
1	6.0394	437.59	10.545
1	6.0727	442.98	11.22
1	6.1061	446.36	11.22
1	6.1395	450.4	10.545
1	6.1728	457.14	10.545
1	6.2062	461.19	9.8709
1	6.2396	464.56	10.545
1	6.2729	469.96	10.545
1	6.3063	474.63	10.13
1	6.3397	478.27	9.5802
1	6.373	483.44	10.545
1	6.4064	488.84	9.8709
1	6.4398	493.56	9.1966
1	6.4731	498.28	9.1966
2	1.9353	-496	-16.09
2	1.9686	-490.95	-16.427
2	2.002	-485.55	-16.427
2	2.0354	-480.7	-16.697
2	2.0687	-474.43	-16.765
2	2.1021	-468.02	-17.776
2	2.1355	-464.65	-17.102
2	2.1688	-458.58	-17.776
2	2.2022	-451.97	-18.72
2	2.2356	-447.73	-17.875
2	2.2689	-441.62	-18.391
2	2.3023	-436.33	-16.427
2	2.3357	-430.93	-16.427
2	2.369	-425.6	-16.51
2	2.4024	-421.49	-15.753
2	2.4358	-415.76	-16.09
2	2.4691	-410.7	-15.753
2	2.5025	-405.36	-16.168
2	2.5359	-399.91	-15.753
2	2.5692	-394.18	-16.09
2	2.6026	-388.45	-15.753
2	2.636	-382.38	-17.102
2	2.6693	-377.66	-17.102
2	2.7027	-370.92	-18.451
2	2.7361	-365.86	-18.113
2	2.7694	-358.78	-19.125
2	2.8028	-354.4	-18.788
2	2.8362	-348.67	-19.799
2	2.8695	-343.27	-19.799
2	2.9029	-337.2	-20.474
2	2.9363	-332.2	-20.45
2	2.9696	-326.75	-19.462
2	3.003	-321.02	-19.799
2	3.0364	-315.96	-19.462
2	3.0697	-310.57	-19.462
2	3.1031	-304.83	-19.125
2	3.1365	-299.78	-18.788
2	3.1698	-294.75	-17.965
2	3.2032	-288.92	-17.911
2	3.2366	-283.93	-17.776
2	3.2699	-278.24	-17.048
2	3.3033	-272.47	-17.102
2	3.3367	-266.43	-16.724
2	3.37	-261	-15.753
2	3.4034	-256.28	-14.405
2	3.4368	-251.56	-14.405
2	3.4701	-246.71	-13.326
2	3.5035	-242.12	-13.056
2	3.5369	-236.46	-12.517
2	3.5702	-231.13	-12.745
2	3.6036	-225.94	-11.707
2	3.637	-220.88	-10.696
2	3.6703	-215.82	-10.359
2	3.7037	-209.76	-10.359
2	3.7371	-204.36	-10.359
2	3.7704	-198.97	-10.359
2	3.8038	-193.57	-10.359
2	3.8372	-187.5	-10.359
2	3.8705	-182.45	-8.6729
2	3.9039	-176.71	-9.6844
2	3.9373	-170.98	-7.9986
2	3.9706	-166.19	-7.7963
2	4.004	-160.53	-6.9871
2	4.0374	-155.81	-6.9871
2	4.0707	-151.09	-5.6384
2	4.1041	-146.03	-5.3013
2	4.1375	-140.54	-4.942
2	4.1708	-136.26	-3.6155
2	4.2042	-131.54	-2.9412
2	4.2376	-126.82	-2.2669
2	4.2709	-122.1	-1.5925
2	4.3043	-117.37	0.43042
2	4.3377	-113.33	0.43042
2	4.371	-108.94	2.1162
2	4.4044	-104.9	2.7905
2	4.4378	-100.52	3.802
2	4.4711	-95.796	4.4763
2	4.5045	-91.076	4.4763
2	4.5379	-87.03	5.1506
2	4.5712	-82.849	4.7461
2	4.6046	-77.352	4.1987
2	4.638	-74.218	5.825
2	4.6713	-70.509	6.1621
2	4.7047	-66.022	4.995
2	4.7381	-61.307	3.5882
2	4.7714	-57.983	2.8683
2	4.8048	-53.743	1.9886
2	4.8382	-48.63	1.3234
2	4.8715	-43.199	0.43042
2	4.9049	-39.491	-0.58106
2	4.9383	-36.106	-2.5096
2	4.9716	-30.721	-3.6919
2	5.005	-25.33	-5.3013
2	5.0384	-19.598	-4.2898
2	5.0717	-16.294	-5.8407
2	5.1051	-12.26	-5.9558
2	5.1385	-8.1349	-5.6384
2	5.1718	-3.6843	-5.5036
2	5.2052	1.9799	-5.6384
2	5.2386	5.3515	-5.6384
2	5.2719	10.746	-5.6384
2	5.3053	15.466	-5.6384
2	5.3387	19.348	-5.3286
2	5.372	24.232	-4.9641
2	5.4054	29.087	-4.6944
2	5.4388	33.611	-3.3873
2	5.4721	38.704	-2.4743
2	5.5055	44.026	-2.6635
2	5.5389	47.834	-0.91822
2	5.5722	53.363	-0.51363
2	5.6056	59.634	-0.58106
2	5.639	64.692	1.1047
2	5.6723	69.015	2.017
2	5.7057	74.806	2.4534
2	5.7391	79.692	1.978
2	5.7724	84.247	2.4534
2	5.8058	88.863	2.609
2	5.8392	93.3	2.6634
2	5.8725	99.756	3.802
2	5.9059	104.07	2.9928
2	5.9393	109.2	3.802
2	5.9726	112.84	2.9928
2	6.006	117.96	3.802
2	6.0394	122.41	2.9928
2	6.0727	129.43	2.4534
2	6.1061	133.81	2.1162
2	6.1395	137.72	0.64256
2	6.1728	142.76	-0.45873
2	6.2062	147.98	-0.18923
2	6.2396	155.72	-0.2439
2	6.2729	158.56	-0.56944
2	6.3063	165.16	-1.5925
2	6.3397	168.54	-1.5925
2	6.373	172.58	-0.91822
2	6.4064	176.15	-1.3458
2	6.4398	181.81	-1.0801
2	6.4731	185.8	-0.37877
2	6.5065	192.14	1.1047
2	6.5399	197.19	1.4419
2	6.5732	202.28	2.998
2	6.6066	207.98	3.4649
2	6.64	213.72	5.1506
2	6.6733	219.11	6.4993
2	6.7067	221.13	6.4993
2	6.7401	226.53	7.1736
2	6.7734	229.9	7.8479
2	6.8068	233.76	6.9643
2	6.8402	237.99	6.4993
2	6.8735	243.66	8.3874
2	6.9069	246.99	7.7042
2	6.9403	252.83	9.1966
2	6.9736	256.87	9.1966
2	7.007	260.92	9.1966
2	7.0404	263.62	8.5222
2	7.0737	269.01	5.825
2	7.1071	275.75	6.4993
2	7.1405	279.14	6.0226
2	7.1738	283.17	6.4993
2	7.2072	287.23	5.8481
2	7.2406	292.95	4.1392
2	7.2739	298.81	4.3852
2	7.3073	305.42	3.802
2	7.3407	307.45	3.1277
2	7.374	311.58	2.173
2	7.4074	315.4	2.0488
2	7.4408	321.61	2.4534
2	7.4741	325.65	2.4534
2	7.5075	329.7	2.4534
2	7.5409	334.42	3.802
2	7.5742	338.58	3.4895
2	7.6076	345.21	3.802
2	7.641	347.5	4.6112
2	7.6743	353.97	5.1506
2	7.7077	358.15	6.2295
2	7.7411	364.76	5.825
2	7.7744	367.46	5.825
2	7.8078	372.67	5.1776
2	7.8412	376.76	6.0571
2	7.8745	382.3	6.4993
2	7.9079	386.34	5.825
2	7.9413	391.06	5.825
2	7.9746	393.35	5.4796
2	8.008	399.49	4.1392
2	8.0414	402.47	4.0987
2	8.0747	407.77	3.3282
2	8.1081	413.31	3.802
2	8.1415	416.69	3.1277
2	8.1748	420.99	1.0529
2	8.2082	424.77	-0.83523
2	8.2416	429.75	-1.3956
2	8.2749	435.03	-1.3228
2	8.3083	440.33	-2.658
2	8.3417	445.01	-2.9412
2	8.375	449.73	-3.6155
2	8.4084	453.77	-4.2898
2	8.4418	460.18	-5.3013
2	8.4751	464.56	-5.6384
2	8.5085	469.96	-5.6384
2	8.5419	473.33	-5.6384
2	8.5752	478.39	-6.6499
2	8.6086	482.1	-7.6614
2	8.642	486.14	-6.9871
2	8.6753	490.19	-6.9871
2	8.7087	494.23	-6.9871
2	8.7421	498.28	-6.9871
3	2.9363	-495.67	-71.047
3	2.9696	-489	-71.365
3	3.003	-484.88	-69.699
3	3.0364	-478.81	-69.699
3	3.0697	-473.33	-71.404
3	3.1031	-468.02	-69.024
3	3.1365	-465.32	-69.024
3	3.1698	-458.66	-70.892
3	3.2032	-455.21	-71.047
3	3.2366	-449.48	-70.71
3	3.2699	-445.09	-70.373
3	3.3033	-439.02	-71.047
3	3.3367	-433.63	-71.047
3	3.37	-427.56	-72.396
3	3.4034	-422.84	-73.745
3	3.4368	-417.45	-75.093
3	3.4701	-411.38	-75.768
3	3.5035	-405.98	-77.116
3	3.5369	-400.49	-77.85
3	3.5702	-396.14	-78.33
3	3.6036	-391.82	-79.139
3	3.637	-387.1	-79.139
3	3.6703	-380.36	-79.139
3	3.7037	-376.99	-79.139
3	3.7371	-371.59	-79.139
3	3.7704	-366.87	-79.139
3	3.8038	-362.15	-79.139
3	3.8372	-356.76	-79.139
3	3.8705	-352.04	-79.139
3	3.9039	-346.64	-79.139
3	3.9373	-341.25	-79.139
3	3.9706	-336.05	-79.02
3	4.004	-331.13	-78.465
3	4.0374	-327.09	-79.139
3	4.0707	-321.02	-79.139
3	4.1041	-317.65	-79.139
3	4.1375	-312.93	-79.814
3	4.1708	-308.88	-80.488
3	4.2042	-304.16	-81.836
3	4.2376	-298.77	-83.859
3	4.2709	-294.18	-84.803
3	4.3043	-290	-85.882
3	4.3377	-285.28	-86.557
3	4.371	-279.88	-88.58
3	4.4044	-276.11	-90.063
3	4.4378	-270.44	-91.277
3	4.4711	-265.73	-92.626
3	4.5045	-262.35	-93.974
3	4.5379	-256.28	-95.323
3	4.5712	-252.91	-96.671
3	4.6046	-248.87	-96.671
3	4.638	-243.88	-97.481
3	4.6713	-240.78	-98.02
3	4.7047	-236.73	-98.02
3	4.7381	-231.33	-98.02
3	4.7714	-227.96	-98.02
3	4.8048	-223.92	-98.02
3	4.8382	-219.87	-98.02
3	4.8715	-215.82	-97.346
3	4.9049	-211.1	-96.671
3	4.9383	-207.06	-96.671
3	4.9716	-203.69	-96.671
3	5.005	-199.64	-96.671
3	5.0384	-195.6	-96.671
3	5.0717	-190.88	-96.671
3	5.1051	-186.83	-95.323
3	5.1385	-182.78	-95.997
3	5.1718	-178.74	-95.323
3	5.2052	-174.69	-95.323
3	5.2386	-170.65	-95.323
3	5.2719	-167.27	-95.323
3	5.3053	-163.23	-95.323
3	5.3387	-159.18	-95.323
3	5.372	-155.41	-96.132
3	5.4054	-151.76	-95.997
3	5.4388	-147.04	-96.671
3	5.4721	-144.35	-96.671
3	5.5055	-139.22	-96.806
3	5.5389	-134.91	-96.671
3	5.5722	-130.86	-98.02
3	5.6056	-126.14	-98.694
3	5.639	-121.42	-98.694
3	5.6723	-117.37	-99.369
3	5.7057	-113.33	-99.369
3	5.7391	-109.28	-99.369
3	5.7724	-105.24	-99.369
3	5.8058	-99.842	-99.369
3	5.8392	-97.145	-99.369
3	5.8725	-91.75	-98.694
3	5.9059	-87.704	-98.694
3	5.9393	-84.333	-98.02
3	5.9726	-79.613	-98.02
3	6.006	-76.241	-98.02
3	6.0394	-71.521	-98.02
3	6.0727	-67.475	-97.346
3	6.1061	-64.103	-96.671
3	6.1395	-60.597	-96.941
3	6.1728	-56.686	-96.671
3	6.2062	-53.854	-96.941
3	6.2396	-50.617	-96.671
3	6.2729	-47.111	-97.75
3	6.3063	-42.795	-98.56
3	6.3397	-39.828	-98.694
3	6.373	-35.108	-99.369
3	6.4064	-32.41	-99.369
3	6.4398	-28.364	-100.04
3	6.4731	-24.319	-100.72
3	6.5065	-20.273	-102.07
3	6.5399	-16.227	-102.07
3	6.5732	-12.855	-103.42
3	6.6066	-8.1349	-104.76
3	6.64	-5.4376	-106.79
3	6.6733	-0.58249	-107.73
3	6.7067	1.9799	-107.46
3	6.7401	5.3515	-108.14
3	6.7734	9.3974	-108.14
3	6.8068	12.769	-108.81
3	6.8402	16.815	-108.81
3	6.8735	21.535	-108.81
3	6.9069	23.558	-108.81
3	6.9403	26.93	-108.14
3	6.9736	29.627	-108.14
3	7.007	33.673	-107.46
3	7.0404	37.044	-107.46
3	7.0737	40.614	-106.67
3	7.1071	44.462	-106.11
3	7.1405	48.191	-105.36
3	7.1738	51.205	-104.09
3	7.2072	54.577	-103.42
3	7.2406	58.623	-102.74
3	7.2739	61.994	-101.39
3	7.3073	66.715	-101.39
3	7.3407	71.435	-100.72
3	7.374	75.481	-100.04
3	7.4074	79.729	-100.79
3	7.4408	83.573	-100.04
3	7.4741	87.618	-99.369
3	7.5075	92.608	-99.504
3	7.5409	95.373	-99.706
3	7.5742	99.756	-99.369
3	7.6076	104.48	-99.369
3	7.641	108.52	-99.369
3	7.6743	112.57	-99.369
3	7.7077	116.61	-100.04
3	7.7411	122.01	-100.04
3	7.7744	126.06	-100.72
3	7.8078	130.78	-101.39
3	7.8412	134.82	-101.39
3	7.8745	140.22	-102.74
3	7.9079	144.26	-102.07
3	7.9413	148.98	-102.07
3	7.9746	153.1	-101.59
3	8.008	157.07	-101.39
3	8.0414	160.44	-101.39
3	8.0747	164.49	-101.39
3	8.1081	169.21	-100.72
3	8.1415	173.26	-99.369
3	8.1748	175.95	-99.369
3	8.2082	180	-99.369
3	8.2416	183.71	-99.032
3	8.2749	187.42	-98.694
3	8.3083	190.79	-96.671
3	8.3417	194.84	-95.997
3	8.375	198.54	-95.66
3	8.4084	202.25	-95.323
3	8.4418	206.3	-94.648
3	8.4751	209.67	-94.648
3	8.5085	213.78	-95.121
3	8.5419	217.09	-94.648
3	8.5752	220.8	-95.66
3	8.6086	225.31	-95.727
3	8.642	228.62	-95.795
3	8.6753	231.92	-95.997
3	8.7087	235.96	-96.08
3	8.7421	240.28	-96.806
3	8.7754	243.8	-97.398
3	8.8088	248.11	-98.02
3	8.8422	251.16	-98.099
3	8.8755	256.2	-100.04
3	8.9089	259.57	-100.04
3	8.9423	263.67	-100.3
3	8.9756	268.12	-102.62
3	9.009	271.71	-100.72
3	9.0424	275.08	-100.72
3	9.0757	279.13	-100.72
3	9.1091	283.17	-100.72
3	9.1425	286.2	-101.73
3	9.1758	290.59	-100.72
3	9.2092	293.02	-100.85
3	9.2426	298.01	-100.72
3	9.2759	300.7	-100.04
3	9.3093	305.83	-100.18
3	9.3427	308.8	-99.369
3	9.376	313.51	-98.02
3	9.4094	316.21	-98.02
3	9.4428	320.26	-97.346
3	9.4761	324.3	-97.346
3	9.5095	328.35	-95.997
3	9.5429	332.4	-95.997
3	9.5762	337.79	-96.671
3	9.6096	341.84	-95.997
3	9.643	345.21	-95.997
3	9.6763	349.93	-95.997
3	9.7097	353.64	-96.334
3	9.7431	359.37	-97.346
3	9.7764	361.39	-97.346
3	9.8098	366.79	-97.346
3	9.8432	371.51	-98.694
3	9.8765	376.23	-100.04
3	9.9099	380.27	-100.04
3	9.9433	384.32	-101.39
3	9.9766	389.04	-101.39
3	10.01	394.43	-101.39
3	10.043	397.81	-102.07
3	10.077	401.85	-101.39
3	10.11	405.9	-101.39
3	10.143	410.62	-101.39
3	10.177	415.34	-100.04
3	10.21	419.38	-100.04
3	10.244	423.43	-100.04
3	10.277	426.8	-99.369
3	10.31	430.17	-98.694
3	10.344	434.22	-98.694
3	10.377	439.48	-97.615
3	10.41	442.58	-97.054
3	10.444	447.7	-95.997
3	10.477	450.4	-95.323
3	10.511	455.8	-95.323
3	10.544	460.52	-93.974
3	10.577	465.37	-94.244
3	10.611	469.96	-93.3
3	10.644	474.68	-93.3
3	10.677	479.4	-93.974
3	10.711	482.77	-93.974
3	10.744	486.48	-94.986
3	10.777	492.21	-93.3
3	10.811	496.26	-93.974
4	3.4368	-498.36	26.055
4	3.4701	-492.3	26.729
4	3.5035	-486.23	26.729
4	3.5369	-482.18	26.055
4	3.5702	-476.65	26.324
4	3.6036	-468.69	26.055
4	3.637	-466	26.055
4	3.6703	-460.6	25.38
4	3.7037	-455.21	24.706
4	3.7371	-449.07	24.469
4	3.7704	-443.07	24.706
4	3.8038	-438.01	24.369
4	3.8372	-431.61	23.357
4	3.8705	-426.21	23.357
4	3.9039	-419.47	22.009
4	3.9373	-412.05	21.334
4	3.9706	-407.77	21.057
4	4.004	-401.94	20.66
4	4.0374	-396.54	19.311
4	4.0707	-389.8	19.311
4	4.1041	-385.42	19.648
4	4.1375	-379.68	19.311
4	4.1708	-373.62	19.311
4	4.2042	-368.89	17.963
4	4.2376	-362.15	17.963
4	4.2709	-356.76	17.963
4	4.3043	-350.01	17.963
4	4.3377	-343.94	17.963
4	4.371	-338.55	17.288
4	4.4044	-332.48	17.963
4	4.4378	-327.09	17.963
4	4.4711	-321.69	17.963
4	4.5045	-317.65	17.288
4	4.5379	-310.19	16.956
4	4.5712	-305.51	17.288
4	4.6046	-300.25	16.209
4	4.638	-294.72	15.265
4	4.6713	-290	15.265
4	4.7047	-283.93	15.265
4	4.7381	-278.54	13.917
4	4.7714	-271.79	13.917
4	4.8048	-265.73	13.917
4	4.8382	-259.66	12.568
4	4.8715	-252.91	11.22
4	4.9049	-246.84	11.22
4	4.9383	-241.45	11.22
4	4.9716	-236.06	9.8709
4	5.005	-230.39	10.68
4	5.0384	-224.59	11.22
4	5.0717	-218.52	11.22
4	5.1051	-213.13	11.22
4	5.1385	-207.06	11.22
4	5.1718	-200.99	11.22
4	5.2052	-196.27	11.22
4	5.2386	-190.2	11.22
4	5.2719	-184.81	11.894
4	5.3053	-177.77	12.295
4	5.3387	-171.99	12.568
4	5.372	-166.6	13.243
4	5.4054	-160.53	13.917
4	5.4388	-154.46	13.917
4	5.4721	-149.07	13.917
4	5.5055	-144.01	14.254
4	5.5389	-138.28	14.591
4	5.5722	-132.88	15.265
4	5.6056	-126.82	15.265
4	5.639	-121.22	15.693
4	5.6723	-115.58	14.684
4	5.7057	-109.96	15.94
4	5.7391	-103.94	15.562
4	5.7724	-97.819	16.614
4	5.8058	-92.29	16.344
4	5.8392	-86.356	16.614
4	5.8725	-80.287	16.614
4	5.9059	-75.702	16.884
4	5.9393	-69.498	17.963
4	5.9726	-64.103	17.963
4	6.006	-58.727	18.575
4	6.0394	-54.246	20.006
4	6.0727	-47.65	21.469
4	6.1061	-41.716	20.93
4	6.1395	-36.456	21.334
4	6.1728	-30.819	23.034
4	6.2062	-25.37	22.504
4	6.2396	-19.368	23.381
4	6.2729	-13.81	25.059
4	6.3063	-6.4983	27.055
4	6.3397	-0.83639	26.927
4	6.373	3.6657	28.415
4	6.4064	9.0603	28.415
4	6.4398	14.846	29.049
4	6.4731	19.917	29.291
4	6.5065	25.581	30.1
4	6.5399	32.054	29.291
4	6.5732	37.719	30.1
4	6.6066	43.788	30.1
4	6.64	49.587	29.291
4	6.6733	56.626	28.881
4	6.7067	62.304	28.9
4	6.7401	68.245	28.985
4	6.7734	73.458	28.752
4	6.8068	79.014	27.187
4	6.8402	85.231	26.753
4	6.8735	91.587	26.906
4	6.9069	97.657	27.956
4	6.9403	105.15	29.426
4	6.9736	109.32	29.052
4	7.007	116.11	28.49
4	7.0404	121.07	29.291
4	7.0737	127.46	29.804
4	7.1071	133.2	30.235
4	7.1405	138.87	30.1
4	7.1738	144.94	30.1
4	7.2072	151.68	31.449
4	7.2406	156.69	31.176
4	7.2739	162.74	31.314
4	7.3073	168.13	30.91
4	7.3407	173.93	30.1
4	7.374	180.36	29.505
4	7.4074	186.74	30.1
4	7.4408	192.81	28.752
4	7.4741	197.53	28.078
4	7.5075	203.6	26.729
4	7.5409	209	26.055
4	7.5742	214.39	24.706
4	7.6076	219.79	24.032
4	7.641	225.18	22.683
4	7.6743	229.81	21.348
4	7.7077	235.07	20.022
4	7.7411	240.69	18.637
4	7.7744	245.93	18.677
4	7.8078	252.15	17.963
4	7.8412	258.22	17.288
4	7.8745	262.27	16.614
4	7.9079	266.85	16.344
4	7.9413	273.73	16.614
4	7.9746	278.45	16.614
4	8.008	283.17	15.94
4	8.0414	288.57	16.614
4	8.0747	292.95	16.277
4	8.1081	298.68	17.288
4	8.1415	303.4	17.963
4	8.1748	308.8	18.637
4	8.2082	314.19	18.637
4	8.2416	318.8	18.349
4	8.2749	324.01	18.236
4	8.3083	329.02	19.311
4	8.3417	333.75	19.311
4	8.375	339.14	18.637
4	8.4084	343.19	18.637
4	8.4418	347.23	19.311
4	8.4751	351.95	19.311
4	8.5085	356.67	18.637
4	8.5419	361.73	17.625
4	8.5752	366.86	17.052
4	8.6086	372.18	16.614
4	8.642	376.23	15.94
4	8.6753	381.62	13.917
4	8.7087	387.02	13.917
4	8.7421	391.74	13.243
4	8.7754	396.46	13.243
4	8.8088	401.57	11.959
4	8.8422	407.25	12.568
4	8.8755	411.97	12.568
4	8.9089	416.01	12.568
4	8.9423	421.41	11.894
4	8.9756	426.13	11.894
4	9.009	430.85	11.894
4	9.0424	434.22	11.894
4	9.0757	439.61	11.894
4	9.1091	444.33	11.894
4	9.1425	449.05	11.894
4	9.1758	451.08	11.894
4	9.2092	457.82	11.894
4	9.2426	462.2	11.557
4	9.2759	467.26	11.894
4	9.3093	471.98	11.22
4	9.3427	475.06	10.438
4	9.376	479.74	9.5337
4	9.4094	486.82	10.545
4	9.4428	489.78	9.0617
4	9.4761	495.58	10.545
5	5.5055	-499.04	-81.836
5	5.5389	-493.64	-81.836
5	5.5722	-488.25	-83.185
5	5.6056	-483.53	-83.185
5	5.639	-478.13	-83.859
5	5.6723	-474.09	-83.859
5	5.7057	-469.37	-84.534
5	5.7391	-463.95	-84.276
5	5.7724	-459.93	-84.534
5	5.8058	-455.21	-83.859
5	5.8392	-450.49	-83.859
5	5.8725	-445.09	-83.859
5	5.9059	-440.71	-83.522
5	5.9393	-435.65	-83.859
5	5.9726	-430.93	-83.185
5	6.006	-425.54	-83.859
5	6.0394	-420.82	-83.859
5	6.0727	-415.42	-84.534
5	6.1061	-410.03	-84.534
5	6.1395	-405.31	-84.534
5	6.1728	-399.51	-85.343
5	6.2062	-394.52	-85.882
5	6.2396	-389.26	-86.882
5	6.2729	-385.08	-87.231
5	6.3063	-379.68	-88.58
5	6.3397	-375.64	-88.58
5	6.373	-370.24	-90.603
5	6.4064	-365.52	-90.603
5	6.4398	-358.58	-92.558
5	6.4731	-354.06	-93.3
5	6.5065	-348.46	-95.012
5	6.5399	-342.6	-95.997
5	6.5732	-335.52	-97.009
5	6.6066	-330.46	-98.694
5	6.64	-324.05	-100.38
5	6.6733	-318.05	-99.908
5	6.7067	-313.34	-101.61
5	6.7401	-307.53	-101.39
5	6.7734	-303.49	-101.39
5	6.8068	-297.42	-101.39
5	6.8402	-294.05	-101.39
5	6.8735	-287.3	-101.39
5	6.9069	-282.58	-101.39
5	6.9403	-277.86	-101.39
5	6.9736	-272.47	-101.39
5	7.007	-266.4	-101.39
5	7.0404	-261.27	-100.58
5	7.0737	-255.61	-100.04
5	7.1071	-249.54	-100.04
5	7.1405	-244.82	-98.694
5	7.1738	-239.43	-98.694
5	7.2072	-234.71	-98.694
5	7.2406	-229.31	-98.694
5	7.2739	-224.59	-98.694
5	7.3073	-219.2	-98.02
5	7.3407	-213.8	-98.02
5	7.374	-209.76	-97.346
5	7.4074	-204.36	-97.346
5	7.4408	-198.97	-97.346
5	7.4741	-194.25	-97.346
5	7.5075	-188.85	-97.346
5	7.5409	-183.46	-98.02
5	7.5742	-178.74	-97.346
5	7.6076	-173.34	-97.346
5	7.641	-167.95	-97.346
5	7.6743	-163.23	-97.346
5	7.7077	-157.16	-97.346
5	7.7411	-151.76	-95.997
5	7.7744	-147.04	-95.997
5	7.8078	-140.3	-94.648
5	7.8412	-137.6	-94.648
5	7.8745	-132.88	-94.648
5	7.9079	-127.49	-93.3
5	7.9413	-122.77	-92.626
5	7.9746	-118.05	-92.626
5	8.008	-113.33	-91.951
5	8.0414	-108.61	-91.951
5	8.0747	-103.21	-91.951
5	8.1081	-97.819	-91.277
5	8.1415	-93.099	-90.603
5	8.1748	-88.379	-91.277
5	8.2082	-82.984	-91.277
5	8.2416	-78.264	-91.277
5	8.2749	-72.869	-91.277
5	8.3083	-66.801	-92.626
5	8.3417	-62.755	-91.951
5	8.375	-57.36	-92.626
5	8.4084	-53.314	-93.3
5	8.4418	-47.686	-94.156
5	8.4751	-43.199	-94.648
5	8.5085	-37.805	-95.997
5	8.5419	-33.085	-96.671
5	8.5752	-27.016	-97.346
5	8.6086	-22.296	-98.694
5	8.642	-16.901	-99.369
5	8.6753	-10.562	-100.18
5	8.7087	-6.4573	-100.98
5	8.7421	-0.043042	-101.39
5	8.7754	3.3285	-101.39
5	8.8088	9.802	-102.2
5	8.8422	14.118	-101.39
5	8.8755	19.917	-101.93
5	8.9089	23.558	-101.39
5	8.9423	28.953	-100.72
5	8.9756	33.673	-100.72
5	9.009	38.393	-100.04
5	9.0424	42.439	-100.04
5	9.0757	47.159	-100.04
5	9.1091	51.205	-99.369
5	9.1425	56.6	-98.694
5	9.1758	61.32	-98.02
5	9.2092	65.366	-97.346
5	9.2426	70.76	-96.671
5	9.2759	75.481	-96.671
5	9.3093	80.875	-96.671
5	9.3427	85.258	-96.334
5	9.376	89.641	-95.997
5	9.4094	93.013	-95.323
5	9.4428	98.745	-96.334
5	9.4761	103.13	-95.323
5	9.5095	107.85	-94.648
5	9.5429	111.22	-94.648
5	9.5762	115.94	-94.648
5	9.6096	120.66	-94.648
5	9.643	125.38	-94.648
5	9.6763	130.1	-95.323
5	9.7097	135.5	-95.997
5	9.7431	140.89	-97.346
5	9.7764	146.96	-98.02
5	9.8098	153.03	-99.369
5	9.8432	158.42	-99.369
5	9.8765	164.49	-100.04
5	9.9099	167.86	-100.72
5	9.9433	173.26	-100.72
5	9.9766	176.63	-101.39
5	10.01	182.7	-101.39
5	10.043	186.07	-101.39
5	10.077	190.35	-101
5	10.11	194.7	-101.66
5	10.143	197.8	-101.53
5	10.177	202.25	-100.72
5	10.21	205.62	-102.07
5	10.244	210.34	-101.39
5	10.277	214.91	-101.29
5	10.31	218.6	-100.74
5	10.344	223.83	-100.72
5	10.377	227.88	-100.72
5	10.41	232.93	-100.38
5	10.444	237.99	-100.04
5	10.477	242.71	-99.369
5	10.511	247.43	-99.369
5	10.544	251.17	-99.161
5	10.577	255.78	-98.997
5	10.611	261	-98.305
5	10.644	263.62	-98.02
5	10.677	269.68	-97.346
5	10.711	272.38	-97.346
5	10.744	278.45	-95.997
5	10.777	281.82	-95.997
5	10.811	285.87	-96.671
5	10.844	290.59	-95.997
5	10.878	297.12	-96.36
5	10.911	301.38	-95.997
5	10.944	309.2	-96.806
5	10.978	313.79	-97.211
5	11.011	320.93	-97.346
5	11.044	325.65	-98.02
5	11.078	331.05	-97.346
5	11.111	336.44	-98.694
5	11.144	341.16	-97.346
5	11.178	345.88	-98.02
5	11.211	349.93	-97.346
5	11.245	354.78	-97.75
5	11.278	358.56	-97.615
5	11.311	364.09	-98.02
5	11.345	367.46	-98.02
5	11.378	372.18	-97.346
5	11.411	376.23	-96.671
5	11.445	380.27	-97.346
5	11.478	385.67	-96.671
5	11.512	390.39	-96.671
5	11.545	395.78	-96.671
5	11.578	399.83	-98.02
5	11.612	406.1	-97.953
5	11.645	410.55	-97.818
5	11.678	416.01	-98.02
5	11.712	420.06	-98.02
5	11.745	426.13	-99.369
5	11.778	430.17	-99.369
5	11.812	437.15	-100.21
5	11.845	440.24	-99.109
5	11.879	445.68	-100.72
5	11.912	448.38	-100.72
5	11.945	446.73	-98.926
5	11.979	456.47	-101.39
5	12.012	463.89	-102.07
5	12.045	467.93	-102.07
5	12.079	472.42	-103.02
5	12.112	478.05	-103.42
5	12.145	482.77	-104.09
5	12.179	488.16	-103.42
5	12.212	493.56	-102.74
5	12.246	498.28	-102.07
6	5.6056	-497.49	28.819
6	5.639	-492.3	28.752
6	5.6723	-486.23	27.403
6	5.7057	-482.86	27.403
6	5.7391	-476.79	26.729
6	5.7724	-471.73	26.392
6	5.8058	-465.32	26.055
6	5.8392	-459.59	26.392
6	5.8725	-452.51	25.38
6	5.9059	-448.13	25.043
6	5.9393	-443.07	24.706
6	5.9726	-437.68	23.357
6	6.006	-433.63	23.357
6	6.0394	-428.91	22.009
6	6.0727	-424.86	20.66
6	6.1061	-418.8	19.986
6	6.1395	-414.75	18.637
6	6.1728	-409.04	17.883
6	6.2062	-403.96	16.614
6	6.2396	-399.5	15.317
6	6.2729	-393.17	13.917
6	6.3063	-387.78	13.917
6	6.3397	-383.73	12.568
6	6.373	-378.34	11.22
6	6.4064	-373.62	11.22
6	6.4398	-368.89	11.22
6	6.4731	-364.18	11.22
6	6.5065	-358.78	11.22
6	6.5399	-354.06	11.22
6	6.5732	-348.67	11.22
6	6.6066	-343.27	11.22
6	6.64	-337.88	11.22
6	6.6733	-332.48	11.22
6	6.7067	-327.09	11.22
6	6.7401	-321.69	12.568
6	6.7734	-316.3	12.568
6	6.8068	-310.9	13.917
6	6.8402	-305.51	15.265
6	6.8735	-300.12	15.94
6	6.9069	-295.39	16.614
6	6.9403	-290	16.614
6	6.9736	-284.61	16.614
6	7.007	-279.88	17.288
6	7.0404	-275.17	17.963
6	7.0737	-270.44	17.963
6	7.1071	-265.73	17.963
6	7.1405	-260.3	17.418
6	7.1738	-254.26	17.288
6	7.2072	-248.87	17.288
6	7.2406	-242.8	17.288
6	7.2739	-236.06	17.288
6	7.3073	-231.33	17.288
6	7.3407	-225.94	17.288
6	7.374	-219.87	17.288
6	7.4074	-214.48	18.637
6	7.4408	-207.73	18.637
6	7.4741	-203.69	19.311
6	7.5075	-196.94	20.66
6	7.5409	-192.9	20.66
6	7.5742	-187.5	20.66
6	7.6076	-181.44	22.009
6	7.641	-175.37	22.009
6	7.6743	-169.97	23.357
6	7.7077	-164.58	23.357
6	7.7411	-159.45	24.166
6	7.7744	-153.11	24.706
6	7.8078	-147.04	25.38
6	7.8412	-142.32	26.055
6	7.8745	-136.26	26.055
6	7.9079	-132.88	26.055
6	7.9413	-126.88	25.178
6	7.9746	-121.76	25.717
6	8.008	-116.03	24.706
6	8.0414	-110.63	24.706
6	8.0747	-105.24	24.706
6	8.1081	-100.52	24.706
6	8.1415	-94.448	24.032
6	8.1748	-88.109	24.841
6	8.2082	-82.31	23.357
6	8.2416	-77.59	22.009
6	8.2749	-71.386	23.087
6	8.3083	-64.778	22.009
6	8.3417	-60.462	22.818
6	8.375	-54.393	22.818
6	8.4084	-50.482	23.762
6	8.4418	-44.548	23.357
6	8.4751	-39.828	24.032
6	8.5085	-34.568	24.301
6	8.5419	-29.308	23.492
6	8.5752	-24.993	24.706
6	8.6086	-19.059	24.436
6	8.642	-13.529	25.38
6	8.6753	-6.7862	26.055
6	8.7087	-2.4205	25.088
6	8.7421	3.4634	26.459
6	8.7754	8.9418	27.367
6	8.8088	14.911	29.624
6	8.8422	19.377	29.022
6	8.8755	25.446	29.022
6	8.9089	30.976	29.426
6	8.9423	35.696	29.426
6	8.9756	40.416	28.752
6	9.009	45.474	29.089
6	9.0424	50.531	28.752
6	9.0757	55.251	28.078
6	9.1091	60.646	27.403
6	9.1425	66.04	26.729
6	9.1758	70.76	26.729
6	9.2092	75.615	25.65
6	9.2426	80.875	25.38
6	9.2759	86.944	25.38
6	9.3093	93.013	24.706
6	9.3427	97.598	25.11
6	9.376	103.13	24.706
6	9.4094	108.52	25.38
6	9.4428	113.55	24.913
6	9.4761	117.96	24.032
6	9.5095	124.71	25.38
6	9.5429	129.43	25.38
6	9.5762	134.15	25.38
6	9.6096	139.54	24.706
6	9.643	144.94	26.055
6	9.6763	151.31	26.31
6	9.7097	155.59	26.324
6	9.7431	161.12	26.729
6	9.7764	167.19	26.729
6	9.8098	172.92	27.066
6	9.8432	176.63	27.403
6	9.8765	182.7	26.729
6	9.9099	187.08	26.392
6	9.9433	192.81	26.055
6	9.9766	196.18	25.38
6	10.01	200.94	24.547
6	10.043	205.37	23.409
6	10.077	209.67	22.683
6	10.11	215.07	22.009
6	10.143	220.32	20.93
6	10.177	224.91	19.851
6	10.21	229.9	19.311
6	10.244	236.17	18.082
6	10.277	240.69	17.288
6	10.31	246.76	17.288
6	10.344	252.02	14.996
6	10.377	258.89	14.591
6	10.41	262.94	15.265
6	10.444	269.01	14.591
6	10.477	273.06	14.591
6	10.511	277.78	14.591
6	10.544	282.5	13.917
6	10.577	289.24	13.243
6	10.611	294.63	12.568
6	10.644	298.68	13.243
6	10.677	304.75	12.568
6	10.711	307.45	12.568
6	10.744	314.86	12.568
6	10.777	319.58	11.894
6	10.811	324.98	11.894
6	10.844	329.7	11.22
6	10.878	335.63	10.275
6	10.911	340.08	10.68
6	10.944	345.88	9.8709
6	10.978	349.25	9.1966
6	11.011	353.97	7.8479
6	11.044	358.69	7.8479
6	11.078	362.88	6.9039
6	11.111	368.13	6.4993
6	11.144	373.13	5.6901
6	11.178	377.57	5.1506
6	11.211	382.3	3.802
6	11.245	388.1	3.2626
6	11.278	392.41	3.1277
6	11.311	398.48	3.802
6	11.345	402.73	2.7646
6	11.378	408.26	2.7905
6	11.411	413.31	4.4763
6	11.445	417	4.397
6	11.478	422.03	4.0323
6	11.512	428.82	6.4993
6	11.545	432.19	5.1506
6	11.578	437.59	5.825
6	11.612	442.44	6.3348
6	11.645	446.69	6.1621
6	11.678	450.81	7.0387
6	11.712	455.12	6.4993
6	11.745	462.81	7.9828
6	11.778	466.58	7.8479
6	11.812	472.12	8.2525
6	11.845	476.7	9.1966
6	11.879	482.67	6.7535
6	11.912	486.74	7.5306
6	11.945	494.23	9.1966
6	11.979	497.6	7.8479
7	6.5065	-497.02	5.825
7	6.5399	-493.64	5.825
7	6.5732	-487.57	6.4993
7	6.6066	-482.86	7.1736
7	6.64	-478.13	6.4993
7	6.6733	-472.07	7.1736
7	6.7067	-467.08	7.7131
7	6.7401	-461.28	7.8479
7	6.7734	-456.56	8.5222
7	6.8068	-451.16	9.1966
7	6.8402	-445.77	9.1966
7	6.8735	-440.37	10.545
7	6.9069	-435.65	9.8709
7	6.9403	-430.12	10.141
7	6.9736	-426.21	10.545
7	7.007	-420.82	10.545
7	7.0404	-415.42	10.545
7	7.0737	-410.37	10.882
7	7.1071	-405.31	11.22
7	7.1405	-399.24	10.545
7	7.1738	-394.52	10.545
7	7.2072	-389.8	10.545
7	7.2406	-384.07	10.208
7	7.2739	-377.66	10.545
7	7.3073	-372.27	9.8709
7	7.3407	-366.32	9.3949
7	7.374	-361.48	9.1966
7	7.4074	-356.71	8.9372
7	7.4408	-352.04	9.1966
7	7.4741	-346.51	8.2525
7	7.5075	-341.92	9.1966
7	7.5409	-336.8	9.0617
7	7.5742	-333.16	10.545
7	7.6076	-327.76	10.545
7	7.641	-323.31	10.41
7	7.6743	-318.32	11.22
7	7.7077	-311.69	10.133
7	7.7411	-307.94	11.354
7	7.7744	-303.49	12.568
7	7.8078	-298.56	12.636
7	7.8412	-293.53	14.021
7	7.8745	-288.85	14.659
7	7.9079	-283.59	14.928
7	7.9413	-278.67	15.67
7	7.9746	-273.48	15.603
7	8.008	-268.47	15.525
7	8.0414	-264.38	14.591
7	8.0747	-259.31	15.697
7	8.1081	-254.94	15.94
7	8.1415	-249.54	15.94
7	8.1748	-244.48	16.277
7	8.2082	-239.83	16.479
7	8.2416	-234.71	15.94
7	8.2749	-229.65	16.277
7	8.3083	-224.59	15.94
7	8.3417	-219.87	15.94
7	8.375	-214.32	15.836
7	8.4084	-208.07	14.928
7	8.4418	-203.17	14.695
7	8.4751	-197.62	14.591
7	8.5085	-192.49	14.726
7	8.5419	-186.96	14.996
7	8.5752	-182.11	15.265
7	8.6086	-176.99	15.503
7	8.642	-172.4	15.805
7	8.6753	-166.94	16.951
7	8.7087	-161.88	17.288
7	8.7421	-157.83	17.963
7	8.7754	-152.44	17.963
7	8.8088	-146.78	19.177
7	8.8422	-140.57	17.778
7	8.8755	-136.26	20.66
7	8.9089	-130.59	20.525
7	8.9423	-124.93	22.413
7	8.9756	-118.72	22.683
7	9.009	-114	22.683
7	9.0424	-108.61	24.032
7	9.0757	-102.03	23.816
7	9.1091	-97.28	24.436
7	9.1425	-91.413	24.369
7	9.1758	-86.019	24.369
7	9.2092	-80.624	23.694
7	9.2426	-75.567	24.032
7	9.2759	-70.172	24.032
7	9.3093	-64.778	22.683
7	9.3427	-59.113	22.548
7	9.376	-53.314	22.009
7	9.4094	-47.38	20.93
7	9.4428	-41.446	20.121
7	9.4761	-36.119	18.974
7	9.5095	-29.713	17.963
7	9.5429	-23.644	17.963
7	9.5762	-17.575	17.288
7	9.6096	-11.844	16.277
7	9.643	-6.1516	16.455
7	9.6763	-0.043042	16.614
7	9.7097	6.0258	17.288
7	9.7431	12.095	16.614
7	9.7764	17.489	17.288
7	9.8098	22.884	17.963
7	9.8432	27.604	17.963
7	9.8765	33.268	18.502
7	9.9099	40.257	19.351
7	9.9433	44.877	20.712
7	9.9766	50.973	22.59
7	10.01	57.274	22.683
7	10.043	63.78	23.284
7	10.077	69.412	24.032
7	10.11	76.155	24.032
7	10.143	81.887	24.369
7	10.177	87.618	24.706
7	10.21	92.339	24.706
7	10.244	99.082	24.706
7	10.277	104.48	25.38
7	10.31	110.55	25.38
7	10.344	115.94	25.38
7	10.377	123.36	26.055
7	10.41	128.75	26.055
7	10.444	134.15	27.403
7	10.477	138.49	26.143
7	10.511	145.61	27.403
7	10.544	150.41	27.688
7	10.577	155.05	27.403
7	10.611	161.46	27.74
7	10.644	166.92	26.864
7	10.677	171.57	27.066
7	10.711	175.28	26.729
7	10.744	180.34	26.392
7	10.777	185.4	26.055
7	10.811	191.4	25.178
7	10.844	194.84	24.706
7	10.878	199.97	23.409
7	10.911	204.75	24.151
7	10.944	209.67	23.357
7	10.978	213.72	22.009
7	11.011	218.44	22.009
7	11.044	222.48	20.66
7	11.078	227.88	19.311
7	11.111	233.27	17.963
7	11.144	236.64	17.963
7	11.178	241.36	16.614
7	11.211	246.08	15.265
7	11.245	251.48	14.591
7	11.278	255.12	12.433
7	11.311	260.92	11.894
7	11.345	263.62	11.894
7	11.378	269.68	10.545
7	11.411	274.67	10.006
7	11.445	279.8	9.8709
7	11.478	283.85	9.8709
7	11.512	289.91	9.8709
7	11.545	293.29	9.1966
7	11.578	297.33	9.8709
7	11.612	301.65	9.736
7	11.645	305.42	9.8709
7	11.678	310.14	9.1966
7	11.712	313.51	9.8709
7	11.745	318.24	9.8709
7	11.778	322.28	9.8709
7	11.812	326.33	11.22
7	11.845	331.72	9.8709
7	11.879	335.77	9.8709
7	11.912	340.15	10.208
7	11.945	345.55	10.208
7	11.979	349.93	10.545
7	12.012	354.99	10.882
7	12.045	359.5	10.815
7	12.079	365.44	11.22
7	12.112	370.16	10.545
7	12.145	374.88	10.545
7	12.179	379.6	9.8709
7	12.212	382.97	9.1966
7	12.246	389.04	9.1966
7	12.279	392.75	8.1851
7	12.312	399.42	7.7131
7	12.346	403.11	6.1234
7	12.379	409.27	5.825
7	12.412	414.58	5.5076
7	12.446	422.08	3.802
7	12.479	426.36	2.731
7	12.513	432.19	1.7791
7	12.546	437.25	0.76758
7	12.579	443.66	0.43042
7	12.613	449.73	0.43042
7	12.646	455.12	-0.2439
7	12.679	461.19	0.43042
7	12.713	466.05	0.025821
7	12.746	471.58	-0.5355
7	12.779	476.03	-0.2439
7	12.813	482.5	-0.78336
7	12.846	486.94	-0.068573
7	12.88	492.88	0.43042
7	12.913	497.47	1.5093
8	9.0757	-497.02	28.752
8	9.1091	-492.97	28.752
8	9.1425	-488.25	28.752
8	9.1758	-482.18	28.752
8	9.2092	-477.46	28.752
8	9.2426	-471.39	28.078
8	9.2759	-466.94	28.617
8	9.3093	-461.28	27.403
8	9.3427	-456.56	27.403
8	9.376	-451.16	27.403
8	9.4094	-445.77	27.403
8	9.4428	-440.37	27.403
8	9.4761	-436.33	27.403
8	9.5095	-431.31	28.333
8	9.5429	-426.21	28.752
8	9.5762	-420.14	30.1
8	9.6096	-415.42	30.775
8	9.643	-410.03	31.449
8	9.6763	-404.63	32.123
8	9.7097	-399.24	32.798
8	9.7431	-393.31	33.877
8	9.7764	-388.45	35.495
8	9.8098	-382.98	35.435
8	9.8432	-377.66	37.518
8	9.8765	-372.94	38.192
8	9.9099	-367.71	37.497
8	9.9433	-362.7	40.04
8	9.9766	-357.43	40.215
8	10.01	-353.39	39.541
8	10.043	-347.9	37.751
8	10.077	-342.3	36.967
8	10.11	-337.2	38.867
8	10.143	-332.82	38.529
8	10.177	-328.4	38.351
8	10.21	-323.55	38.123
8	10.244	-318.54	36.942
8	10.277	-312.93	36.844
8	10.31	-307.53	36.844
8	10.344	-302.14	36.169
8	10.377	-297.42	35.495
8	10.41	-292.7	35.495
8	10.444	-288.14	34.781
8	10.477	-283.26	34.146
8	10.511	-277.86	34.146
8	10.544	-271.79	34.146
8	10.577	-267.07	35.495
8	10.611	-261.68	35.495
8	10.644	-257.84	35.806
8	10.677	-251.56	36.844
8	10.711	-246.84	36.844
8	10.744	-242.12	37.518
8	10.777	-236.73	37.518
8	10.811	-232.18	36.538
8	10.844	-226.67	37.933
8	10.878	-220.54	36.169
8	10.911	-216.5	39.541
8	10.944	-211.1	40.889
8	10.978	-205.94	39.438
8	11.011	-200.26	39.8
8	11.044	-195.48	38.097
8	11.078	-191.55	40.215
8	11.111	-186.37	39.504
8	11.144	-181.77	36.428
8	11.178	-177.39	37.518
8	11.211	-170.65	37.518
8	11.245	-165.25	36.844
8	11.278	-159.86	36.169
8	11.311	-154.46	35.495
8	11.345	-150.16	34.376
8	11.378	-144.35	32.798
8	11.411	-140.3	32.798
8	11.445	-135.58	31.449
8	11.478	-130.32	32.528
8	11.512	-125.47	32.123
8	11.545	-120.07	32.798
8	11.578	-114.95	32.663
8	11.612	-109.28	32.123
8	11.645	-104.52	33.189
8	11.678	-99.842	32.798
8	11.712	-94.448	32.798
8	11.745	-88.379	33.472
8	11.778	-83.578	34.254
8	11.812	-78.938	34.821
8	11.845	-75.67	34.302
8	11.879	-68.823	35.495
8	11.912	-65.115	34.483
8	11.945	-59.869	33.499
8	11.979	-55	33.809
8	12.012	-47.844	33.593
8	12.045	-42.525	34.146
8	12.079	-38.816	33.135
8	12.112	-35.445	31.112
8	12.145	-29.039	31.449
8	12.179	-23.26	28.378
8	12.212	-17.575	30.1
8	12.246	-13.274	27.221
8	12.279	-8.1349	27.403
8	12.312	-3.7518	25.043
8	12.346	1.3754	23.52
8	12.379	6.0258	24.706
8	12.412	11.42	23.357
8	12.446	17.489	22.009
8	12.479	22.198	20.183
8	12.513	26.255	20.66
8	12.546	31.555	19.14
8	12.579	36.832	19.107
8	12.613	41.391	19.193
8	12.646	46.576	20.788
8	12.679	50.531	21.334
8	12.713	56.33	19.446
8	12.746	61.59	19.851
8	12.779	66.017	20.265
8	12.813	72.514	22.548
8	12.846	76.829	23.357
8	12.88	82.898	23.357
8	12.913	87.214	22.548
8	12.946	92.055	23.398
8	12.98	97.412	22.204
8	13.013	102.51	23.098
8	13.046	106.57	23.56
8	13.08	111.76	23.087
8	13.113	116.75	23.627
8	13.146	121.33	23.357
8	13.18	125.25	21.065
8	13.213	129.53	20.446
8	13.247	133.94	19
8	13.28	138.19	17.963
8	13.313	143.92	17.625
8	13.347	148.31	15.94
8	13.38	152.35	15.94
8	13.413	157.75	15.94
8	13.447	161.93	13.512
8	13.48	166.85	13.58
8	13.514	172.25	12.905
8	13.547	177.3	12.568
8	13.58	181.92	12.724
8	13.614	187.42	11.894
8	13.647	192.81	11.22
8	13.68	196.18	11.894
8	13.714	201.58	11.894
8	13.747	206.97	11.22
8	13.78	211.02	11.22
8	13.814	215.74	11.22
8	13.847	219.79	11.22
8	13.881	224.1	11.085
8	13.914	229.9	11.894
8	13.947	235.04	12.11
8	13.981	241.03	12.231
8	14.014	245.41	12.568
8	14.047	248.11	12.568
8	14.081	253.43	11.178
8	14.114	259.57	12.568
8	14.147	263.28	11.557
8	14.181	270.36	11.22
8	14.214	274.9	10.964
8	14.248	279.8	9.8709
8	14.281	283.54	10.964
8	14.314	290.59	9.8709
8	14.348	295.31	8.5222
8	14.381	299.35	8.5222
8	14.414	304.75	7.8479
8	14.448	310.14	7.1736
8	14.481	313.34	5.8523
8	14.515	320.06	5.944
8	14.548	325.65	7.1736
8	14.581	331.05	6.4993
8	14.615	336.17	7.9828
8	14.648	342.11	7.7131
8	14.681	346.56	8.5222
8	14.715	350.6	10.545
8	14.748	356	11.894
8	14.781	361.39	11.894
8	14.815	365.44	12.568
8	14.848	369.48	13.917
8	14.882	375.71	13.813
8	14.915	381.62	14.591
8	14.948	385.67	15.94
8	14.982	390.39	17.288
8	15.015	396.46	17.963
8	15.048	401.85	17.963
8	15.082	407.25	18.637
8	15.115	412.72	18.529
8	15.148	417.36	19.986
8	15.182	422.76	19.986
8	15.215	425.86	18.502
8	15.249	430.37	18.03
8	15.282	437.17	19.009
8	15.315	442.98	19.311
8	15.349	447.21	19.078
8	15.382	450.24	19.096
8	15.415	457.68	19.581
8	15.449	463.48	19.446
8	15.482	467.26	19.986
8	15.516	472.92	20.121
8	15.549	478.29	21.011
8	15.582	483.44	22.009
8	15.616	489.46	22.942
8	15.649	493.56	23.357
8	15.682	498.28	25.38
9	0.73407	-497.35	-67.339
9	0.76743	-492.63	-67.339
9	0.8008	-486.9	-67.676
9	0.83417	-483.53	-67.676
9	0.86753	-477.46	-67.001
9	0.9009	-472.07	-67.001
9	0.93427	-466.81	-66.732
9	0.96763	-461.01	-66.867
9	1.001	-455.21	-65.653
9	1.0344	-449	-65.922
9	1.0677	-443.75	-64.304
9	1.1011	-437	-64.304
9	1.1345	-431.61	-63.63
9	1.1678	-425.54	-63.63
9	1.2012	-419.33	-64.034
9	1.2346	-414.07	-63.63
9	1.2679	-408.01	-64.978
9	1.3013	-402.88	-64.844
9	1.3347	-396.88	-65.99
9	1.368	-391.15	-66.327
9	1.4014	-384.4	-67.001
9	1.4348	-378.34	-68.35
9	1.4681	-372.86	-68.033
9	1.5015	-366.87	-70.373
9	1.5349	-360.8	-70.373
9	1.5682	-354.74	-71.047
9	1.6016	-349.34	-72.396
9	1.635	-342.93	-72.059
9	1.6683	-337.2	-71.722
9	1.7017	-332.75	-71.856
9	1.7351	-327.76	-71.722
9	1.7684	-321.89	-71.115
9	1.8018	-315.62	-70.373
9	1.8352	-310.9	-70.373
9	1.8685	-304.83	-69.699
9	1.9019	-299.44	-69.024
9	1.9353	-293.91	-68.08
9	1.9686	-288.25	-67.811
9	2.002	-282.04	-67.406
9	2.0354	-276.51	-67.001
9	2.0687	-270.11	-65.99
9	2.1021	-264.38	-65.653
9	2.1355	-258.98	-66.327
9	2.1688	-253.54	-67.416
9	2.2022	-248.4	-68.039
9	2.2356	-244.15	-69.024
9	2.2689	-236.73	-69.024
9	2.3023	-230.66	-70.373
9	2.3357	-224.25	-70.71
9	2.369	-217.17	-72.396
9	2.4024	-212.45	-74.419
9	2.4358	-205.71	-75.768
9	2.4691	-200.32	-77.116
9	2.5025	-192.9	-78.465
9	2.5359	-188.85	-79.814
9	2.5692	-183.12	-80.151
9	2.6026	-178.74	-81.162
9	2.636	-173.14	-81.769
9	2.6693	-167.61	-82.174
9	2.7027	-162.22	-82.848
9	2.7361	-155.47	-83.522
9	2.7694	-151.09	-83.859
9	2.8028	-144.35	-84.534
9	2.8362	-138.95	-84.534
9	2.8695	-132.21	-84.534
9	2.9029	-126.82	-84.534
9	2.9363	-119.4	-84.534
9	2.9696	-114	-85.882
9	3.003	-107.26	-85.882
9	3.0364	-101.86	-87.231
9	3.0697	-94.785	-87.568
9	3.1031	-91.623	-89.345
9	3.1365	-86.545	-89.901
9	3.1698	-82.31	-90.603
9	3.2032	-77.725	-91.547
9	3.2366	-70.509	-92.288
9	3.2699	-65.452	-93.3
9	3.3033	-60.057	-94.648
9	3.3367	-55.607	-96.132
9	3.37	-50.617	-97.346
9	3.4034	-45.222	-98.694
9	3.4368	-40.502	-100.04
9	3.4701	-36.456	-100.72
9	3.5035	-29.713	-102.07
9	3.5369	-25.33	-103.08
9	3.5702	-19.598	-103.42
9	3.6036	-14.204	-104.09
9	3.637	-9.8207	-103.75
9	3.6703	-5.4376	-103.42
9	3.7037	0.96844	-104.43
9	3.7371	5.3515	-104.76
9	3.7704	10.072	-104.76
9	3.8038	16.141	-104.76
9	3.8372	20.186	-104.09
9	3.8705	25.581	-103.42
9	3.9039	29.762	-103.68
9	3.9373	34.347	-102.74
9	3.9706	40.416	-102.74
9	4.004	45.811	-102.07
9	4.0374	49.856	-103.42
9	4.0707	53.902	-103.42
9	4.1041	59.297	-104.09
9	4.1375	64.069	-103.83
9	4.1708	67.524	-104.36
9	4.2042	71.435	-104.09
9	4.2376	75.481	-104.76
9	4.2709	79.526	-104.09
9	4.3043	83.168	-104.9
9	4.3377	87.079	-104.49
9	4.371	92.299	-105.6
9	4.4044	97.059	-105.44
9	4.4378	102.45	-106.79
9	4.4711	107.17	-105.44
9	4.5045	113.24	-106.79
9	4.5379	117.29	-106.11
9	4.5712	123.36	-106.79
9	4.6046	127.4	-105.44
9	4.638	131.45	-105.44
9	4.6713	135.39	-104.61
9	4.7047	138.19	-104.09
9	4.7381	142.91	-103.42
9	4.7714	145.61	-103.42
9	4.8048	149.66	-102.74
9	4.8382	152.19	-102.78
9	4.8715	157.07	-102.07
9	4.9049	161.12	-102.07
9	4.9383	165.84	-100.72
9	4.9716	169.21	-100.72
9	5.005	173.93	-100.72
9	5.0384	178.65	-100.72
9	5.0717	182.9	-100.65
9	5.1051	187.42	-100.72
9	5.1385	191.46	-100.72
9	5.1718	196.86	-102.07
9	5.2052	199.56	-101.39
9	5.2386	204.95	-102.07
9	5.2719	206.97	-102.74
9	5.3053	211.02	-102.74
9	5.3387	216.41	-103.42
9	5.372	219.79	-103.42
9	5.4054	222.82	-104.43
9	5.4388	228.21	-105.1
9	5.4721	230.57	-105.44
9	5.5055	235.7	-105.57
9	5.5389	237.99	-105.44
9	5.5722	242.37	-105.78
9	5.6056	246.49	-105.57
9	5.639	250.13	-106.11
9	5.6723	254.85	-105.44
9	5.7057	257.95	-105.3
9	5.7391	265.5	-103.61
9	5.7724	266.31	-104.09
9	5.8058	271.03	-104.09
9	5.8392	274.4	-104.09
9	5.8725	279.8	-102.74
9	5.9059	284.52	-102.07
9	5.9393	291.67	-101.93
9	5.9726	295.31	-100.72
9	6.006	304.68	-99.571
9	6.0394	307.45	-100.04
9	6.0727	313.51	-100.72
9	6.1061	319.58	-100.72
9	6.1395	323.63	-99.369
9	6.1728	327	-100.04
9	6.2062	331.72	-99.369
9	6.2396	336.44	-100.04
9	6.2729	340.49	-100.04
9	6.3063	345.21	-100.04
9	6.3397	349.25	-100.04
9	6.373	353.97	-99.369
9	6.4064	357.35	-98.694
9	6.4398	362.74	-100.04
9	6.4731	365.44	-100.04
9	6.5065	370.83	-100.72
9	6.5399	374.2	-99.369
9	6.5732	378.92	-100.04
9	6.6066	382.3	-100.72
9	6.64	386.95	-99.166
9	6.6733	389.04	-100.04
9	6.7067	391.2	-100.31
9	6.7401	394.43	-102.74
9	6.7734	395.44	-103.08
9	6.8068	399.15	-104.09
9	6.8402	400.5	-104.09
9	6.8735	403.2	-104.76
9	6.9069	404.55	-105.44
9	6.9403	407.25	-106.79
9	6.9736	409.4	-107.86
9	7.007	412.95	-109.04
9	7.0404	414.37	-109.78
9	7.0737	418.03	-110.16
9	7.1071	420.73	-112.86
9	7.1405	424.1	-111.51
9	7.1738	427.48	-112.86
9	7.2072	429.83	-111.84
9	7.2406	433.19	-112.93
9	7.2739	436.26	-111.9
9	7.3073	439.49	-112.33
9	7.3407	442.31	-112.86
9	7.374	447.03	-111.51
9	7.4074	449.73	-111.51
9	7.4408	452.42	-111.04
9	7.4741	455.8	-110.16
9	7.5075	459.84	-108.81
9	7.5409	461.6	-109.35
9	7.5742	465.91	-107.46
9	7.6076	468.61	-107.46
9	7.641	472.65	-107.46
9	7.6743	476.7	-106.79
9	7.7077	479.94	-105.71
9	7.7411	485.47	-104.76
9	7.7744	487.49	-105.44
9	7.8078	490.86	-104.09
9	7.8412	493.56	-103.42
9	7.8745	496.93	-102.74
9	7.9079	498.95	-102.74
10	1.2679	-497.35	78.989
10	1.3013	-489.78	79.72
10	1.3347	-484.79	79.767
10	1.368	-478.19	78.911
10	1.4014	-472.07	77.977
10	1.4348	-466	77.303
10	1.4681	-459.25	77.977
10	1.5015	-453.19	77.303
10	1.5349	-446.69	77.626
10	1.5682	-441.18	78.382
10	1.6016	-433.63	77.303
10	1.635	-428.91	77.303
10	1.6683	-421.9	76.763
10	1.7017	-418.12	74.606
10	1.7351	-413.54	74.875
10	1.7684	-407.33	75.28
10	1.8018	-400.54	73.672
10	1.8352	-395.53	73.594
10	1.8685	-390.08	72.146
10	1.9019	-385.35	71.099
10	1.9353	-378.14	71.222
10	1.9686	-371.52	68.739
10	2.002	-367.84	67.366
10	2.0354	-360.94	66.244
10	2.0687	-356.08	65.165
10	2.1021	-349.46	64.967
10	2.1355	-344.28	64.153
10	2.1688	-338.91	65.086
10	2.2022	-333.16	65.165
10	2.2356	-327.09	65.165
10	2.2689	-322.26	64.646
10	2.3023	-315.62	63.816
10	2.3357	-310.23	63.142
10	2.369	-302.68	62.198
10	2.4024	-296.15	61.685
10	2.4358	-291.66	60.912
10	2.4691	-284.97	61.586
10	2.5025	-279.37	61.015
10	2.5359	-273.01	61.389
10	2.5692	-267.41	60.782
10	2.6026	-262.22	59.366
10	2.636	-255.07	57.478
10	2.6693	-251.23	57.41
10	2.7027	-243.47	55.724
10	2.7361	-238.75	55.05
10	2.7694	-233.36	53.027
10	2.8028	-227.74	52.6
10	2.8362	-223.35	50.411
10	2.8695	-214.74	48.359
10	2.9029	-210.39	45.451
10	2.9363	-204.42	43.901
10	2.9696	-198.83	41.159
10	3.003	-193.44	37.788
10	3.0364	-187.79	38.596
10	3.0697	-181.44	36.844
10	3.1031	-174.02	36.169
10	3.1365	-170.16	34.001
10	3.1698	-165.93	32.798
10	3.2032	-159.12	31.651
10	3.2366	-152.82	31.416
10	3.2699	-149.52	28.788
10	3.3033	-144.82	28.74
10	3.3367	-137.83	27.206
10	3.37	-134.57	26.392
10	3.4034	-126.41	27.268
10	3.4368	-120.75	24.706
10	3.4701	-115.8	25.015
10	3.5035	-111.29	22.906
10	3.5369	-105.18	23.458
10	3.5702	-102.54	20.66
10	3.6036	-95.392	18.772
10	3.637	-89.727	16.614
10	3.6703	-86.356	15.265
10	3.7037	-82.751	15.084
10	3.7371	-76.915	13.243
10	3.7704	-70.509	12.231
10	3.8038	-67.475	11.22
10	3.8372	-61.972	9.2775
10	3.8705	-57.085	8.9332
10	3.9039	-53.321	7.8709
10	3.9373	-49.943	7.1736
10	3.9706	-42.525	7.1736
10	4.004	-38.816	6.8364
10	4.0374	-34.478	7.2227
10	4.0707	-27.254	8.2446
10	4.1041	-23.644	7.8479
10	4.1375	-19.65	8.2629
10	4.1708	-16.901	7.8479
10	4.2042	-12.855	7.8479
10	4.2376	-7.1143	7.7932
10	4.2709	-1.0545	9.5337
10	4.3043	2.9914	8.1851
10	4.3377	9.3974	9.8709
10	4.371	12.095	10.545
10	4.4044	18.838	10.545
10	4.4378	23.288	10.68
10	4.4711	27.604	10.545
10	4.5045	34.347	11.22
10	4.5379	39.364	10.599
10	4.5712	41.09	9.1966
10	4.6046	48.373	9.6011
10	4.638	51.205	11.22
10	4.6713	58.182	9.015
10	4.7047	60.849	9.9091
10	4.7381	65.805	10.7
10	4.7714	71.169	10.805
10	4.8048	78.65	9.8034
10	4.8382	84.382	10.815
10	4.8715	89.506	10.141
10	4.9049	93.687	10.545
10	4.9383	98.031	12.39
10	4.9716	103.47	14.254
10	5.005	109.87	13.243
10	5.0384	115.13	14.187
10	5.0717	121.67	16.277
10	5.1051	125.04	16.951
10	5.1385	130.78	16.614
10	5.1718	133.47	17.963
10	5.2052	139.27	18.098
10	5.2386	145.61	19.986
10	5.2719	150.97	19.393
10	5.3053	158.28	21.946
10	5.3387	163.67	22.943
10	5.372	171.99	24.838
10	5.4054	176.63	25.38
10	5.4388	182.36	27.066
10	5.4721	186.79	27.144
10	5.5055	194.86	26.54
10	5.5389	198.21	26.729
10	5.5722	202.59	26.392
10	5.6056	207.98	25.717
10	5.639	213.31	25.245
10	5.6723	217.09	25.38
10	5.7057	223.09	25.178
10	5.7391	228.55	25.38
10	5.7724	233.27	24.706
10	5.8058	238.1	24.276
10	5.8392	244.4	23.02
10	5.8725	252.83	22.009
10	5.9059	257.52	21.162
10	5.9393	262.9	19.913
10	5.9726	265.74	20.212
10	6.006	271.82	19.5
10	6.0394	276.17	19.259
10	6.0727	281.21	20.188
10	6.1061	286.54	17.963
10	6.1395	291.67	17.828
10	6.1728	295.98	16.614
10	6.2062	301.38	15.265
10	6.2396	306.1	15.265
10	6.2729	311.36	15.089
10	6.3063	316.89	14.591
10	6.3397	320.26	14.591
10	6.373	325.88	14.843
10	6.4064	332.18	14.371
10	6.4398	339.14	13.917
10	6.4731	344.13	13.377
10	6.5065	347.9	15.265
10	6.5399	352.29	14.254
10	6.5732	357.35	13.917
10	6.6066	361.39	14.591
10	6.64	363.36	14.851
10	6.6733	371	13.173
10	6.7067	373.87	14.254
10	6.7401	379.6	11.894
10	6.7734	382.97	12.568
10	6.8068	387.96	12.159
10	6.8402	389.71	11.22
10	6.8735	397.05	11.327
10	6.9069	401.8	11.634
10	6.9403	406.29	11.944
10	6.9736	411.89	11.447
10	7.007	417.23	10.95
10	7.0404	421.17	11.21
10	7.0737	424.89	12.881
10	7.1071	429.34	13.262
10	7.1405	435.04	13.892
[truncated: 9,293 more rows]
