# Supplementary material for: A universal function for capacity of bidirectional pedestrian streams: Filling the gaps in the literature
Source: PLoS One. 2018 Dec 19;13(12):e0208496. doi: 10.1371/journal.pone.0208496 (PMC6300270; doi:10.1371/journal.pone.0208496)
Supplement: S1 Data Set — Trajectories are divided into folders for the different experiments within the ZIP archive. Data relative to the own experiments are directly provided as a CSV file. Links are provided for data obtained from open database from third party researchers. (ZIP) [file pone.0208496.s001.zip › datasets/dataset_B/3_1_B.csv]

ped. #	time (s)	x (cm)	y (cm)
1	0.8008	-494.32	104.28
1	0.83417	-487.57	104.28
1	0.86753	-482.86	104.28
1	0.9009	-476.84	103.34
1	0.93427	-469.37	103.6
1	0.96763	-463.25	102.63
1	1.001	-456.89	101.92
1	1.0344	-449	101.17
1	1.0677	-442.32	101.03
1	1.1011	-434.98	101.58
1	1.1345	-428.24	100.23
1	1.1678	-421.49	101.58
1	1.2012	-414.75	101.58
1	1.2346	-408.01	101.58
1	1.2679	-401.26	100.9
1	1.3013	-394.52	101.58
1	1.3347	-388.45	101.58
1	1.368	-381.71	100.23
1	1.4014	-376.37	100.33
1	1.4348	-368.22	99.555
1	1.4681	-363.85	97.577
1	1.5015	-357.11	97.24
1	1.5349	-351.2	96.818
1	1.5682	-344.18	96.58
1	1.6016	-337.2	96.184
1	1.635	-332.06	96.084
1	1.6683	-325.72	95.078
1	1.7017	-318.32	94.835
1	1.7351	-312.93	94.835
1	1.7684	-305.98	92.38
1	1.8018	-300.27	94.057
1	1.8352	-295.39	94.835
1	1.8685	-290.67	94.835
1	1.9019	-284.11	94.537
1	1.9353	-278.54	96.184
1	1.9686	-271.79	95.509
1	2.002	-267.07	95.509
1	2.0354	-261.61	94.323
1	2.0687	-254.94	95.509
1	2.1021	-248.19	95.509
1	2.1355	-243.47	95.509
1	2.1688	-235.38	96.184
1	2.2022	-229.99	96.184
1	2.2356	-223.92	96.184
1	2.2689	-218.09	97.255
1	2.3023	-211.5	97.096
1	2.3357	-205.37	96.521
1	2.369	-198.63	97.195
1	2.4024	-193.34	95.001
1	2.4358	-186.52	94.261
1	2.4691	-181.1	95.172
1	2.5025	-174.78	94.621
1	2.5359	-168.61	93.665
1	2.5692	-163.23	94.161
1	2.6026	-156.15	93.149
1	2.636	-151.11	92.597
1	2.6693	-144.32	92.456
1	2.7027	-137.35	91.515
1	2.7361	-131.81	91.598
1	2.7694	-125.06	91.598
1	2.8028	-120.13	91.316
1	2.8362	-114	92.812
1	2.8695	-109.02	91.502
1	2.9029	-103.89	92.138
1	2.9363	-97.819	93.486
1	2.9696	-91.869	91.939
1	3.003	-86.356	92.138
1	3.0364	-80.826	92.407
1	3.0697	-74.943	93.308
1	3.1031	-69.97	93.419
1	3.1365	-64.778	93.486
1	3.1698	-59.046	94.498
1	3.2032	-52.438	95.442
1	3.2366	-47.515	96.723
1	3.2699	-42.35	96.737
1	3.3033	-36.456	97.532
1	3.3367	-31.062	96.858
1	3.37	-25.009	97.006
1	3.4034	-19.328	97.397
1	3.4368	-15.303	97.968
1	3.4701	-9.4005	97.677
1	3.5035	-3.081	96.934
1	3.5369	0.92329	97.852
1	3.5702	6.0258	98.207
1	3.6036	12.769	96.858
1	3.637	17.826	98.544
1	3.6703	22.275	98.963
1	3.7037	27.387	97.934
1	3.7371	32.999	99.555
1	3.7704	39.327	98.933
1	3.8038	43.45	99.218
1	3.8372	47.699	99.825
1	3.8705	51.988	100.38
1	3.9039	59.054	100.08
1	3.9373	63.497	100.22
1	3.9706	68.634	100.39
1	4.004	75.481	101.58
1	4.0374	81.549	102.93
1	4.0707	87.32	101.67
1	4.1041	92.943	103.76
1	4.1375	98.407	104.28
1	4.1708	103.13	107.65
1	4.2042	109.2	109.67
1	4.2376	113.24	109.67
1	4.2709	118.49	112.17
1	4.3043	123.36	112.37
1	4.3377	127.92	113.5
1	4.371	131.96	113.5
1	4.4044	136.83	114.01
1	4.4378	141.56	115.07
1	4.4711	146.96	115.74
1	4.5045	151.04	115.27
1	4.5379	156.88	116.4
1	4.5712	161.12	116.41
1	4.6046	165.42	116.36
1	4.638	169.71	115.74
1	4.6713	174.94	115.4
1	4.7047	180.61	115.28
1	4.7381	186.69	116.15
1	4.7714	192.69	115.94
1	4.8048	195.64	116.14
1	4.8382	201.91	115.4
1	4.8715	205.86	115.21
1	4.9049	213.04	116.41
1	4.9383	217.76	116.41
1	4.9716	222.63	115.3
1	5.005	227.54	114.73
1	5.0384	232.75	113.61
1	5.0717	237.3	112.88
1	5.1051	242.94	113.1
1	5.1385	247.15	113.54
1	5.1718	251.48	112.37
1	5.2052	257.28	111.56
1	5.2386	260.78	111.96
1	5.2719	264.68	113
1	5.3053	268.54	112.75
1	5.3387	276.29	111.42
1	5.372	280.34	112.1
1	5.4054	284.96	112.09
1	5.4388	288.89	111.45
1	5.4721	293.75	111.38
1	5.5055	299.12	111.6
1	5.5389	304.75	111.02
1	5.5722	308.54	110.04
1	5.6056	313.07	109.58
1	5.639	317.22	106.64
1	5.6723	321.61	106.97
1	5.7057	326	105.87
1	5.7391	330.78	105.49
1	5.7724	336.11	105.96
1	5.8058	339.81	106.3
1	5.8392	345.38	106.03
1	5.8725	349.25	106.3
1	5.9059	353.97	106.3
1	5.9393	358.69	106.97
1	5.9726	362.74	106.97
1	6.006	367.19	107.11
1	6.0394	370.83	107.65
1	6.0727	374.2	107.65
1	6.1061	378.84	108.43
1	6.1395	382.97	108.32
1	6.1728	387.02	108.32
1	6.2062	392.41	109.67
1	6.2396	394.97	110.75
1	6.2729	399.22	111.22
1	6.3063	401.85	113.72
1	6.3397	407.92	115.74
1	6.373	413.31	115.74
1	6.4064	417.02	116.75
1	6.4398	421.14	117.63
1	6.4731	425.63	117.19
1	6.5065	429.4	118.03
1	6.5399	435.57	119.11
1	6.5732	438.26	118.44
1	6.6066	442.98	119.79
1	6.64	446.33	118.25
1	6.6733	451.75	118.44
1	6.7067	455.12	118.44
1	6.7401	459.57	118
1	6.7734	464.56	117.09
1	6.8068	470.63	117.76
1	6.8402	474.3	116.29
1	6.8735	478.44	115.73
1	6.9069	482.38	115.83
1	6.9403	489.11	115.6
1	6.9736	494.23	115.74
1	7.007	498.95	116.41
2	2.1021	-497.69	-25.194
2	2.1355	-492.98	-26.066
2	2.1688	-486.23	-25.868
2	2.2022	-480.97	-25.598
2	2.2356	-475.57	-24.789
2	2.2689	-470.2	-24.559
2	2.3023	-464.12	-26.161
2	2.3357	-457.9	-25.194
2	2.369	-452.51	-23.845
2	2.4024	-446.31	-24.115
2	2.4358	-439.7	-23.845
2	2.4691	-433.63	-22.496
2	2.5025	-427.56	-22.496
2	2.5359	-421.49	-21.148
2	2.5692	-415.8	-21.711
2	2.6026	-409.35	-21.148
2	2.636	-404.63	-21.148
2	2.6693	-397.89	-21.148
2	2.7027	-391.82	-21.148
2	2.7361	-385.75	-21.148
2	2.7694	-380.36	-21.148
2	2.8028	-374.29	-21.148
2	2.8362	-368.34	-21.624
2	2.8695	-362.83	-21.148
2	2.9029	-356.08	-22.496
2	2.9363	-348.67	-22.496
2	2.9696	-343.27	-23.845
2	3.003	-337.2	-23.845
2	3.0364	-331.13	-23.845
2	3.0697	-325.74	-23.845
2	3.1031	-319.67	-23.845
2	3.1365	-314.27	-23.845
2	3.1698	-308.88	-23.845
2	3.2032	-302.14	-23.845
2	3.2366	-296.74	-23.845
2	3.2699	-290.67	-23.845
2	3.3033	-284.61	-23.845
2	3.3367	-277.86	-23.845
2	3.37	-271.12	-23.845
2	3.4034	-265.21	-23.241
2	3.4368	-259.39	-23.036
2	3.4701	-252.24	-22.496
2	3.5035	-246.84	-22.496
2	3.5369	-241.45	-23.845
2	3.5702	-235.38	-23.845
2	3.6036	-229.31	-24.519
2	3.637	-221.89	-26.542
2	3.6703	-216.31	-26.752
2	3.7037	-210.43	-27.891
2	3.7371	-204.93	-28.41
2	3.7704	-198.02	-30.049
2	3.8038	-191.55	-30.588
2	3.8372	-185.48	-33.285
2	3.8705	-179.41	-34.634
2	3.9039	-172.65	-35.807
2	3.9373	-165.93	-37.331
2	3.9706	-159.86	-38.006
2	4.004	-153.65	-40.298
2	4.0374	-147.4	-40.665
2	4.0707	-143.07	-40.823
2	4.1041	-134.48	-40.493
2	4.1375	-127.42	-41.688
2	4.1708	-122.5	-40.838
2	4.2042	-116.92	-40.865
2	4.2376	-111.31	-41.377
2	4.2709	-106.58	-41.377
2	4.3043	-99.842	-41.377
2	4.3377	-91.894	-41.145
2	4.371	-88.109	-41.243
2	4.4044	-82.829	-42.622
2	4.4378	-77.185	-41.243
2	4.4711	-72.195	-42.052
2	4.5045	-66.126	-42.726
2	4.5379	-61.406	-42.726
2	4.5712	-56.011	-42.726
2	4.6046	-50.617	-42.726
2	4.638	-45.66	-42.653
2	4.6713	-38.992	-42.942
2	4.7047	-33.992	-43.307
2	4.7381	-28.727	-45.216
2	4.7714	-23.304	-46.537
2	4.8048	-17.575	-46.098
2	4.8382	-9.6346	-46.9
2	4.8715	-5.4831	-47.923
2	4.9049	0.63128	-47.446
2	4.9383	6.0258	-48.121
2	4.9716	13.443	-46.098
2	5.005	18.838	-45.423
2	5.0384	25.177	-46.232
2	5.0717	30.773	-46.03
2	5.1051	35.831	-45.828
2	5.1385	43.181	-45.221
2	5.1718	49.088	-44.735
2	5.2052	54.172	-44.614
2	5.2386	59.971	-44.075
2	5.2719	64.692	-43.4
2	5.3053	70.449	-44.282
2	5.3387	76.155	-42.726
2	5.372	80.606	-43.535
2	5.4054	86.219	-43.578
2	5.4388	91.529	-42.996
2	5.4721	97.356	-43.346
2	5.5055	102.45	-42.052
2	5.5389	108.52	-42.052
2	5.5722	113.92	-42.726
2	5.6056	120.32	-41.715
2	5.639	126.51	-42.214
2	5.6723	130.78	-42.726
2	5.7057	135.5	-43.4
2	5.7391	141.83	-43.265
2	5.7724	146.96	-42.726
2	5.8058	152.35	-43.4
2	5.8392	159.61	-42.686
2	5.8725	163.82	-42.052
2	5.9059	169.21	-41.377
2	5.9393	173.93	-40.029
2	5.9726	179.53	-41.31
2	6.006	185.4	-40.029
2	6.0394	189.44	-39.354
2	6.0727	194.06	-39.672
2	6.1061	200.23	-39.354
2	6.1395	205.62	-37.331
2	6.1728	210.75	-36.792
2	6.2062	216.14	-35.443
2	6.2396	220.32	-34.364
2	6.2729	226.53	-33.813
2	6.3063	231.73	-33.724
2	6.3397	237.34	-33.042
2	6.373	242.37	-32.274
2	6.4064	247.43	-31.263
2	6.4398	252.49	-32.274
2	6.4731	257.17	-32.738
2	6.5065	262.27	-31.263
2	6.5399	268.34	-31.937
2	6.5732	274.4	-31.263
2	6.6066	279.8	-31.263
2	6.64	285.54	-31.02
2	6.6733	289.91	-31.937
2	6.7067	294.99	-32.092
2	6.7401	300.7	-31.263
2	6.7734	307.78	-31.6
2	6.8068	312.17	-31.263
2	6.8402	318.24	-29.914
2	6.8735	322.69	-29.779
2	6.9069	327.68	-28.565
2	6.9403	333.03	-27.435
2	6.9736	338.13	-26.88
2	7.007	342.85	-26.88
2	7.0404	347.57	-26.88
2	7.0737	353.05	-24.736
2	7.1071	358.03	-24.812
2	7.1405	364.47	-22.529
2	7.1738	368.81	-20.474
2	7.2072	373.82	-22.286
2	7.2406	379.72	-20.376
2	7.2739	385.67	-20.474
2	7.3073	390.39	-19.799
2	7.3407	395.44	-19.462
2	7.374	399.15	-19.125
2	7.4074	404.65	-19.28
2	7.4408	409.61	-19.462
2	7.4741	415.18	-19.759
2	7.5075	419.38	-19.799
2	7.5409	424.78	-20.474
2	7.5742	428.93	-21.303
2	7.6076	434.22	-19.799
2	7.641	440.29	-21.822
2	7.6743	445.01	-21.822
2	7.7077	449.26	-21.89
2	7.7411	453.5	-22.362
2	7.7744	461.81	-20.733
2	7.8078	464.56	-20.474
2	7.8412	470.63	-19.799
2	7.8745	474.68	-19.125
2	7.9079	479.77	-18.397
2	7.9413	483.44	-17.776
2	7.9746	488.84	-16.427
2	8.008	493.56	-16.427
2	8.0414	498.28	-15.753
3	3.637	-495.37	34.035
3	3.6703	-491.3	34.248
3	3.7037	-484.88	35.495
3	3.7371	-481.24	34.281
3	3.7704	-476.11	35.495
3	3.8038	-469.37	35.495
3	3.8372	-465.32	36.844
3	3.8705	-460.6	36.844
3	3.9039	-453.86	36.844
3	3.9373	-448.46	38.192
3	3.9706	-442.4	38.192
3	4.004	-436.33	38.192
3	4.0374	-432.96	39.541
3	4.0707	-429.58	40.215
3	4.1041	-423.51	40.889
3	4.1375	-418.8	40.889
3	4.1708	-414.07	40.889
3	4.2042	-408.77	40.271
3	4.2376	-402.61	41.564
3	4.2709	-397.89	41.564
3	4.3043	-393.17	42.238
3	4.3377	-387.1	41.564
3	4.371	-381.71	41.564
3	4.4044	-374.96	40.889
3	4.4378	-369.91	40.552
3	4.4711	-364.74	40.233
3	4.5045	-358.78	39.541
3	4.5379	-353.86	40.069
3	4.5712	-348.53	39.946
3	4.6046	-343.94	40.889
3	4.638	-338.89	40.552
3	4.6713	-332.48	42.238
3	4.7047	-328.68	41.542
3	4.7381	-323.58	43.317
3	4.7714	-318.68	43.611
3	4.8048	-311.58	46.284
3	4.8382	-305.51	47.633
3	4.8715	-300.79	48.981
3	4.9049	-295.39	50.33
3	4.9383	-290.67	51.679
3	4.9716	-285.28	53.027
3	5.005	-280.56	55.05
3	5.0384	-275.17	56.399
3	5.0717	-271.12	57.073
3	5.1051	-265.73	58.422
3	5.1385	-261	59.77
3	5.1718	-256.28	59.77
3	5.2052	-250.89	59.77
3	5.2386	-245.5	59.77
3	5.2719	-241.45	61.119
3	5.3053	-236.73	61.119
3	5.3387	-231.33	60.445
3	5.372	-226.61	60.445
3	5.4054	-221.22	60.445
3	5.4388	-215.82	60.445
3	5.4721	-210.43	61.119
3	5.5055	-206.38	61.119
3	5.5389	-201.66	62.468
3	5.5722	-195.6	63.816
3	5.6056	-190.88	65.165
3	5.639	-184.81	66.514
3	5.6723	-180.09	69.211
3	5.7057	-175.37	70.56
3	5.7391	-169.97	71.908
3	5.7724	-166	73.694
3	5.8058	-159.86	75.954
3	5.8392	-155.81	78.651
3	5.8725	-151.76	80
3	5.9059	-146.37	81.349
3	5.9393	-142.32	82.697
3	5.9726	-136.93	82.697
3	6.006	-132.81	82.534
3	6.0394	-128.16	84.046
3	6.0727	-124.12	85.394
3	6.1061	-119.4	85.394
3	6.1395	-113.33	84.046
3	6.1728	-109.96	84.72
3	6.2062	-103.89	84.046
3	6.2396	-99.842	84.046
3	6.2729	-95.904	81.268
3	6.3063	-90.402	81.349
3	6.3397	-86.356	80.674
3	6.373	-80.961	80
3	6.4064	-76.915	79.326
3	6.4398	-72.735	79.73
3	6.4731	-66.801	80
3	6.5065	-62.755	80
3	6.5399	-57.245	81.036
3	6.5732	-52.64	81.349
3	6.6066	-47.92	82.023
3	6.64	-43.874	82.697
3	6.6733	-38.816	82.36
3	6.7067	-34.433	83.372
3	6.7401	-31.157	83.935
3	6.7734	-25.667	86.743
3	6.8068	-19.985	87.627
3	6.8402	-14.878	90.789
3	6.8735	-11.507	91.463
3	6.9069	-5.4376	93.486
3	6.9403	-1.0545	94.498
3	6.9736	3.3285	96.184
3	7.007	9.3974	96.858
3	7.0404	14.118	96.858
3	7.0737	18.164	96.858
3	7.1071	23.558	96.858
3	7.1405	27.525	95.866
3	7.1738	32.459	96.453
3	7.2072	35.696	96.184
3	7.2406	40.416	96.184
3	7.2739	44.929	92.501
3	7.3073	49.182	94.835
3	7.3407	54.577	92.138
3	7.374	57.948	92.812
3	7.4074	62.331	91.126
3	7.4408	66.715	91.463
3	7.4741	72.109	90.789
3	7.5075	76.155	90.115
3	7.5409	80.875	90.789
3	7.5742	84.944	90.016
3	7.6076	89.195	89.759
3	7.641	93.141	91.372
3	7.6743	97.396	90.452
3	7.7077	102.45	92.138
3	7.7411	106.5	92.138
3	7.7744	111.89	92.812
3	7.8078	115.94	92.812
3	7.8412	120.32	93.149
3	7.8745	124.83	93.134
3	7.9079	130.64	95.914
3	7.9413	135.5	96.184
3	7.9746	140.22	95.509
3	8.008	144.42	96.08
3	8.0414	150.6	96.049
3	8.0747	154.56	96.649
3	8.1081	159.77	96.858
3	8.1415	163.14	97.532
3	8.1748	168.81	96.993
3	8.2082	173.65	96.16
3	8.2416	176.63	96.858
3	8.2749	183.37	94.835
3	8.3083	187.77	95.267
3	8.3417	191.87	93.621
3	8.375	195.83	92.43
3	8.4084	202.25	92.812
3	8.4418	207.65	93.486
3	8.4751	214.95	92.005
3	8.5085	218.44	93.486
3	8.5419	223.83	94.161
3	8.5752	229.22	94.835
3	8.6086	235.29	94.835
3	8.642	242.04	95.509
3	8.6753	246.08	95.509
3	8.7087	250.8	96.184
3	8.7421	255.43	95.951
3	8.7754	259.57	98.207
3	8.8088	266.18	97.263
3	8.8422	271.61	96.918
3	8.8755	276.32	98.725
3	8.9089	281.67	98.817
3	8.9423	287.49	99.42
3	8.9756	293.29	99.555
3	9.009	298.16	99.451
3	9.0424	303.81	99.016
3	9.0757	307.99	99.285
3	9.1091	313.51	98.881
3	9.1425	318.3	97.735
3	9.1758	323.16	97.386
3	9.2092	327.68	96.184
3	9.2426	332.4	95.509
3	9.2759	337.12	92.812
3	9.3093	341.08	91.781
3	9.3427	346.22	91.126
3	9.376	349.74	90.142
3	9.4094	357.04	91.256
3	9.4428	362.74	92.138
3	9.4761	367.46	91.463
3	9.5095	372.18	91.463
3	9.5429	378.38	92.407
3	9.5762	382.3	92.812
3	9.6096	385.67	92.812
3	9.643	389.71	92.812
3	9.6763	395.78	92.812
3	9.7097	399.83	94.161
3	9.7431	404.67	93.962
3	9.7764	410.62	95.509
3	9.8098	413.99	96.184
3	9.8432	420.06	97.532
3	9.8765	423.77	97.195
3	9.9099	430.17	98.881
3	9.9433	434.21	98.404
3	9.9766	438.94	98.881
3	10.01	442.31	98.881
3	10.043	447.03	98.881
3	10.077	451.75	98.881
3	10.11	457.14	98.207
3	10.143	461.87	96.858
3	10.177	465.75	96.99
3	10.21	469.96	96.858
3	10.244	474	96.184
3	10.277	479.4	96.184
3	10.31	484.45	93.823
3	10.344	489.85	93.823
3	10.377	493.56	94.835
3	10.41	498.41	93.891
4	4.1708	-497.69	90.789
4	4.2042	-492.97	90.789
4	4.2376	-487.31	92.003
4	4.2709	-481.51	92.138
4	4.3043	-476.11	92.138
4	4.3377	-470.72	92.138
4	4.371	-466.67	92.138
4	4.4044	-461.95	92.138
4	4.4378	-456.56	92.138
4	4.4711	-452.31	92.879
4	4.5045	-446.44	92.812
4	4.5379	-440.37	92.138
4	4.5712	-434.98	92.138
4	4.6046	-429.58	92.138
4	4.638	-423.51	92.138
4	4.6713	-418.8	92.138
4	4.7047	-412.05	92.138
4	4.7381	-407.2	91.733
4	4.7714	-401.94	91.463
4	4.8048	-397.55	91.801
4	4.8382	-391.49	93.149
4	4.8715	-387.78	92.138
4	4.9049	-382.38	93.486
4	4.9383	-378.34	94.161
4	4.9716	-373.62	94.835
4	5.005	-368.22	94.835
4	5.0384	-363.5	96.184
4	5.0717	-358.11	96.184
4	5.1051	-353.05	97.195
4	5.1385	-346.64	98.207
4	5.1718	-341.25	98.881
4	5.2052	-337.2	100.23
4	5.2386	-332.14	99.892
4	5.2719	-327.09	100.9
4	5.3053	-322.37	101.58
4	5.3387	-317.65	101.58
4	5.372	-314.08	101.46
4	5.4054	-308.21	102.25
4	5.4388	-302.81	102.93
4	5.4721	-299.1	103.26
4	5.5055	-295.39	103.6
4	5.5389	-288.65	103.6
4	5.5722	-283.82	102.69
4	5.6056	-279.21	102.93
4	5.639	-272.47	102.93
4	5.6723	-267.34	102.79
4	5.7057	-261.68	101.58
4	5.7391	-257.3	101.92
4	5.7724	-251.56	101.58
4	5.8058	-246.84	101.58
4	5.8392	-241.45	101.58
4	5.8725	-237.4	101.58
4	5.9059	-233.36	102.25
4	5.9393	-227.96	102.93
4	5.9726	-223.24	102.93
4	6.006	-219.2	102.93
4	6.0394	-213.8	102.25
4	6.0727	-209.76	102.93
4	6.1061	-204.83	102.19
4	6.1395	-198.29	102.93
4	6.1728	-193.57	102.93
4	6.2062	-189.53	103.6
4	6.2396	-184.13	103.6
4	6.2729	-178.06	104.28
4	6.3063	-173.34	104.28
4	6.3397	-169.97	104.95
4	6.373	-165.93	104.95
4	6.4064	-162.22	103.94
4	6.4398	-158.17	103.94
4	6.4731	-153.25	103.33
4	6.5065	-149.07	103.6
4	6.5399	-145.18	103.03
4	6.5732	-140.3	103.6
4	6.6066	-135.58	103.6
4	6.64	-131.2	102.59
4	6.6733	-125.47	102.25
4	6.7067	-120.07	101.58
4	6.7401	-116.03	100.9
4	6.7734	-110.63	100.23
4	6.8068	-107.93	99.555
4	6.8402	-103.17	99.454
4	6.8735	-99.505	101.24
4	6.9069	-94.448	100.9
4	6.9403	-91.076	100.9
4	6.9736	-86.356	101.58
4	7.007	-82.58	102.12
4	7.0404	-78.264	102.25
4	7.0737	-74.218	102.25
4	7.1071	-70.172	102.25
4	7.1405	-64.778	102.93
4	7.1738	-60.732	103.6
4	7.2072	-56.011	103.6
4	7.2406	-52.64	104.28
4	7.2739	-48.594	104.95
4	7.3073	-43.874	104.95
4	7.3407	-39.154	105.62
4	7.374	-35.626	105.05
4	7.4074	-31.062	105.62
4	7.4408	-26.817	105.07
4	7.4741	-22.644	104.42
4	7.5075	-17.575	105.62
4	7.5409	-13.529	104.28
4	7.5742	-9.6184	104.55
4	7.6076	-4.0889	104.28
4	7.641	1.3056	102.93
4	7.6743	4.9469	102.12
4	7.7077	10.072	102.25
4	7.7411	14.792	100.9
4	7.7744	20.186	100.23
4	7.8078	24.232	100.23
4	7.8412	29.627	99.555
4	7.8745	32.661	98.544
4	7.9079	37.651	98.004
4	7.9413	42.439	98.207
4	7.9746	46.787	97.276
4	8.008	49.896	97.374
4	8.0414	56.392	97.169
4	8.0747	59.297	96.858
4	8.1081	64.692	96.858
4	8.1415	70.086	96.858
4	8.1748	74.806	96.858
4	8.2082	79.475	94.42
4	8.2416	84.065	93.927
4	8.2749	88.967	95.509
4	8.3083	92.136	95.577
4	8.3417	97.868	95.914
4	8.375	102.05	96.319
4	8.4084	106.5	95.509
4	8.4418	111.22	96.184
4	8.4751	114.59	95.509
4	8.5085	119.99	95.509
4	8.5419	125.38	94.835
4	8.5752	129.43	94.835
4	8.6086	133.88	93.621
4	8.642	139	93.082
4	8.6753	142.91	93.486
4	8.7087	148.17	91.868
4	8.7421	153.03	92.812
4	8.7754	156.4	93.486
4	8.8088	160.44	92.812
4	8.8422	166.51	92.812
4	8.8755	170.56	92.812
4	8.9089	175.95	94.161
4	8.9423	180	94.161
4	8.9756	185.4	94.161
4	9.009	190.12	94.835
4	9.0424	194.27	94.754
4	9.0757	198.21	94.835
4	9.1091	202.93	95.509
4	9.1425	206.97	95.509
4	9.1758	213.38	95.172
4	9.2092	217.76	96.184
4	9.2426	221.13	96.184
4	9.2759	227.88	97.532
4	9.3093	232.6	96.858
4	9.3427	237.32	97.532
4	9.376	240.69	98.207
4	9.4094	246.08	97.532
4	9.4428	248.78	97.532
4	9.4761	252.49	95.847
4	9.5095	256.35	96.962
4	9.5429	262.27	96.858
4	9.5762	265.87	96.002
4	9.6096	270.36	95.509
4	9.643	275.75	94.161
4	9.6763	279.8	94.161
4	9.7097	285.19	92.812
4	9.7431	289.24	92.812
4	9.7764	295.98	92.812
4	9.8098	299.35	92.812
4	9.8432	304.1	93.001
4	9.8765	307.45	92.138
4	9.9099	313.51	92.812
4	9.9433	317.97	93.352
4	9.9766	323.09	93.082
4	10.01	327	93.486
4	10.043	330.92	94.135
4	10.077	335.77	94.835
4	10.11	340.49	94.835
4	10.143	343.86	95.509
4	10.177	348.34	95.787
4	10.21	353.3	96.858
4	10.244	358.02	97.532
4	10.277	363.22	97.876
4	10.31	367.67	98.393
4	10.344	372.45	98.746
4	10.377	376.29	99.654
4	10.41	381.22	100.1
4	10.444	385.88	99.867
4	10.477	389.97	100.28
4	10.511	394.02	100.56
4	10.544	399.02	100.5
4	10.577	403.2	102.25
4	10.611	408.59	100.9
4	10.644	411.63	99.892
4	10.677	416.69	100.9
4	10.711	421.98	99.615
4	10.744	426.8	100.23
4	10.777	432.87	98.881
4	10.811	436.62	99.059
4	10.844	440.96	100.23
4	10.878	445.3	100.18
4	10.911	450.6	100.84
4	10.944	454.57	100.58
4	10.978	459.41	100.51
4	11.011	464.56	101.58
4	11.044	471.58	101.56
4	11.078	474	102.25
4	11.111	479.4	102.25
4	11.144	484.79	102.93
4	11.178	490.86	103.6
4	11.211	494.91	103.6
4	11.245	499.63	103.6
5	4.8048	-498.36	-56.887
5	4.8382	-491.88	-56.264
5	4.8715	-488.25	-55.538
5	4.9049	-482.86	-55.538
5	4.9383	-476.79	-54.189
5	4.9716	-470.72	-54.189
5	5.005	-466	-53.515
5	5.0384	-459.93	-52.841
5	5.0717	-454.53	-52.841
5	5.1051	-449.14	-51.492
5	5.1385	-442.4	-51.492
5	5.1718	-436.33	-51.492
5	5.2052	-430.26	-51.492
5	5.2386	-424.19	-51.492
5	5.2719	-417.45	-50.144
5	5.3053	-412.73	-50.144
5	5.3387	-406.66	-50.144
5	5.372	-401.94	-48.795
5	5.4054	-395.19	-48.795
5	5.4388	-391.15	-47.446
5	5.4721	-385.08	-47.446
5	5.5055	-378.34	-47.446
5	5.5389	-372.94	-47.446
5	5.5722	-368.22	-47.446
5	5.6056	-360.8	-47.446
5	5.639	-354.74	-46.098
5	5.6723	-346.98	-47.783
5	5.7057	-341.92	-46.772
5	5.7391	-336.13	-47.537
5	5.7724	-330.32	-46.502
5	5.8058	-324.39	-46.098
5	5.8392	-319	-46.098
5	5.8725	-314.27	-46.772
5	5.9059	-308.21	-46.772
5	5.9393	-302.81	-47.446
5	5.9726	-296.07	-47.446
5	6.006	-291.75	-47.581
5	6.0394	-283.93	-48.121
5	6.0727	-278.54	-48.121
5	6.1061	-273.14	-48.121
5	6.1395	-266.4	-48.121
5	6.1728	-259.66	-48.795
5	6.2062	-253.59	-48.121
5	6.2396	-247.52	-48.121
5	6.2729	-241.17	-48.577
5	6.3063	-236.06	-48.121
5	6.3397	-229.59	-49.198
5	6.373	-223.24	-48.121
5	6.4064	-216.5	-46.098
5	6.4398	-210.43	-46.098
5	6.4731	-203.82	-46.502
5	6.5065	-198.97	-45.423
5	6.5399	-192.22	-45.423
5	6.5732	-185.93	-44.493
5	6.6066	-179.41	-44.075
5	6.64	-172.67	-42.726
5	6.6733	-166.6	-42.052
5	6.7067	-159.18	-42.052
5	6.7401	-153.79	-42.052
5	6.7734	-147.04	-42.052
5	6.8068	-140.3	-40.703
5	6.8402	-132.79	-43.681
5	6.8735	-127.49	-42.052
5	6.9069	-121.42	-42.052
5	6.9403	-116.03	-42.726
5	6.9736	-109.62	-43.737
5	7.007	-104.56	-44.749
5	7.0404	-97.819	-45.423
5	7.0737	-92.425	-46.098
5	7.1071	-85.682	-46.772
5	7.1405	-79.613	-48.121
5	7.1738	-74.892	-48.795
5	7.2072	-68.149	-49.469
5	7.2406	-62.08	-48.121
5	7.2739	-55.337	-48.121
5	7.3073	-49.268	-48.121
5	7.3407	-41.851	-47.446
5	7.374	-37.468	-46.435
5	7.4074	-31.062	-46.772
5	7.4408	-25.33	-46.435
5	7.4741	-19.598	-46.098
5	7.5075	-14.204	-46.098
5	7.5409	-8.8092	-44.749
5	7.5742	-2.9387	-46.217
5	7.6076	3.6855	-45.503
5	7.641	10.342	-43.535
5	7.6743	17.489	-42.726
5	7.7077	24.03	-41.31
5	7.7411	31.65	-41.377
5	7.7744	38.056	-41.715
5	7.8078	45.136	-40.703
5	7.8412	52.554	-40.703
5	7.8745	58.623	-40.029
5	7.9079	64.692	-40.029
5	7.9413	71.514	-40.346
5	7.9746	77.369	-40.298
5	8.008	82.493	-40.568
5	8.0414	89.641	-41.377
5	8.0747	93.687	-41.377
5	8.1081	99.756	-42.726
5	8.1415	106.5	-44.075
5	8.1748	112.57	-44.075
5	8.2082	120.69	-45.733
5	8.2416	125.04	-44.412
5	8.2749	131.79	-45.086
5	8.3083	136.17	-45.423
5	8.3417	145.61	-44.749
5	8.375	151	-44.075
5	8.4084	158.73	-43.867
5	8.4418	163.14	-43.4
5	8.4751	169.88	-42.726
5	8.5085	174.07	-43.131
5	8.5419	181.89	-40.298
5	8.5752	186.74	-40.029
5	8.6086	194.84	-38.68
5	8.642	200.9	-38.68
5	8.6753	207.65	-35.983
5	8.7087	213.04	-33.96
5	8.7421	219.25	-33.555
5	8.7754	225.65	-32.004
5	8.8088	232.26	-31.6
5	8.8422	239.07	-30.453
5	8.8755	244.93	-30.033
5	8.9089	250.13	-29.24
5	8.9423	255.52	-29.24
5	8.9756	260.92	-29.24
5	9.009	264.96	-29.24
5	9.0424	272.38	-29.24
5	9.0757	277.24	-29.509
5	9.1091	283.85	-29.24
5	9.1425	289.52	-29.733
5	9.1758	296.66	-29.24
5	9.2092	302.73	-29.24
5	9.2426	306.47	-29.52
5	9.2759	314.86	-28.565
5	9.3093	320.29	-28.754
5	9.3427	326.03	-27.837
5	9.376	331.05	-26.542
5	9.4094	337.12	-26.542
5	9.4428	342.51	-26.542
5	9.4761	347.23	-26.542
5	9.5095	351.28	-25.194
5	9.5429	355.32	-25.194
5	9.5762	360.72	-25.194
5	9.6096	365.44	-25.194
5	9.643	370.83	-23.845
5	9.6763	376.23	-23.845
5	9.7097	382.3	-22.496
5	9.7431	387.02	-22.496
5	9.7764	392.41	-21.148
5	9.8098	397.81	-21.148
5	9.8432	403.87	-21.148
5	9.8765	407.92	-21.148
5	9.9099	413.99	-21.148
5	9.9433	417.7	-21.485
5	9.9766	422.08	-21.822
5	10.01	427.4	-22.211
5	10.043	431.79	-21.957
5	10.077	436.78	-22.766
5	10.11	441.64	-21.822
5	10.143	446.99	-22.655
5	10.177	451.08	-22.496
5	10.21	457.28	-22.901
5	10.244	463.89	-22.496
5	10.277	469.28	-23.171
5	10.31	473.33	-23.171
5	10.344	480.07	-24.519
5	10.377	484.12	-24.519
5	10.41	489.51	-25.194
5	10.444	492.88	-25.194
5	10.477	498.28	-26.542
6	6.6066	-499.04	-35.983
6	6.64	-493.91	-36.118
6	6.6733	-487.76	-36.262
6	6.7067	-482.18	-35.983
6	6.7401	-477.39	-36.146
6	6.7734	-471.46	-35.928
6	6.8068	-466.28	-35.623
6	6.8402	-460.96	-36.062
6	6.8735	-456.56	-36.657
6	6.9069	-450.69	-37.02
6	6.9403	-445.77	-37.331
6	6.9736	-440.04	-36.994
6	7.007	-434.98	-38.006
6	7.0404	-428.91	-37.331
6	7.0737	-423.51	-38.006
6	7.1071	-416.97	-38.613
6	7.1405	-411.38	-39.354
6	7.1738	-405.98	-39.354
6	7.2072	-400.59	-40.703
6	7.2406	-395.19	-41.377
6	7.2739	-388.41	-41.66
6	7.3073	-384.4	-41.377
6	7.3407	-377.32	-41.04
6	7.374	-373.62	-40.703
6	7.4074	-368.22	-40.703
6	7.4408	-363.16	-41.715
6	7.4741	-356.76	-41.377
6	7.5075	-350.69	-41.377
6	7.5409	-344.28	-41.04
6	7.5742	-339.5	-41.243
6	7.6076	-333.78	-40.962
6	7.641	-327.36	-40.164
6	7.6743	-322.37	-40.029
6	7.7077	-316.7	-38.815
6	7.7411	-311.24	-37.669
6	7.7744	-304.16	-38.006
6	7.8078	-300.79	-38.006
6	7.8412	-294.18	-38.276
6	7.8745	-290	-38.68
6	7.9079	-283.26	-39.354
6	7.9413	-278.54	-40.029
6	7.9746	-271.46	-39.691
6	8.008	-267.07	-40.029
6	8.0414	-259.32	-41.04
6	8.0747	-254.94	-41.377
6	8.1081	-248.87	-42.052
6	8.1415	-241.72	-42.861
6	8.1748	-236.06	-43.4
6	8.2082	-229.99	-44.075
6	8.2416	-224.59	-44.749
6	8.2749	-217.82	-44.879
6	8.3083	-213.13	-45.423
6	8.3417	-206.84	-45.936
6	8.375	-200.99	-46.098
6	8.4084	-194.25	-44.749
6	8.4418	-188.51	-45.086
6	8.4751	-182.92	-45.019
6	8.5085	-177.73	-45.76
6	8.5419	-171.32	-45.423
6	8.5752	-165.93	-44.749
6	8.6086	-159.18	-44.749
6	8.642	-152.7	-44.023
6	8.6753	-147.04	-43.4
6	8.7087	-142.32	-43.4
6	8.7421	-136.93	-42.726
6	8.7754	-129.95	-43.219
6	8.8088	-126.14	-42.052
6	8.8422	-120.75	-42.052
6	8.8755	-115.35	-42.726
6	8.9089	-109.96	-42.052
6	8.9423	-104.97	-42.591
6	8.9756	-98.763	-42.861
6	9.009	-94.582	-42.996
6	9.0424	-89.053	-42.052
6	9.0757	-83.659	-42.726
6	9.1091	-77.252	-41.715
6	9.1425	-71.172	-43.261
6	9.1758	-66.126	-42.726
6	9.2092	-60.057	-43.4
6	9.2426	-55.337	-44.749
6	9.2759	-49.943	-44.749
6	9.3093	-42.93	-45.558
6	9.3427	-37.131	-46.098
6	9.376	-31.736	-45.423
6	9.4094	-23.592	-45.008
6	9.4428	-18.25	-45.423
6	9.4761	-11.507	-44.749
6	9.5095	-6.1119	-44.749
6	9.5429	-0.44766	-44.614
6	9.5762	5.0144	-43.737
6	9.6096	10.746	-43.4
6	9.643	17.489	-42.052
6	9.6763	22.884	-42.052
6	9.7097	29.087	-40.433
6	9.7431	35.022	-39.354
6	9.7764	41.09	-38.006
6	9.8098	46.537	-37.746
6	9.8432	53.902	-37.331
6	9.8765	57.948	-36.657
6	9.9099	64.692	-36.657
6	9.9433	68.737	-36.657
6	9.9766	74.288	-36.553
6	10.01	78.852	-36.657
6	10.043	84.247	-36.657
6	10.077	89.641	-36.657
6	10.11	95.036	-38.006
6	10.143	101.11	-38.006
6	10.177	105.83	-39.354
6	10.21	110.55	-40.029
6	10.244	116.21	-41.243
6	10.277	120.66	-41.377
6	10.31	126.73	-42.052
6	10.344	133.47	-42.726
6	10.377	136.84	-42.052
6	10.41	143.59	-42.052
6	10.444	148.31	-41.377
6	10.477	154.38	-41.377
6	10.511	159.1	-41.377
6	10.544	164.36	-40.973
6	10.577	169.88	-39.354
6	10.611	175.28	-38.68
6	10.644	180.67	-38.006
6	10.677	186.41	-37.669
6	10.711	192.81	-36.657
6	10.744	197.53	-35.309
6	10.777	202.93	-33.96
6	10.811	209	-32.611
6	10.844	214.39	-31.937
6	10.878	220.8	-30.925
6	10.911	227.2	-30.588
6	10.944	232.6	-29.914
6	10.978	238.67	-29.914
6	11.011	242.71	-29.914
6	11.044	248.05	-30.848
6	11.078	252.83	-29.914
6	11.111	257.95	-30.723
6	11.144	263.28	-30.925
6	11.178	269.01	-30.588
6	11.211	273.89	-31.867
6	11.245	279.39	-32.072
6	11.278	285.19	-31.937
6	11.311	289.64	-33.151
6	11.345	295.65	-33.623
6	11.378	302.05	-34.634
6	11.411	307.45	-33.96
6	11.445	312.17	-34.634
6	11.478	318.08	-35.879
6	11.512	323.65	-34.743
6	11.545	329.94	-35.705
6	11.578	334.42	-35.309
6	11.612	339.81	-35.309
6	11.645	345.88	-35.309
6	11.678	350.6	-34.634
6	11.712	355.32	-35.309
6	11.745	360.72	-33.96
6	11.778	365.44	-33.96
6	11.812	369.89	-34.769
6	11.845	375.55	-33.285
6	11.879	380.27	-31.937
6	11.912	385.67	-31.937
6	11.945	391.06	-31.263
6	11.979	396.46	-31.263
6	12.012	401.18	-31.263
6	12.045	406.23	-30.925
6	12.079	409.94	-31.263
6	12.112	414.66	-33.285
6	12.145	420.71	-32.759
6	12.179	424.83	-33.73
6	12.212	429.83	-33.623
6	12.246	433.21	-33.623
6	12.279	439.27	-34.297
6	12.312	444.33	-33.285
6	12.346	447.58	-33.843
6	12.379	453.1	-35.309
6	12.412	460.52	-34.634
6	12.446	464.56	-35.983
6	12.479	468.47	-38.41
6	12.513	473.33	-38.006
6	12.546	477.52	-38.108
6	12.579	484.3	-38.603
6	12.613	490.19	-38.68
6	12.646	494.95	-38.564
6	12.679	499.63	-38.006
7	6.9403	-499.04	91.463
7	6.9736	-492.97	91.463
7	7.007	-487.57	91.463
7	7.0404	-482.18	91.463
7	7.0737	-476.79	92.138
7	7.1071	-471.39	91.463
7	7.1405	-465.66	91.126
7	7.1738	-460.6	91.463
7	7.2072	-455.21	91.463
7	7.2406	-449.48	91.126
7	7.2739	-444.42	91.463
7	7.3073	-439.7	92.138
7	7.3407	-434.3	92.812
7	7.374	-429.85	92.677
7	7.4074	-424.86	93.486
7	7.4408	-420.14	94.161
7	7.4741	-414.75	94.161
7	7.5075	-410.03	94.161
7	7.5409	-404.43	95.442
7	7.5742	-399.24	95.509
7	7.6076	-393.85	96.184
7	7.641	-387.78	96.858
7	7.6743	-382.38	97.532
7	7.7077	-377.14	98.31
7	7.7411	-372.16	99.037
7	7.7744	-365.52	98.881
7	7.8078	-362.02	99.825
7	7.8412	-356.22	99.96
7	7.8745	-351.96	99.447
7	7.9079	-345.97	100.23
7	7.9413	-341.39	98.71
7	7.9746	-335.99	99.96
7	8.008	-330.83	99.275
7	8.0414	-325.1	98.547
7	8.0747	-319.8	98.31
7	8.1081	-314.43	98.167
7	8.1415	-308.34	97.937
7	8.1748	-303.13	96.669
7	8.2082	-298.19	97.205
7	8.2416	-293.21	98.167
7	8.2749	-286.63	98.207
7	8.3083	-282.58	98.207
7	8.3417	-276.18	97.869
7	8.375	-272.47	98.881
7	8.4084	-267.75	99.555
7	8.4418	-263.03	99.555
7	8.4751	-257.63	100.9
7	8.5085	-253.59	100.9
7	8.5419	-247.92	101.44
7	8.5752	-242.46	101.92
7	8.6086	-237.51	102.41
7	8.642	-232.41	102.79
7	8.6753	-227.29	104.28
7	8.7087	-222.3	103.47
7	8.7421	-216.5	105.62
7	8.7754	-211.24	106.7
7	8.8088	-206.94	106.47
7	8.8422	-200.99	106.97
7	8.8755	-196.94	106.97
7	8.9089	-191.55	107.65
7	8.9423	-186.83	107.65
7	8.9756	-181.44	107.65
7	9.009	-177.39	107.65
7	9.0424	-171.99	106.97
7	9.0757	-167.95	106.97
7	9.1091	-162.55	106.3
7	9.1425	-157.16	105.62
7	9.1758	-152.44	104.95
7	9.2092	-147.72	104.95
7	9.2426	-142.73	102.39
7	9.2759	-136.9	101.02
7	9.3093	-132.96	100.86
7	9.3427	-126.82	101.58
7	9.376	-122.1	101.58
7	9.4094	-118.05	101.58
7	9.4428	-113.87	101.85
7	9.4761	-109.28	100.9
7	9.5095	-104.56	101.58
7	9.5429	-100.52	101.58
7	9.5762	-95.796	100.9
7	9.6096	-92.088	100.57
7	9.643	-87.072	101.25
7	9.6763	-82.31	102.25
7	9.7097	-77.193	101.82
7	9.7431	-72.33	102.66
7	9.7764	-66.733	103.13
7	9.8098	-62.279	103.48
7	9.8432	-55.877	104.55
7	9.8765	-50.752	104.55
7	9.9099	-44.211	104.61
7	9.9433	-38.816	105.96
7	9.9766	-32.68	105.76
7	10.01	-27.69	105.62
7	10.043	-22.97	104.28
7	10.077	-17.575	104.95
7	10.11	-11.507	104.28
7	10.143	-6.1119	103.6
7	10.177	-1.6614	104.14
7	10.21	4.34	103.26
7	10.244	8.858	103.2
7	10.277	14.118	102.25
7	10.31	18.703	101.17
7	10.344	24.232	100.23
7	10.377	30.301	98.881
7	10.41	36.1	98.072
7	10.444	41.236	97.058
7	10.477	47.159	96.184
7	10.511	51.776	96.028
7	10.544	57.274	96.184
7	10.577	63.412	94.654
7	10.611	69.277	95.914
7	10.644	74.291	95.549
7	10.677	79.864	96.521
7	10.711	85.595	96.184
7	10.744	89.641	96.184
7	10.777	95.71	96.184
7	10.811	100.57	96.453
7	10.844	106.5	96.184
7	10.878	111.89	96.184
7	10.911	115.94	96.184
7	10.944	120.14	96.818
7	10.978	125.54	97.168
7	11.011	130.71	97.034
7	11.044	137.3	97.138
7	11.078	141.9	97.869
7	11.111	146.96	97.532
7	11.144	151.24	97.81
7	11.178	155.32	98.072
7	11.211	162.47	97.532
7	11.245	165.84	97.532
7	11.278	170.56	97.532
7	11.311	175.28	96.858
7	11.345	181.35	96.184
7	11.378	185.4	95.509
7	11.411	192.14	95.509
7	11.445	195.51	95.509
7	11.478	201.58	94.835
7	11.512	206.3	95.509
7	11.545	211.02	96.184
7	11.578	216.41	96.184
7	11.612	221.13	96.184
7	11.645	225.18	97.532
7	11.678	229.9	97.532
7	11.712	235.13	97.572
7	11.745	237.99	98.207
7	11.778	242.91	98.061
7	11.812	247.56	98.371
7	11.845	252.62	99.244
7	11.879	255.39	99.001
7	11.912	261.59	98.881
7	11.945	266.31	100.23
7	11.979	272.85	101.65
7	12.012	277.44	101.24
7	12.045	282.83	101.92
7	12.079	289.24	102.25
7	12.112	293.96	102.25
7	12.145	300.03	102.93
7	12.179	305.09	103.26
7	12.212	310.82	103.6
7	12.246	314.86	102.93
7	12.279	319.45	102.52
7	12.312	323.97	102.59
7	12.346	329.02	100.9
7	12.379	333.75	101.58
7	12.412	339.14	100.23
7	12.446	345.21	100.23
7	12.479	349.88	99.815
7	12.513	354.65	99.555
7	12.546	360.38	99.649
7	12.579	365.98	99.285
7	12.613	371.37	99.285
7	12.646	377.17	99.42
7	12.679	381.08	99.747
7	12.713	386.61	99.42
7	12.746	391.17	99.711
7	12.779	396.46	99.555
7	12.813	401.58	99.69
7	12.846	406.98	99.69
7	12.88	411	99.522
7	12.913	418.3	99.42
7	12.946	424	100.07
7	12.98	430.44	99.69
7	13.013	436.24	99.555
7	13.046	443.33	99.02
7	13.08	448.38	98.881
7	13.113	455.8	97.532
7	13.146	460.76	94.484
7	13.18	466.38	93.175
7	13.213	472.54	90.488
7	13.247	477.04	89.778
7	13.28	483.62	87.138
7	13.313	488.97	85.125
7	13.347	495.04	83.346
8	8.7087	-495.67	-38.68
8	8.7421	-490.95	-38.68
8	8.7754	-486.23	-38.68
8	8.8088	-481.51	-38.68
8	8.8422	-476.11	-38.006
8	8.8755	-471.39	-38.006
8	8.9089	-467.35	-37.331
8	8.9423	-463.3	-37.331
8	8.9756	-457.9	-35.983
8	9.009	-454.53	-35.983
8	9.0424	-449.21	-35.106
8	9.0757	-444.42	-34.634
8	9.1091	-439.02	-34.634
8	9.1425	-433.63	-33.96
8	9.1758	-428.91	-33.285
8	9.2092	-424.19	-31.937
8	9.2426	-418.8	-31.937
8	9.2759	-414.07	-30.588
8	9.3093	-407.67	-31.6
8	9.3427	-403.96	-31.263
8	9.376	-399.91	-30.588
8	9.4094	-394.52	-31.937
8	9.4428	-389.8	-31.937
8	9.4761	-385.08	-33.285
8	9.5095	-379.68	-33.285
8	9.5429	-375.64	-33.285
8	9.5762	-370.24	-33.96
8	9.6096	-365.15	-35.397
8	9.643	-360.93	-35.334
8	9.6763	-355.41	-35.309
8	9.7097	-350.69	-35.983
8	9.7431	-345.36	-37.129
8	9.7764	-339.9	-36.657
8	9.8098	-335.02	-38.045
8	9.8432	-329.77	-38.571
8	9.8765	-324.83	-38.607
8	9.9099	-319.67	-38.68
8	9.9433	-314.95	-37.331
8	9.9766	-309.56	-37.331
8	10.01	-304.83	-36.657
8	10.043	-299.44	-36.657
8	10.077	-294.72	-35.983
8	10.11	-288.65	-35.983
8	10.143	-283.35	-34.762
8	10.177	-277.86	-34.634
8	10.21	-272.91	-34.141
8	10.244	-267.75	-34.634
8	10.277	-262.35	-33.285
8	10.31	-256.96	-32.611
8	10.344	-250.22	-31.937
8	10.377	-245.26	-32.01
8	10.41	-240.1	-32.611
8	10.444	-234.72	-33.191
8	10.477	-229.99	-33.285
8	10.511	-225.26	-33.285
8	10.544	-219.87	-34.634
8	10.577	-214.48	-34.634
8	10.611	-210.43	-34.634
8	10.644	-205.04	-35.309
8	10.677	-199.64	-35.983
8	10.711	-194.25	-36.657
8	10.744	-188.85	-36.657
8	10.777	-183.46	-38.006
8	10.811	-178.74	-38.68
8	10.844	-173.34	-38.68
8	10.878	-167.95	-38.68
8	10.911	-162.55	-38.006
8	10.944	-157.16	-37.331
8	10.978	-152.95	-38.548
8	11.011	-148.26	-37.736
8	11.044	-141.65	-38.006
8	11.078	-138.6	-38.656
8	11.111	-133.05	-38.548
8	11.144	-126.74	-37.721
8	11.178	-120.07	-34.634
8	11.211	-114	-33.96
8	11.245	-107.93	-33.285
8	11.278	-103.21	-32.611
8	11.311	-97.145	-31.937
8	11.345	-91.75	-31.937
8	11.378	-87.03	-30.588
8	11.411	-81.746	-32.069
8	11.445	-75.567	-30.588
8	11.478	-70.587	-31.989
8	11.512	-64.778	-31.263
8	11.545	-58.709	-31.263
8	11.578	-53.989	-31.937
8	11.612	-47.92	-31.937
8	11.645	-44.144	-33.151
8	11.678	-37.805	-32.611
8	11.712	-33.085	-33.285
8	11.745	-27.69	-33.285
8	11.778	-22.296	-33.285
8	11.812	-16.227	-33.285
8	11.845	-10.158	-33.285
8	11.879	-5.1004	-34.297
8	11.912	1.9799	-31.937
8	11.945	6.0258	-33.285
8	11.979	12.095	-30.588
8	12.012	17.489	-30.588
8	12.045	24.43	-29.667
8	12.079	29.627	-30.588
8	12.112	35.696	-29.24
8	12.145	41.509	-27.589
8	12.179	47.09	-26.705
8	12.212	51.88	-25.194
8	12.246	57.948	-25.194
8	12.279	61.684	-24.355
8	12.312	68.063	-20.474
8	12.346	71.704	-19.934
8	12.379	79.43	-19.253
8	12.412	83.411	-19.38
8	12.446	88.697	-21.687
8	12.479	93.502	-21.759
8	12.513	99.219	-22.146
8	12.546	106.5	-19.799
8	12.579	111.89	-21.148
8	12.613	116.77	-21.862
8	12.646	122.69	-23.097
8	12.679	126.83	-24.364
8	12.713	133.47	-21.148
8	12.746	136.06	-24.871
8	12.779	141.89	-24.277
8	12.813	148.44	-24.684
8	12.846	154.04	-24.182
8	12.88	160.15	-25.702
8	12.913	164.88	-24.61
8	12.946	171.23	-23.171
8	12.98	175.79	-23.21
8	13.013	182.12	-23.905
8	13.046	187.26	-24.416
8	13.08	191.75	-22.95
8	13.113	196.15	-23.245
8	13.146	200.88	-23.03
8	13.18	208.32	-22.496
8	13.213	215.07	-21.822
8	13.247	219.11	-21.148
8	13.28	225.7	-22.393
8	13.313	229.53	-21.14
8	13.347	234.62	-21.822
8	13.38	240.69	-21.148
8	13.413	244.55	-21.543
8	13.447	250.55	-22.028
8	13.48	255.04	-23.198
8	13.514	260.85	-24.794
8	13.547	269.68	-25.194
8	13.58	275.12	-25.64
8	13.614	280.47	-25.868
8	13.647	286.54	-25.868
8	13.68	290.12	-26.905
8	13.714	296.32	-27.554
8	13.747	304.07	-28.565
8	13.78	309.13	-30.251
8	13.814	314.53	-31.6
8	13.847	321.61	-31.937
8	13.881	328.35	-31.263
8	13.914	334.69	-31.802
8	13.947	339.48	-31.6
8	13.981	346.56	-30.588
8	14.014	351.28	-31.263
8	14.047	357.35	-30.588
8	14.081	362.13	-31.217
8	14.114	368.83	-31.506
8	14.147	374.5	-32.115
8	14.181	379.6	-29.914
8	14.214	386.56	-29.95
8	14.248	390.05	-30.925
8	14.281	396.79	-30.925
8	14.314	404.31	-29.987
8	14.348	409.9	-28.849
8	14.381	414.19	-29.846
8	14.414	421.08	-31.694
8	14.448	426.59	-31.574
8	14.481	432.61	-31.989
8	14.515	437.53	-31.822
8	14.548	442.31	-32.611
8	14.581	445.68	-33.285
8	14.615	450.4	-32.611
8	14.648	456.23	-34.844
8	14.681	460.83	-34.842
8	14.715	466.95	-35.516
8	14.748	471.98	-35.309
8	14.781	475.59	-36.13
8	14.815	482.1	-36.657
8	14.848	489.02	-37.034
8	14.882	492.75	-37.736
8	14.915	498.82	-37.736
9	0	-498.7	-23.508
9	0.033367	-492.3	-23.845
9	0.066733	-486.9	-23.845
9	0.1001	-482.45	-24.384
9	0.13347	-476.45	-23.508
9	0.16683	-470.72	-23.845
9	0.2002	-466	-23.171
9	0.23357	-458.58	-23.171
9	0.26693	-452.51	-22.496
9	0.3003	-446.44	-22.496
9	0.33367	-440.37	-22.496
9	0.36703	-433.63	-21.148
9	0.4004	-427.56	-20.474
9	0.43377	-423.18	-20.811
9	0.46713	-416.1	-19.799
9	0.5005	-410.97	-19.26
9	0.53387	-405.98	-19.799
9	0.56723	-400.86	-21.013
9	0.6006	-395.53	-20.136
9	0.63397	-390.14	-20.811
9	0.66733	-383.06	-21.148
9	0.7007	-378.29	-20.918
9	0.73407	-372.43	-22.457
9	0.76743	-366.2	-22.496
9	0.8008	-360.13	-22.496
9	0.83417	-352.71	-23.845
9	0.86753	-347.32	-23.845
9	0.9009	-341.29	-25.352
9	0.93427	-334.51	-25.194
9	0.96763	-328.44	-25.868
9	1.001	-323.04	-25.194
9	1.0344	-316.97	-25.868
9	1.0677	-310.9	-25.868
9	1.1011	-305.51	-26.542
9	1.1345	-298.77	-25.868
9	1.1678	-292.98	-25.17
9	1.2012	-287.64	-26.205
9	1.2346	-281.23	-25.868
9	1.2679	-274.69	-25.261
9	1.3013	-267.75	-25.194
9	1.3347	-261	-25.194
9	1.368	-255.61	-25.194
9	1.4014	-249.54	-25.194
9	1.4348	-243.47	-25.194
9	1.4681	-237.4	-25.194
9	1.5015	-232.01	-25.194
9	1.5349	-225.94	-25.868
9	1.5682	-221.49	-26.407
9	1.6016	-213.8	-26.542
9	1.635	-209.08	-26.542
9	1.6683	-203.01	-26.542
9	1.7017	-196.27	-27.891
9	1.7351	-190.2	-27.891
9	1.7684	-183.46	-27.891
9	1.8018	-178.06	-29.24
9	1.8352	-172.13	-30.184
9	1.8685	-164.58	-29.914
9	1.9019	-158.44	-31.735
9	1.9353	-152.44	-31.263
9	1.9686	-146.37	-31.263
9	2.002	-141.11	-30.319
9	2.0354	-134.91	-31.263
9	2.0687	-129.11	-30.723
9	2.1021	-123.11	-30.925
9	2.1355	-116.7	-31.263
9	2.1688	-109.28	-31.937
9	2.2022	-103.21	-31.263
9	2.2356	-98.156	-32.274
9	2.2689	-91.75	-31.263
9	2.3023	-86.356	-31.263
9	2.3357	-79.613	-31.937
9	2.369	-73.544	-31.937
9	2.4024	-67.61	-33.016
9	2.4358	-62.755	-32.611
9	2.4691	-55.306	-33.535
9	2.5025	-51.089	-33.892
9	2.5359	-45.222	-34.634
9	2.5692	-39.828	-35.309
9	2.6026	-33.085	-35.983
9	2.636	-27.095	-35.666
9	2.6693	-20.947	-37.331
9	2.7027	-15.552	-37.331
9	2.7361	-9.4835	-38.68
9	2.7694	-4.0889	-39.354
9	2.8028	1.9799	-40.029
9	2.8362	7.2158	-40.068
9	2.8695	12.634	-40.433
9	2.9029	20.861	-41.377
9	2.9363	23.558	-41.377
9	2.9696	31.269	-41.068
9	3.003	35.696	-42.726
9	3.0364	40.352	-43.286
9	3.0697	45.811	-42.726
9	3.1031	51.88	-42.726
9	3.1365	58.623	-42.726
9	3.1698	63.343	-42.726
9	3.2032	68.737	-41.377
9	3.2366	74.132	-41.377
9	3.2699	78.515	-41.715
9	3.3033	84.247	-41.377
9	3.3367	90.316	-41.377
9	3.37	94.699	-41.715
9	3.4034	102.45	-41.377
9	3.4368	106.5	-42.052
9	3.4701	114.59	-41.377
9	3.5035	117.96	-42.052
9	3.5369	122.01	-42.726
9	3.5702	128.41	-41.715
9	3.6036	136.17	-42.726
9	3.637	141.56	-42.052
9	3.6703	145.88	-41.917
9	3.7037	151.68	-42.726
9	3.7371	155.05	-43.4
9	3.7704	162.85	-43.413
9	3.8038	169.21	-42.726
9	3.8372	174.6	-42.726
9	3.8705	178.75	-43.414
9	3.9039	184.05	-43.4
9	3.9373	189.44	-42.052
9	3.9706	194.6	-42.329
9	4.004	197.53	-41.377
9	4.0374	204.28	-41.377
9	4.0707	207.65	-41.377
9	4.1041	214.39	-40.703
9	4.1375	219.79	-41.377
9	4.1708	224.51	-40.029
9	4.2042	231.25	-40.029
9	4.2376	234.62	-39.354
9	4.2709	240.01	-38.68
9	4.3043	245.41	-38.68
9	4.3377	251.77	-38.846
9	4.371	255.52	-40.703
9	4.4044	261.59	-39.354
9	4.4378	264.6	-38.473
9	4.4711	270.9	-39.19
9	4.5045	274.25	-39.001
9	4.5379	279.13	-38.68
9	4.5712	282.5	-38.68
9	4.6046	288.16	-39.489
9	4.638	294.15	-40.372
9	4.6713	298.68	-41.377
9	4.7047	305.63	-41.014
9	4.7381	307.45	-41.377
9	4.7714	313.79	-41.512
9	4.8048	318.57	-42.389
9	4.8382	322.96	-42.726
9	4.8715	329.02	-42.052
9	4.9049	335.77	-42.052
9	4.9383	339.14	-42.052
9	4.9716	344.79	-40.651
9	5.005	347.23	-40.703
9	5.0384	352.63	-40.703
9	5.0717	356.67	-39.354
9	5.1051	363.42	-40.029
9	5.1385	367.46	-38.68
9	5.1718	371.51	-38.006
9	5.2052	376.13	-36.042
9	5.2386	380.95	-35.983
9	5.2719	386.21	-34.904
9	5.3053	391.74	-34.634
9	5.3387	397.81	-33.285
9	5.372	402.52	-33.285
9	5.4054	406.13	-32.43
9	5.4388	410.62	-31.937
9	5.4721	416.01	-32.611
9	5.5055	420.06	-31.263
9	5.5389	425.45	-30.588
9	5.5722	429.5	-29.914
9	5.6056	434.22	-29.914
9	5.639	438.42	-30.018
9	5.6723	442.98	-30.588
9	5.7057	448.34	-30.43
9	5.7391	453.13	-30.807
9	5.7724	459.12	-30.848
9	5.8058	463.89	-31.263
9	5.8392	469.24	-30.073
9	5.8725	474	-27.891
9	5.9059	480.75	-27.891
9	5.9393	484.12	-27.217
9	5.9726	489.38	-26.138
9	6.006	492.21	-25.868
9	6.0394	498.21	-26.38
10	1.001	-494.43	-64.077
10	1.0344	-487.24	-63.967
10	1.0677	-481.66	-63.212
10	1.1011	-475.42	-62.248
10	1.1345	-469.52	-60.553
10	1.1678	-463.51	-60.343
10	1.2012	-458.16	-59.488
10	1.2346	-451.9	-59.024
10	1.2679	-446.85	-60.123
10	1.3013	-441.56	-59.584
10	1.3347	-435.77	-59.41
10	1.368	-427.7	-58.64
10	1.4014	-421.83	-57.885
10	1.4348	-415.5	-56.361
10	1.4681	-410.37	-55.875
10	1.5015	-403.67	-54.901
10	1.5349	-397.74	-54.276
10	1.5682	-392.11	-54.162
10	1.6016	-386.63	-53.949
10	1.635	-379.71	-52.562
10	1.6683	-375.72	-53.126
10	1.7017	-370.23	-53.137
10	1.7351	-362.68	-54.173
10	1.7684	-356.26	-53.282
10	1.8018	-349.32	-53.236
10	1.8352	-344.57	-54.073
10	1.8685	-335.52	-53.178
10	1.9019	-330.46	-54.189
10	1.9353	-323.72	-54.189
10	1.9686	-318.8	-54.745
10	2.002	-312.93	-53.515
10	2.0354	-307.53	-52.166
10	2.0687	-301.58	-52.642
10	2.1021	-294.05	-52.166
10	2.1355	-289.33	-51.492
10	2.1688	-282.58	-51.492
10	2.2022	-277.19	-50.818
10	2.2356	-270.44	-50.818
10	2.2689	-264.38	-49.469
10	2.3023	-256.96	-50.144
10	2.3357	-251.56	-48.795
10	2.369	-245.65	-48.224
10	2.4024	-236.57	-47.486
10	2.4358	-234.13	-47.291
10	2.4691	-226.01	-46.919
10	2.5025	-219.2	-46.772
10	2.5359	-214.48	-47.446
10	2.5692	-208.95	-46.798
10	2.6026	-203.01	-46.098
10	2.636	-196.27	-46.098
10	2.6693	-190.2	-45.423
10	2.7027	-184.27	-46.367
10	2.7361	-178.47	-46.907
10	2.7694	-173.34	-47.446
10	2.8028	-167.25	-48.494
10	2.8362	-160.23	-48.849
10	2.8695	-154	-47.809
10	2.9029	-148.77	-48.849
10	2.9363	-143.18	-49.453
10	2.9696	-137.94	-49.132
10	3.003	-131.54	-50.144
10	3.0364	-125.47	-49.469
10	3.0697	-120.11	-47.65
10	3.1031	-114.75	-48.997
10	3.1365	-109.91	-48.552
10	3.1698	-103.54	-48.159
10	3.2032	-98.089	-46.907
10	3.2366	-91.861	-46.753
10	3.2699	-85.188	-45.144
10	3.3033	-80.346	-44.892
10	3.3367	-72.869	-44.075
10	3.37	-68.149	-44.749
10	3.4034	-60.081	-44.47
10	3.4368	-58.034	-44.075
10	3.4701	-52.502	-43.489
10	3.5035	-45.916	-45.84
10	3.5369	-41.176	-45.423
10	3.5702	-36.2	-45.537
10	3.6036	-30.052	-45.901
10	3.637	-25.526	-45.531
10	3.6703	-20.144	-45.094
10	3.7037	-16.087	-46.614
10	3.7371	-11.303	-47.126
10	3.7704	-7.5339	-47.48
10	3.8038	-2.5135	-47.798
10	3.8372	1.9892	-47.197
10	3.8705	5.841	-47.224
10	3.9039	10.479	-47.251
10	3.9373	13.871	-47.235
10	3.9706	17.887	-46.878
10	4.004	21.37	-45.93
10	4.0374	25.014	-46.068
10	4.0707	29.076	-46.126
10	4.1041	33.668	-46.371
10	4.1375	38.739	-46.495
10	4.1708	43.977	-46.18
10	4.2042	49.427	-46.014
10	4.2376	54.26	-45.772
10	4.2709	61.274	-45.159
10	4.3043	66.742	-44.15
10	4.3377	72.543	-43.473
10	4.371	78.551	-42.511
10	4.4044	85.049	-41.222
10	4.4378	90.755	-40.716
10	4.4711	96.4	-39.886
10	4.5045	101.03	-40.467
10	4.5379	105	-40.136
10	4.5712	110.08	-40.692
10	4.6046	114.57	-40.792
10	4.638	119.4	-41.409
10	4.6713	124.53	-41.16
10	4.7047	129.02	-40.302
10	4.7381	134.17	-40.716
10	4.7714	139.28	-41.675
10	4.8048	145.12	-42.099
10	4.8382	150.09	-43.348
10	4.8715	155.22	-43.31
10	4.9049	162.29	-42.993
10	4.9383	166.63	-43.368
10	4.9716	173.96	-43.24
10	5.005	177.36	-42.928
10	5.0384	181.82	-43.511
10	5.0717	186.67	-43.361
10	5.1051	190.58	-43.18
10	5.1385	195.34	-42.686
10	5.1718	199.77	-42.669
10	5.2052	204.64	-42.268
10	5.2386	209.06	-42.197
10	5.2719	215.43	-41.893
10	5.3053	220.49	-40.818
10	5.3387	227.57	-39.962
10	5.372	232.84	-39.547
10	5.4054	239.66	-36.436
10	5.4388	246.4	-36.524
10	5.4721	252.61	-36.327
10	5.5055	257.74	-35.397
10	5.5389	263.82	-34.966
10	5.5722	267.46	-35.604
10	5.6056	274.26	-34.953
10	5.639	277.84	-35.771
10	5.6723	283.03	-35.129
10	5.7057	286.95	-34.407
10	5.7391	291.3	-34.248
10	5.7724	298.9	-35.131
10	5.8058	303.13	-35.723
10	5.8392	308.95	-35.917
10	5.8725	313.48	-36.204
10	5.9059	319.67	-35.271
10	5.9393	325.42	-36.133
10	5.9726	331.11	-35.395
10	6.006	336.33	-35.849
10	6.0394	343.85	-34.834
10	6.0727	346.79	-33.409
10	6.1061	350.69	-32.43
10	6.1395	355.46	-31.269
10	6.1728	359.43	-31.583
10	6.2062	364.56	-31.437
10	6.2396	369.8	-31.186
10	6.2729	374.34	-30.088
10	6.3063	377.91	-29.598
10	6.3397	383.2	-28.833
10	6.373	388.2	-28.148
10	6.4064	393.12	-27.89
10	6.4398	398.47	-26.148
10	6.4731	405.73	-25.616
10	6.5065	409.8	-25.038
10	6.5399	415.14	-25.124
10	6.5732	420.45	-24.676
10	6.6066	425.47	-25.512
10	6.64	429.2	-25.795
10	6.6733	434.26	-25.706
10	6.7067	437.89	-26.064
10	6.7401	442.32	-26.062
10	6.7734	447.27	-26.246
10	6.8068	450.31	-26.012
10	6.8402	456.2	-26.595
10	6.8735	460.26	-26.462
10	6.9069	465.94	-27.613
10	6.9403	471.17	-27.526
10	6.9736	475.62	-27.181
10	7.007	481.31	-27.282
10	7.0404	486.57	-26.04
10	7.0737	490.6	-25.425
10	7.1071	495.54	-24.45
10	7.1405	499.71	-23.449
11	2.8028	-496.75	79.46
11	2.8362	-490.61	79.663
11	2.8695	-485.55	79.326
11	2.9029	-479.48	79.326
11	2.9363	-474.09	79.326
11	2.9696	-467.01	79.663
11	3.003	-462.96	79.663
11	3.0364	-456.56	79.326
11	3.0697	-451.84	79.326
11	3.1031	-446.11	78.989
11	3.1365	-441.05	78.651
11	3.1698	-435.65	77.303
11	3.2032	-430.67	77.925
11	3.2366	-425.05	78.004
11	3.2699	-418.12	77.303
11	3.3033	-411.92	77.033
11	3.3367	-405.98	75.954
11	3.37	-399.91	75.954
11	3.4034	-393.71	75.684
11	3.4368	-387.78	74.606
11	3.4701	-382.45	75.442
11	3.5035	-376.85	76.224
11	3.5369	-372.54	77.168
11	3.5702	-366.87	78.651
11	3.6036	-360.8	80
11	3.637	-356.08	80.674
11	3.6703	-350.52	81.713
11	3.7037	-344.62	84.72
11	3.7371	-339.23	84.72
11	3.7704	-331.67	85.664
11	3.8038	-325.47	87.552
11	3.8372	-319.26	89.306
11	3.8705	-314.27	90.115
11	3.9039	-308.18	91.275
11	3.9373	-302.74	91.64
11	3.9706	-298.09	92.138
11	4.004	-292.02	92.138
11	4.0374	-285.88	92.975
11	4.0707	-279.9	93.07
11	4.1041	-274.85	92.891
11	4.1375	-267.34	92.677
11	4.1708	-262.35	92.812
11	4.2042	-255.75	92.407
11	4.2376	-250.24	91.552
11	4.2709	-243.81	91.126
11	4.3043	-237.82	90.56
11	4.3377	-231.87	89.845
11	4.371	-227.33	89.724
11	4.4044	-221.89	90.789
11	4.4378	-216.5	91.463
11	4.4711	-211.1	92.812
11	4.5045	-207.06	93.486
11	4.5379	-199.64	94.835
11	4.5712	-194.99	94.363
11	4.6046	-189.53	94.835
11	4.638	-183.86	96.049
11	4.6713	-178.74	96.858
11	4.7047	-172.45	97.37
11	4.7381	-168.62	97.532
11	4.7714	-162.55	98.881
11	4.8048	-156.15	100.57
11	4.8382	-149.76	101
11	4.8715	-145.38	102.37
11	4.9049	-140.3	100.9
11	4.9383	-134.57	102.59
11	4.9716	-129.85	101.92
11	5.005	-124.12	102.25
11	5.0384	-119.4	102.25
11	5.0717	-113.33	101.58
11	5.1051	-107.93	102.25
11	5.1385	-101.86	102.25
11	5.1718	-96.808	101.92
11	5.2052	-91.75	100.9
11	5.2386	-85.682	100.9
11	5.2719	-78.938	100.23
11	5.3053	-74.892	100.23
11	5.3387	-68.149	100.9
11	5.372	-64.103	100.9
11	5.4054	-58.978	101.44
11	5.4388	-54.123	101.98
11	5.4721	-47.92	102.93
11	5.5055	-42.93	102.79
11	5.5389	-37.872	103.4
11	5.5722	-33.085	103.6
11	5.6056	-24.993	103.6
11	5.639	-20.273	104.95
11	5.6723	-16.045	104.72
11	5.7057	-8.3423	106.61
11	5.7391	-3.4146	107.65
11	5.7724	2.6542	108.32
11	5.8058	8.0488	108.32
11	5.8392	14.197	109.35
11	5.8725	19.512	109
11	5.9059	24.44	110.03
11	5.9393	28.953	109
11	5.9726	35.696	109.67
11	6.006	41.765	109
11	6.0394	45.811	109
11	6.0727	50.531	109
11	6.1061	58.424	107.53
11	6.1395	63.343	107.65
11	6.1728	67.119	107.51
11	6.2062	72.783	106.3
11	6.2396	76.829	106.3
11	6.2729	82.224	106.3
11	6.3063	87.618	106.3
11	6.3397	93.013	106.3
11	6.373	97.531	106.37
11	6.4064	103.13	106.97
11	6.4398	107.85	107.65
11	6.4731	112.57	107.65
11	6.5065	116.61	107.65
11	6.5399	121.94	108.48
11	6.5732	127.56	108.22
11	6.6066	133.88	110.48
[truncated: 9,135 more rows]
