# Supplementary material for: A universal function for capacity of bidirectional pedestrian streams: Filling the gaps in the literature
Source: PLoS One. 2018 Dec 19;13(12):e0208496. doi: 10.1371/journal.pone.0208496 (PMC6300270; doi:10.1371/journal.pone.0208496)
Supplement: S1 Data Set — Trajectories are divided into folders for the different experiments within the ZIP archive. Data relative to the own experiments are directly provided as a CSV file. Links are provided for data obtained from open database from third party researchers. (ZIP) [file pone.0208496.s001.zip › datasets/dataset_B/3_1_C.csv]

ped. #	time (s)	x (cm)	y (cm)
1	1.4681	-499.55	36.986
1	1.5015	-494.99	39.541
1	1.5349	-488.92	39.541
1	1.5682	-484.88	39.541
1	1.6016	-479.25	40.191
1	1.635	-474.63	38.001
1	1.6683	-469.37	38.192
1	1.7017	-463.22	35.616
1	1.7351	-459.93	36.844
1	1.7684	-453.86	36.844
1	1.8018	-448.46	36.169
1	1.8352	-443.07	35.495
1	1.8685	-437.68	34.146
1	1.9019	-432.28	34.146
1	1.9353	-427.56	33.472
1	1.9686	-422.84	32.798
1	2.002	-417.45	32.798
1	2.0354	-412.05	32.798
1	2.0687	-407.33	33.472
1	2.1021	-401.94	33.472
1	2.1355	-397.22	33.472
1	2.1688	-392.5	34.146
1	2.2022	-386.7	34.583
1	2.2356	-381.71	34.821
1	2.2689	-376.31	35.495
1	2.3023	-370.92	35.495
1	2.3357	-366.2	36.844
1	2.369	-360.8	37.518
1	2.4024	-356.08	38.192
1	2.4358	-351.36	38.867
1	2.4691	-345.97	39.541
1	2.5025	-341.92	39.541
1	2.5359	-336.53	40.215
1	2.5692	-331.81	39.541
1	2.6026	-326.41	39.541
1	2.636	-321.02	39.541
1	2.6693	-316.97	39.541
1	2.7027	-311.58	38.867
1	2.7361	-306.18	38.192
1	2.7694	-301.56	36.496
1	2.8028	-296.07	36.844
1	2.8362	-290	36.844
1	2.8695	-285.28	36.844
1	2.9029	-279.88	35.495
1	2.9363	-274.49	35.495
1	2.9696	-269.77	35.495
1	3.003	-265.05	35.495
1	3.0364	-259.66	35.495
1	3.0697	-254.26	35.495
1	3.1031	-249.54	36.169
1	3.1365	-244.15	36.844
1	3.1698	-240.1	36.844
1	3.2032	-234.03	38.192
1	3.2366	-229.31	36.844
1	3.2699	-223.24	39.541
1	3.3033	-219.2	40.215
1	3.3367	-213.13	40.889
1	3.37	-208.41	42.238
1	3.4034	-203.01	42.913
1	3.4368	-197.62	43.587
1	3.4701	-192.22	44.261
1	3.5035	-188.92	45.138
1	3.5369	-183.46	46.284
1	3.5702	-178.74	46.284
1	3.6036	-173.34	46.958
1	3.637	-169.3	46.284
1	3.6703	-163.9	43.587
1	3.7037	-159.03	44.749
1	3.7371	-154.46	44.261
1	3.7704	-148.97	44.576
1	3.8038	-144.35	46.284
1	3.8372	-139.63	46.284
1	3.8705	-134.91	46.284
1	3.9039	-128.84	46.284
1	3.9373	-124.79	46.284
1	3.9706	-120.75	44.935
1	4.004	-115.73	43.787
1	4.0374	-110.19	44.28
1	4.0707	-105.26	45.136
1	4.1041	-101.14	46.415
1	4.1375	-95.122	48.981
1	4.1708	-89.727	48.981
1	4.2042	-84.333	50.33
1	4.2376	-80.287	50.33
1	4.2709	-74.892	51.679
1	4.3043	-70.847	53.027
1	4.3377	-64.54	52.075
1	4.371	-59.912	54.189
1	4.4044	-53.989	55.724
1	4.4378	-49.943	56.399
1	4.4711	-45.222	57.073
1	4.5045	-39.828	58.422
1	4.5379	-33.718	56.471
1	4.5712	-30.699	57.955
1	4.6046	-26.373	58.16
1	4.638	-20.273	59.77
1	4.6713	-14.878	59.77
1	4.7047	-10.158	59.77
1	4.7381	-5.4294	58.496
1	4.7714	-0.71736	59.096
1	4.8048	3.5586	57.771
1	4.8382	9.3974	58.422
1	4.8715	14.48	58.307
1	4.9049	18.838	58.422
1	4.9383	22.884	58.422
1	4.9716	29.627	58.422
1	5.005	34.347	58.422
1	5.0384	39.317	57.738
1	5.0717	45.339	57.68
1	5.1051	47.968	58.152
1	5.1385	56.335	57.173
1	5.1718	61.32	58.422
1	5.2052	66.917	59.164
1	5.2386	70.641	58.898
1	5.2719	75.62	58.783
1	5.3053	80.188	58.215
1	5.3387	85.27	60.584
1	5.372	90.99	61.119
1	5.4054	95.71	62.468
1	5.4388	101.11	62.468
1	5.4721	106.48	63.537
1	5.5055	111.02	63.935
1	5.5389	116.08	63.664
1	5.5722	121.07	63.951
1	5.6056	126.77	63.568
1	5.639	131.18	64.873
1	5.6723	136.4	63.398
1	5.7057	140.94	62.883
1	5.7391	146.28	62.468
1	5.7724	151.03	61.193
1	5.8058	154.68	60.061
1	5.8392	159.77	59.096
1	5.8725	164.42	58.624
1	5.9059	171.01	57.831
1	5.9393	175.28	57.748
1	5.9726	179.77	56.543
1	6.006	185.66	55.59
1	6.0394	191.94	55.792
1	6.0727	196.02	53.901
1	6.1061	201.35	55.361
1	6.1395	206.79	55.655
1	6.1728	211.69	57.073
1	6.2062	217.09	57.073
1	6.2396	221.13	57.073
1	6.2729	226.53	57.073
1	6.3063	231.25	57.073
1	6.3397	235.29	57.073
1	6.373	240.26	55.486
1	6.4064	245.27	55.994
1	6.4398	249.46	55.724
1	6.4731	256.2	56.399
1	6.5065	260.35	56.081
1	6.5399	266.14	55.912
1	6.5732	271.01	57.532
1	6.6066	276.43	57.748
1	6.64	281.82	57.748
1	6.6733	285.87	57.073
1	6.7067	290.72	56.669
1	6.7401	294.63	55.724
1	6.7734	299.35	57.073
1	6.8068	303.4	55.724
1	6.8402	309.47	55.724
1	6.8735	313.66	55.524
1	6.9069	316.89	55.05
1	6.9403	321.35	53.931
1	6.9736	325.65	54.376
1	7.007	331.01	53.323
1	7.0404	335.77	53.027
1	7.0737	340.49	52.353
1	7.1071	345.88	53.027
1	7.1405	351.28	52.353
1	7.1738	355.32	51.679
1	7.2072	360.72	51.679
1	7.2406	364.09	52.353
1	7.2739	368.81	53.027
1	7.3073	373.53	53.027
1	7.3407	378.25	53.027
1	7.374	382.3	53.027
1	7.4074	387.02	53.702
1	7.4408	391.06	54.376
1	7.4741	395.78	54.376
1	7.5075	399.83	54.376
1	7.5409	404.55	55.724
1	7.5742	409.27	55.724
1	7.6076	413.99	55.724
1	7.641	417.36	55.724
1	7.6743	423.43	55.724
1	7.7077	427.48	56.399
1	7.7411	432.53	56.736
1	7.7744	435.57	57.073
1	7.8078	439.61	57.073
1	7.8412	443.66	56.399
1	7.8745	447.5	56.331
1	7.9079	450.4	56.399
1	7.9413	454.05	55.393
1	7.9746	458.18	54.54
1	8.008	463.09	55.225
1	8.0414	467.26	55.05
1	8.0747	471.31	55.724
1	8.1081	476.03	55.724
1	8.1415	481.42	55.724
1	8.1748	485.47	55.724
1	8.2082	489.51	56.399
1	8.2416	493.87	56.866
1	8.2749	498.28	57.073
2	2.1688	-496.75	98.072
2	2.2022	-489.91	97.325
2	2.2356	-484.7	97.138
2	2.2689	-480.83	97.532
2	2.3023	-474.76	96.184
2	2.3357	-469.37	96.858
2	2.369	-463.97	96.184
2	2.4024	-457.9	94.835
2	2.4358	-453.19	94.835
2	2.4691	-447.79	94.161
2	2.5025	-442.06	93.823
2	2.5359	-438.35	93.486
2	2.5692	-432.35	93.532
2	2.6026	-428.24	93.486
2	2.636	-423.51	93.486
2	2.6693	-417.39	94.094
2	2.7027	-412.39	94.498
2	2.7361	-407.33	94.161
2	2.7694	-402.61	93.486
2	2.8028	-397.89	94.161
2	2.8362	-391.54	94.083
2	2.8695	-386.23	94.28
2	2.9029	-381.03	94.835
2	2.9363	-375.64	94.835
2	2.9696	-370.24	94.835
2	3.003	-365.52	94.835
2	3.0364	-358.78	95.509
2	3.0697	-356.08	95.509
2	3.1031	-349.5	96.287
2	3.1365	-344.83	96.547
2	3.1698	-339.19	95.351
2	3.2032	-334.64	95.779
2	3.2366	-331.2	95.037
2	3.2699	-325.74	94.835
2	3.3033	-321.02	94.161
2	3.3367	-316.97	94.161
2	3.37	-311.58	92.812
2	3.4034	-306.86	92.138
2	3.4368	-301.46	90.789
2	3.4701	-296.07	90.115
2	3.5035	-292.02	88.766
2	3.5369	-287.3	88.092
2	3.5702	-283.26	88.092
2	3.6036	-278.54	87.418
2	3.637	-273.82	86.069
2	3.6703	-269.1	86.069
2	3.7037	-263.36	85.732
2	3.7371	-260.33	85.394
2	3.7704	-254.94	85.394
2	3.8038	-250.22	84.72
2	3.8372	-245.5	84.046
2	3.8705	-240.57	84.357
2	3.9039	-236.06	83.372
2	3.9373	-231.33	84.046
2	3.9706	-227.63	84.383
2	4.004	-222.37	84.653
2	4.0374	-215.47	83.402
2	4.0707	-212.8	83.614
2	4.1041	-209.76	83.372
2	4.1375	-204.63	83.507
2	4.1708	-201.36	81.767
2	4.2042	-196.27	80.674
2	4.2376	-192.22	77.977
2	4.2709	-188.85	77.303
2	4.3043	-183.46	75.954
2	4.3377	-179.41	74.606
2	4.371	-175.37	73.257
2	4.4044	-170.31	72.245
2	4.4378	-166.88	70.123
2	4.4711	-161.54	68.199
2	4.5045	-157.29	66.109
2	4.5379	-152.78	63.479
2	4.5712	-148.93	61.389
2	4.6046	-144.35	60.445
2	4.638	-139.63	59.096
2	4.6713	-135.04	58.691
2	4.7047	-131.54	58.422
2	4.7381	-126.82	57.073
2	4.7714	-121.08	57.41
2	4.8048	-116.7	55.724
2	4.8382	-112.32	56.736
2	4.8715	-107.93	56.399
2	4.9049	-102.54	55.724
2	4.9383	-98.633	56.05
2	4.9716	-93.099	57.073
2	5.005	-89.104	56.895
2	5.0384	-83.192	56.71
2	5.0717	-79.613	58.422
2	5.1051	-74.892	59.096
2	5.1385	-69.902	59.231
2	5.1718	-65.587	59.501
2	5.2052	-60.732	59.096
2	5.2386	-56.686	59.096
2	5.2719	-51.291	59.77
2	5.3053	-47.245	59.096
2	5.3387	-42.525	59.096
2	5.372	-37.805	58.422
2	5.4054	-33.759	58.422
2	5.4388	-28.391	57.559
2	5.4721	-22.296	57.073
2	5.5055	-19.598	56.399
2	5.5389	-13.125	56.264
2	5.5722	-8.8092	56.399
2	5.6056	-4.0889	55.724
2	5.639	0.63128	55.724
2	5.6723	6.0258	55.724
2	5.7057	10.072	55.724
2	5.7391	14.792	57.073
2	5.7724	20.726	57.478
2	5.8058	24.232	57.073
2	5.8392	29.964	59.433
2	5.8725	34.752	58.961
2	5.9059	39.067	59.77
2	5.9393	44.057	59.636
2	5.9726	48.643	61.389
2	6.006	53.85	61.378
2	6.0394	58.623	62.468
2	6.0727	63.343	63.142
2	6.1061	66.984	64.356
2	6.1395	73.121	66.177
2	6.1728	78.313	65.57
2	6.2062	82.898	66.514
2	6.2396	86.944	65.839
2	6.2729	92.339	65.165
2	6.3063	96.385	65.165
2	6.3397	102.18	65.03
2	6.373	106.14	65.373
2	6.4064	111.22	64.491
2	6.4398	115.27	63.816
2	6.4731	120.32	62.805
2	6.5065	124.71	62.468
2	6.5399	130.78	61.793
2	6.5732	135.5	60.445
2	6.6066	139.94	59.636
2	6.64	144.94	57.748
2	6.6733	150.33	57.073
2	6.7067	155.72	57.073
2	6.7401	159.77	57.073
2	6.7734	165.16	57.073
2	6.8068	169.55	57.41
2	6.8402	174.6	57.073
2	6.8735	178.38	56.534
2	6.9069	184.05	57.073
2	6.9403	187.09	56.186
2	6.9736	193.15	56.736
2	7.007	197.53	57.073
2	7.0404	202.46	56.331
2	7.0737	207.31	57.41
2	7.1071	212.37	57.073
2	7.1405	216.41	58.422
2	7.1738	221.13	58.422
2	7.2072	225.85	59.096
2	7.2406	231.25	59.096
2	7.2739	236.71	58.624
2	7.3073	241.36	58.422
2	7.3407	246.76	58.422
2	7.374	250.8	58.422
2	7.4074	257.55	58.422
2	7.4408	260.24	58.422
2	7.4741	265.64	57.748
2	7.5075	269.68	57.073
2	7.5409	275.08	58.422
2	7.5742	280.47	57.073
2	7.6076	285.33	56.129
2	7.641	290.25	55.387
2	7.6743	295.31	54.376
2	7.7077	301.71	52.69
2	7.7411	305.56	52.083
2	7.7744	311.49	52.353
2	7.8078	316.55	51.342
2	7.8412	320.93	51.679
2	7.8745	325.65	52.353
2	7.9079	330.37	53.027
2	7.9413	336.11	52.69
2	7.9746	339.81	53.027
2	8.008	343.86	53.027
2	8.0414	348.27	53.235
2	8.0747	353.3	53.027
2	8.1081	357.35	54.376
2	8.1415	362.07	54.376
2	8.1748	366.79	55.724
2	8.2082	371.51	57.073
2	8.2416	376.23	57.073
2	8.2749	380.95	57.748
2	8.3083	384.99	59.096
2	8.3417	391.06	59.096
2	8.375	395.11	59.77
2	8.4084	400.5	59.77
2	8.4418	404.55	59.77
2	8.4751	409.94	59.77
2	8.5085	413.99	59.096
2	8.5419	419.38	59.096
2	8.5752	422.76	58.422
2	8.6086	428.15	58.422
2	8.642	432.87	57.748
2	8.6753	437.86	57.613
2	8.7087	442.85	57.343
2	8.7421	448.04	56.062
2	8.7754	451.08	57.073
2	8.8088	456.55	56.042
2	8.8422	461.87	57.073
2	8.8755	466.95	57.955
2	8.9089	470.63	59.096
2	8.9423	474.68	60.445
2	8.9756	478.72	60.445
2	9.009	483.17	60.984
2	9.0424	486.82	62.468
2	9.0757	490.86	63.142
2	9.1091	494.23	64.491
2	9.1425	498.28	65.165
3	3.5702	-499.04	96.184
3	3.6036	-493.64	96.184
3	3.637	-487.57	94.835
3	3.6703	-482.18	94.835
3	3.7037	-476.79	95.509
3	3.7371	-470.15	92.656
3	3.7704	-466.67	92.812
3	3.8038	-462.63	94.835
3	3.8372	-456.65	94.393
3	3.8705	-453.86	95.509
3	3.9039	-447.12	94.835
3	3.9373	-442.28	94.788
3	3.9706	-436.66	94.498
3	4.004	-431.61	95.509
3	4.0374	-426.68	94.768
3	4.0707	-421.49	94.835
3	4.1041	-415.44	94.669
3	4.1375	-410.26	94.708
3	4.1708	-404.63	94.835
3	4.2042	-399.91	95.509
3	4.2376	-395.06	94.43
3	4.2709	-390.47	95.509
3	4.3043	-385.75	94.835
3	4.3377	-380.63	93.986
3	4.371	-375.73	94.186
3	4.4044	-372.27	94.161
3	4.4378	-368.22	93.486
3	4.4711	-362.17	92.43
3	4.5045	-358.07	92.296
3	4.5379	-354.06	92.138
3	4.5712	-349.34	90.789
3	4.6046	-343.21	89.264
3	4.638	-338.97	86.795
3	4.6713	-335.65	87.485
3	4.7047	-331.81	86.743
3	4.7381	-327.09	85.394
3	4.7714	-323.72	83.372
3	4.8048	-319.42	82.879
3	4.8382	-315.89	81.484
3	4.8715	-312.25	80.674
3	4.9049	-307.33	79.881
3	4.9383	-304.16	80
3	4.9716	-299.04	78.786
3	5.005	-295.39	78.651
3	5.0384	-290.13	77.707
3	5.0717	-286.16	77.614
3	5.1051	-281.23	76.628
3	5.1385	-275.32	75.994
3	5.1718	-271.12	76.628
3	5.2052	-267.07	75.954
3	5.2386	-261	75.28
3	5.2719	-256.28	75.954
3	5.3053	-252.91	75.954
3	5.3387	-247.52	75.954
3	5.372	-243.47	75.954
3	5.4054	-238.08	75.954
3	5.4388	-234.03	75.954
3	5.4721	-228.97	74.943
3	5.5055	-225.94	75.28
3	5.5389	-222.33	74.411
3	5.5722	-217.71	73.661
3	5.6056	-213.13	73.931
3	5.639	-208.5	73.804
3	5.6723	-204.6	73.75
3	5.7057	-199.64	73.257
3	5.7391	-196.11	72.622
3	5.7724	-192.22	71.908
3	5.8058	-189.8	71.369
3	5.8392	-185.62	70.155
3	5.8725	-181.91	69.33
3	5.9059	-178.06	69.211
3	5.9393	-174.02	69.211
3	5.9726	-170.65	67.862
3	6.006	-166.94	67.525
3	6.0394	-162.55	67.188
3	6.0727	-158.17	66.851
3	6.1061	-154.49	66.909
3	6.1395	-151.09	66.514
3	6.1728	-146.37	67.188
3	6.2062	-142.32	67.188
3	6.2396	-138.28	67.188
3	6.2729	-134.23	67.862
3	6.3063	-129.85	68.874
3	6.3397	-127.03	68.924
3	6.373	-121.48	69.786
3	6.4064	-117.04	70.222
3	6.4398	-114	70.56
3	6.4731	-109.28	70.56
3	6.5065	-105.24	70.56
3	6.5399	-101.44	69.786
3	6.5732	-96.471	69.211
3	6.6066	-92.425	69.211
3	6.64	-88.379	69.211
3	6.6733	-84.67	69.548
3	6.7067	-80.287	67.862
3	6.7401	-76.915	67.862
3	6.7734	-72.06	66.918
3	6.8068	-67.475	66.514
3	6.8402	-63.429	66.514
3	6.8735	-58.709	65.165
3	6.9069	-53.751	64.094
3	6.9403	-50.617	63.816
3	6.9736	-45.897	63.816
3	7.007	-42.188	63.479
3	7.0404	-38.479	63.816
3	7.0737	-33.759	63.816
3	7.1071	-29.713	63.816
3	7.1405	-26.191	62.531
3	7.1738	-22.093	63.075
3	7.2072	-17.575	63.816
3	7.2406	-12.855	63.816
3	7.2739	-8.8092	63.142
3	7.3073	-4.0889	63.816
3	7.3407	-0.043042	65.165
3	7.374	3.3285	65.165
3	7.4074	7.833	67.026
3	7.4408	12.769	68.537
3	7.4741	17.251	68.14
3	7.5075	21.535	69.211
3	7.5409	25.581	69.211
3	7.5742	30.301	69.211
3	7.6076	35.156	70.155
3	7.641	39.94	70.441
3	7.6743	43.788	70.56
3	7.7077	48.913	71.099
3	7.7411	52.689	70.155
3	7.7744	58.623	69.885
3	7.8078	62.331	70.222
3	7.8412	66.715	69.211
3	7.8745	71.715	67.644
3	7.9079	77.504	67.862
3	7.9413	80.004	66.086
3	7.9746	84.705	65.003
3	8.008	89.696	66.186
3	8.0414	93.148	64.895
3	8.0747	99.082	65.165
3	8.1081	104.2	64.467
3	8.1415	108.52	63.816
3	8.1748	111.68	63.654
3	8.2082	116.61	61.793
3	8.2416	119.35	62.223
3	8.2749	126.73	63.142
3	8.3083	130.78	63.142
3	8.3417	135.36	62.872
3	8.375	138.98	63.188
3	8.4084	144.13	62.872
3	8.4418	148.31	63.816
3	8.4751	153.03	64.491
3	8.5085	158.21	64.179
3	8.5419	162.74	64.356
3	8.5752	166.51	65.165
3	8.6086	171.23	63.816
3	8.642	175.95	65.165
3	8.6753	180.83	63.713
3	8.7087	186.74	65.165
3	8.7421	192.14	65.165
3	8.7754	196.86	64.491
3	8.8088	199.56	63.816
3	8.8422	203.86	63.576
3	8.8755	208.35	64.005
3	8.9089	215.47	63.682
3	8.9423	218.72	63.064
3	8.9756	224.51	63.816
3	9.009	228.08	62.535
3	9.0424	233.27	62.468
3	9.0757	238.15	61.335
3	9.1091	243.7	61.283
3	9.1425	249.2	61.774
3	9.1758	254.18	61.793
3	9.2092	258.39	61.092
3	9.2426	262.27	62.468
3	9.2759	269.01	62.468
3	9.3093	272.92	62.063
3	9.3427	277.1	62.468
3	9.376	281.82	61.793
3	9.4094	286.33	62.831
3	9.4428	289.91	61.793
3	9.4761	294.27	62.675
3	9.5095	300.27	63.493
3	9.5429	305.42	63.142
3	9.5762	310.82	64.491
3	9.6096	316.21	65.165
3	9.643	321.61	65.839
3	9.6763	324.98	66.514
3	9.7097	331.72	66.514
3	9.7431	335.77	65.839
3	9.7764	341.84	65.839
3	9.8098	345.88	66.514
3	9.8432	351.14	66.783
3	9.8765	355.19	66.918
3	9.9099	360.15	67.032
3	9.9433	364.43	66.177
3	9.9766	370.16	66.514
3	10.01	374.2	66.514
3	10.043	380.27	66.514
3	10.077	384.32	66.514
3	10.11	388.36	65.165
3	10.143	394.77	65.502
3	10.177	400.5	65.839
3	10.21	405.56	66.177
3	10.244	410.48	66.244
3	10.277	415.5	66.474
3	10.31	420.06	66.514
3	10.344	424.78	65.839
3	10.377	429.1	66.276
3	10.41	433.54	65.839
3	10.444	437.59	65.839
3	10.477	442.98	66.514
3	10.511	447.51	66.395
3	10.544	451.75	67.188
3	10.577	456.63	67.084
3	10.611	462.54	67.862
3	10.644	468.61	67.862
3	10.677	473.19	69.481
3	10.711	479.4	69.885
3	10.744	484.79	69.885
3	10.777	490.19	71.234
3	10.811	494.23	71.234
4	4.2042	-498.36	-18.451
4	4.2376	-494.32	-18.451
4	4.2709	-490.27	-18.451
4	4.3043	-484.2	-19.125
4	4.3377	-480.16	-19.125
4	4.371	-474.76	-19.125
4	4.4044	-467.53	-19.358
4	4.4378	-462.63	-19.799
4	4.4711	-456.56	-19.799
4	4.5045	-450.41	-20.156
4	4.5379	-445.09	-20.474
4	4.5712	-439.7	-20.474
4	4.6046	-433.83	-20.406
4	4.638	-429.58	-20.474
4	4.6713	-424.19	-20.474
4	4.7047	-419.47	-21.822
4	4.7381	-415.42	-21.822
4	4.7714	-410.7	-23.171
4	4.8048	-405.98	-23.171
4	4.8382	-400.59	-25.194
4	4.8715	-395.87	-25.194
4	4.9049	-388.79	-26.205
4	4.9383	-384.4	-27.217
4	4.9716	-378.34	-27.217
4	5.005	-372.74	-28.01
4	5.0384	-367.55	-28.565
4	5.0717	-361.48	-29.24
4	5.1051	-356.08	-29.24
4	5.1385	-351.78	-29.291
4	5.1718	-346.64	-29.914
4	5.2052	-341.25	-29.914
4	5.2386	-336.53	-29.914
4	5.2719	-331.81	-29.914
4	5.3053	-326.41	-29.914
4	5.3387	-321.02	-30.588
4	5.372	-316.97	-30.588
4	5.4054	-311.58	-30.588
4	5.4388	-306.18	-30.588
4	5.4721	-300.12	-30.588
4	5.5055	-295.39	-31.263
4	5.5389	-289.33	-31.263
4	5.5722	-284.61	-31.937
4	5.6056	-278.2	-32.274
4	5.639	-273.68	-32.207
4	5.6723	-268.08	-33.623
4	5.7057	-263.7	-33.285
4	5.7391	-259.99	-32.948
4	5.7724	-254.26	-34.634
4	5.8058	-250.22	-34.634
4	5.8392	-244.82	-35.983
4	5.8725	-240.1	-35.983
4	5.9059	-232.01	-37.331
4	5.9393	-227.96	-37.331
4	5.9726	-222.57	-38.006
4	6.006	-215.96	-38.276
4	6.0394	-209.55	-38.748
4	6.0727	-204.36	-40.029
4	6.1061	-197.75	-40.433
4	6.1395	-191.55	-40.029
4	6.1728	-186.16	-40.703
4	6.2062	-178.5	-41.655
4	6.2396	-174.02	-41.905
4	6.2729	-169.3	-39.354
4	6.3063	-163.9	-39.354
4	6.3397	-157.83	-39.354
4	6.373	-152.03	-39.894
4	6.4064	-147.04	-39.354
4	6.4398	-142.32	-39.354
4	6.4731	-136.26	-39.354
4	6.5065	-130.19	-38.006
4	6.5399	-122.77	-37.331
4	6.5732	-118.05	-36.657
4	6.6066	-112.65	-35.983
4	6.64	-106.58	-35.983
4	6.6733	-101.53	-36.994
4	6.7067	-97.482	-36.994
4	6.7401	-93.099	-37.331
4	6.7734	-89.053	-38.006
4	6.8068	-83.916	-39.334
4	6.8402	-78.938	-40.029
4	6.8735	-74.757	-41.647
4	6.9069	-70.172	-42.052
4	6.9403	-65.254	-42.607
4	6.9736	-58.709	-42.052
4	7.007	-53.989	-42.052
4	7.0404	-48.594	-42.052
4	7.0737	-42.525	-42.052
4	7.1071	-36.139	-40.782
4	7.1405	-29.277	-40.306
4	7.1738	-24.993	-39.354
4	7.2072	-20.61	-39.017
4	7.2406	-14.878	-38.68
4	7.2739	-8.8092	-38.68
4	7.3073	-4.8981	-38.95
4	7.3407	-0.71736	-38.006
4	7.374	3.6856	-38.601
4	7.4074	8.749	-38.55
4	7.4408	14.316	-39.235
4	7.4741	18.838	-40.029
4	7.5075	22.884	-40.703
4	7.5409	28.239	-40.862
4	7.5742	33.538	-41.108
4	7.6076	38.663	-41.917
4	7.641	45.136	-41.377
4	7.6743	49.856	-42.052
4	7.7077	56.33	-41.917
4	7.7411	61.32	-42.726
4	7.7744	67.389	-42.726
4	7.8078	72.783	-42.726
4	7.8412	78.178	-43.4
4	7.8745	83.573	-42.726
4	7.9079	89.641	-42.726
4	7.9413	93.283	-43.94
4	7.9746	99.756	-44.075
4	8.008	105.15	-43.4
4	8.0414	111.22	-44.075
4	8.0747	115.27	-44.075
4	8.1081	122.01	-44.075
4	8.1415	129.19	-43.582
4	8.1748	134.15	-43.4
4	8.2082	140.89	-42.726
4	8.2416	146.96	-42.726
4	8.2749	153.7	-42.052
4	8.3083	158.42	-42.726
4	8.3417	166.51	-42.726
4	8.375	170.9	-43.063
4	8.4084	176.63	-43.4
4	8.4418	180.67	-42.726
4	8.4751	187.42	-43.4
4	8.5085	191.63	-44.533
4	8.5419	196.86	-44.075
4	8.5752	202.25	-44.075
4	8.6086	207.51	-44.479
4	8.642	213.04	-45.423
4	8.6753	218.44	-45.423
4	8.7087	224.51	-45.423
4	8.7421	229.9	-46.772
4	8.7754	235.97	-47.446
4	8.8088	241.36	-46.772
4	8.8422	248.11	-46.772
4	8.8755	252.15	-47.446
4	8.9089	258.22	-47.446
4	8.9423	262.94	-46.772
4	8.9756	269.01	-47.446
4	9.009	273.33	-46.637
4	9.0424	279.1	-47.842
4	9.0757	283.26	-48.601
4	9.1091	289.11	-48.818
4	9.1425	296.66	-48.795
4	9.1758	302.05	-48.121
4	9.2092	307.84	-48.358
4	9.2426	313.51	-49.469
4	9.2759	319.58	-48.795
4	9.3093	324.98	-48.795
4	9.3427	329.7	-49.469
4	9.376	335.5	-49.334
4	9.4094	341.16	-50.144
4	9.4428	344.53	-50.144
4	9.4761	348.58	-50.144
4	9.5095	351.95	-50.818
4	9.5429	356.67	-50.818
4	9.5762	359.84	-49.402
4	9.6096	364.76	-49.469
4	9.643	369.48	-49.469
4	9.6763	374.2	-49.469
4	9.7097	378.92	-49.469
4	9.7431	384.66	-49.132
4	9.7764	389.04	-50.144
4	9.8098	395.11	-50.818
4	9.8432	400.37	-50.548
4	9.8765	405.22	-51.492
4	9.9099	410.28	-53.178
4	9.9433	414.66	-54.189
4	9.9766	419.38	-55.538
4	10.01	422.76	-57.561
4	10.043	426.8	-60.258
4	10.077	431.52	-62.281
4	10.11	436.92	-64.978
4	10.143	442.98	-69.024
4	10.177	448.38	-70.373
4	10.21	452.08	-74.558
4	10.244	457.6	-76.581
4	10.277	463.73	-77.86
4	10.31	468.47	-79.409
4	10.344	472.65	-79.814
4	10.377	477.51	-80.892
4	10.41	481.42	-81.162
4	10.444	484.12	-82.511
4	10.477	488.16	-81.836
4	10.511	490.86	-81.836
4	10.544	495.58	-81.836
4	10.577	498.14	-82.241
5	5.639	-498.36	74.606
5	5.6723	-492.97	72.582
5	5.7057	-488.25	71.908
5	5.7391	-482.86	70.56
5	5.7724	-478.89	70.203
5	5.8058	-474.09	69.211
5	5.8392	-468.02	69.211
5	5.8725	-463.97	69.211
5	5.9059	-458.27	66.721
5	5.9393	-454.67	66.244
5	5.9726	-449.14	66.514
5	6.006	-445.09	66.514
5	6.0394	-439.7	65.165
5	6.0727	-434.3	65.165
5	6.1061	-428.91	65.165
5	6.1395	-422.84	65.839
5	6.1728	-418.95	65.736
5	6.2062	-414.07	66.514
5	6.2396	-409.3	66.099
5	6.2729	-404.03	65.637
5	6.3063	-401.19	65.602
5	6.3397	-395.87	65.165
5	6.373	-391.82	65.165
5	6.4064	-386.43	65.165
5	6.4398	-381.2	63.747
5	6.4731	-376.26	63.401
5	6.5065	-372.94	62.468
5	6.5399	-367.55	62.468
5	6.5732	-361.48	61.119
5	6.6066	-356.76	59.77
5	6.64	-352.04	59.77
5	6.6733	-345.97	58.422
5	6.7067	-341.25	58.422
5	6.7401	-336.53	58.422
5	6.7734	-331.81	58.422
5	6.8068	-326.41	58.422
5	6.8402	-321.69	58.422
5	6.8735	-316.97	58.422
5	6.9069	-311.58	58.422
5	6.9403	-306.18	58.422
5	6.9736	-302.14	58.422
5	7.007	-296.74	58.422
5	7.0404	-290.67	58.422
5	7.0737	-285.95	58.422
5	7.1071	-280.02	59.366
5	7.1405	-275.84	59.77
5	7.1738	-269.77	59.77
5	7.2072	-267.07	60.445
5	7.2406	-262.2	60.548
5	7.2739	-257.63	61.119
5	7.3073	-253.59	61.119
5	7.3407	-248.87	59.77
5	7.374	-244.15	59.77
5	7.4074	-240.51	60.58
5	7.4408	-236.73	59.77
5	7.4741	-231.33	59.77
5	7.5075	-227.29	59.77
5	7.5409	-222.03	58.691
5	7.5742	-217.17	58.422
5	7.6076	-212.45	58.422
5	7.641	-207.06	58.422
5	7.6743	-203.01	58.422
5	7.7077	-197.62	57.748
5	7.7411	-193.57	57.748
5	7.7744	-188.85	57.073
5	7.8078	-184.81	57.748
5	7.8412	-180.09	57.073
5	7.8745	-176.04	58.422
5	7.9079	-171.32	57.748
5	7.9413	-166.6	57.073
5	7.9746	-161.21	58.422
5	8.008	-156.49	57.748
5	8.0414	-152.44	58.422
5	8.0747	-148.39	58.422
5	8.1081	-143	59.77
5	8.1415	-137.6	59.77
5	8.1748	-133.56	59.77
5	8.2082	-129.51	59.77
5	8.2416	-125.47	60.445
5	8.2749	-121.42	59.77
5	8.3083	-116.7	59.77
5	8.3417	-111.98	59.77
5	8.375	-107.93	58.422
5	8.4084	-103.89	58.422
5	8.4418	-99.842	58.422
5	8.4751	-95.796	57.073
5	8.5085	-91.076	57.073
5	8.5419	-86.76	56.534
5	8.5752	-82.31	55.724
5	8.6086	-76.864	54.635
5	8.642	-72.869	54.376
5	8.6753	-68.149	53.702
5	8.7087	-63.429	53.027
5	8.7421	-60.057	53.027
5	8.7754	-55.547	52.74
5	8.8088	-51.212	52.71
5	8.8422	-47.245	53.702
5	8.8755	-43.874	53.027
5	8.9089	-39.828	53.027
5	8.9423	-37.131	53.027
5	8.9756	-32.696	53.105
5	9.009	-28.391	52.542
5	9.0424	-24.319	53.702
5	9.0757	-20.273	54.376
5	9.1091	-16.227	55.724
5	9.1425	-12.99	56.129
5	9.1758	-8.8299	56.907
5	9.2092	-4.7633	57.073
5	9.2426	-0.043042	57.073
5	9.2759	2.3171	57.41
5	9.3093	6.7001	59.096
5	9.3427	11.42	59.77
5	9.376	16.141	59.77
5	9.4094	20.186	59.77
5	9.4428	22.884	59.77
5	9.4761	27.604	59.77
5	9.5095	30.976	59.77
5	9.5429	37.044	59.77
5	9.5762	41.09	59.096
5	9.6096	45.136	59.096
5	9.643	49.856	58.422
5	9.6763	55.251	58.422
5	9.7097	60.179	57.384
5	9.7431	64.692	57.073
5	9.7764	69.412	57.073
5	9.8098	74.132	57.073
5	9.8432	79.526	56.399
5	9.8765	84.247	56.399
5	9.9099	89.169	55.657
5	9.9433	93.013	55.724
5	9.9766	97.37	55.258
5	10.01	103.13	55.724
5	10.043	107.85	55.724
5	10.077	111.89	55.05
5	10.11	116.61	55.724
5	10.143	121.78	55.581
5	10.177	126.06	56.399
5	10.21	131.93	56.28
5	10.244	136.17	57.073
5	10.277	141.05	56.942
5	10.31	145.37	56.749
5	10.344	151.68	57.073
5	10.377	155.72	57.748
5	10.41	161.12	57.073
5	10.444	165.03	56.669
5	10.477	170.6	56.557
5	10.511	175.41	56.129
5	10.544	179.33	55.724
5	10.577	183.97	54.693
5	10.611	188.09	54.376
5	10.644	193.49	53.027
5	10.677	197.53	53.027
5	10.711	202.93	52.353
5	10.744	206.97	51.679
5	10.777	211.02	52.353
5	10.811	215.74	51.679
5	10.844	221.13	52.353
5	10.878	225.18	52.353
5	10.911	229.9	53.027
5	10.944	234.62	53.027
5	10.978	239.34	52.353
5	11.011	244.06	52.353
5	11.044	249.46	52.353
5	11.078	253.5	53.702
5	11.111	258.89	53.702
5	11.144	262.24	54.506
5	11.178	269.01	55.724
5	11.211	275.08	56.399
5	11.245	280.47	57.073
5	11.278	284.65	57.343
5	11.311	288.83	56.938
5	11.345	293.96	57.073
5	11.378	298.34	57.41
5	11.411	303.74	57.41
5	11.445	308.12	57.073
5	11.478	312.84	56.399
5	11.512	317.16	56.534
5	11.545	321.61	56.399
5	11.578	326.33	55.724
5	11.612	331.72	54.376
5	11.645	337.12	54.376
5	11.678	342.51	53.702
5	11.712	347.23	52.353
5	11.745	351.95	52.353
5	11.778	358.69	51.004
5	11.812	362.74	51.004
5	11.845	368.13	51.004
5	11.879	372.86	51.004
5	11.912	377.04	50.06
5	11.945	382.3	49.656
5	11.979	387.02	49.656
5	12.012	391.74	48.307
5	12.045	396.46	48.307
5	12.079	401.85	48.307
5	12.112	406.57	48.307
5	12.145	412.44	48.914
5	12.179	418.03	49.656
5	12.212	423.94	49.021
5	12.246	428.15	49.656
5	12.279	432.19	48.981
5	12.312	436.92	48.307
5	12.346	442.85	47.902
5	12.379	446.36	46.958
5	12.412	451.75	44.935
5	12.446	453.77	44.935
5	12.479	461.73	44.531
5	12.513	464.56	44.935
5	12.546	470.11	44.365
5	12.579	472.65	44.261
5	12.613	478.39	43.25
5	12.646	484.12	42.238
5	12.679	488.16	41.564
5	12.713	491.97	40.867
5	12.746	494.91	41.564
6	6.006	-497.02	-42.726
6	6.0394	-489.6	-42.726
6	6.0727	-484.88	-42.726
6	6.1061	-478.81	-43.4
6	6.1395	-473.28	-43.131
6	6.1728	-467.35	-42.726
6	6.2062	-462.63	-42.052
6	6.2396	-457.23	-42.052
6	6.2729	-451.84	-41.377
6	6.3063	-447.12	-40.703
6	6.3397	-441.72	-40.703
6	6.373	-437	-40.703
6	6.4064	-430.93	-40.029
6	6.4398	-426.21	-40.029
6	6.4731	-420.14	-39.354
6	6.5065	-414.75	-38.68
6	6.5399	-409.35	-38.006
6	6.5732	-403.62	-36.994
6	6.6066	-397.22	-36.657
6	6.64	-391.82	-37.331
6	6.6733	-386.43	-37.331
6	6.7067	-381.71	-37.331
6	6.7401	-376.99	-37.331
6	6.7734	-371.96	-38.17
6	6.8068	-366.87	-38.68
6	6.8402	-360.8	-38.68
6	6.8735	-356.08	-39.354
6	6.9069	-350.01	-40.703
6	6.9403	-345.56	-40.838
6	6.9736	-339.23	-42.052
6	7.007	-333.83	-42.726
6	7.0404	-327.76	-43.4
6	7.0737	-323.04	-44.075
6	7.1071	-317.65	-44.749
6	7.1405	-312.25	-44.749
6	7.1738	-308.21	-45.423
6	7.2072	-302.81	-45.423
6	7.2406	-297.42	-45.423
6	7.2739	-292.02	-46.098
6	7.3073	-287.98	-46.098
6	7.3407	-282.58	-46.772
6	7.374	-277.19	-46.772
6	7.4074	-271.79	-46.772
6	7.4408	-266.4	-47.446
6	7.4741	-260.33	-47.446
6	7.5075	-255.95	-47.783
6	7.5409	-249.54	-47.446
6	7.5742	-245.22	-47.986
6	7.6076	-240.1	-48.795
6	7.641	-235.38	-48.795
6	7.6743	-231.33	-48.795
6	7.7077	-226.61	-49.469
6	7.7411	-221.89	-49.469
6	7.7744	-216.5	-49.469
6	7.8078	-211.78	-49.469
6	7.8412	-206.38	-49.469
6	7.8745	-202.34	-49.469
6	7.9079	-196.27	-50.144
6	7.9413	-191.55	-49.469
6	7.9746	-185.48	-50.144
6	8.008	-181.44	-49.469
6	8.0414	-175.37	-50.144
6	8.0747	-171.66	-49.806
6	8.1081	-166.6	-49.469
6	8.1415	-161.88	-48.795
6	8.1748	-157.16	-48.795
6	8.2082	-151.76	-48.795
6	8.2416	-147.72	-48.795
6	8.2749	-142.32	-48.795
6	8.3083	-137.6	-47.446
6	8.3417	-132.88	-47.446
6	8.375	-127.49	-47.446
6	8.4084	-122.1	-47.446
6	8.4418	-118.05	-47.446
6	8.4751	-111.31	-47.446
6	8.5085	-106.58	-47.446
6	8.5419	-101.19	-47.446
6	8.5752	-96.471	-47.446
6	8.6086	-90.402	-48.121
6	8.642	-85.007	-47.446
6	8.6753	-80.961	-47.446
6	8.7087	-76.915	-48.121
6	8.7421	-71.521	-47.446
6	8.7754	-66.94	-48.469
6	8.8088	-62.636	-48.319
6	8.8422	-56.686	-48.795
6	8.8755	-52.91	-47.581
6	8.9089	-47.92	-48.795
6	8.9423	-41.851	-48.795
6	8.9756	-37.805	-48.795
6	9.009	-33.085	-50.144
6	9.0424	-26.342	-50.144
6	9.0757	-22.633	-49.806
6	9.1091	-17.575	-50.144
6	9.1425	-12.855	-50.818
6	9.1758	-7.4605	-50.144
6	9.2092	-2.066	-50.144
6	9.2426	2.6542	-50.144
6	9.2759	8.0488	-50.144
6	9.3093	12.769	-50.144
6	9.3427	18.164	-50.144
6	9.376	22.209	-50.144
6	9.4094	29.786	-50.183
6	9.4428	33.808	-49.874
6	9.4761	39.742	-49.469
6	9.5095	46.08	-49.604
6	9.5429	51.88	-50.144
6	9.5762	56.6	-50.144
6	9.6096	61.994	-50.144
6	9.643	67.659	-50.278
6	9.6763	72.244	-50.413
6	9.7097	78.337	-50.778
6	9.7431	82.898	-51.492
6	9.7764	88.967	-52.841
6	9.8098	94.362	-52.841
6	9.8432	98.407	-53.515
6	9.8765	104.48	-54.189
6	9.9099	110.55	-54.189
6	9.9433	113.92	-55.538
6	9.9766	121.33	-55.538
6	10.01	126.06	-56.887
6	10.043	132.12	-56.887
6	10.077	136.57	-56.752
6	10.11	142.24	-56.212
6	10.143	148.31	-56.212
6	10.177	152.35	-56.887
6	10.21	156.4	-56.212
6	10.244	161.12	-55.538
6	10.277	166.51	-54.189
6	10.31	170.88	-54.269
6	10.344	175.95	-54.189
6	10.377	179.66	-53.178
6	10.41	185.06	-53.178
6	10.444	190.12	-52.841
6	10.477	195.51	-52.841
6	10.511	200.23	-52.841
6	10.544	206.64	-53.852
6	10.577	211.02	-54.189
6	10.611	216.41	-55.538
6	10.644	221.81	-55.538
6	10.677	226.53	-56.887
6	10.711	232.6	-57.561
6	10.744	237.32	-57.561
6	10.777	243.39	-60.258
6	10.811	249.46	-60.933
6	10.844	255.86	-62.618
6	10.878	261.26	-63.967
6	10.911	264.96	-65.653
6	10.944	272.52	-67.406
6	10.978	278.69	-70.095
6	11.011	284.12	-71.182
6	11.044	289.91	-71.722
6	11.078	294.63	-71.722
6	11.111	302.39	-74.082
6	11.144	308.8	-74.419
6	11.178	313.51	-75.768
6	11.211	319.11	-76.323
6	11.245	324.3	-77.116
6	11.278	330.37	-77.79
6	11.311	336.44	-77.79
6	11.345	342.51	-78.465
6	11.378	347.23	-79.139
6	11.411	353.3	-79.139
6	11.445	359.21	-79.179
6	11.478	365.44	-79.814
6	11.512	372.18	-79.814
6	11.545	378.25	-81.162
6	11.578	384.32	-81.162
6	11.612	389.71	-82.511
6	11.645	395.11	-82.511
6	11.678	400.5	-82.511
6	11.712	406.31	-82.459
6	11.745	411.29	-83.185
6	11.778	416.65	-85.322
6	11.812	421.24	-86.098
6	11.845	429.9	-84.669
6	11.879	434.89	-85.882
6	11.912	441.3	-84.871
6	11.945	446.69	-84.871
6	11.979	451.08	-85.882
6	12.012	458.44	-84.793
6	12.045	465.24	-83.859
6	12.079	469.28	-82.511
6	12.112	473.67	-83.522
6	12.145	480.07	-81.836
6	12.179	484.12	-81.162
6	12.212	489.31	-81.095
6	12.246	492.88	-79.814
6	12.279	498.45	-81.135
7	7.374	-498.36	46.284
7	7.4074	-494.32	48.981
7	7.4408	-490.95	50.33
7	7.4741	-486.23	51.679
7	7.5075	-481.48	50.816
7	7.5409	-478.13	53.027
7	7.5742	-474.09	53.702
7	7.6076	-468.02	55.05
7	7.641	-465.32	54.376
7	7.6743	-460.6	55.05
7	7.7077	-455.01	54.495
7	7.7411	-450.49	53.702
7	7.7744	-446.44	54.376
7	7.8078	-442.4	53.702
7	7.8412	-437.68	53.702
7	7.8745	-433.43	52.472
7	7.9079	-428.96	51.795
7	7.9413	-424.88	51.569
7	7.9746	-421.49	51.679
7	8.008	-416.77	52.353
7	8.0414	-413.4	53.027
7	8.0747	-410.03	53.027
7	8.1081	-405.31	53.702
7	8.1415	-400.59	53.702
7	8.1748	-396.54	53.702
7	8.2082	-392.5	54.376
7	8.2416	-388.45	54.376
7	8.2749	-383.06	55.724
7	8.3083	-379.01	56.399
7	8.3417	-374.96	57.073
7	8.375	-370.24	58.422
7	8.4084	-364.85	59.77
7	8.4418	-360.69	57.811
7	8.4751	-355.41	60.445
7	8.5085	-351.67	60.7
7	8.5419	-347.99	61.793
7	8.5752	-343.27	62.468
7	8.6086	-337.08	61.595
7	8.642	-332.61	61.819
7	8.6753	-329.79	60.445
7	8.7087	-323.72	61.119
7	8.7421	-319.12	60.797
7	8.7754	-314.95	59.77
7	8.8088	-310.23	59.77
7	8.8422	-304.16	58.422
7	8.8755	-300.12	58.422
7	8.9089	-295.39	57.073
7	8.9423	-291.39	55.883
7	8.9756	-285.95	55.724
7	9.009	-282.18	55.185
7	9.0424	-275.17	55.05
7	9.0757	-272.79	55.152
7	9.1091	-267.75	55.724
7	9.1425	-263.03	56.399
7	9.1758	-257.63	55.724
7	9.2092	-252.24	55.724
7	9.2426	-247.52	55.724
7	9.2759	-241.79	55.387
7	9.3093	-237.4	56.399
7	9.3427	-232.68	57.073
7	9.376	-227.96	57.073
7	9.4094	-221.89	58.422
7	9.4428	-217.85	58.422
7	9.4761	-213.13	59.77
7	9.5095	-208.41	59.77
7	9.5429	-203.69	59.77
7	9.5762	-199.64	59.096
7	9.6096	-193.44	58.691
7	9.643	-189.53	59.096
7	9.6763	-184.81	58.422
7	9.7097	-180.09	58.422
7	9.7431	-175.17	57.867
7	9.7764	-169.97	57.073
7	9.8098	-165.25	57.073
7	9.8432	-160.53	55.724
7	9.8765	-155.14	55.724
7	9.9099	-149.74	53.702
7	9.9433	-145.7	53.702
7	9.9766	-140.3	53.027
7	10.01	-135.05	52.553
7	10.043	-129.51	52.353
7	10.077	-125.47	52.353
7	10.11	-119.4	53.027
7	10.143	-114.68	53.702
7	10.177	-108.61	53.702
7	10.21	-104.56	54.376
7	10.244	-99.168	54.376
7	10.277	-92.94	55.011
7	10.31	-88.379	55.724
7	10.344	-83.524	55.32
7	10.377	-77.59	57.073
7	10.41	-72.869	57.073
7	10.444	-68.823	58.422
7	10.477	-62.755	58.422
7	10.511	-58.709	58.422
7	10.544	-53.989	58.422
7	10.577	-48.594	59.77
7	10.611	-43.469	58.961
7	10.644	-39.154	58.422
7	10.677	-33.759	58.422
7	10.711	-29.039	58.422
7	10.744	-24.184	57.478
7	10.777	-18.924	57.073
7	10.811	-14.878	57.073
7	10.844	-10.075	56.389
7	10.878	-4.7633	55.724
7	10.911	-0.043042	54.376
7	10.944	4.3599	53.781
7	10.978	9.5322	53.297
7	11.011	14.118	53.027
7	11.044	20.186	54.376
7	11.078	25.581	54.376
7	11.111	30.976	53.702
7	11.144	36.277	54.303
7	11.178	41.328	53.424
7	11.211	45.878	54.578
7	11.245	50.531	55.724
7	11.278	55.925	55.724
7	11.311	62.938	56.264
7	11.345	67.389	57.073
7	11.378	72.135	57.658
7	11.411	78.353	58.3
7	11.445	82.224	59.77
7	11.478	88.967	59.77
7	11.512	94.362	59.77
7	11.545	99.756	59.77
7	11.578	104.48	59.77
7	11.612	110.55	59.77
7	11.645	115.27	59.096
7	11.678	120.13	59.006
7	11.712	127.4	57.748
7	11.745	130.44	55.478
7	11.778	136.84	57.073
7	11.812	141.9	55.387
7	11.845	148.31	55.05
7	11.879	153.03	54.376
7	11.912	159.1	53.702
7	11.945	162.6	53.297
7	11.979	168.97	53.305
7	12.012	173.39	52.758
7	12.045	179.87	53.432
7	12.079	184.72	54.376
7	12.112	190.79	54.376
7	12.145	195.51	54.376
7	12.179	200.9	54.376
7	12.212	204.95	54.376
7	12.246	211.69	54.376
7	12.279	217.09	54.376
7	12.312	221.81	54.376
7	12.346	228.55	55.05
7	12.379	234.04	54.804
7	12.412	238.67	55.724
7	12.446	244.06	55.724
7	12.479	249.55	53.37
7	12.513	254.85	52.353
7	12.546	260.24	53.027
7	12.579	266.85	52.083
7	12.613	271.55	49.976
7	12.646	277.78	50.33
7	12.679	282.5	49.656
7	12.713	286.39	46.965
7	12.746	290.22	44.87
7	12.779	298.68	45.61
7	12.813	302.73	44.261
7	12.846	310.82	42.913
7	12.88	315.2	40.552
7	12.913	321.94	39.878
7	12.946	327.81	41.159
7	12.98	332.26	41.159
7	13.013	337.47	40.735
7	13.046	343.14	40.403
7	13.08	347.77	41.054
7	13.113	353.97	42.238
7	13.146	359.37	42.238
7	13.18	363.92	42.039
7	13.213	368.64	41.863
7	13.247	373.53	42.913
7	13.28	380.95	45.61
7	13.313	384.99	45.61
7	13.347	391.32	46.586
7	13.38	397.13	46.284
7	13.413	402.52	47.633
7	13.447	408.59	47.633
7	13.48	413.35	47.177
7	13.514	419.05	46.621
7	13.547	426.67	46.014
7	13.58	431.12	45.475
7	13.614	436.58	45.273
7	13.647	441.64	44.261
7	13.68	446.63	42.778
7	13.714	450.4	42.913
7	13.747	456.47	41.564
7	13.78	463.21	41.564
7	13.814	467.26	41.564
7	13.847	473.41	40.281
7	13.881	479.06	41.227
7	13.914	486.14	42.913
7	13.947	490.81	42.653
7	13.981	496.26	42.913
8	7.8745	-499.92	-37.643
8	7.9079	-494.99	-37.331
8	7.9413	-490.95	-36.657
8	7.9746	-486.23	-36.657
8	8.008	-480.56	-36.522
8	8.0414	-475.3	-35.713
8	8.0747	-470.72	-35.983
8	8.1081	-466	-35.983
8	8.1415	-459.25	-35.983
8	8.1748	-454.38	-35.879
8	8.2082	-449.14	-35.983
8	8.2416	-443.75	-35.309
8	8.2749	-438.28	-35.781
8	8.3083	-433.63	-35.983
8	8.3417	-428.24	-36.657
8	8.375	-423.85	-36.32
8	8.4084	-418.8	-36.657
8	8.4418	-414.07	-37.331
8	8.4751	-408.68	-38.006
8	8.5085	-403.96	-38.68
8	8.5419	-398.23	-39.017
8	8.5752	-393.85	-40.703
8	8.6086	-387.78	-42.052
8	8.642	-382.04	-43.063
8	8.6753	-376.31	-42.726
8	8.7087	-370.24	-44.075
8	8.7421	-365.5	-44.938
8	8.7754	-359.12	-45.086
8	8.8088	-354.36	-45.245
8	8.8422	-350.69	-44.749
8	8.8755	-345.29	-45.423
8	8.9089	-340.03	-45.154
8	8.9423	-335.85	-44.749
8	8.9756	-330.46	-44.075
8	9.009	-325.74	-43.4
8	9.0424	-320.48	-42.996
8	9.0757	-315.62	-42.052
8	9.1091	-310.57	-41.715
8	9.1425	-305.37	-41.782
8	9.1758	-301.46	-40.029
8	9.2092	-296.12	-39.769
8	9.2426	-292.36	-39.691
8	9.2759	-287.64	-39.017
8	9.3093	-283.26	-38.68
8	9.3427	-279.08	-38.41
8	9.376	-275.03	-38.41
8	9.4094	-270.11	-37.669
8	9.4428	-265.05	-38.006
8	9.4761	-261.68	-38.68
8	9.5095	-257.3	-38.343
8	9.5429	-252.91	-38.68
8	9.5762	-249.2	-39.017
8	9.6096	-244.82	-39.354
8	9.643	-239.9	-40.096
8	9.6763	-236.06	-40.703
8	9.7097	-230.66	-40.703
8	9.7431	-226.87	-42.103
8	9.7764	-222.03	-42.996
8	9.8098	-217.78	-43.872
8	9.8432	-213.13	-44.749
8	9.8765	-209.08	-45.423
8	9.9099	-204.63	-45.963
8	9.9433	-199.98	-45.76
8	9.9766	-195.93	-45.76
8	10.01	-192.22	-45.423
8	10.043	-188.18	-45.423
8	10.077	-184.4	-45.288
8	10.11	-179.75	-45.086
8	10.143	-175.7	-45.086
8	10.177	-172.67	-44.749
8	10.21	-168.35	-44.884
8	10.244	-164.58	-44.749
8	10.277	-158.85	-44.412
8	10.31	-155.47	-44.412
8	10.344	-150.75	-43.737
8	10.377	-146.37	-43.4
8	10.41	-141.65	-43.4
8	10.444	-137.6	-43.4
8	10.477	-132.48	-43.265
8	10.511	-127.83	-43.737
8	10.544	-123	-43.982
8	10.577	-118.39	-44.412
8	10.611	-114.68	-44.075
8	10.644	-109.28	-44.749
8	10.677	-105.24	-44.749
8	10.711	-100.52	-45.423
8	10.744	-95.459	-46.435
8	10.777	-91.076	-46.772
8	10.811	-85.344	-47.109
8	10.844	-80.961	-48.121
8	10.878	-75.971	-48.93
8	10.911	-70.442	-49.334
8	10.944	-65.587	-49.739
8	10.978	-60.057	-50.818
8	11.011	-55.337	-50.818
8	11.044	-50.415	-50.211
8	11.078	-45.357	-49.739
8	11.111	-40.502	-49.469
8	11.144	-36.591	-49.065
8	11.178	-31.736	-48.121
8	11.211	-27.69	-47.446
8	11.245	-23.644	-46.772
8	11.278	-18.924	-46.772
8	11.311	-14.743	-45.828
8	11.345	-10.832	-45.423
8	11.378	-6.7862	-44.749
8	11.411	-1.3917	-44.749
8	11.445	1.7102	-44.884
8	11.478	6.1607	-45.693
8	11.512	10.207	-45.019
8	11.545	16.141	-45.423
8	11.578	19.512	-45.423
8	11.612	25.244	-46.435
8	11.645	29.627	-47.446
8	11.678	34.789	-48.028
8	11.712	39.742	-49.469
8	11.745	45.136	-49.469
8	11.778	50.868	-49.806
8	11.812	56.6	-50.818
8	11.845	61.994	-50.818
8	11.879	68.063	-50.818
8	11.912	73.727	-51.627
8	11.945	79.526	-52.841
8	11.979	86.944	-53.515
8	12.012	92.878	-54.594
8	12.045	99.756	-54.864
8	12.079	105.96	-55.943
8	12.112	112.03	-57.156
8	12.145	118.64	-58.91
8	12.179	125.11	-60.123
8	12.212	130.1	-61.607
8	12.246	135.82	-63.387
8	12.279	141.56	-65.653
8	12.312	147	-66.843
8	12.346	153.7	-69.699
8	12.379	159.1	-71.722
8	12.412	167.19	-73.07
8	12.446	173.26	-75.093
8	12.479	178.65	-76.442
8	12.513	187.42	-78.465
8	12.546	195.51	-79.814
8	12.579	201.17	-81.702
8	12.613	208.32	-82.511
8	12.646	216.41	-83.185
8	12.679	222.15	-84.871
8	12.713	228.81	-86.449
8	12.746	233.81	-86.152
8	12.779	240.32	-86.438
8	12.813	244.95	-86.519
8	12.846	250.94	-87.054
8	12.88	257.1	-86.615
8	12.913	264.07	-85.363
8	12.946	268.57	-85.578
8	12.98	276.16	-85.393
8	13.013	281.96	-84.814
8	13.046	289.33	-85.573
8	13.08	295.31	-85.208
8	13.113	302.73	-83.859
8	13.146	307.81	-84.741
8	13.18	313.06	-84.497
8	13.213	320.26	-83.185
8	13.247	324.98	-81.836
8	13.28	329.35	-82.905
8	13.313	334.27	-82.711
8	13.347	342.51	-80.488
8	13.38	346.23	-80.543
8	13.413	353.97	-80.488
8	13.447	359.37	-79.139
8	13.48	366.11	-77.79
8	13.514	372.86	-77.116
8	13.547	378.25	-76.442
8	13.58	383.98	-75.43
8	13.614	389.04	-73.745
8	13.647	393.28	-73.189
8	13.68	397.63	-72.334
8	13.714	402.52	-70.373
8	13.747	407.25	-69.699
8	13.78	412.64	-68.35
8	13.814	417.36	-67.676
8	13.847	424.1	-67.001
8	13.881	428.15	-67.001
8	13.914	435.03	-65.922
8	13.947	439.61	-66.327
8	13.981	446.36	-66.327
8	14.014	449.73	-66.327
8	14.047	453.1	-66.327
8	14.081	459.44	-66.867
8	14.114	463.21	-67.676
8	14.147	467.26	-66.327
8	14.181	471.98	-66.327
8	14.214	476.7	-66.327
8	14.248	480.75	-66.327
8	14.281	486.82	-64.304
8	14.314	492.21	-63.63
8	14.348	497.58	-63.351
9	0	-499.04	80.674
9	0.033367	-494.54	81.21
9	0.066733	-488.25	81.349
9	0.1001	-484.2	80.674
9	0.13347	-479.48	81.349
9	0.16683	-474.76	82.697
9	0.2002	-469.71	83.034
9	0.23357	-464.65	84.046
9	0.26693	-458.94	84.8
9	0.3003	-454.53	84.72
9	0.33367	-450.08	85.26
9	0.36703	-445.09	84.72
9	0.4004	-441.18	84.451
9	0.43377	-437	84.046
9	0.46713	-432.28	83.372
9	0.5005	-426.89	82.697
9	0.53387	-422.84	81.349
9	0.56723	-418.12	81.349
9	0.6006	-411.38	80.674
9	0.63397	-408.01	79.326
9	0.66733	-401.26	77.303
9	0.7007	-396.33	77.117
9	0.73407	-392.99	75.07
9	0.76743	-387.78	73.931
9	0.8008	-381.03	73.931
9	0.83417	-377.66	72.582
9	0.86753	-372.98	73.098
9	0.9009	-368.56	72.92
9	0.93427	-363.23	73.392
9	0.96763	-358.11	72.582
9	1.001	-353.39	73.931
9	1.0344	-347.99	73.257
9	1.0677	-344.5	73.978
9	1.1011	-339.23	74.606
9	1.1345	-333.83	75.28
9	1.1678	-328.44	75.28
9	1.2012	-322.37	75.954
9	1.2346	-317.65	77.303
9	1.2679	-311.87	77.576
9	1.3013	-307.28	77.795
9	1.3347	-302.41	78.112
9	1.368	-298.09	77.303
9	1.4014	-293.37	77.303
9	1.4348	-287.3	76.628
9	1.4681	-282.58	75.954
9	1.5015	-277.19	75.28
9	1.5349	-272.47	75.28
9	1.5682	-267.75	73.931
9	1.6016	-262.35	72.582
9	1.635	-256.76	72.65
9	1.6683	-251.6	70.217
9	1.7017	-247.18	69.548
9	1.7351	-241.17	69.03
9	1.7684	-236.06	66.514
9	1.8018	-231.33	67.188
9	1.8352	-225.26	65.839
9	1.8685	-221.22	66.514
9	1.9019	-215.39	66.117
9	1.9353	-210.43	65.839
9	1.9686	-205.71	65.839
9	2.002	-200.92	66.042
9	2.0354	-193.71	66.918
9	2.0687	-189.32	67.255
9	2.1021	-182.85	68.065
9	2.1355	-178.74	69.211
9	2.1688	-172.94	69.75
9	2.2022	-167.61	70.222
9	2.2356	-162.96	70.425
9	2.2689	-155.14	69.885
9	2.3023	-151.16	70.088
9	2.3357	-146.37	69.885
9	2.369	-141.65	69.211
9	2.4024	-136.95	67.972
9	2.4358	-130.25	67.686
9	2.4691	-126.14	65.839
9	2.5025	-120.86	65.903
9	2.5359	-115.08	65.03
9	2.5692	-110.36	64.626
9	2.6026	-105.24	63.142
9	2.636	-98.628	61.389
9	2.6693	-94.178	59.905
9	2.7027	-88.716	58.759
9	2.7361	-85.007	57.748
9	2.7694	-79.405	56.71
9	2.8028	-75.567	57.748
9	2.8362	-68.823	57.073
9	2.8695	-64.778	57.073
9	2.9029	-60.057	57.073
9	2.9363	-56.011	57.748
9	2.9696	-51.488	57.519
9	3.003	-47.007	58.144
9	3.0364	-42.862	58.759
9	3.0697	-37.364	57.929
9	3.1031	-33.085	58.422
9	3.1365	-27.016	59.77
9	3.1698	-22.996	59.9
9	3.2032	-18.25	60.445
9	3.2366	-13.867	60.782
9	3.2699	-8.2967	62.009
9	3.3033	-4.0371	60.86
9	3.3367	-0.35427	62.26
9	3.37	4.1377	61.524
9	3.4034	7.7116	60.782
9	3.4368	11.825	60.984
9	3.4701	15.466	60.445
9	3.5035	20.079	60.364
9	3.5369	24.907	59.77
9	3.5702	29.667	59.612
9	3.6036	34.212	59.501
9	3.637	38.056	58.759
9	3.6703	42.821	58.435
9	3.7037	46.822	58.759
9	3.7371	50.287	57.852
9	3.7704	53.902	57.748
9	3.8038	58.623	58.422
9	3.8372	62.772	58.577
9	3.8705	66.04	59.096
9	3.9039	68.737	59.096
9	3.9373	72.783	60.445
9	3.9706	77.746	60.121
9	4.004	80.875	60.445
9	4.0374	86.27	61.793
9	4.0707	88.967	63.816
9	4.1041	92.932	64.599
9	4.1375	97.396	65.502
9	4.1708	98.764	66.434
9	4.2042	103.8	67.862
9	4.2376	106.16	68.199
9	4.2709	110.55	69.211
9	4.3043	113.92	69.211
9	4.3377	117.29	69.211
9	4.371	120.09	70.715
9	4.4044	124.71	69.885
9	4.4378	128.08	69.885
9	4.4711	133.47	70.56
9	4.5045	135.84	69.94
9	4.5379	141.56	69.211
9	4.5712	144.94	68.537
9	4.6046	148.62	67.655
9	4.638	152.35	66.514
9	4.6713	155.72	65.839
9	4.7047	161.39	63.682
9	4.7381	165.03	63.547
9	4.7714	168.94	63.277
9	4.8048	172.58	63.142
9	4.8382	175.95	62.468
9	4.8715	180	62.468
9	4.9049	184.72	63.142
9	4.9383	188.77	63.142
9	4.9716	192.81	63.142
9	5.005	196.86	64.491
9	5.0384	201.58	65.165
9	5.0717	204.61	66.177
9	5.1051	209.67	65.839
9	5.1385	213.04	66.514
9	5.1718	217.09	66.514
9	5.2052	221.13	67.188
9	5.2386	225.31	67.593
9	5.2719	230.57	67.188
9	5.3053	233.27	66.514
9	5.3387	237.99	65.839
9	5.372	241.36	65.165
9	5.4054	247.43	65.165
9	5.4388	251.15	63.677
9	5.4721	255.19	63.479
9	5.5055	259.57	61.793
9	5.5389	264.96	59.77
9	5.5722	267.66	57.748
9	5.6056	272.25	57.478
9	5.639	277.91	55.32
9	5.6723	282.5	53.702
9	5.7057	287.22	53.027
9	5.7391	291.26	53.027
9	5.7724	296.66	53.027
9	5.8058	300.7	53.027
9	5.8392	304.75	53.027
9	5.8725	308.12	53.027
9	5.9059	313.51	53.027
9	5.9393	315.54	53.027
9	5.9726	320.93	53.027
9	6.006	323.97	54.039
9	6.0394	329.02	53.702
9	6.0727	332.4	54.376
9	6.1061	336.98	55.994
9	6.1395	341.16	56.399
9	6.1728	345.48	58.287
9	6.2062	349.69	58.071
9	6.2396	353.3	58.422
9	6.2729	357.35	59.77
9	6.3063	362.07	59.77
9	6.3397	367.46	58.422
9	6.373	370.83	58.422
9	6.4064	376.23	59.096
9	6.4398	378.92	59.096
9	6.4731	385.26	57.882
9	6.5065	388.36	57.748
9	6.5399	393.76	57.073
9	6.5732	398.07	55.859
9	6.6066	402.52	54.376
9	6.64	407.92	53.702
9	6.6733	411.29	52.353
9	6.7067	416.01	52.353
9	6.7401	420.06	51.679
9	6.7734	426.01	51.48
9	6.8068	429.46	51.837
9	6.8402	432.87	52.353
9	6.8735	437.59	52.353
9	6.9069	442.31	52.353
9	6.9403	444.33	53.027
9	6.9736	449.05	55.05
9	7.007	452.43	55.05
9	7.0404	457.01	56.425
9	7.0737	460.18	58.085
9	7.1071	463.89	59.77
9	7.1405	467.26	60.445
9	7.1738	471.31	61.793
9	7.2072	476.03	62.468
9	7.2406	479.74	64.153
9	7.2739	484.66	64.76
9	7.3073	487.49	65.165
9	7.3407	492.21	65.839
9	7.374	495.92	66.851
9	7.4074	499.63	67.188
10	0.93427	-496.88	-47.851
10	0.96763	-493.32	-46.632
10	1.001	-488.32	-47.244
10	1.0344	-482.86	-46.772
10	1.0677	-478.13	-46.098
10	1.1011	-473.42	-46.098
10	1.1345	-467.35	-46.098
10	1.1678	-463.3	-46.772
10	1.2012	-457.23	-46.772
10	1.2346	-452.53	-46.514
10	1.2679	-447.12	-47.446
10	1.3013	-441.72	-47.446
10	1.3347	-438.08	-47.581
10	1.368	-432.66	-47.392
10	1.4014	-427.7	-47.042
10	1.4348	-423.71	-46.891
10	1.4681	-418.8	-46.098
10	1.5015	-414.07	-45.423
10	1.5349	-408.68	-44.749
10	1.5682	-405	-43.515
10	1.6016	-399.91	-42.726
10	1.635	-393.85	-43.4
10	1.6683	-389.13	-43.4
10	1.7017	-383.6	-42.321
10	1.7351	-378.34	-41.377
10	1.7684	-372.27	-40.703
10	1.8018	-366.87	-38.68
10	1.8352	-362.15	-38.006
10	1.8685	-357.12	-36.736
10	1.9019	-352.24	-35.736
10	1.9353	-347.05	-35.443
10	1.9686	-343.27	-35.309
10	2.002	-339.23	-35.309
10	2.0354	-333.83	-35.309
10	2.0687	-329.79	-35.309
10	2.1021	-323.04	-35.309
10	2.1355	-319	-35.309
10	2.1688	-314.95	-35.983
10	2.2022	-309.3	-35.525
10	2.2356	-304.83	-35.983
10	2.2689	-299.74	-36.711
10	2.3023	-295.39	-37.331
10	2.3357	-288.65	-38.006
10	2.369	-283.12	-38.41
10	2.4024	-277.19	-39.354
10	2.4358	-271.66	-39.624
10	2.4691	-267.07	-40.703
10	2.5025	-262.22	-40.298
10	2.5359	-257.17	-39.93
10	2.5692	-253.45	-40.433
10	2.6026	-248.53	-39.017
10	2.636	-243.47	-39.354
10	2.6693	-238.75	-39.354
10	2.7027	-234.03	-38.68
10	2.7361	-229.34	-38.285
10	2.7694	-223.24	-37.331
10	2.8028	-218.52	-35.983
10	2.8362	-213.47	-34.971
10	2.8695	-207.73	-34.634
10	2.9029	-202.34	-32.611
10	2.9363	-196.27	-31.937
10	2.9696	-191.55	-29.914
10	3.003	-185.48	-30.588
10	3.0364	-180.36	-28.803
10	3.0697	-176.04	-28.565
10	3.1031	-171.32	-28.565
10	3.1365	-166.6	-28.565
10	3.1698	-162.28	-29.105
10	3.2032	-157.83	-28.565
10	3.2366	-153.11	-29.24
10	3.2699	-148.06	-29.577
10	3.3033	-142.6	-30.152
10	3.3367	-136.93	-31.937
10	3.37	-132.21	-31.937
10	3.4034	-126.82	-33.96
10	3.4368	-121.42	-34.634
10	3.4701	-117.11	-36.118
10	3.5035	-112.32	-36.994
10	3.5369	-105.91	-38.006
10	3.5702	-100.52	-38.006
10	3.6036	-96.471	-38.68
10	3.637	-91.076	-39.354
10	3.6703	-87.03	-39.354
10	3.7037	-83.996	-39.691
10	3.7371	-78.938	-40.029
10	3.7704	-74.218	-39.354
10	3.8038	-68.823	-40.703
10	3.8372	-63.519	-40.843
10	3.8705	-58.495	-40.802
10	3.9039	-53.314	-40.703
10	3.9373	-49.268	-40.703
10	3.9706	-43.199	-40.703
10	4.004	-39.828	-39.354
10	4.0374	-35.108	-38.68
10	4.0707	-29.039	-38.68
10	4.1041	-23.605	-39.87
10	4.1375	-18.924	-38.006
10	4.1708	-13.529	-38.006
10	4.2042	-9.4835	-38.006
10	4.2376	-6.1119	-38.006
10	4.2709	-1.3917	-38.68
10	4.3043	1.9799	-39.354
10	4.3377	6.0258	-38.68
10	4.371	9.3974	-38.68
10	4.4044	18.164	-39.354
10	4.4378	20.861	-38.68
10	4.4711	27.365	-39.915
10	4.5045	30.894	-39.509
10	4.5379	37.044	-40.703
10	4.5712	41.765	-41.377
10	4.6046	48.171	-41.715
10	4.638	54.577	-42.726
10	4.6713	57.972	-43.121
10	4.7047	64.692	-43.4
10	4.7381	68.063	-42.726
10	4.7714	74.132	-43.4
10	4.8048	77.226	-43.162
10	4.8382	83.303	-42.187
10	4.8715	86.944	-42.052
10	4.9049	91.934	-41.512
10	4.9383	97.059	-40.703
10	4.9716	102.45	-40.703
10	5.005	107.17	-40.703
10	5.0384	111.46	-38.958
10	5.0717	116.61	-38.006
10	5.1051	121.47	-36.927
10	5.1385	126.73	-35.309
10	5.1718	130.78	-34.634
10	5.2052	134.82	-33.96
10	5.2386	138.87	-33.96
10	5.2719	144.26	-31.937
10	5.3053	148.85	-32.207
10	5.3387	153.03	-31.937
10	5.372	157.75	-31.937
10	5.4054	163.46	-30.509
10	5.4388	167.19	-29.914
10	5.4721	172.58	-30.588
10	5.5055	175.95	-29.914
10	5.5389	181.35	-31.263
10	5.5722	186.07	-31.263
10	5.6056	190.79	-32.611
10	5.639	197.19	-33.623
10	5.6723	200.9	-34.634
10	5.7057	208.32	-35.309
10	5.7391	211.69	-35.309
10	5.7724	218.44	-35.983
10	5.8058	220.46	-35.983
10	5.8392	226.53	-36.657
10	5.8725	231.25	-38.006
10	5.9059	237.19	-37.483
10	5.9393	240.69	-38.006
10	5.9726	246.08	-40.029
10	6.006	248.78	-40.029
10	6.0394	252.69	-41.647
[truncated: 9,369 more rows]
