# Supplementary material for: A universal function for capacity of bidirectional pedestrian streams: Filling the gaps in the literature
Source: PLoS One. 2018 Dec 19;13(12):e0208496. doi: 10.1371/journal.pone.0208496 (PMC6300270; doi:10.1371/journal.pone.0208496)
Supplement: S1 Data Set — Trajectories are divided into folders for the different experiments within the ZIP archive. Data relative to the own experiments are directly provided as a CSV file. Links are provided for data obtained from open database from third party researchers. (ZIP) [file pone.0208496.s001.zip › datasets/dataset_B/3_1_D.csv]

ped. #	time (s)	x (cm)	y (cm)
1	0	-498.5	43.856
1	0.033367	-493.98	43.924
1	0.066733	-490.27	43.587
1	0.1001	-485.28	43.452
1	0.13347	-480.7	43.317
1	0.16683	-476.11	42.913
1	0.2002	-470.38	42.575
1	0.23357	-466	42.238
1	0.26693	-459.93	40.889
1	0.3003	-455.21	40.889
1	0.33367	-449.81	40.889
1	0.36703	-445.09	39.541
1	0.4004	-440.37	39.541
1	0.43377	-435.65	39.541
1	0.46713	-429.72	40.485
1	0.5005	-424.86	40.215
1	0.53387	-419.81	40.552
1	0.56723	-416.1	39.541
1	0.6006	-410.7	39.541
1	0.63397	-405.31	39.541
1	0.66733	-399.91	40.215
1	0.7007	-394.52	40.215
1	0.73407	-389.13	40.215
1	0.76743	-383.39	40.552
1	0.8008	-378.34	40.889
1	0.83417	-372.94	41.564
1	0.86753	-366.87	42.238
1	0.9009	-362.15	42.238
1	0.93427	-356.76	42.238
1	0.96763	-351.36	42.238
1	1.001	-347.32	42.238
1	1.0344	-342.87	41.699
1	1.0677	-337.2	40.889
1	1.1011	-331.81	40.889
1	1.1345	-327.09	40.889
1	1.1678	-321.15	39.946
1	1.2012	-316.3	39.541
1	1.2346	-310.23	39.541
1	1.2679	-304.16	38.192
1	1.3013	-299.07	37.774
1	1.3347	-292.7	36.844
1	1.368	-287.98	36.844
1	1.4014	-282.79	36.48
1	1.4348	-276.51	36.844
1	1.4681	-272.47	36.844
1	1.5015	-267.07	36.844
1	1.5349	-261	37.518
1	1.5682	-255.61	37.518
1	1.6016	-249.54	37.518
1	1.635	-243.47	37.518
1	1.6683	-238.75	37.518
1	1.7017	-232.68	38.192
1	1.7351	-227.29	38.192
1	1.7684	-221.1	39.343
1	1.8018	-216.5	40.215
1	1.8352	-209.76	40.889
1	1.8685	-203.28	40.755
1	1.9019	-198.01	42
1	1.9353	-193.78	42.306
1	1.9686	-188.85	42.913
1	2.002	-183.46	42.238
1	2.0354	-177.39	42.913
1	2.0687	-171.99	42.238
1	2.1021	-165.93	42.238
1	2.1355	-161.21	42.238
1	2.1688	-155.14	41.564
1	2.2022	-149.07	42.238
1	2.2356	-143.67	41.564
1	2.2689	-137.6	40.889
1	2.3023	-130.86	40.889
1	2.3357	-125.47	40.215
1	2.369	-119.4	40.889
1	2.4024	-114.68	40.215
1	2.4358	-107.93	40.889
1	2.4691	-102.88	41.227
1	2.5025	-97.404	40.941
1	2.5359	-91.75	41.564
1	2.5692	-85.682	41.564
1	2.6026	-80.287	41.564
1	2.636	-74.892	41.564
1	2.6693	-69.498	42.238
1	2.7027	-63.159	42.103
1	2.7361	-57.194	42.892
1	2.7694	-52.64	43.587
1	2.8028	-46.078	44.495
1	2.8362	-41.176	44.935
1	2.8695	-36.735	44.912
1	2.9029	-29.713	45.61
1	2.9363	-24.319	45.61
1	2.9696	-19.598	45.61
1	3.003	-14	45.648
1	3.0364	-8.2023	45.407
1	3.0697	-4.0889	45.61
1	3.1031	1.9799	44.261
1	3.1365	5.9325	44.863
1	3.1698	13.443	44.261
1	3.2032	18.622	43.749
1	3.2366	22.209	43.587
1	3.2699	26.93	43.587
1	3.3033	33.673	43.587
1	3.3367	38.393	43.587
1	3.37	43.788	43.587
1	3.4034	50.531	42.913
1	3.4368	55.251	42.913
1	3.4701	60.915	42.778
1	3.5035	65.366	42.238
1	3.5369	70.086	42.238
1	3.5702	75.325	41.668
1	3.6036	81.549	41.564
1	3.637	85.595	42.238
1	3.6703	90.99	41.564
1	3.7037	96.385	42.913
1	3.7371	101.91	43.991
1	3.7704	107.17	44.935
1	3.8038	111.89	44.261
1	3.8372	117.29	44.261
1	3.8705	122.68	45.61
1	3.9039	128.08	44.261
1	3.9373	132.8	44.261
1	3.9706	137.18	43.25
1	4.004	141.56	42.913
1	4.0374	148.21	42.166
1	4.0707	153.03	41.564
1	4.1041	157.07	40.889
1	4.1375	158.9	40.29
1	4.1708	166.78	38.483
1	4.2042	172.58	39.541
1	4.2376	177.64	40.552
1	4.2709	181.44	38.922
1	4.3043	186.94	39.66
1	4.3377	192.14	41.564
1	4.371	196.52	40.552
1	4.4044	200.5	41.024
1	4.4378	205.06	41.152
1	4.4711	211.69	43.587
1	4.5045	216.41	45.61
1	4.5379	221.34	47.7
1	4.5712	225.58	48.846
1	4.6046	231.76	50.29
1	4.638	235.97	51.004
1	4.6713	240.01	52.353
1	4.7047	245.41	53.027
1	4.7381	249.46	52.353
1	4.7714	254.18	53.027
1	4.8048	258.22	52.353
1	4.8382	261.59	53.027
1	4.8715	265.27	51.886
1	4.9049	271.03	52.353
1	4.9383	275.75	52.353
1	4.9716	280.47	51.004
1	5.005	284.52	51.004
1	5.0384	289.91	51.004
1	5.0717	293.96	49.656
1	5.1051	298.68	49.656
1	5.1385	303.4	49.656
1	5.1718	308.8	49.656
1	5.2052	314.19	49.656
1	5.2386	318.91	49.656
1	5.2719	323.63	49.656
1	5.3053	327.68	49.656
1	5.3387	333.61	49.925
1	5.372	337.12	51.004
1	5.4054	342.51	51.004
1	5.4388	347.23	51.679
1	5.4721	352.36	52.218
1	5.5055	357.35	53.702
1	5.5389	364.09	55.05
1	5.5722	369.48	56.399
1	5.6056	374.88	57.073
1	5.639	380	57.882
1	5.6723	385.67	57.073
1	5.7057	391.06	57.748
1	5.7391	395.38	57.613
1	5.7724	399.15	57.073
1	5.8058	403.87	57.748
1	5.8392	408.46	57.343
1	5.8725	411.97	57.748
1	5.9059	416.69	57.748
1	5.9393	421.41	57.748
1	5.9726	426.13	57.073
1	6.006	430.71	57.343
1	6.0394	435.57	56.399
1	6.0727	440.76	55.792
1	6.1061	446.36	55.05
1	6.1395	450.4	54.376
1	6.1728	456.74	54.915
1	6.2062	463.21	55.05
1	6.2396	467.93	55.05
1	6.2729	473.33	55.05
1	6.3063	478.39	54.713
1	6.3397	484.12	55.05
1	6.373	488.84	55.05
1	6.4064	493.89	54.713
1	6.4398	498.28	55.724
2	1.1011	-494.99	73.931
2	1.1345	-491.28	74.268
2	1.1678	-485.89	72.92
2	1.2012	-479.32	72.543
2	1.2346	-472.34	71.099
2	1.2679	-467.35	70.56
2	1.3013	-460.6	69.211
2	1.3347	-454.13	68.671
2	1.368	-447.47	67.62
2	1.4014	-441.72	66.514
2	1.4348	-435.79	66.244
2	1.4681	-429.58	65.165
2	1.5015	-423.51	65.165
2	1.5349	-417.78	64.153
2	1.5682	-413.26	64.76
2	1.6016	-406.99	63.479
2	1.635	-401.26	63.142
2	1.6683	-395.46	63.277
2	1.7017	-389.49	62.26
2	1.7351	-384.13	62.333
2	1.7684	-377.66	62.468
2	1.8018	-372.16	62.623
2	1.8352	-366.15	61.534
2	1.8685	-359.99	60.715
2	1.9019	-353.58	60.433
2	1.9353	-348.67	60.445
2	1.9686	-342.04	60.132
2	2.002	-337.2	60.445
2	2.0354	-331.54	60.31
2	2.0687	-325.69	58.681
2	2.1021	-321.02	58.422
2	2.1355	-315.56	57.95
2	2.1688	-309.09	56.71
2	2.2022	-303.76	56.264
2	2.2356	-298.77	55.724
2	2.2689	-292.07	54.606
2	2.3023	-286.99	54.168
2	2.3357	-281.23	52.353
2	2.369	-275.32	51.782
2	2.4024	-269.9	51.409
2	2.4358	-265.05	49.656
2	2.4691	-258.58	49.791
2	2.5025	-252.57	49.319
2	2.5359	-247.18	49.319
2	2.5692	-241.58	49.386
2	2.6026	-235.65	49.116
2	2.636	-230.66	48.981
2	2.6693	-224.25	48.644
2	2.7027	-219.2	48.981
2	2.7361	-213.8	48.981
2	2.7694	-208.41	48.307
2	2.8028	-202.07	48.846
2	2.8362	-195.6	48.981
2	2.8695	-189.86	49.319
2	2.9029	-184.13	49.656
2	2.9363	-177.73	49.993
2	2.9696	-171.99	49.656
2	3.003	-165.59	49.993
2	3.0364	-159.23	49.396
2	3.0697	-153.25	49.386
2	3.1031	-146.78	48.846
2	3.1365	-140.44	47.902
2	3.1698	-133.83	47.768
2	3.2032	-127.49	46.284
2	3.2366	-121.42	45.61
2	3.2699	-115.35	44.935
2	3.3033	-108.88	44.126
2	3.3367	-102.14	43.047
2	3.37	-96.471	42.238
2	3.4034	-89.323	41.024
2	3.4368	-83.321	41.227
2	3.4701	-78.264	40.889
2	3.5035	-71.521	40.889
2	3.5369	-65.722	41.699
2	3.5702	-59.383	40.889
2	3.6036	-53.989	40.889
2	3.637	-49.268	41.564
2	3.6703	-43.199	42.238
2	3.7037	-36.591	43.317
2	3.7371	-31.399	43.924
2	3.7704	-25.06	44.059
2	3.8038	-19.598	44.935
2	3.8372	-13.27	45.662
2	3.8705	-7.2138	47.156
2	3.9039	-1.0545	47.296
2	3.9373	4.0029	48.307
2	3.9706	9.9369	48.037
2	4.004	15.228	48.029
2	4.0374	20.524	47.296
2	4.0707	25.581	47.633
2	4.1041	30.371	47.121
2	4.1375	34.482	46.014
2	4.1708	40.416	44.935
2	4.2042	46.485	45.61
2	4.2376	50.412	43.389
2	4.2709	56.06	42.508
2	4.3043	58.623	42.238
2	4.3377	64.692	39.541
2	4.371	69.277	39.271
2	4.4044	74.806	38.192
2	4.4378	78.852	37.518
2	4.4711	82.898	36.844
2	4.5045	88.293	36.844
2	4.5379	93.013	36.169
2	4.5712	97.733	36.844
2	4.6046	102.05	37.383
2	4.638	106.5	36.169
2	4.6713	109.87	36.844
2	4.7047	114.59	36.844
2	4.7381	117.96	38.192
2	4.7714	123.36	38.192
2	4.8048	126.73	38.867
2	4.8382	130.78	38.867
2	4.8715	136.17	40.215
2	4.9049	141.29	41.699
2	4.9383	145.56	43.014
2	4.9716	151.68	43.587
2	5.005	156.06	44.598
2	5.0384	160.92	45.677
2	5.0717	165.84	46.284
2	5.1051	171.23	46.284
2	5.1385	175.28	46.284
2	5.1718	180.67	46.284
2	5.2052	186.2	46.554
2	5.2386	191.13	45.947
2	5.2719	196.18	45.61
2	5.3053	201.24	45.273
2	5.3387	206.3	44.261
2	5.372	211.36	43.25
2	5.4054	216.82	43.047
2	5.4388	221.13	42.238
2	5.4721	226.39	42.643
2	5.5055	231.92	42.238
2	5.5389	236.64	42.238
2	5.5722	241.36	42.238
2	5.6056	247.43	42.238
2	5.639	252.15	42.913
2	5.6723	257.21	43.25
2	5.7057	261.59	44.261
2	5.7391	264.68	43.234
2	5.7724	270.64	44.697
2	5.8058	274.74	43.924
2	5.8392	280.47	44.935
2	5.8725	283.85	46.284
2	5.9059	290.12	46.891
2	5.9393	293.29	47.633
2	5.9726	298.68	48.307
2	6.006	303.4	48.981
2	6.0394	310.14	48.981
2	6.0727	313.85	49.993
2	6.1061	318.91	51.004
2	6.1395	323.63	51.004
2	6.1728	328.35	51.679
2	6.2062	332.4	51.679
2	6.2396	337.12	51.679
2	6.2729	341.84	51.679
2	6.3063	345.21	51.679
2	6.3397	349.93	51.679
2	6.373	353.3	51.679
2	6.4064	358.02	51.004
2	6.4398	362.4	50.667
2	6.4731	366.79	49.656
2	6.5065	370.83	48.981
2	6.5399	375.89	48.644
2	6.5732	379.6	48.981
2	6.6066	385.67	48.981
2	6.64	390.39	48.981
2	6.6733	395.44	49.319
2	6.7067	399.83	50.33
2	6.7401	404.55	50.33
2	6.7734	409.27	51.004
2	6.8068	413.99	51.679
2	6.8402	419.38	52.353
2	6.8735	423.43	52.353
2	6.9069	428.15	52.353
2	6.9403	433.14	53.162
2	6.9736	437.86	53.567
2	7.007	442.31	54.376
2	7.0404	448.38	55.724
2	7.0737	452.43	55.724
2	7.1071	459.01	57.003
2	7.1405	463.89	57.073
2	7.1738	469.56	57.771
2	7.2072	474.68	57.073
2	7.2406	479.67	57.882
2	7.2739	484.12	57.073
2	7.3073	488.7	57.478
2	7.3407	492.88	57.073
2	7.374	496.93	57.073
3	1.9686	-498.36	-14.405
3	2.002	-492.97	-14.405
3	2.0354	-486.16	-14.202
3	2.0687	-481.51	-13.056
3	2.1021	-473.42	-13.056
3	2.1355	-468.69	-13.056
3	2.1688	-462.63	-13.056
3	2.2022	-455.88	-13.056
3	2.2356	-449.52	-13.002
3	2.2689	-443.75	-13.056
3	2.3023	-437	-13.056
3	2.3357	-430.26	-13.056
3	2.369	-424.19	-13.056
3	2.4024	-418.12	-13.056
3	2.4358	-411.38	-13.056
3	2.4691	-405.31	-13.056
3	2.5025	-398.57	-13.056
3	2.5359	-393.17	-13.056
3	2.5692	-387.43	-13.87
3	2.6026	-380.71	-13.488
3	2.636	-375.64	-13.056
3	2.6693	-368.87	-13.601
3	2.7027	-362.15	-13.73
3	2.7361	-356.96	-13.663
3	2.7694	-350.01	-14.405
3	2.8028	-343.94	-14.405
3	2.8362	-337.2	-14.405
3	2.8695	-330.73	-13.865
3	2.9029	-324.73	-14.067
3	2.9363	-317.98	-14.742
3	2.9696	-311.58	-14.405
3	3.003	-304.83	-14.405
3	3.0364	-299.1	-13.393
3	3.0697	-292.83	-12.786
3	3.1031	-286.63	-13.056
3	3.1365	-282.25	-13.393
3	3.1698	-275.17	-14.405
3	3.2032	-270.58	-14.674
3	3.2366	-264.71	-14.742
3	3.2699	-258.98	-15.753
3	3.3033	-253.25	-15.416
3	3.3367	-248.19	-15.753
3	3.37	-242.12	-17.102
3	3.4034	-236.03	-17.381
3	3.4368	-229.99	-17.102
3	3.4701	-224.59	-18.451
3	3.5035	-219.2	-19.125
3	3.5369	-213.13	-19.125
3	3.5702	-207.73	-19.799
3	3.6036	-202.34	-21.148
3	3.637	-196.94	-21.148
3	3.6703	-191.55	-21.148
3	3.7037	-186.16	-22.496
3	3.7371	-180.09	-22.496
3	3.7704	-174.69	-22.496
3	3.8038	-169.3	-22.496
3	3.8372	-163.23	-23.845
3	3.8705	-157.16	-23.845
3	3.9039	-151.76	-23.845
3	3.9373	-145.7	-23.845
3	3.9706	-139.63	-23.845
3	4.004	-134.57	-24.182
3	4.0374	-129.51	-23.845
3	4.0707	-124.12	-23.845
3	4.1041	-117.78	-24.654
3	4.1375	-118.77	-21.645
3	4.1708	-111.4	-24.148
3	4.2042	-100.18	-26.205
3	4.2376	-94.006	-27.984
3	4.2709	-88.401	-28.322
3	4.3043	-83.231	-28.338
3	4.3377	-78.357	-28.333
3	4.371	-71.79	-28.026
3	4.4044	-65.452	-28.565
3	4.4378	-60.192	-28.97
3	4.4711	-55.267	-30.077
3	4.5045	-49.268	-30.588
3	4.5379	-42.525	-31.263
3	4.5712	-37.805	-31.937
3	4.6046	-31.062	-33.285
3	4.638	-25.667	-33.285
3	4.6713	-20.273	-33.285
3	4.7047	-15.552	-33.96
3	4.7381	-9.4835	-34.634
3	4.7714	-5.4376	-34.634
3	4.8048	0.29412	-34.297
3	4.8382	5.3515	-34.634
3	4.8715	10.746	-33.96
3	4.9049	15.736	-34.095
3	4.9383	22.209	-33.96
3	4.9716	26.93	-33.285
3	5.005	32.051	-32.994
3	5.0384	38.274	-32.413
3	5.0717	43.788	-31.937
3	5.1051	48.865	-31.183
3	5.1385	54.577	-31.263
3	5.1718	59.971	-31.263
3	5.2052	66.04	-31.263
3	5.2386	70.76	-31.263
3	5.2719	77.099	-30.453
3	5.3053	80.875	-30.588
3	5.3387	87.499	-31.738
3	5.372	91.664	-30.588
3	5.4054	98.407	-30.588
3	5.4388	102.45	-30.588
3	5.4721	109.2	-30.588
3	5.5055	113.24	-31.263
3	5.5389	120.8	-31.532
3	5.5722	126.06	-31.937
3	5.6056	132.08	-31.821
3	5.639	136.84	-31.263
3	5.6723	144.26	-31.937
3	5.7057	149.66	-31.937
3	5.7391	154.91	-32.207
3	5.7724	160.44	-33.285
3	5.8058	165.84	-33.285
3	5.8392	171.23	-34.634
3	5.8725	176.31	-34.555
3	5.9059	180.67	-35.309
3	5.9393	186.74	-36.657
3	5.9726	191.46	-37.331
3	6.006	198.54	-36.32
3	6.0394	204.95	-36.657
3	6.0727	210.34	-37.331
3	6.1061	215.74	-36.657
3	6.1395	220.46	-36.657
3	6.1728	225.85	-37.331
3	6.2062	231.25	-37.331
3	6.2396	235.97	-36.657
3	6.2729	240.01	-36.657
3	6.3063	243.05	-36.32
3	6.3397	247.21	-36.694
3	6.373	251.26	-38.338
3	6.4064	257.13	-37.703
3	6.4398	261.59	-38.68
3	6.4731	266.72	-39.489
3	6.5065	272.04	-39.017
3	6.5399	277.91	-39.085
3	6.5732	282.83	-39.691
3	6.6066	288.57	-39.354
3	6.64	293.29	-40.703
3	6.6733	300.7	-41.377
3	6.7067	305.42	-40.703
3	6.7401	310.41	-41.512
3	6.7734	316.21	-41.377
3	6.8068	320.67	-40.755
3	6.8402	327.34	-41.04
3	6.8735	331.59	-40.298
3	6.9069	337.79	-40.029
3	6.9403	341.57	-40.568
3	6.9736	347.71	-40.275
3	7.007	352.51	-39.156
3	7.0404	359.37	-36.657
3	7.0737	364.76	-36.657
3	7.1071	370.83	-35.309
3	7.1405	375.96	-34.769
3	7.1738	382.61	-34.842
3	7.2072	387.69	-33.96
3	7.2406	393.76	-33.96
3	7.2739	398.82	-33.623
3	7.3073	403.87	-33.96
3	7.3407	409.27	-33.285
3	7.374	413.99	-33.96
3	7.4074	420.06	-33.96
3	7.4408	424.1	-33.96
3	7.4741	429.5	-33.96
3	7.5075	434.62	-34.095
3	7.5409	440.62	-34.297
3	7.5742	445.68	-33.96
3	7.6076	450.4	-33.96
3	7.641	454.45	-35.309
3	7.6743	462.03	-34.418
3	7.7077	468.61	-35.309
3	7.7411	473.33	-35.309
3	7.7744	479.74	-35.646
3	7.8078	483.71	-34.769
3	7.8412	489.51	-35.983
3	7.8745	494.23	-35.983
4	4.7714	-498.36	34.146
4	4.8048	-493.64	34.821
4	4.8382	-488.25	34.821
4	4.8715	-484.2	35.495
4	4.9049	-479.48	35.495
4	4.9383	-474.06	33.283
4	4.9716	-470.04	35.495
4	5.005	-466.67	35.495
4	5.0384	-461.28	34.821
4	5.0717	-458.58	34.146
4	5.1051	-452.51	34.146
4	5.1385	-448.46	34.146
4	5.1718	-444.42	34.146
4	5.2052	-439.7	32.798
4	5.2386	-434.98	32.798
4	5.2719	-429.58	32.798
4	5.3053	-424.93	32.326
4	5.3387	-420.14	31.449
4	5.372	-415.42	31.449
4	5.4054	-412.05	31.449
4	5.4388	-406.66	31.449
4	5.4721	-402.95	31.786
4	5.5055	-398.75	31.658
4	5.5389	-394.52	32.798
4	5.5722	-390.47	32.798
4	5.6056	-386.43	34.146
4	5.639	-382.79	34.956
4	5.6723	-378.34	35.495
4	5.7057	-374.29	36.844
4	5.7391	-370.24	37.518
4	5.7724	-365.52	38.192
4	5.8058	-360.8	39.541
4	5.8392	-356.76	40.889
4	5.8725	-352.71	42.238
4	5.9059	-348.67	43.587
4	5.9393	-343.27	44.935
4	5.9726	-339.23	46.284
4	6.006	-334.51	46.284
4	6.0394	-331.13	48.307
4	6.0727	-326.69	47.924
4	6.1061	-322.57	47.944
4	6.1395	-318.32	48.981
4	6.1728	-314.27	48.981
4	6.2062	-310.9	48.981
4	6.2396	-306.86	48.981
4	6.2729	-303.49	48.981
4	6.3063	-300.12	48.307
4	6.3397	-296.07	47.633
4	6.373	-293.03	47.296
4	6.4064	-289.19	47.363
4	6.4398	-285.28	47.633
4	6.4731	-282.25	47.296
4	6.5065	-277.86	46.958
4	6.5399	-275.17	47.633
4	6.5732	-270.78	46.621
4	6.6066	-267.07	47.633
4	6.64	-263.03	47.633
4	6.6733	-259.32	47.97
4	6.7067	-256.28	48.981
4	6.7401	-252.24	48.981
4	6.7734	-249.49	50.214
4	6.8068	-245.5	49.656
4	6.8402	-241.45	50.33
4	6.8735	-237.4	50.33
4	6.9069	-232.95	50.195
4	6.9403	-229.31	51.004
4	6.9736	-225.26	51.679
4	7.007	-220.73	52.12
4	7.0404	-216.5	53.027
4	7.0737	-212.45	53.027
4	7.1071	-209.08	53.702
4	7.1405	-204.7	52.69
4	7.1738	-200.85	53.432
4	7.2072	-196.1	52.484
4	7.2406	-192.22	53.027
4	7.2739	-188.85	53.027
4	7.3073	-183.46	53.027
4	7.3407	-179.41	52.353
4	7.374	-175.37	52.353
4	7.4074	-171.32	51.679
4	7.4408	-167.27	51.679
4	7.4741	-162.55	50.33
4	7.5075	-157.83	50.33
4	7.5409	-153.79	49.656
4	7.5742	-149.74	49.656
4	7.6076	-145.7	48.981
4	7.641	-141.61	48.148
4	7.6743	-136.42	48.377
4	7.7077	-131.54	48.981
4	7.7411	-127.69	49.588
4	7.7744	-123.44	49.656
4	7.8078	-118.72	51.679
4	7.8412	-114.68	53.027
4	7.8745	-110.51	51.877
4	7.9079	-105.91	54.376
4	7.9413	-100.52	55.724
4	7.9746	-95.796	57.073
4	8.008	-92.425	58.422
4	8.0414	-86.356	58.422
4	8.0747	-83.659	59.77
4	8.1081	-76.915	58.422
4	8.1415	-73.414	58.882
4	8.1748	-68.823	59.77
4	8.2082	-64.103	62.468
4	8.2416	-60.057	62.468
4	8.2749	-56.011	61.793
4	8.3083	-50.684	61.321
4	8.3417	-46.571	61.119
4	8.375	-42.525	59.77
4	8.4084	-37.131	59.77
4	8.4418	-33.085	59.77
4	8.4751	-28.364	59.77
4	8.5085	-24.319	59.77
4	8.5419	-18.924	58.422
4	8.5752	-15.485	58.894
4	8.6086	-9.8207	57.41
4	8.642	-3.4146	58.422
4	8.6753	1.3056	58.422
4	8.7087	6.0258	58.422
4	8.7421	11.42	58.422
4	8.7754	17.489	58.422
4	8.8088	20.795	56.991
4	8.8422	25.581	57.073
4	8.8755	29.834	56.036
4	8.9089	35.612	56.069
4	8.9423	41.09	56.399
4	8.9756	46.604	56.597
4	9.009	51.205	57.073
4	9.0424	56.008	57.218
4	9.0757	61.32	58.422
4	9.1091	66.445	58.287
4	9.1425	70.76	59.77
4	9.1758	77.504	59.77
4	9.2092	82.224	61.119
4	9.2426	86.944	62.468
4	9.2759	92.339	62.468
4	9.3093	95.036	61.793
4	9.3427	101.78	62.468
4	9.376	106.23	61.928
4	9.4094	111.22	62.468
4	9.4428	114.91	61.714
4	9.4761	119.99	60.445
4	9.5095	124.03	61.119
4	9.5429	130.1	59.77
4	9.5762	133.47	59.77
4	9.6096	139.54	58.422
4	9.643	143.59	58.422
4	9.6763	148.98	58.422
4	9.7097	154.58	57.68
4	9.7431	159.1	58.422
4	9.7764	164.49	58.422
4	9.8098	169.21	58.422
4	9.8432	174.6	59.77
4	9.8765	177.98	59.77
4	9.9099	182.97	58.961
4	9.9433	188.09	59.77
4	9.9766	194.16	61.119
4	10.01	197.53	61.119
4	10.043	201.88	61.001
4	10.077	208.32	62.468
4	10.11	211.42	61.928
4	10.143	217.22	63.412
4	10.177	222.48	63.816
4	10.21	227.88	63.816
4	10.244	232.6	65.165
4	10.277	236.31	64.828
4	10.31	240.97	65.799
4	10.344	246.24	65.269
4	10.377	249.86	65.3
4	10.41	255.15	63.024
4	10.444	260.92	63.142
4	10.477	265.54	62.485
4	10.511	270.5	60.528
4	10.544	277.8	62.379
4	10.577	280.95	61.912
4	10.611	286.54	59.77
4	10.644	290.12	60.133
4	10.677	295.65	59.825
4	10.711	302.1	59.841
4	10.744	305.42	61.119
4	10.777	309.68	59.459
4	10.811	315.75	59.407
4	10.844	321.68	60.938
4	10.878	326.79	60.847
4	10.911	333.75	63.142
4	10.944	337.52	63.007
4	10.978	343.05	63.547
4	11.011	346.89	64.153
4	11.044	352.63	64.491
4	11.078	356.67	65.165
4	11.111	362.07	64.491
4	11.144	366.79	65.165
4	11.178	372.18	65.165
4	11.211	378.25	66.514
4	11.245	383.64	66.514
4	11.278	389.04	67.188
4	11.311	391.74	67.188
4	11.345	396.73	65.3
4	11.378	404.35	65.284
4	11.411	410.62	66.514
4	11.445	413.99	67.188
4	11.478	420.41	65.994
4	11.512	424.1	66.514
4	11.545	428.98	65.061
4	11.578	434.22	65.839
4	11.612	439.75	65.57
4	11.645	443.79	65.275
4	11.678	449.05	65.839
4	11.712	453.1	65.165
4	11.745	460.71	63.58
4	11.778	465.91	63.142
4	11.812	470.63	64.491
4	11.845	478.83	63.661
4	11.879	483.84	63.434
4	11.912	491.26	64.873
4	11.945	495.58	65.839
5	6.3397	-495.33	62.131
5	6.373	-492.97	63.142
5	6.4064	-487.57	61.793
5	6.4398	-482.86	60.445
5	6.4731	-477.84	59.682
5	6.5065	-473.55	58.826
5	6.5399	-469.37	59.096
5	6.5732	-465.48	57.644
5	6.6066	-460.26	56.736
5	6.64	-455.88	55.724
5	6.6733	-451.16	55.05
5	6.7067	-446.4	54.746
5	6.7401	-441.72	53.702
5	6.7734	-438.35	53.702
5	6.8068	-432.96	53.702
5	6.8402	-428.91	53.702
5	6.8735	-424.86	53.702
5	6.9069	-420.14	53.702
5	6.9403	-416.77	53.702
5	6.9736	-410.03	53.027
5	7.007	-406.66	53.702
5	7.0404	-401.26	53.027
5	7.0737	-397.22	53.027
5	7.1071	-391.82	52.353
5	7.1405	-387.78	52.353
5	7.1738	-382.38	52.353
5	7.2072	-378.34	53.702
5	7.2406	-372.94	53.027
5	7.2739	-368.14	53.345
5	7.3073	-363.5	53.702
5	7.3407	-358.11	53.702
5	7.374	-354.74	54.376
5	7.4074	-349.66	53.781
5	7.4408	-345.29	54.376
5	7.4741	-340.57	53.702
5	7.5075	-336.53	53.702
5	7.5409	-331.81	53.702
5	7.5742	-327.01	53.345
5	7.6076	-321.36	52.69
5	7.641	-317.51	52.623
5	7.6743	-312.93	53.027
5	7.7077	-307.53	53.027
5	7.7411	-302.77	52.512
5	7.7744	-297.08	52.69
5	7.8078	-293.37	53.027
5	7.8412	-287.98	53.027
5	7.8745	-283.26	53.027
5	7.9079	-277.86	53.027
5	7.9413	-273.95	53.432
5	7.9746	-269.1	53.702
5	8.008	-264.38	53.702
5	8.0414	-258.98	53.702
5	8.0747	-254.26	53.702
5	8.1081	-248.87	53.702
5	8.1415	-243.47	54.376
5	8.1748	-238.75	54.376
5	8.2082	-232.68	55.05
5	8.2416	-227.29	55.05
5	8.2749	-221.89	56.399
5	8.3083	-217.17	56.399
5	8.3417	-211.78	57.073
5	8.375	-207.06	57.748
5	8.4084	-202.34	57.748
5	8.4418	-197.62	59.096
5	8.4751	-192.9	57.748
5	8.5085	-188.18	57.748
5	8.5419	-182.78	57.748
5	8.5752	-178.74	57.748
5	8.6086	-173.34	57.748
5	8.642	-169.3	57.748
5	8.6753	-163.23	57.748
5	8.7087	-158.46	57.517
5	8.7421	-153.66	57.395
5	8.7754	-148.39	56.399
5	8.8088	-144.35	56.399
5	8.8422	-138.95	56.399
5	8.8755	-133.56	56.399
5	8.9089	-128.84	57.073
5	8.9423	-123.17	56.938
5	8.9756	-119.4	57.073
5	9.009	-114.68	57.748
5	9.0424	-109.96	59.096
5	9.0757	-104.56	59.096
5	9.1091	-99.842	59.096
5	9.1425	-95.122	59.096
5	9.1758	-89.727	60.445
5	9.2092	-85.007	60.445
5	9.2426	-80.287	60.445
5	9.2759	-74.892	60.445
5	9.3093	-70.172	60.445
5	9.3427	-63.429	61.119
5	9.376	-58.372	62.131
5	9.4094	-53.394	62.15
5	9.4428	-48.634	62.309
5	9.4761	-42.997	62.4
5	9.5095	-38.142	62.131
5	9.5429	-33.085	63.142
5	9.5762	-28.574	62.956
5	9.6096	-22.97	61.793
5	9.643	-19.328	61.658
5	9.6763	-14.204	60.445
5	9.7097	-8.8092	59.77
5	9.7431	-4.4459	59.691
5	9.7764	0.63128	59.096
5	9.8098	5.4996	58.405
5	9.8432	11.42	57.748
5	9.8765	16.815	57.073
5	9.9099	22.479	57.208
5	9.9433	26.66	56.264
5	9.9766	32.324	55.724
5	10.01	37.044	55.724
5	10.043	43.653	55.455
5	10.077	47.968	54.781
5	10.11	53.228	55.724
5	10.143	57.948	55.05
5	10.177	63.343	55.05
5	10.21	67.389	55.05
5	10.244	72.109	55.05
5	10.277	77.234	54.915
5	10.31	81.549	55.05
5	10.344	87.618	55.05
5	10.377	91.529	56.803
5	10.41	97.059	57.748
5	10.444	101.78	57.748
5	10.477	107.85	59.096
5	10.511	111.96	58.624
5	10.544	117.29	60.445
5	10.577	122.57	60.426
5	10.611	127.4	61.119
5	10.644	132.66	60.849
5	10.677	138.19	60.445
5	10.711	142.24	60.445
5	10.744	147.63	60.445
5	10.777	151.68	60.445
5	10.811	156.4	60.445
5	10.844	160.44	60.445
5	10.878	165.16	60.445
5	10.911	169.88	60.445
5	10.944	175.28	61.119
5	10.978	182.02	61.119
5	11.011	185.4	61.119
5	11.044	191.46	61.793
5	11.078	195.51	62.468
5	11.111	200.9	62.468
5	11.144	205.64	62.616
5	11.178	211.56	64.086
5	11.211	215.74	64.491
5	11.245	220.46	64.491
5	11.278	225.18	64.491
5	11.311	228.69	64.895
5	11.345	233.27	65.165
5	11.378	237.32	65.165
5	11.411	242.71	65.165
5	11.445	246.08	65.839
5	11.478	250.8	66.514
5	11.512	256.2	67.188
5	11.545	261.59	67.188
5	11.578	267.65	67.779
5	11.612	273.06	68.537
5	11.645	277.78	68.537
5	11.678	283.17	68.537
5	11.712	287.89	68.537
5	11.745	293.29	68.537
5	11.778	297.2	68.806
5	11.812	301.38	68.537
5	11.845	306.1	67.862
5	11.879	309.47	67.188
5	11.912	315.54	67.188
5	11.945	319.05	66.244
5	11.979	323.63	66.514
5	12.012	328.35	65.839
5	12.045	334.42	65.165
5	12.079	339.14	65.839
5	12.112	344.53	65.839
5	12.145	348.58	65.165
5	12.179	354.65	65.839
5	12.212	360.72	67.188
5	12.246	365.1	65.502
5	12.279	370.43	67.323
5	12.312	377.57	69.211
5	12.346	382.97	69.211
5	12.379	387.02	69.211
5	12.412	392.41	70.56
5	12.446	397.13	69.211
5	12.479	405.22	71.908
5	12.513	407.92	71.908
5	12.546	413.04	71.67
5	12.579	417.83	72.163
5	12.613	426.8	75.28
5	12.646	431.79	74.066
5	12.679	438.06	75.916
5	12.713	444.33	77.303
5	12.746	450.4	78.651
5	12.779	454.45	79.326
5	12.813	461.87	79.326
5	12.846	466.92	78.989
5	12.88	470.63	80
5	12.913	477.04	78.989
5	12.946	482.14	80.332
5	12.98	487.25	79.22
5	13.013	492.21	81.349
5	13.046	496.8	80.944
6	7.0404	-499.71	-62.281
6	7.0737	-495.06	-61.135
6	7.1071	-490.27	-60.933
6	7.1405	-486.23	-60.258
6	7.1738	-481.37	-58.64
6	7.2072	-476.11	-57.561
6	7.2406	-471.39	-57.561
6	7.2739	-467.08	-54.999
6	7.3073	-462.63	-53.515
6	7.3407	-457.23	-52.841
6	7.374	-453.19	-51.492
6	7.4074	-449.14	-49.469
6	7.4408	-444.42	-47.446
6	7.4741	-439.7	-46.098
6	7.5075	-435.65	-45.423
6	7.5409	-431.92	-43.995
6	7.5742	-427.56	-43.4
6	7.6076	-423.18	-42.389
6	7.641	-418.8	-42.726
6	7.6743	-414.41	-41.715
6	7.7077	-409.35	-42.052
6	7.7411	-405.31	-42.052
6	7.7744	-400.05	-41.782
6	7.8078	-395.87	-42.052
6	7.8412	-391.82	-43.4
6	7.8745	-387.78	-43.4
6	7.9079	-382.04	-44.412
6	7.9413	-376.99	-44.749
6	7.9746	-373.98	-44.956
6	8.008	-369.84	-45.558
6	8.0414	-365.19	-45.086
6	8.0747	-361.14	-45.086
6	8.1081	-356.08	-44.749
6	8.1415	-353.39	-44.749
6	8.1748	-348.33	-43.737
6	8.2082	-343.94	-43.4
6	8.2416	-339.9	-42.726
6	8.2749	-335.18	-42.052
6	8.3083	-331.81	-40.703
6	8.3417	-327.1	-39.502
6	8.375	-323.72	-38.68
6	8.4084	-317.65	-36.657
6	8.4418	-314.95	-36.657
6	8.4751	-310.23	-35.309
6	8.5085	-306.59	-34.499
6	8.5419	-301.46	-33.96
6	8.5752	-297.76	-32.948
6	8.6086	-294.05	-32.611
6	8.642	-290	-32.611
6	8.6753	-285.28	-31.937
6	8.7087	-279.88	-31.937
6	8.7421	-275.17	-31.937
6	8.7754	-269.77	-32.611
6	8.8088	-266.4	-32.611
6	8.8422	-261	-33.96
6	8.8755	-257.63	-34.634
6	8.9089	-252.91	-35.309
6	8.9423	-248.19	-36.657
6	8.9756	-241.45	-38.006
6	9.009	-238.08	-38.006
6	9.0424	-233.02	-37.669
6	9.0757	-227.96	-37.331
6	9.1091	-222.57	-37.331
6	9.1425	-218.86	-37.669
6	9.1758	-212.45	-36.657
6	9.2092	-207.73	-37.331
6	9.2426	-203.69	-37.331
6	9.2759	-198.29	-36.657
6	9.3093	-193.57	-35.309
6	9.3427	-188.18	-35.309
6	9.376	-183.46	-34.634
6	9.4094	-178.74	-33.285
6	9.4428	-174.02	-32.611
6	9.4761	-168.62	-31.937
6	9.5095	-163.23	-31.937
6	9.5429	-157.83	-31.263
6	9.5762	-151.76	-31.263
6	9.6096	-147.04	-31.263
6	9.643	-143	-31.263
6	9.6763	-137	-30.791
6	9.7097	-131.54	-31.263
6	9.7431	-126.82	-31.263
6	9.7764	-121.42	-31.263
6	9.8098	-117.37	-31.937
6	9.8432	-111.31	-32.611
6	9.8765	-107.06	-33.404
6	9.9099	-101.19	-33.96
6	9.9433	-97.145	-35.309
6	9.9766	-90.402	-35.983
6	10.01	-87.03	-35.983
6	10.043	-81.636	-35.983
6	10.077	-77.59	-35.983
6	10.11	-72.869	-35.983
6	10.143	-67.475	-35.983
6	10.177	-62.755	-35.309
6	10.21	-57.36	-34.634
6	10.244	-53.314	-34.634
6	10.277	-47.92	-34.634
6	10.31	-43.199	-33.285
6	10.344	-38.816	-32.948
6	10.377	-33.759	-31.937
6	10.41	-28.958	-30.696
6	10.444	-23.371	-29.622
6	10.477	-18.25	-28.565
6	10.511	-14.878	-28.565
6	10.544	-8.6744	-26.812
6	10.577	-3.4146	-27.217
6	10.611	0.63128	-27.217
6	10.644	5.3515	-25.868
6	10.677	11.161	-26.491
6	10.711	15.466	-26.542
6	10.744	20.861	-25.868
6	10.777	23.828	-26.407
6	10.811	28.278	-25.868
6	10.844	33.673	-25.868
6	10.878	38.393	-25.868
6	10.911	43.113	-26.542
6	10.944	47.159	-27.891
6	10.978	51.88	-27.217
6	11.011	56.6	-27.891
6	11.044	61.994	-27.891
6	11.078	66.715	-27.891
6	11.111	70.76	-27.891
6	11.144	75.481	-27.217
6	11.178	80.201	-27.217
6	11.211	85.595	-27.217
6	11.245	89.304	-27.554
6	11.278	95.036	-27.217
6	11.311	99.082	-27.891
6	11.345	104.07	-28.026
6	11.378	109.2	-27.217
6	11.411	113.24	-27.217
6	11.445	118.64	-27.217
6	11.478	124.71	-27.217
6	11.512	128.75	-27.217
6	11.545	132.8	-27.217
6	11.578	137.52	-27.217
6	11.612	142.24	-27.891
6	11.645	147.63	-28.565
6	11.678	151.68	-28.565
6	11.712	156.4	-28.565
6	11.745	160.18	-29.375
6	11.778	165.16	-29.914
6	11.812	169.21	-29.914
6	11.845	174.6	-31.263
6	11.879	177.98	-32.611
6	11.912	182.7	-33.96
6	11.945	187.42	-34.634
6	11.979	192.14	-35.983
6	12.012	196.86	-36.657
6	12.045	201.63	-37.66
6	12.079	206.28	-37.896
6	12.112	211.69	-37.331
6	12.145	216.75	-37.669
6	12.179	221.47	-37.669
6	12.212	227.2	-37.331
6	12.246	231.92	-37.331
6	12.279	235.16	-37.601
6	12.312	240.55	-37.062
6	12.346	245.95	-37.601
6	12.379	249.46	-36.657
6	12.412	255.76	-35.705
6	12.446	259.52	-36.242
6	12.479	263.62	-34.634
6	12.513	270.36	-32.611
6	12.546	275.35	-33.151
6	12.579	280.47	-31.937
6	12.613	284.44	-31.829
6	12.646	289.91	-31.937
6	12.679	294.63	-31.937
6	12.713	300.03	-31.937
6	12.746	304.75	-32.611
6	12.779	308.98	-33.313
6	12.813	313.15	-32.726
6	12.846	318.24	-32.611
6	12.88	322.96	-33.285
6	12.913	327.27	-33.151
6	12.946	332.06	-34.297
6	12.98	336.28	-35.348
6	13.013	341.16	-35.983
6	13.046	345.88	-35.983
6	13.08	351.28	-36.657
6	13.113	356.67	-37.331
6	13.146	360.72	-37.331
6	13.18	366.23	-37.285
6	13.213	371.51	-36.657
6	13.247	375.55	-36.657
6	13.28	381.62	-37.331
6	13.313	385.26	-36.522
6	13.347	389.04	-35.983
6	13.38	393.22	-36.927
6	13.413	398.48	-36.657
6	13.447	403.2	-36.657
6	13.48	406.57	-36.657
6	13.514	411.97	-36.657
6	13.547	418.37	-35.646
6	13.58	423.43	-34.634
6	13.614	428.82	-34.634
6	13.647	432.87	-34.634
6	13.68	438.37	-34.79
6	13.714	442.98	-34.634
6	13.747	447.7	-34.634
6	13.78	451.08	-35.309
6	13.814	457.82	-35.983
6	13.847	462	-36.252
6	13.881	466.92	-36.32
6	13.914	472.65	-37.331
6	13.947	475.62	-38.545
6	13.981	481.15	-39.219
6	14.014	485.8	-40.366
6	14.047	491.54	-39.354
6	14.081	495.74	-40.068
7	7.3407	-497.02	49.656
7	7.374	-491.62	49.656
7	7.4074	-487.57	50.33
7	7.4408	-484.2	50.33
7	7.4741	-478.81	51.679
7	7.5075	-474.09	50.33
7	7.5409	-469.37	51.004
7	7.5742	-463.97	50.33
7	7.6076	-458.58	51.004
7	7.641	-453.73	50.06
7	7.6743	-448.46	49.656
7	7.7077	-442.4	49.656
7	7.7411	-437.68	49.656
7	7.7744	-432.28	49.656
7	7.8078	-428.24	49.656
7	7.8412	-423.51	48.981
7	7.8745	-420.14	49.656
7	7.9079	-415.42	49.656
7	7.9413	-410.7	50.33
7	7.9746	-405.98	49.656
7	8.008	-401.26	48.981
7	8.0414	-396.54	49.656
7	8.0747	-392.5	48.981
7	8.1081	-387.78	48.307
7	8.1415	-383.73	48.307
7	8.1748	-378.67	47.97
7	8.2082	-374.29	47.633
7	8.2416	-370.24	47.633
7	8.2749	-364.85	48.307
7	8.3083	-360.8	48.307
7	8.3417	-355.41	49.656
7	8.375	-351.36	48.981
7	8.4084	-346.64	49.656
7	8.4418	-341.92	49.656
7	8.4751	-336.53	49.656
7	8.5085	-331.81	49.656
7	8.5419	-327.76	50.33
7	8.5752	-322.37	51.004
7	8.6086	-317.65	51.679
7	8.642	-312.93	53.027
7	8.6753	-306.86	54.376
7	8.7087	-302.14	55.05
7	8.7421	-297.42	55.724
7	8.7754	-292.02	56.399
7	8.8088	-287.3	57.073
7	8.8422	-282.58	57.073
7	8.8755	-277.19	57.073
7	8.9089	-272.33	57.343
7	8.9423	-267.07	57.748
7	8.9756	-262.35	57.748
7	9.009	-256.96	57.748
7	9.0424	-250.22	57.748
7	9.0757	-244.82	57.748
7	9.1091	-239.43	57.073
7	9.1425	-233.36	57.073
7	9.1758	-227.96	55.724
7	9.2092	-221.89	55.724
7	9.2426	-217.85	57.073
7	9.2759	-213.8	57.073
7	9.3093	-208.41	57.748
7	9.3427	-202.34	58.422
7	9.376	-198.29	58.422
7	9.4094	-194.25	57.748
7	9.4428	-188.18	58.422
7	9.4761	-182.78	58.422
7	9.5095	-178.06	58.422
7	9.5429	-172.67	58.422
7	9.5762	-167.95	58.422
7	9.6096	-162.55	59.096
7	9.643	-156.49	59.096
7	9.6763	-152.44	59.77
7	9.7097	-147.04	59.096
7	9.7431	-141.65	59.096
7	9.7764	-137.6	59.096
7	9.8098	-133.02	58.017
7	9.8432	-127.49	57.748
7	9.8765	-124.12	57.073
7	9.9099	-117.37	55.724
7	9.9433	-113.33	55.05
7	9.9766	-107.93	54.376
7	10.01	-103.69	52.96
7	10.043	-97.145	52.353
7	10.077	-92.425	51.679
7	10.11	-86.356	51.004
7	10.143	-82.31	51.004
7	10.177	-76.915	51.004
7	10.21	-71.521	51.679
7	10.244	-66.801	51.679
7	10.277	-62.755	51.679
7	10.31	-58.709	51.679
7	10.344	-53.314	52.353
7	10.377	-48.594	51.679
7	10.41	-44.548	53.027
7	10.444	-39.828	52.353
7	10.477	-35.782	53.027
7	10.511	-31.062	52.353
7	10.544	-25.31	53.622
7	10.577	-20.947	54.376
7	10.611	-15.552	54.376
7	10.644	-11.507	54.376
7	10.677	-5.5725	55.455
7	10.711	-1.0545	56.736
7	10.744	2.6542	55.724
7	10.777	7.3745	56.399
7	10.811	11.42	55.724
7	10.844	16.141	55.724
7	10.878	19.512	55.724
7	10.911	24.232	55.724
7	10.944	28.278	55.724
7	10.978	34.347	55.724
7	11.011	38.056	55.387
7	11.044	43.653	54.106
7	11.078	48.508	54.376
7	11.111	53.625	54.138
7	11.144	58.778	53.131
7	11.178	64.017	54.376
7	11.211	68.872	53.971
7	11.245	72.783	54.376
7	11.278	78.852	55.724
7	11.311	83.573	55.724
7	11.345	88.293	57.073
7	11.378	92.183	56.503
7	11.411	96.385	56.399
7	11.445	101	56.918
7	11.478	106.34	57.708
7	11.512	111.22	57.073
7	11.545	116.28	58.085
7	11.578	121.33	59.096
7	11.612	128.02	59.442
7	11.645	132.8	59.77
7	11.678	136.98	59.501
7	11.712	142.91	60.445
7	11.745	147.63	60.445
7	11.778	152.35	59.77
7	11.812	157.07	59.096
7	11.845	162.47	59.096
7	11.879	166.85	58.759
7	11.912	170.9	57.41
7	11.945	175.28	57.748
7	11.979	180.67	57.073
7	12.012	184.72	57.073
7	12.045	190.12	56.399
7	12.079	194.84	55.724
7	12.112	199.56	55.05
7	12.145	204.32	54.892
7	12.179	209.23	54.654
7	12.212	213.72	55.724
7	12.246	219.45	55.387
7	12.279	224.1	55.859
7	12.312	228.55	56.399
7	12.346	233.88	57.545
7	12.379	238.67	57.073
7	12.412	243.39	57.748
7	12.446	248.11	57.748
7	12.479	255.52	58.422
7	12.513	257.21	57.41
7	12.546	262.6	57.41
7	12.579	268	56.736
7	12.613	275.08	58.422
7	12.646	279.13	59.77
7	12.679	284.52	61.119
7	12.713	290.59	62.468
7	12.746	295.31	61.119
7	12.779	300.89	61.82
7	12.813	305.42	62.468
7	12.846	310.14	63.142
7	12.88	314.4	62.306
7	12.913	319.92	64.153
7	12.946	324.98	64.491
7	12.98	329.83	64.76
7	13.013	334.42	64.491
7	13.046	340.53	64.332
7	13.08	345.88	64.491
7	13.113	350.6	63.816
7	13.146	356.67	64.491
7	13.18	361.39	65.165
7	13.213	366.79	66.514
7	13.247	372.86	68.537
7	13.28	378.25	69.885
7	13.313	383.64	71.234
7	13.347	387.82	72.852
7	13.38	393.08	72.582
7	13.413	398.48	75.28
7	13.447	402.52	75.28
7	13.48	408.26	76.291
7	13.514	410.62	76.628
7	13.547	418.03	77.977
7	13.58	423.43	79.326
7	13.614	429.5	79.326
7	13.647	434.32	79.844
7	13.68	439.61	80.674
7	13.714	443.66	80.674
7	13.747	449.05	82.023
7	13.78	451.75	81.349
7	13.814	458.03	81.037
7	13.847	463.89	81.349
7	13.881	467.26	81.349
7	13.914	471.98	81.349
7	13.947	475.35	81.349
7	13.981	480.75	81.349
7	14.014	486.14	81.349
7	14.047	490.86	82.023
7	14.081	495.58	82.023
8	8.4751	-495.67	53.027
8	8.5085	-492.3	53.027
8	8.5419	-487.57	52.353
8	8.5752	-483.53	52.353
8	8.6086	-479.36	52.444
8	8.642	-475.44	53.027
8	8.6753	-471.39	53.027
8	8.7087	-466.67	53.702
8	8.7421	-462.63	54.376
8	8.7754	-458.58	54.376
8	8.8088	-454.53	54.376
8	8.8422	-449.14	55.724
8	8.8755	-445.77	55.724
8	8.9089	-441.05	57.073
8	8.9423	-437	57.073
8	8.9756	-432.28	58.422
8	9.009	-427.56	58.422
8	9.0424	-423.51	59.096
8	9.0757	-418.8	59.77
8	9.1091	-413.4	59.77
8	9.1425	-409.35	59.77
8	9.1758	-403.29	59.77
8	9.2092	-399.24	59.77
8	9.2426	-394.52	59.77
8	9.2759	-389.43	58.678
8	9.3093	-385.75	58.422
8	9.3427	-380.36	58.422
8	9.376	-375.1	57.343
8	9.4094	-369.57	56.399
8	9.4428	-363.77	55.859
8	9.4761	-357.43	55.724
8	9.5095	-354.06	55.724
8	9.5429	-348.67	55.724
8	9.5762	-344	54.754
8	9.6096	-338.19	55.258
8	9.643	-333.49	55.387
8	9.6763	-328.44	55.05
8	9.7097	-323.72	57.073
8	9.7431	-318.32	57.073
8	9.7764	-312.93	58.422
8	9.8098	-308.23	57.877
8	9.8432	-303.49	58.422
8	9.8765	-298.09	59.77
8	9.9099	-291.69	58.759
8	9.9433	-286.75	60.921
8	9.9766	-283.75	61.56
8	10.01	-278.54	62.468
8	10.043	-273.14	62.468
8	10.077	-269.1	62.468
8	10.11	-265.05	62.468
8	10.143	-260.67	62.131
8	10.177	-255.32	63.064
8	10.21	-250.22	62.468
8	10.244	-244.82	62.468
8	10.277	-239.43	61.119
8	10.31	-234.71	61.119
8	10.344	-229.54	58.678
8	10.377	-224.97	58.021
8	10.41	-219.87	57.073
8	10.444	-214.48	56.399
8	10.477	-211.26	55.621
8	10.511	-205.04	55.724
8	10.544	-200.65	55.387
8	10.577	-195.6	56.399
8	10.611	-190.2	55.05
8	10.644	-186.29	55.32
8	10.677	-180.52	54.654
8	10.711	-176.08	54.978
8	10.744	-170.98	55.387
8	10.777	-165.25	57.073
8	10.811	-160.53	57.073
8	10.844	-155.14	58.422
8	10.878	-150.42	58.422
8	10.911	-145.7	59.77
8	10.944	-140.98	59.77
8	10.978	-136.12	59.366
8	11.011	-131.54	60.445
8	11.044	-126.14	61.119
8	11.078	-122.1	61.119
8	11.111	-115.35	61.119
8	11.144	-111.31	61.119
8	11.178	-106.58	61.119
8	11.211	-101.19	61.119
8	11.245	-96.808	59.433
8	11.278	-91.586	57.616
8	11.311	-87.112	57.139
8	11.345	-80.287	57.073
8	11.378	-76.708	55.361
8	11.411	-70.847	56.399
8	11.445	-66.463	54.039
8	11.478	-61.433	53.216
8	11.512	-56.969	53.742
8	11.545	-53.003	53.909
8	11.578	-48.594	55.05
8	11.612	-44.656	55.806
8	11.645	-39.828	55.724
8	11.678	-36.456	57.073
8	11.712	-31.601	57.478
8	11.745	-27.434	56.771
8	11.778	-23.172	57.815
8	11.812	-19.868	58.557
8	11.845	-15.156	59.334
8	11.879	-10.832	61.119
8	11.912	-7.6369	59.968
8	11.945	-3.1449	61.658
8	11.979	1.7255	63.6
8	12.012	6.0258	64.491
8	12.045	11.083	66.177
8	12.079	16.141	66.514
8	12.112	19.019	66.908
8	12.145	24.907	69.211
8	12.179	30.117	67.665
8	12.212	35.696	70.56
8	12.246	39.742	70.56
8	12.279	45.136	70.56
8	12.312	49.182	70.56
8	12.346	55.925	69.885
8	12.379	59.971	69.211
8	12.412	64.692	69.211
8	12.446	70.086	67.862
8	12.479	77.504	67.188
8	12.513	80.875	67.188
8	12.546	87.618	66.514
8	12.579	90.762	65.902
8	12.613	96.995	65.316
8	12.646	101.78	66.514
8	12.679	107.44	66.379
8	12.713	111.62	65.3
8	12.746	115.94	64.491
8	12.779	122	63.899
8	12.813	126.9	64.26
8	12.846	132.12	65.165
8	12.88	138.19	65.165
8	12.913	143.59	63.816
8	12.946	148.98	63.142
8	12.98	153.03	63.816
8	13.013	159.64	62.872
8	13.046	165.54	61.972
8	13.08	170.71	61.247
8	13.113	175.91	62.309
8	13.146	181.04	60.652
8	13.18	186.88	60.04
8	13.213	192.65	59.136
8	13.247	197.53	60.445
8	13.28	202.66	58.961
8	13.313	206.22	58.779
8	13.347	211.69	57.748
8	13.38	217.22	58.017
8	13.413	223.7	57.478
8	13.447	227.47	57.613
8	13.48	232.53	58.219
8	13.514	237.5	58.631
8	13.547	242.04	60.445
8	13.58	247.1	61.456
8	13.614	251.49	61.587
8	13.647	256.89	63.573
8	13.68	261.59	67.862
8	13.714	266.21	67.84
8	13.747	272.38	70.56
8	13.78	278.45	73.257
8	13.814	281.82	74.606
8	13.847	287.22	76.628
8	13.881	292.21	78.112
8	13.914	298.76	78.969
8	13.947	303.4	80
8	13.981	308.51	80.091
8	14.014	312.88	79.91
8	14.047	318.65	80.623
8	14.081	323.9	81.214
8	14.114	329.57	81.557
8	14.147	333.41	83.034
8	14.181	339.81	83.372
8	14.214	344.35	81.558
8	14.248	349.25	81.349
8	14.281	354.44	81.256
8	14.314	359.45	80.317
8	14.348	365.8	80.467
8	14.381	370.99	80.635
8	14.414	375.99	80.952
8	14.448	382.07	80.777
8	14.481	387.02	83.372
8	14.515	391.36	81.476
8	14.548	397.33	81.36
8	14.581	402.09	82.301
8	14.615	406.57	84.046
8	14.648	412.16	83.491
8	14.681	417	83.473
8	14.715	422.16	84.543
8	14.748	426.87	84.283
8	14.781	432.04	84.76
8	14.815	437.48	86.725
8	14.848	442.65	85.057
8	14.882	448.35	86.183
8	14.915	453.22	86.526
8	14.948	459.84	86.069
8	14.982	465.24	86.069
8	15.015	469.33	84.305
8	15.048	475.69	83.709
8	15.082	480.07	84.046
8	15.115	484.41	82.01
8	15.148	489.71	81.787
8	15.182	494.5	81.214
8	15.215	498.28	80
9	0.53387	-499.38	-26.88
9	0.56723	-495.67	-26.542
9	0.6006	-488.92	-27.217
9	0.63397	-483.53	-25.868
9	0.66733	-477.46	-26.542
9	0.7007	-471.39	-26.542
9	0.73407	-465.79	-27.031
9	0.76743	-459.25	-26.542
9	0.8008	-453.86	-26.542
9	0.83417	-447.12	-25.868
9	0.86753	-441.72	-25.868
9	0.9009	-434.98	-27.217
9	0.93427	-429.72	-27.486
9	0.96763	-422.84	-28.565
9	1.001	-418.12	-29.914
9	1.0344	-410.7	-31.937
9	1.0677	-405.31	-32.611
9	1.1011	-398.57	-33.96
9	1.1345	-391.82	-35.309
9	1.1678	-385.08	-35.983
9	1.2012	-377.66	-38.006
9	1.2346	-371.59	-39.354
9	1.2679	-364.85	-40.703
9	1.3013	-358.78	-42.052
9	1.3347	-353.12	-41.512
9	1.368	-347.32	-42.052
9	1.4014	-341.25	-42.052
9	1.4348	-335.18	-40.703
9	1.4681	-328.02	-40.651
9	1.5015	-321.69	-40.029
9	1.5349	-316.97	-39.354
9	1.5682	-310.23	-39.354
9	1.6016	-302.2	-37.804
9	1.635	-297.42	-38.006
9	1.6683	-290.75	-36.942
9	1.7017	-284.61	-36.657
9	1.7351	-277.86	-35.983
9	1.7684	-272.07	-36.221
9	1.8018	-266.4	-35.983
9	1.8352	-258.98	-35.309
9	1.8685	-253.59	-36.657
9	1.9019	-248.19	-36.657
9	1.9353	-242.12	-36.657
9	1.9686	-235.38	-36.657
9	2.002	-229.31	-37.331
9	2.0354	-222.57	-38.006
9	2.0687	-215.82	-38.006
9	2.1021	-209.96	-38.613
9	2.1355	-201.66	-40.029
9	2.1688	-195.6	-40.029
9	2.2022	-188.85	-40.029
9	2.2356	-183.46	-40.029
9	2.2689	-176.38	-40.366
9	2.3023	-171.25	-39.826
9	2.3357	-164.58	-39.354
9	2.369	-159.18	-39.354
9	2.4024	-151.76	-38.68
9	2.4358	-144.35	-39.354
9	2.4691	-139.63	-38.006
9	2.5025	-132.88	-38.006
9	2.5359	-126.14	-38.006
9	2.5692	-119.4	-36.657
9	2.6026	-112.65	-36.657
9	2.636	-106.58	-35.983
9	2.6693	-100.22	-35.804
9	2.7027	-93.358	-35.36
9	2.7361	-88.379	-35.309
9	2.7694	-82.984	-35.983
9	2.8028	-78.264	-35.983
9	2.8362	-72.195	-36.657
9	2.8695	-66.801	-35.983
9	2.9029	-60.057	-36.657
9	2.9363	-56.011	-36.657
9	2.9696	-49.268	-36.657
9	3.003	-43.874	-38.68
9	3.0364	-38.898	-38.498
9	3.0697	-32.815	-37.871
9	3.1031	-27.285	-38.141
9	3.1365	-22.97	-39.354
9	3.1698	-16.901	-39.354
9	3.2032	-12.248	-38.208
9	3.2366	-6.1119	-38.68
9	3.2699	-1.9497	-38.052
9	3.3033	1.9799	-38.006
9	3.3367	8.0488	-37.331
9	3.37	12.769	-37.331
9	3.4034	18.164	-37.331
9	3.4368	22.209	-35.983
9	3.4701	27.739	-35.713
9	3.5035	31.65	-35.983
9	3.5369	37.044	-35.983
9	3.5702	42.439	-35.309
9	3.6036	47.699	-37.062
9	3.637	51.205	-37.331
9	3.6703	55.791	-37.736
9	3.7037	59.971	-36.657
9	3.7371	64.017	-36.657
9	3.7704	68.063	-36.657
9	3.8038	72.783	-35.309
9	3.8372	76.829	-35.309
9	3.8705	81.549	-35.309
9	3.9039	86.944	-33.96
9	3.9373	91.664	-32.611
9	3.9706	96.385	-31.937
9	4.004	102.12	-31.6
9	4.0374	106.5	-30.588
9	4.0707	111.89	-30.588
9	4.1041	117.96	-31.263
9	4.1375	122.24	-32.118
9	4.1708	128.35	-31.397
9	4.2042	133.08	-31.859
9	4.2376	138.87	-31.263
9	4.2709	142.91	-32.611
9	4.3043	146.96	-32.611
9	4.3377	153.03	-33.285
9	4.371	156.84	-33.976
9	4.4044	163.14	-35.983
9	4.4378	167.19	-37.331
9	4.4711	173.26	-38.68
9	4.5045	177.3	-38.68
9	4.5379	182.23	-39.076
9	4.5712	188.77	-40.029
9	4.6046	194.16	-40.029
9	4.638	198.88	-40.029
9	4.6713	204.95	-38.68
9	4.7047	210.01	-38.343
9	4.7381	215.07	-38.68
9	4.7714	221.13	-37.331
9	4.8048	225.18	-36.657
9	4.8382	231.25	-35.983
9	4.8715	236.64	-35.983
9	4.9049	243.53	-35.638
9	4.9383	247.43	-34.634
9	4.9716	254.76	-33.425
9	5.005	259.57	-32.611
9	5.0384	266.99	-31.937
9	5.0717	272.38	-31.937
9	5.1051	277.78	-31.263
9	5.1385	283.17	-31.263
9	5.1718	289.24	-30.588
9	5.2052	293.96	-30.588
9	5.2386	298.01	-30.588
9	5.2719	303.4	-30.588
9	5.3053	308.12	-30.588
9	5.3387	313.51	-30.588
9	5.372	316.89	-30.588
9	5.4054	322.28	-30.588
9	5.4388	326.33	-30.588
9	5.4721	332.06	-30.925
9	5.5055	336.44	-31.263
9	5.5389	341.16	-30.588
9	5.5722	346.56	-30.588
9	5.6056	351.95	-30.588
9	5.639	356.67	-30.588
9	5.6723	361.73	-30.925
9	5.7057	366.79	-30.588
9	5.7391	371.17	-30.251
9	5.7724	374.88	-29.914
9	5.8058	379.26	-29.469
9	5.8392	384.29	-28.623
9	5.8725	388.36	-27.891
9	5.9059	393.76	-27.891
9	5.9393	397.81	-26.542
9	5.9726	403.2	-25.868
9	6.006	407.92	-25.868
9	6.0394	414.66	-24.519
9	6.0727	418.73	-25.084
9	6.1061	425.45	-25.194
9	6.1395	429.16	-24.182
9	6.1728	432.87	-25.194
9	6.2062	436.92	-24.519
9	6.2396	442.31	-25.194
9	6.2729	446.36	-26.542
9	6.3063	451.48	-26.003
9	6.3397	457.14	-25.868
9	6.373	460.19	-27.751
9	6.4064	465.24	-28.565
9	6.4398	469.96	-29.24
9	6.4731	475.71	-30.14
9	6.5065	480.75	-30.588
9	6.5399	486.14	-30.588
9	6.5732	490.89	-30.333
9	6.6066	496.32	-30.544
10	3.37	-498.7	-20.811
10	3.4034	-494.32	-20.474
10	3.4368	-489.94	-20.136
10	3.4701	-485.55	-20.474
10	3.5035	-480.5	-20.136
10	3.5369	-474.76	-20.474
10	3.5702	-469.37	-20.474
10	3.6036	-463.97	-19.125
10	3.637	-459.25	-19.125
10	3.6703	-453.45	-18.585
10	3.7037	-447.12	-17.776
10	3.7371	-442.4	-16.427
10	3.7704	-436.33	-15.079
10	3.8038	-431.7	-14.846
10	3.8372	-425.54	-15.079
10	3.8705	-420.82	-15.079
10	3.9039	-416.44	-14.067
10	3.9373	-411.38	-15.079
10	3.9706	-407.33	-15.079
10	4.004	-401.94	-15.079
10	4.0374	-396.54	-15.753
10	4.0707	-392.63	-16.158
10	4.1041	-386.43	-17.102
10	4.1375	-379.01	-17.102
10	4.1708	-374.96	-17.776
10	4.2042	-369.57	-19.125
10	4.2376	-364.63	-20.51
10	4.2709	-358.22	-21.759
10	4.3043	-353.93	-22.901
10	4.3377	-348.83	-22.972
10	4.371	-343.94	-24.519
10	4.4044	-339.09	-24.924
10	4.4378	-335.18	-25.194
10	4.4711	-331.47	-24.182
10	4.5045	-325.74	-23.845
10	4.5379	-321.69	-23.845
10	4.5712	-316.84	-24.25
10	4.6046	-311.3	-23.822
10	4.638	-306.52	-23.508
10	4.6713	-299.44	-24.519
10	4.7047	-294.72	-23.171
10	4.7381	-289.33	-23.171
10	4.7714	-283.53	-22.258
10	4.8048	-277.19	-21.822
10	4.8382	-272.47	-20.474
10	4.8715	-267.07	-20.474
10	4.9049	-261.68	-19.125
10	4.9383	-257.97	-18.788
10	4.9716	-252.91	-19.125
10	5.005	-248.87	-19.125
10	5.0384	-241.45	-19.125
10	5.0717	-236.73	-19.125
10	5.1051	-232.57	-19.171
10	5.1385	-226.61	-19.125
10	5.1718	-221	-19.264
10	5.2052	-214.75	-19.934
10	5.2386	-209.08	-21.822
10	5.2719	-203.55	-22.766
10	5.3053	-196.27	-24.519
10	5.3387	-190.88	-25.868
10	5.372	-185.48	-25.868
10	5.4054	-180.76	-27.217
10	5.4388	-175.77	-27.082
10	5.4721	-169.97	-27.217
10	5.5055	-164.91	-26.88
10	5.5389	-159.86	-27.217
10	5.5722	-155.47	-26.88
10	5.6056	-149.74	-26.542
10	5.639	-143.79	-27.018
10	5.6723	-139.67	-26.659
10	5.7057	-132.88	-26.542
10	5.7391	-126.7	-26.741
10	5.7724	-121.42	-25.868
10	5.8058	-116.06	-26.011
10	5.8392	-110.63	-24.519
10	5.8725	-105.44	-23.778
10	5.9059	-99.894	-22.237
10	5.9393	-94.785	-22.159
10	5.9726	-88.379	-21.822
10	6.006	-83.659	-21.822
10	6.0394	-77.252	-20.811
10	6.0727	-72.532	-22.159
10	6.1061	-67.812	-21.485
10	6.1395	-62.755	-21.148
10	6.1728	-56.011	-21.822
10	6.2062	-49.943	-21.822
10	6.2396	-44.683	-22.227
10	6.2729	-39.154	-22.496
10	6.3063	-34.433	-23.171
10	6.3397	-29.039	-24.519
10	6.373	-23.644	-24.519
10	6.4064	-17.845	-25.733
10	6.4398	-12.248	-26.745
10	6.4731	-4.0889	-28.565
10	6.5065	-0.043042	-28.565
10	6.5399	5.3515	-28.565
10	6.5732	10.072	-28.565
10	6.6066	14.522	-28.026
10	6.64	19.512	-29.24
10	6.6733	24.907	-28.565
10	6.7067	30.976	-28.565
10	6.7401	36.37	-29.24
10	6.7734	41.09	-29.914
10	6.8068	45.811	-29.24
10	6.8402	51.205	-29.24
10	6.8735	56.6	-28.565
10	6.9069	61.994	-27.217
10	6.9403	67.389	-26.542
10	6.9736	74.132	-25.868
10	7.007	77.504	-24.519
10	7.0404	84.247	-23.845
10	7.0737	88.293	-23.171
10	7.1071	95.036	-23.171
10	7.1405	100.16	-22.631
10	7.1738	105.02	-22.901
10	7.2072	110.95	-22.631
10	7.2406	115.94	-22.496
10	7.2739	120.36	-23.589
10	7.3073	127.4	-23.845
10	7.3407	134.15	-23.845
10	7.374	138.19	-25.194
10	7.4074	145.61	-24.519
10	7.4408	151.14	-26.273
10	7.4741	158.42	-27.217
10	7.5075	162.65	-28.1
10	7.5409	169.21	-27.891
10	7.5742	173.93	-27.217
10	7.6076	179.17	-27.256
10	7.641	184.05	-25.868
10	7.6743	189.78	-25.531
10	7.7077	194.5	-24.857
10	7.7411	198.88	-25.194
10	7.7744	203.6	-23.845
10	7.8078	207.65	-23.171
10	7.8412	214.39	-22.496
10	7.8745	218.44	-21.822
10	7.9079	225.85	-21.822
10	7.9413	230.17	-20.608
10	7.9746	236.64	-19.799
10	8.008	240.01	-19.125
10	8.0414	247.43	-17.102
10	8.0747	252.15	-16.427
10	8.1081	257.88	-16.765
10	8.1415	262.94	-15.753
10	8.1748	267.41	-15.451
10	8.2082	273.34	-15.934
10	8.2416	278.45	-16.427
10	8.2749	285.19	-17.102
10	8.3083	289.24	-17.102
10	8.3417	293.96	-17.102
10	8.375	300.7	-17.102
10	8.4084	306.61	-17.706
10	8.4418	311.49	-18.451
10	8.4751	317.56	-19.799
10	8.5085	322.28	-21.148
10	8.5419	327.32	-22.021
10	8.5752	332.73	-22.834
10	8.6086	339.14	-23.845
10	8.642	343.19	-23.845
10	8.6753	348.24	-24.182
10	8.7087	354.11	-24.484
10	8.7421	360.04	-25.194
10	8.7754	364.76	-25.194
10	8.8088	368.81	-25.194
10	8.8422	374.88	-26.542
10	8.8755	378.25	-26.542
10	8.9089	386	-27.554
10	8.9423	390.39	-27.891
10	8.9756	395.11	-27.891
10	9.009	400.37	-27.486
10	9.0424	406.57	-27.891
10	9.0757	411.97	-27.891
10	9.1091	418.71	-27.891
10	9.1425	422.31	-27.822
10	9.1758	428.01	-27.621
10	9.2092	432.87	-29.24
10	9.2426	437.59	-29.24
10	9.2759	442.98	-29.24
10	9.3093	447.28	-29.278
10	9.3427	452.43	-29.24
10	9.376	455.8	-29.914
10	9.4094	460.9	-30.159
10	9.4428	465.72	-30.326
10	9.4761	472.65	-31.937
10	9.5095	476.55	-32.508
10	9.5429	482.57	-33.317
10	9.5762	486.82	-34.634
10	9.6096	492.88	-34.634
10	9.643	497.92	-35.045
11	4.0707	-497.02	64.491
11	4.1041	-491.96	63.479
11	4.1375	-485.71	62.692
11	4.1708	-483.19	62.805
11	4.2042	-478.47	63.479
11	4.2376	-472.07	61.119
11	4.2709	-466.67	59.77
11	4.3043	-463.64	61.456
11	4.3377	-456.56	58.422
11	4.371	-451.84	57.748
11	4.4044	-446.44	56.399
11	4.4378	-441.38	55.387
11	4.4711	-435.65	53.027
11	4.5045	-430.93	53.027
11	4.5379	-426.21	53.027
11	4.5712	-421.15	52.016
11	4.6046	-414.75	51.679
11	4.638	-410.7	51.679
11	4.6713	-407.33	51.679
11	4.7047	-403.22	51.596
11	4.7381	-399.09	51.662
11	4.7714	-391.82	51.679
11	4.8048	-388.45	51.679
11	4.8382	-383.73	51.679
11	4.8715	-378.34	51.679
11	4.9049	-372.94	51.679
11	4.9383	-369.57	53.027
11	4.9716	-363.9	54.511
11	5.005	-357.43	54.376
11	5.0384	-354.42	54.971
[truncated: 9,188 more rows]
