# Supplementary material for: A universal function for capacity of bidirectional pedestrian streams: Filling the gaps in the literature
Source: PLoS One. 2018 Dec 19;13(12):e0208496. doi: 10.1371/journal.pone.0208496 (PMC6300270; doi:10.1371/journal.pone.0208496)
Supplement: S1 Data Set — Trajectories are divided into folders for the different experiments within the ZIP archive. Data relative to the own experiments are directly provided as a CSV file. Links are provided for data obtained from open database from third party researchers. (ZIP) [file pone.0208496.s001.zip › datasets/dataset_B/4_0_A.csv]

ped. #	time (s)	x (cm)	y (cm)
1	0	496.93	-18.451
1	0.033367	491.43	-17.932
1	0.066733	487.15	-17.439
1	0.1001	484.12	-17.776
1	0.13347	478.59	-16.832
1	0.16683	474.68	-17.776
1	0.2002	469.42	-17.372
1	0.23357	463.75	-18.181
1	0.26693	458.76	-18.316
1	0.3003	453.58	-17.749
1	0.33367	447.7	-19.125
1	0.36703	442.31	-19.125
1	0.4004	436.9	-18.938
1	0.43377	431.52	-19.799
1	0.46713	426.13	-19.799
1	0.5005	421.45	-19.64
1	0.53387	416.69	-20.474
1	0.56723	411.56	-19.664
1	0.6006	405.22	-20.474
1	0.63397	400.5	-20.474
1	0.66733	395.82	-19.64
1	0.7007	391.33	-19.664
1	0.73407	386.34	-20.474
1	0.76743	380.95	-20.474
1	0.8008	375.55	-19.125
1	0.83417	368.81	-19.799
1	0.86753	363.42	-19.125
1	0.9009	357.68	-18.788
1	0.93427	352.37	-18.502
1	0.96763	346.42	-18.046
1	1.001	340.49	-17.776
1	1.0344	334.42	-17.102
1	1.0677	329.23	-17.064
1	1.1011	324.3	-17.776
1	1.1345	319.42	-17.318
1	1.1678	314.34	-17.242
1	1.2012	309.27	-17.709
1	1.2346	304.21	-18.181
1	1.2679	298.27	-19.26
1	1.3013	292.61	-19.125
1	1.3347	287.17	-20.058
1	1.368	280.47	-20.474
1	1.4014	275.08	-21.822
1	1.4348	268.61	-21.957
1	1.4681	263.62	-23.171
1	1.5015	257.2	-23.9
1	1.5349	250.47	-24.182
1	1.5682	244.06	-24.519
1	1.6016	237.99	-24.519
1	1.635	233.27	-25.194
1	1.6683	227.94	-24.722
1	1.7017	222.48	-24.519
1	1.7351	217.09	-24.519
1	1.7684	212.37	-24.519
1	1.8018	206.97	-24.519
1	1.8352	201.17	-23.71
1	1.8685	195.64	-23.441
1	1.9019	189.44	-23.171
1	1.9353	183.37	-23.171
1	1.9686	176.63	-22.496
1	2.002	169.88	-21.822
1	2.0354	163.82	-21.148
1	2.0687	158.18	-20.751
1	2.1021	152.05	-20.218
1	2.1355	146.96	-20.474
1	2.1688	140.89	-20.474
1	2.2022	135.5	-20.474
1	2.2356	130.37	-20.339
1	2.2689	125.38	-20.474
1	2.3023	119.99	-20.474
1	2.3357	113.92	-21.148
1	2.369	108.52	-21.822
1	2.4024	103.13	-21.822
1	2.4358	96.385	-21.822
1	2.4691	90.316	-21.822
1	2.5025	84.247	-21.822
1	2.5359	77.9	-22.734
1	2.5692	72.338	-23.044
1	2.6026	66.04	-23.171
1	2.636	59.971	-23.171
1	2.6693	54.172	-23.306
1	2.7027	48.689	-22.937
1	2.7361	44.192	-23.036
1	2.7694	39.067	-21.822
1	2.8028	33.236	-21.544
1	2.8362	27.489	-20.786
1	2.8695	22.209	-20.474
1	2.9029	17.489	-20.474
1	2.9363	11.69	-19.26
1	2.9696	5.6887	-18.788
1	3.003	-0.64101	-18.183
1	3.0364	-7.0456	-17.154
1	3.0697	-12.181	-16.427
1	3.1031	-18.884	-15.595
1	3.1365	-24.993	-15.079
1	3.1698	-31.062	-15.079
1	3.2032	-36.224	-15.172
1	3.2366	-41.176	-15.079
1	3.2699	-45.222	-15.079
1	3.3033	-51.966	-15.079
1	3.3367	-57.36	-15.079
1	3.37	-62.08	-15.079
1	3.4034	-67.475	-15.753
1	3.4368	-73.544	-16.427
1	3.4701	-78.938	-17.102
1	3.5035	-84.286	-17.66
1	3.5369	-89.727	-17.776
1	3.5702	-95.122	-17.776
1	3.6036	-101.53	-18.788
1	3.637	-107.26	-17.102
1	3.6703	-113.07	-17.483
1	3.7037	-118.61	-17.695
1	3.7371	-124.31	-17.687
1	3.7704	-128.84	-20.474
1	3.8038	-135.58	-20.474
1	3.8372	-139.76	-19.964
1	3.8705	-145.02	-19.799
1	3.9039	-150.42	-19.799
1	3.9373	-155.14	-19.125
1	3.9706	-160.53	-19.125
1	4.004	-165.93	-19.125
1	4.0374	-171.32	-17.776
1	4.0707	-177.39	-17.776
1	4.1041	-182.51	-17.911
1	4.1375	-188.18	-16.427
1	4.1708	-194.25	-15.079
1	4.2042	-199.64	-15.079
1	4.2376	-205.71	-14.405
1	4.2709	-211.78	-13.73
1	4.3043	-216.5	-13.73
1	4.3377	-221.89	-13.73
1	4.371	-227.29	-13.73
1	4.4044	-232.68	-13.73
1	4.4378	-237.84	-14.801
1	4.4711	-242.8	-15.079
1	4.5045	-248.19	-15.079
1	4.5379	-253.59	-15.079
1	4.5712	-258.98	-15.079
1	4.6046	-264.38	-15.079
1	4.638	-269.64	-15.662
1	4.6713	-275.17	-16.427
1	4.7047	-280.56	-16.427
1	4.7381	-285.82	-16.753
1	4.7714	-292.02	-17.776
1	4.8048	-296.55	-16.309
1	4.8382	-300.12	-16.427
1	4.8715	-304.83	-16.427
1	4.9049	-311.24	-16.09
1	4.9383	-316.85	-15.662
1	4.9716	-321.89	-15.146
1	5.005	-325.74	-15.079
1	5.0384	-330.46	-13.73
1	5.0717	-336.53	-13.73
1	5.1051	-341.25	-13.73
1	5.1385	-345.97	-13.73
1	5.1718	-350.69	-12.382
1	5.2052	-356.08	-11.707
1	5.2386	-362.83	-11.033
1	5.2719	-366.87	-11.033
1	5.3053	-372.71	-9.5028
1	5.3387	-377.66	-9.6844
1	5.372	-383.06	-9.6844
1	5.4054	-388.72	-8.97
1	5.4388	-393.85	-9.01
1	5.4721	-399.24	-9.6844
1	5.5055	-403.96	-9.01
1	5.5389	-409.15	-8.8642
1	5.5722	-414.48	-9.5495
1	5.6056	-418.8	-9.01
1	5.639	-424.46	-9.8192
1	5.6723	-428.91	-11.033
1	5.7057	-435.13	-10.462
1	5.7391	-439.7	-11.707
1	5.7724	-445.23	-11.977
1	5.8058	-451.16	-13.73
1	5.8392	-457.3	-13.528
1	5.8725	-462.63	-14.405
1	5.9059	-468.02	-14.405
1	5.9393	-473.42	-15.079
1	5.9726	-477.86	-13.348
1	6.006	-485.05	-13.463
1	6.0394	-489.6	-13.73
1	6.0727	-494.32	-13.73
1	6.1061	-499.71	-13.73
2	0.033367	498.95	40.215
2	0.066733	493.56	38.867
2	0.1001	488.84	38.867
2	0.13347	484.79	38.192
2	0.16683	478.72	37.518
2	0.2002	473.33	36.844
2	0.23357	468.61	36.169
2	0.26693	463.89	36.169
2	0.3003	458.49	35.495
2	0.33367	453.1	35.495
2	0.36703	447.03	35.495
2	0.4004	440.96	35.495
2	0.43377	435.57	35.495
2	0.46713	430.17	35.495
2	0.5005	425.15	35.239
2	0.53387	418.71	35.495
2	0.56723	413.24	36.526
2	0.6006	408.12	36.776
2	0.63397	402.8	37.383
2	0.66733	397.4	38.327
2	0.7007	392.41	38.192
2	0.73407	386.34	38.192
2	0.76743	380.95	38.192
2	0.8008	375.55	38.192
2	0.83417	369.04	39.359
2	0.86753	363.42	39.541
2	0.9009	357.35	39.541
2	0.93427	351.28	39.541
2	0.96763	345.21	39.541
2	1.001	339.14	39.541
2	1.0344	332.4	39.541
2	1.0677	327.68	38.867
2	1.1011	322.28	39.541
2	1.1345	316.39	39.96
2	1.1678	310.82	39.541
2	1.2012	304.75	40.889
2	1.2346	298.68	40.889
2	1.2679	292.61	40.889
2	1.3013	286.54	40.889
2	1.3347	280.47	42.238
2	1.368	274.4	42.238
2	1.4014	268.26	43.198
2	1.4348	262.27	43.587
2	1.4681	256.2	44.261
2	1.5015	250.8	44.935
2	1.5349	244.74	44.935
2	1.5682	239.34	44.935
2	1.6016	233.27	44.935
2	1.635	228.19	45.53
2	1.6683	222.17	45.402
2	1.7017	216.41	45.61
2	1.7351	209.67	44.935
2	1.7684	204.28	44.935
2	1.8018	197.53	44.935
2	1.8352	192.14	44.935
2	1.8685	186.07	43.587
2	1.9019	180	43.587
2	1.9353	174.6	43.587
2	1.9686	168.54	43.587
2	2.002	162.47	43.587
2	2.0354	156.4	43.587
2	2.0687	150.33	43.587
2	2.1021	144.94	43.587
2	2.1355	139.07	43.032
2	2.1688	132.8	43.587
2	2.2022	126.73	43.587
2	2.2356	119.99	43.587
2	2.2689	114.59	44.935
2	2.3023	109.2	44.935
2	2.3357	102.45	45.61
2	2.369	96.385	46.284
2	2.4024	90.99	46.284
2	2.4358	84.921	46.284
2	2.4691	78.852	46.284
2	2.5025	73.93	46.352
2	2.5359	67.389	46.284
2	2.5692	62.669	46.284
2	2.6026	55.925	45.61
2	2.636	50.531	45.61
2	2.6693	44.462	44.935
2	2.7027	38.827	44.642
2	2.7361	32.999	44.935
2	2.7694	26.93	43.587
2	2.8028	21.535	43.587
2	2.8362	17.489	42.913
2	2.8695	10.746	42.913
2	2.9029	6.363	41.901
2	2.9363	-0.043042	42.913
2	2.9696	-4.0889	42.238
2	3.003	-10.158	42.913
2	3.0364	-14.878	42.913
2	3.0697	-20.376	43.068
2	3.1031	-26.342	43.587
2	3.1365	-32.276	43.856
2	3.1698	-37.805	44.261
2	3.2032	-43.199	44.935
2	3.2366	-48.594	46.284
2	3.2699	-53.989	46.284
2	3.3033	-59.383	46.958
2	3.3367	-64.103	47.633
2	3.37	-69.498	47.633
2	3.4034	-74.892	47.633
2	3.4368	-79.613	47.633
2	3.4701	-85.007	47.633
2	3.5035	-90.402	47.633
2	3.5369	-94.717	46.419
2	3.5702	-99.842	46.284
2	3.6036	-105.24	46.284
2	3.637	-110.38	45.716
2	3.6703	-115.69	45.088
2	3.7037	-120.15	44.97
2	3.7371	-126.14	44.261
2	3.7704	-130.52	43.25
2	3.8038	-135.58	42.913
2	3.8372	-140.3	42.913
2	3.8705	-146.24	43.317
2	3.9039	-151.76	42.913
2	3.9373	-157.16	42.913
2	3.9706	-161.88	42.238
2	4.004	-167.27	42.238
2	4.0374	-173.34	42.238
2	4.0707	-178.06	42.238
2	4.1041	-182.78	43.587
2	4.1375	-188.18	43.587
2	4.1708	-193.57	44.261
2	4.2042	-198.14	43.691
2	4.2376	-203.01	44.935
2	4.2709	-209.76	44.935
2	4.3043	-214.48	44.935
2	4.3377	-220.15	44.697
2	4.371	-225.26	44.935
2	4.4044	-229.85	45.205
2	4.4378	-235.38	45.61
2	4.4711	-240.64	45.205
2	4.5045	-246.84	44.935
2	4.5379	-252.24	44.935
2	4.5712	-257.76	44.235
2	4.6046	-263.03	43.587
2	4.638	-267.75	43.587
2	4.6713	-273.94	42.714
2	4.7047	-278.54	43.587
2	4.7381	-283.93	43.587
2	4.7714	-289.33	43.587
2	4.8048	-294.72	43.587
2	4.8382	-300.12	44.261
2	4.8715	-305.17	43.924
2	4.9049	-310.9	44.935
2	4.9383	-316.3	44.935
2	4.9716	-321.62	45.221
2	5.005	-326.41	46.284
2	5.0384	-332.48	46.958
2	5.0717	-337.88	47.633
2	5.1051	-343.27	47.633
2	5.1385	-348.67	48.307
2	5.1718	-354.74	48.307
2	5.2052	-360.13	48.981
2	5.2386	-365.52	48.981
2	5.2719	-370.24	48.981
2	5.3053	-376.31	48.981
2	5.3387	-381.03	48.981
2	5.372	-387.1	48.981
2	5.4054	-392.5	48.981
2	5.4388	-397.62	48.172
2	5.4721	-403.96	47.633
2	5.5055	-408.01	47.633
2	5.5389	-414.75	47.633
2	5.5722	-419.47	47.633
2	5.6056	-424.86	47.633
2	5.639	-430.93	47.633
2	5.6723	-437	47.633
2	5.7057	-442.4	48.307
2	5.7391	-447.79	48.307
2	5.7724	-452.51	47.633
2	5.8058	-457.9	47.633
2	5.8392	-463.97	48.307
2	5.8725	-470.45	48.846
2	5.9059	-473.61	50.449
2	5.9393	-479.48	50.33
2	5.9726	-485.55	50.33
2	6.006	-490.95	50.33
2	6.0394	-497.02	51.004
3	0.2002	498.28	95.509
3	0.23357	493.32	95.113
3	0.26693	488.16	94.835
3	0.3003	482.1	95.509
3	0.33367	478.05	95.509
3	0.36703	471.31	96.858
3	0.4004	465.91	97.532
3	0.43377	460.85	99.892
3	0.46713	456.34	100.63
3	0.5005	451.75	100.9
3	0.53387	447.03	102.25
3	0.56723	444.33	102.25
3	0.6006	439.3	103.39
3	0.63397	435.57	102.25
3	0.66733	431.76	102.42
3	0.7007	426.53	102.79
3	0.73407	420.89	102.21
3	0.76743	414.12	101.17
3	0.8008	409.94	100.9
3	0.83417	403.87	99.555
3	0.86753	399.69	99.151
3	0.9009	393.49	98.072
3	0.93427	387.69	96.184
3	0.96763	382.3	94.161
3	1.001	376.38	93.383
3	1.0344	370.7	92.407
3	1.0677	366.79	90.789
3	1.1011	361.73	91.801
3	1.1345	357.35	90.789
3	1.1678	353.44	91.789
3	1.2012	349.1	92.708
3	1.2346	343.02	92.006
3	1.2679	338.8	92.475
3	1.3013	333.75	92.812
3	1.3347	327.82	93.138
3	1.368	320.93	92.812
3	1.4014	314.19	92.138
3	1.4348	308.12	92.812
3	1.4681	302.59	93.891
3	1.5015	297.33	95.509
3	1.5349	290.59	94.835
3	1.5682	285.87	95.509
3	1.6016	279.8	96.184
3	1.635	277.44	96.521
3	1.6683	271.71	97.532
3	1.7017	268.5	97.168
3	1.7351	261.59	97.532
3	1.7684	256.87	96.858
3	1.8018	252.15	96.858
3	1.8352	246.08	96.858
3	1.8685	240.69	94.835
3	1.9019	234.49	95.105
3	1.9353	228.55	93.486
3	1.9686	222.48	92.138
3	2.002	216.41	91.463
3	2.0354	210.75	91.329
3	2.0687	204.95	90.789
3	2.1021	198.88	88.092
3	2.1355	193.49	88.092
3	2.1688	188.77	88.092
3	2.2022	184.05	88.092
3	2.2356	178.65	88.092
3	2.2689	173.26	88.092
3	2.3023	169.08	89.71
3	2.3357	163.4	90.841
3	2.369	157.93	91.044
3	2.4024	151.68	89.441
3	2.4358	145.61	89.441
3	2.4691	139.45	90.557
3	2.5025	133.2	91.329
3	2.5359	127.4	92.138
3	2.5692	121.33	92.138
3	2.6026	115.27	94.161
3	2.636	109.2	94.835
3	2.6693	103.74	95.981
3	2.7027	99.756	96.184
3	2.7361	93.687	96.184
3	2.7694	88.293	96.184
3	2.8028	84.247	96.184
3	2.8362	78.178	96.858
3	2.8695	73.458	96.184
3	2.9029	66.715	95.509
3	2.9363	60.781	94.43
3	2.9696	56.06	94.565
3	3.003	49.292	92.794
3	3.0364	43.113	90.789
3	3.0697	37.179	91.194
3	3.1031	31.65	88.092
3	3.1365	25.609	88.166
3	3.1698	21.278	88.774
3	3.2032	17.286	88.184
3	3.2366	10.072	86.743
3	3.2699	7.3745	86.069
3	3.3033	1.9799	86.743
3	3.3367	-2.6054	89.171
3	3.37	-8.1349	88.766
3	3.4034	-14.712	89.42
3	3.4368	-18.924	90.789
3	3.4701	-23.644	89.441
3	3.5035	-30.647	91.515
3	3.5369	-36.944	91.673
3	3.5702	-41.851	92.138
3	3.6036	-47.245	93.486
3	3.637	-58.089	95.856
3	3.6703	-64.091	97.24
3	3.7037	-63.429	97.532
3	3.7371	-67.256	98.917
3	3.7704	-72.869	98.881
3	3.8038	-78.264	100.23
3	3.8372	-83.659	100.23
3	3.8705	-87.165	100.5
3	3.9039	-93.099	100.23
3	3.9373	-97.819	98.881
3	3.9706	-102.54	98.881
3	4.004	-107.26	99.555
3	4.0374	-111.98	98.881
3	4.0707	-117.37	99.555
3	4.1041	-123.44	96.184
3	4.1375	-128.3	95.779
3	4.1708	-132.88	94.161
3	4.2042	-139.63	92.812
3	4.2376	-145.1	92.127
3	4.2709	-150.42	89.441
3	4.3043	-155.81	89.441
3	4.3377	-161.21	89.441
3	4.371	-164.91	91.126
3	4.4044	-169.97	90.115
3	4.4378	-176.04	89.441
3	4.4711	-181.44	89.441
3	4.5045	-186.83	90.115
3	4.5379	-192.22	90.789
3	4.5712	-197.75	91.194
3	4.6046	-203.69	90.789
3	4.638	-209.76	90.789
3	4.6713	-215.15	92.138
3	4.7047	-221.22	92.138
3	4.7381	-226.61	93.486
3	4.7714	-232.68	94.161
3	4.8048	-237.4	94.835
3	4.8382	-243.97	95.904
3	4.8715	-249.2	95.847
3	4.9049	-254.6	95.847
3	4.9383	-258.98	94.835
3	4.9716	-264.71	95.847
3	5.005	-270.11	95.847
3	5.0384	-275.24	95.12
3	5.0717	-279.21	94.835
3	5.1051	-286.79	93.471
3	5.1385	-292.02	92.812
3	5.1718	-298.09	91.463
3	5.2052	-302.81	89.441
3	5.2386	-307.87	90.452
3	5.2719	-312.93	89.441
3	5.3053	-318.72	88.831
3	5.3387	-323.98	88.818
3	5.372	-328.95	89.425
3	5.4054	-332.14	89.103
3	5.4388	-340.57	89.441
3	5.4721	-346.02	89.181
3	5.5055	-350.8	89.145
3	5.5389	-356.42	89.778
3	5.5722	-362.83	89.441
3	5.6056	-368.56	89.778
3	5.639	-373.28	90.452
3	5.6723	-379.34	91.875
3	5.7057	-385.29	92.449
3	5.7391	-390.47	92.138
3	5.7724	-397.22	93.486
3	5.8058	-402.61	94.835
3	5.8392	-408.01	94.835
3	5.8725	-414.34	96.723
3	5.9059	-420.14	96.184
3	5.9393	-425.54	96.858
3	5.9726	-430.93	96.858
3	6.006	-436.33	97.532
3	6.0394	-441.05	96.858
3	6.0727	-446.44	96.858
3	6.1061	-451.84	96.858
3	6.1395	-456.56	96.184
3	6.1728	-462.63	94.835
3	6.2062	-468.02	94.161
3	6.2396	-474.09	92.812
3	6.2729	-479.48	92.138
3	6.3063	-485.55	91.463
3	6.3397	-490.95	90.789
3	6.373	-496.26	90.382
4	0.76743	498.95	32.798
4	0.8008	492.75	32.528
4	0.83417	486.82	33.472
4	0.86753	481.42	34.821
4	0.9009	475.35	34.821
4	0.93427	469.96	35.495
4	0.96763	464.56	36.169
4	1.001	459.17	36.169
4	1.0344	455.12	36.169
4	1.0677	450.4	36.844
4	1.1011	445.01	36.169
4	1.1345	439.61	35.495
4	1.1678	433.54	36.169
4	1.2012	429.5	36.169
4	1.2346	424.78	35.495
4	1.2679	418.71	35.495
4	1.3013	412.64	34.146
4	1.3347	405.9	34.146
4	1.368	401.18	33.472
4	1.4014	396.46	32.798
4	1.4348	391.74	32.123
4	1.4681	386	32.461
4	1.5015	381.28	32.461
4	1.5349	376.74	32.163
4	1.5682	372.18	32.123
4	1.6016	367.42	31.965
4	1.635	361.39	32.123
4	1.6683	355.12	32.917
4	1.7017	349.73	32.917
4	1.7351	345.21	32.798
4	1.7684	340.18	32.946
4	1.8018	334.42	32.798
4	1.8352	328.35	32.798
4	1.8685	323.7	33.944
4	1.9019	316.89	33.472
4	1.9353	311.49	34.146
4	1.9686	307.45	34.146
4	2.002	302.05	34.821
4	2.0354	296.66	34.821
4	2.0687	291.94	34.821
4	2.1021	287.22	34.821
4	2.1355	281.82	34.821
4	2.1688	277.1	34.821
4	2.2022	271.71	34.821
4	2.2356	266.31	34.821
4	2.2689	260.24	34.821
4	2.3023	254.85	34.146
4	2.3357	248.78	34.146
4	2.369	243.78	33.036
4	2.4024	236.64	32.798
4	2.4358	231.25	32.123
4	2.4691	225.18	32.123
4	2.5025	219.79	31.449
4	2.5359	213.72	30.775
4	2.5692	208.32	30.775
4	2.6026	202.93	31.449
4	2.636	196.86	31.449
4	2.6693	190.79	31.449
4	2.7027	185.4	31.449
4	2.7361	179.33	31.449
4	2.7694	173.93	31.449
4	2.8028	167.12	31.247
4	2.8362	161.79	32.123
4	2.8695	155.05	32.123
4	2.9029	150.33	32.798
4	2.9363	144.94	33.472
4	2.9696	139.54	33.472
4	3.003	134.15	33.472
4	3.0364	128.75	33.472
4	3.0697	123.57	33.835
4	3.1031	117.96	33.472
4	3.1365	113.24	33.472
4	3.1698	107.85	33.472
4	3.2032	103.13	33.472
4	3.2366	96.385	32.798
4	3.2699	90.99	32.123
4	3.3033	84.247	32.123
4	3.3367	78.697	32.227
4	3.37	72.109	32.123
4	3.4034	66.873	32.163
4	3.4368	59.971	30.775
4	3.4701	54.577	30.775
4	3.5035	49.779	29.711
4	3.5369	44.462	29.426
4	3.5702	39.067	29.426
4	3.6036	33.439	31.089
4	3.637	22.884	32.123
4	3.6703	17.846	32.044
4	3.7037	16.815	29.426
4	3.7371	11.347	29.663
4	3.7704	5.3515	29.426
4	3.8038	-0.12083	29.711
4	3.8372	-5.4376	30.775
4	3.8705	-10.832	30.775
4	3.9039	-17.446	30.749
4	3.9373	-22.296	30.775
4	3.9706	-28.087	31.687
4	4.004	-31.736	32.123
4	4.0374	-38.479	32.123
4	4.0707	-41.851	32.123
4	4.1041	-46.841	33.337
4	4.1375	-53.989	32.123
4	4.1708	-58.709	32.123
4	4.2042	-63.429	32.123
4	4.2376	-68.823	32.123
4	4.2709	-74.218	31.449
4	4.3043	-78.938	31.449
4	4.3377	-83.659	30.775
4	4.371	-89.053	30.1
4	4.4044	-94.628	30.554
4	4.4378	-100.01	30.484
4	4.4711	-105.28	30.259
4	4.5045	-109.28	28.752
4	4.5379	-114	28.752
4	4.5712	-118.72	28.078
4	4.6046	-124.12	28.078
4	4.638	-128.16	28.078
4	4.6713	-133.56	28.752
4	4.7047	-137.75	29.79
4	4.7381	-143.39	30.023
4	4.7714	-147.72	29.426
4	4.8048	-152.44	30.1
4	4.8382	-157.16	30.1
4	4.8715	-162.55	30.775
4	4.9049	-167.95	30.775
4	4.9383	-172.67	32.123
4	4.9716	-178.74	32.123
4	5.005	-184.13	32.798
4	5.0384	-189.29	33.869
4	5.0717	-194.92	33.472
4	5.1051	-198.97	34.821
4	5.1385	-204.36	34.821
4	5.1718	-209.76	34.821
4	5.2052	-215.15	34.821
4	5.2386	-219.2	34.821
4	5.2719	-223.24	34.821
4	5.3053	-229.99	34.821
4	5.3387	-235.26	35.693
4	5.372	-240.1	34.821
4	5.4054	-245.85	35.574
4	5.4388	-250.89	34.821
4	5.4721	-256.28	33.472
4	5.5055	-262.35	33.472
4	5.5389	-267.07	33.472
4	5.5722	-272.77	33.846
4	5.6056	-278.63	33.686
4	5.639	-283.36	33.953
4	5.6723	-290.12	33.426
4	5.7057	-294.72	33.472
4	5.7391	-300.12	33.472
4	5.7724	-306.86	33.472
4	5.8058	-311.58	33.472
4	5.8392	-316.97	33.472
4	5.8725	-323.04	33.472
4	5.9059	-328.44	33.472
4	5.9393	-334.51	33.472
4	5.9726	-341.25	34.821
4	6.006	-345.97	34.821
4	6.0394	-352.04	35.495
4	6.0727	-356.76	36.169
4	6.1061	-364.18	36.169
4	6.1395	-369.57	36.844
4	6.1728	-374.96	36.844
4	6.2062	-380.36	36.844
4	6.2396	-384.4	36.844
4	6.2729	-389.8	36.169
4	6.3063	-395.19	36.169
4	6.3397	-401.73	36.532
4	6.373	-405.98	36.169
4	6.4064	-411.6	35.82
4	6.4398	-417.65	35.428
4	6.4731	-423.26	35.123
4	6.5065	-428.24	34.821
4	6.5399	-434.3	34.146
4	6.5732	-439.34	34.067
4	6.6066	-443.75	32.798
4	6.64	-451.5	32.461
4	6.6733	-456.22	33.135
4	6.7067	-459.93	32.123
4	6.7401	-465.32	32.123
4	6.7734	-470.72	32.123
4	6.8068	-475.44	32.123
4	6.8402	-481.51	32.123
4	6.8735	-486.23	32.123
4	6.9069	-490.95	32.123
4	6.9403	-496.34	32.123
5	0.9009	497.6	-21.148
5	0.93427	491.87	-20.811
5	0.96763	486.62	-20.308
5	1.001	481.76	-20.197
5	1.0344	477.37	-20.474
5	1.0677	471.85	-20.204
5	1.1011	465.24	-19.799
5	1.1345	461.87	-17.776
5	1.1678	456.7	-17.04
5	1.2012	451.08	-17.776
5	1.2346	446.17	-16.661
5	1.2679	441.64	-17.102
5	1.3013	436.92	-17.102
5	1.3347	431.52	-17.102
5	1.368	426.8	-17.102
5	1.4014	421.41	-17.776
5	1.4348	416.01	-17.776
5	1.4681	410.62	-18.451
5	1.5015	405.22	-18.451
5	1.5349	400.23	-18.316
5	1.5682	394.43	-19.799
5	1.6016	388.36	-20.474
5	1.635	383.64	-20.474
5	1.6683	379.2	-19.776
5	1.7017	372.86	-21.148
5	1.7351	368.13	-21.148
5	1.7684	363.42	-21.148
5	1.8018	359.1	-21.013
5	1.8352	353.3	-21.148
5	1.8685	347.9	-21.148
5	1.9019	341.84	-21.148
5	1.9353	336.44	-21.148
5	1.9686	330.37	-21.148
5	2.002	324.98	-21.148
5	2.0354	318.24	-21.148
5	2.0687	312.84	-21.148
5	2.1021	307.45	-21.148
5	2.1355	302.05	-20.474
5	2.1688	296.66	-19.799
5	2.2022	290.59	-19.799
5	2.2356	285.19	-19.799
5	2.2689	280.47	-19.125
5	2.3023	275.08	-19.125
5	2.3357	269.01	-18.451
5	2.369	263.62	-18.451
5	2.4024	257.55	-18.451
5	2.4358	252.15	-18.451
5	2.4691	246.08	-19.799
5	2.5025	240.45	-19.198
5	2.5359	234.62	-19.799
5	2.5692	228.63	-19.233
5	2.6026	222.48	-20.474
5	2.636	217.09	-21.148
5	2.6693	211.69	-21.148
5	2.7027	206.3	-21.148
5	2.7361	200.9	-21.148
5	2.7694	196.18	-21.148
5	2.8028	190.79	-21.148
5	2.8362	185.4	-21.148
5	2.8695	180	-21.148
5	2.9029	174.6	-21.148
5	2.9363	168.87	-20.136
5	2.9696	162.47	-21.148
5	3.003	156.94	-19.529
5	3.0364	151	-19.799
5	3.0697	144.94	-19.799
5	3.1031	139.67	-17.656
5	3.1365	134.15	-17.102
5	3.1698	128.08	-17.102
5	3.2032	122.6	-16.071
5	3.2366	117.86	-15.125
5	3.2699	111.22	-15.753
5	3.3033	106.5	-15.753
5	3.3367	100.43	-15.753
5	3.37	94.362	-15.753
5	3.4034	88.967	-15.753
5	3.4368	82.898	-15.753
5	3.4701	76.829	-16.427
5	3.5035	70.76	-16.427
5	3.5369	65.77	-15.214
5	3.5702	60.051	-15.436
5	3.6036	53.902	-17.776
5	3.637	48.641	-17.806
5	3.6703	43.113	-17.776
5	3.7037	37.719	-17.776
5	3.7371	32.324	-17.776
5	3.7704	27.604	-17.776
5	3.8038	22.209	-17.776
5	3.8372	16.815	-17.776
5	3.8705	11.42	-17.776
5	3.9039	6.0258	-17.776
5	3.9373	0.63128	-17.776
5	3.9706	-4.7633	-17.776
5	4.004	-10.158	-17.776
5	4.0374	-15.552	-16.427
5	4.0707	-20.788	-15.119
5	4.1041	-25.913	-15.174
5	4.1375	-31.062	-15.079
5	4.1708	-36.456	-14.405
5	4.2042	-41.851	-13.73
5	4.2376	-47.245	-13.73
5	4.2709	-52.64	-13.73
5	4.3043	-58.034	-13.73
5	4.3377	-63.429	-13.73
5	4.371	-68.823	-13.73
5	4.4044	-74.218	-13.73
5	4.4378	-79.613	-13.73
5	4.4711	-85.007	-13.73
5	4.5045	-91.076	-14.405
5	4.5379	-96.471	-14.405
5	4.5712	-101.86	-15.079
5	4.6046	-107.26	-15.753
5	4.638	-112.65	-15.753
5	4.6713	-118.05	-15.753
5	4.7047	-122.77	-17.102
5	4.7381	-127.49	-17.102
5	4.7714	-132.88	-17.102
5	4.8048	-137.6	-17.102
5	4.8382	-143	-17.776
5	4.8715	-147.72	-18.451
5	4.9049	-153.11	-18.451
5	4.9383	-158.51	-18.451
5	4.9716	-163.9	-18.451
5	5.005	-169.3	-18.451
5	5.0384	-174.02	-18.451
5	5.0717	-179.41	-17.776
5	5.1051	-184.13	-18.451
5	5.1385	-189.53	-18.451
5	5.1718	-194.92	-17.776
5	5.2052	-200.32	-17.102
5	5.2386	-205.04	-17.102
5	5.2719	-209.76	-17.102
5	5.3053	-215.82	-17.102
5	5.3387	-220.54	-17.102
5	5.372	-225.94	-17.102
5	5.4054	-230.66	-17.102
5	5.4388	-236.06	-17.776
5	5.4721	-241.45	-18.451
5	5.5055	-246.84	-18.451
5	5.5389	-252.24	-19.125
5	5.5722	-257.63	-19.799
5	5.6056	-263.03	-19.799
5	5.639	-268.42	-20.474
5	5.6723	-273.82	-21.822
5	5.7057	-277.86	-21.822
5	5.7391	-283.93	-22.496
5	5.7724	-288.65	-22.496
5	5.8058	-294.72	-22.496
5	5.8392	-298.77	-23.171
5	5.8725	-304.16	-23.171
5	5.9059	-308.88	-22.496
5	5.9393	-313.6	-22.496
5	5.9726	-319	-22.496
5	6.006	-323.72	-23.171
5	6.0394	-329.11	-21.822
5	6.0727	-333.49	-20.811
5	6.1061	-339.9	-21.822
5	6.1395	-344.1	-20.434
5	6.1728	-348.67	-21.148
5	6.2062	-353.66	-18.99
5	6.2396	-360.13	-19.125
5	6.2729	-364.11	-17.574
5	6.3063	-369.03	-17.372
5	6.3397	-374.96	-17.776
5	6.373	-380.36	-17.776
5	6.4064	-383.73	-17.102
5	6.4398	-389.8	-17.776
5	6.4731	-394.18	-17.439
5	6.5065	-399.91	-17.776
5	6.5399	-405.31	-17.776
5	6.5732	-409.68	-17.241
5	6.6066	-415.42	-18.451
5	6.64	-420.82	-18.451
5	6.6733	-426.21	-18.451
5	6.7067	-430.26	-19.799
5	6.7401	-435.65	-19.799
5	6.7734	-441.05	-19.799
5	6.8068	-446.44	-19.799
5	6.8402	-451.84	-19.799
5	6.8735	-455.88	-19.799
5	6.9069	-461.28	-20.474
5	6.9403	-466.67	-19.799
5	6.9736	-469.47	-20.318
5	7.007	-474.09	-19.125
5	7.0404	-479.59	-19.28
5	7.0737	-484.39	-19.081
5	7.1071	-490.95	-19.799
5	7.1405	-495.67	-19.799
6	1.0677	494.91	-73.745
6	1.1011	489.51	-74.419
6	1.1345	484.79	-75.093
6	1.1678	480.07	-75.768
6	1.2012	475.35	-76.442
6	1.2346	470.63	-77.116
6	1.2679	466.86	-77.251
6	1.3013	462.54	-76.442
6	1.3347	457.82	-76.442
6	1.368	453.77	-76.442
6	1.4014	449.05	-76.442
6	1.4348	444.38	-76.326
6	1.4681	439.61	-75.093
6	1.5015	434.22	-75.093
6	1.5349	428.82	-75.093
6	1.5682	423.43	-75.093
6	1.6016	418.71	-73.745
6	1.635	413.99	-73.745
6	1.6683	409.27	-73.07
6	1.7017	404.01	-73.34
6	1.7351	399.43	-72.158
6	1.7684	393.76	-72.396
6	1.8018	388.36	-73.07
6	1.8352	383.98	-73.407
6	1.8685	378.25	-73.07
6	1.9019	374.25	-72.84
6	1.9353	368.81	-73.745
6	1.9686	362.78	-74.26
6	2.002	357.35	-75.093
6	2.0354	351.95	-75.093
6	2.0687	346.56	-76.442
6	2.1021	340.49	-77.79
6	2.1355	335.09	-77.79
6	2.1688	329.02	-79.139
6	2.2022	323.63	-79.814
6	2.2356	318.91	-79.814
6	2.2689	314.19	-80.488
6	2.3023	309.57	-80.643
6	2.3357	304.07	-80.488
6	2.369	299.35	-80.488
6	2.4024	294.63	-79.814
6	2.4358	289.91	-80.488
6	2.4691	283.85	-79.814
6	2.5025	279.13	-81.162
6	2.5359	273.06	-79.139
6	2.5692	268.36	-79.625
6	2.6026	262.94	-79.139
6	2.636	257.55	-79.139
6	2.6693	251.53	-80.613
6	2.7027	246.08	-77.79
6	2.7361	240.56	-77.765
6	2.7694	235.89	-77.505
6	2.8028	230.43	-77.269
6	2.8362	224.8	-76.815
6	2.8695	220.46	-77.79
6	2.9029	216.41	-77.79
6	2.9363	210.81	-78.154
6	2.9696	204.95	-77.79
6	3.003	200.42	-78.32
6	3.0364	194.16	-79.139
6	3.0697	190.05	-80.016
6	3.1031	184.72	-79.139
6	3.1365	180	-79.814
6	3.1698	172.58	-80.488
6	3.2032	167.86	-80.488
6	3.2366	163.82	-79.814
6	3.2699	159.16	-80.96
6	3.3033	154.38	-79.814
6	3.3367	151	-79.139
6	3.37	143.59	-78.465
6	3.4034	138.53	-78.802
6	3.4368	134.31	-77.5
6	3.4701	128.75	-76.442
6	3.5035	124.03	-76.442
6	3.5369	118.85	-74.782
6	3.5702	112.7	-75.363
6	3.6036	106.61	-75.174
6	3.637	101.04	-74.518
6	3.6703	95.874	-73.786
6	3.7037	90.316	-72.396
6	3.7371	85.096	-72.517
6	3.7704	80.201	-72.396
6	3.8038	75.481	-72.396
6	3.8372	71.435	-73.745
6	3.8705	66.715	-73.07
6	3.9039	62.14	-72.87
6	3.9373	57.679	-72.935
6	3.9706	52.542	-73.547
6	4.004	47.361	-73.812
6	4.0374	41.765	-75.093
6	4.0707	38.393	-74.419
6	4.1041	33.109	-75.635
6	4.1375	28.278	-77.116
6	4.1708	23.558	-78.172
6	4.2042	17.152	-78.802
6	4.2376	11.42	-79.814
6	4.2709	7.3745	-79.814
6	4.3043	1.9799	-79.814
6	4.3377	-2.7403	-79.814
6	4.371	-6.7862	-79.814
6	4.4044	-11.178	-79.55
6	4.4378	-16.227	-79.139
6	4.4711	-21.621	-78.465
6	4.5045	-26.578	-78.393
6	4.5379	-31.062	-78.465
6	4.5712	-33.759	-78.465
6	4.6046	-40.61	-78.384
6	4.638	-45.897	-76.442
6	4.6713	-51.291	-75.768
6	4.7047	-56.686	-75.768
6	4.7381	-61.406	-75.093
6	4.7714	-66.126	-75.093
6	4.8048	-70.331	-75.054
6	4.8382	-75.567	-75.093
6	4.8715	-78.938	-75.093
6	4.9049	-83.659	-75.093
6	4.9383	-89.053	-75.093
6	4.9716	-94.448	-75.093
6	5.005	-98.245	-75.077
6	5.0384	-103.89	-77.79
6	5.0717	-109.28	-77.116
6	5.1051	-113.33	-78.465
6	5.1385	-120.36	-78.011
6	5.1718	-125.75	-78.818
6	5.2052	-129.51	-79.814
6	5.2386	-133.56	-80.488
6	5.2719	-138.28	-81.162
6	5.3053	-143.67	-81.162
6	5.3387	-148.39	-81.162
6	5.372	-152.44	-81.162
6	5.4054	-157.83	-81.162
6	5.4388	-162.55	-79.814
6	5.4721	-167.27	-79.814
6	5.5055	-171.32	-79.814
6	5.5389	-177	-79.18
6	5.5722	-181.44	-78.465
6	5.6056	-186.83	-78.465
6	5.639	-188.51	-77.453
6	5.6723	-194.84	-76.125
6	5.7057	-201.66	-77.116
6	5.7391	-207.06	-75.768
6	5.7724	-211.78	-75.768
6	5.8058	-217.17	-75.768
6	5.8392	-221.22	-75.768
6	5.8725	-226.61	-75.768
6	5.9059	-231.33	-75.768
6	5.9393	-236.73	-75.768
6	5.9726	-240.78	-75.768
6	6.006	-246.17	-75.768
6	6.0394	-250.89	-75.768
6	6.0727	-256.28	-75.093
6	6.1061	-261.68	-75.768
6	6.1395	-266.17	-75.965
6	6.1728	-271.3	-76.001
6	6.2062	-277.19	-78.465
6	6.2396	-282.58	-78.465
6	6.2729	-287.3	-79.139
6	6.3063	-292.7	-79.814
6	6.3397	-297.42	-79.814
6	6.373	-302.14	-79.814
6	6.4064	-307.53	-78.465
6	6.4398	-311.58	-78.465
6	6.4731	-316.97	-78.465
6	6.5065	-321.69	-77.79
6	6.5399	-326.41	-77.116
6	6.5732	-330.46	-77.116
6	6.6066	-335.85	-76.442
6	6.64	-341.25	-75.768
6	6.6733	-345.97	-75.093
6	6.7067	-351.36	-74.419
6	6.7401	-356.08	-73.07
6	6.7734	-360.13	-73.07
6	6.8068	-364.85	-73.07
6	6.8402	-368.89	-72.396
6	6.8735	-373.62	-73.07
6	6.9069	-378.34	-73.07
6	6.9403	-382.24	-72.87
6	6.9736	-386.71	-72.577
6	7.007	-391.82	-73.745
6	7.0404	-395.7	-73.653
6	7.0737	-399.67	-73.655
6	7.1071	-405.36	-74.521
6	7.1405	-411.65	-74.554
6	7.1738	-415.42	-75.768
6	7.2072	-418.8	-77.116
6	7.2406	-424.24	-78.581
6	7.2739	-428.91	-78.465
6	7.3073	-432.96	-78.465
6	7.3407	-438.77	-78.647
6	7.374	-442.4	-79.139
6	7.4074	-445.77	-78.465
6	7.4408	-451.84	-79.139
6	7.4741	-455.88	-78.465
6	7.5075	-460.11	-79.437
6	7.5409	-465.58	-77.957
6	7.5742	-470.99	-78.173
6	7.6076	-474.76	-78.465
6	7.641	-480.16	-78.465
6	7.6743	-485.55	-77.116
6	7.7077	-490.27	-77.116
6	7.7411	-495.67	-77.116
7	1.7017	495.92	107.31
7	1.7351	490.86	105.62
7	1.7684	486.82	105.62
7	1.8018	481.76	105.29
7	1.8352	476.7	104.28
7	1.8685	471.31	102.25
7	1.9019	465.51	101.44
7	1.9353	460.98	101.22
7	1.9686	456.47	101.58
7	2.002	451.08	101.58
7	2.0354	445.68	101.58
7	2.0687	440.96	100.9
7	2.1021	434.89	100.9
7	2.1355	429.5	100.9
7	2.1688	424.78	101.58
7	2.2022	419.38	101.58
7	2.2356	413.99	102.25
7	2.2689	408.28	102.72
7	2.3023	402.58	103.98
7	2.3357	396.46	103.6
7	2.369	390.66	104.14
7	2.4024	386.34	104.95
7	2.4358	381.03	105.98
7	2.4691	376.23	105.62
7	2.5025	370.8	105.74
7	2.5359	365.17	105.08
7	2.5692	361.55	104.21
7	2.6026	354.58	103.4
7	2.636	349.93	102.25
7	2.6693	344.53	100.9
7	2.7027	337.79	100.23
7	2.7361	332.4	99.555
7	2.7694	327.34	99.892
7	2.8028	321.61	96.858
7	2.8362	316.05	97.168
7	2.8695	310.67	97.404
7	2.9029	306.47	96.272
7	2.9363	301.38	95.509
7	2.9696	297.33	95.509
7	3.003	291.94	95.509
7	3.0364	285.87	95.509
7	3.0697	279.46	96.521
7	3.1031	274.07	96.521
7	3.1365	269.62	97.418
7	3.1698	262.27	97.532
7	3.2032	255.86	98.544
7	3.2366	249.46	98.207
7	3.2699	244.06	98.881
7	3.3033	237.99	100.9
7	3.3367	233.27	101.58
7	3.37	227.2	102.25
7	3.4034	222.92	103.51
7	3.4368	216.41	102.25
7	3.4701	209.67	102.25
7	3.5035	205.62	102.93
7	3.5369	201.04	103.15
7	3.5702	194.43	101.71
7	3.6036	188.77	99.555
7	3.637	183.39	98.906
7	3.6703	177.74	98.148
7	3.7037	171.17	98.409
7	3.7371	165.84	96.858
7	3.7704	160.44	96.858
7	3.8038	154.89	95.549
7	3.8372	150.37	95.697
7	3.8705	145.95	95.847
7	3.9039	140.67	95.562
7	3.9373	134.87	95.25
7	3.9706	129.43	94.161
7	4.004	124.71	94.835
7	4.0374	120.26	94.97
7	4.0707	114.19	94.597
7	4.1041	108.52	94.835
7	4.1375	103.8	94.835
7	4.1708	97.598	96.453
7	4.2042	94.024	96.521
7	4.2376	87.079	98.611
7	4.2709	82.74	99.595
7	4.3043	76.964	100.5
7	4.3377	71.435	100.23
7	4.371	66.04	100.23
7	4.4044	61.32	100.23
7	4.4378	55.925	100.23
7	4.4711	49.583	99.172
7	4.5045	45.554	99.326
7	4.5379	39.742	99.555
7	4.5712	33.593	98.564
7	4.6046	28.616	98.544
7	4.638	23.221	97.869
7	4.6713	18.362	96.303
7	4.7047	12.769	94.161
7	4.7381	7.7116	95.172
7	4.7714	2.5194	93.756
7	4.8048	-3.2163	93.605
7	4.8382	-9.4835	92.812
7	4.8715	-14.069	93.217
7	4.9049	-18.567	93.407
7	4.9383	-23.644	93.486
7	4.9716	-29.308	94.026
7	5.005	-34.433	93.486
7	5.0384	-41.176	93.486
7	5.0717	-45.627	94.026
7	5.1051	-51.291	94.835
7	5.1385	-58.372	95.847
7	5.1718	-64.103	96.858
7	5.2052	-69.239	98.155
7	5.2386	-74.892	98.881
7	5.2719	-79.613	100.23
7	5.3053	-85.007	100.23
7	5.3387	-90.402	100.23
7	5.372	-96.808	99.892
7	5.4054	-102.67	99.825
7	5.4388	-106.98	99.119
7	5.4721	-112.65	98.207
7	5.5055	-118.05	97.532
7	5.5389	-123.44	96.184
7	5.5722	-128.84	95.509
7	5.6056	-134.91	96.858
7	5.639	-140.3	94.161
7	5.6723	-146.12	93.669
7	5.7057	-151.63	93.756
7	5.7391	-157.21	93.783
7	5.7724	-162.55	94.161
7	5.8058	-166.6	94.835
7	5.8392	-171.99	96.184
7	5.8725	-176.71	96.858
7	5.9059	-182.51	98.341
7	5.9393	-188.18	99.555
7	5.9726	-193.91	99.892
7	6.006	-199.64	100.23
7	6.0394	-205.04	102.25
7	6.0727	-210.09	103.26
7	6.1061	-214.99	104.88
7	6.1395	-219.2	105.62
7	6.1728	-223.92	106.97
7	6.2062	-229.31	106.97
7	6.2396	-235.38	106.97
7	6.2729	-238.55	107.04
7	6.3063	-244.15	106.3
7	6.3397	-249.2	106.64
7	6.373	-253.92	106.64
7	6.4064	-259.66	104.95
7	6.4398	-265.05	104.95
7	6.4731	-269.77	104.95
7	6.5065	-275.17	104.28
7	6.5399	-279.88	102.25
7	6.5732	-283.93	100.23
7	6.6066	-288.99	100.57
7	6.64	-294.72	98.207
7	6.6733	-299.47	98.585
7	6.7067	-304.16	98.207
7	6.7401	-309.56	98.881
7	6.7734	-314.97	98.623
7	6.8068	-319.62	98.503
7	6.8402	-325.02	98.722
7	6.8735	-329.86	98.614
7	6.9069	-334.7	99.038
7	6.9403	-340.3	98.746
7	6.9736	-345.29	98.207
7	7.007	-350.69	98.207
7	7.0404	-356.76	98.881
7	7.0737	-362.83	99.555
7	7.1071	-368.89	100.23
7	7.1405	-374.29	100.9
7	7.1738	-379.01	101.58
7	7.2072	-385.08	101.58
7	7.2406	-390.23	100.55
7	7.2739	-395.72	101.45
7	7.3073	-400.45	101.85
7	7.3407	-405.45	100.58
7	7.374	-410.5	100.59
7	7.4074	-417.11	99.892
7	7.4408	-422.03	97.937
7	7.4741	-427.28	97.294
7	7.5075	-432.62	97.195
7	7.5409	-438.69	95.847
7	7.5742	-443.41	95.847
7	7.6076	-447.31	96.514
7	7.641	-453.86	96.858
7	7.6743	-460.6	95.509
7	7.7077	-465.32	95.509
7	7.7411	-471.73	95.172
7	7.7744	-476.11	95.509
7	7.8078	-482.18	95.509
7	7.8412	-487.57	95.509
7	7.8745	-492.63	95.847
7	7.9079	-499.04	96.858
8	1.8352	498.08	-74.538
8	1.8685	492.48	-74.958
8	1.9019	486.82	-75.093
8	1.9353	480.75	-77.116
8	1.9686	475.35	-77.79
8	2.002	471.64	-76.779
8	2.0354	467.93	-78.465
8	2.0687	461.87	-79.139
8	2.1021	457.82	-80.488
8	2.1355	454.58	-78.06
8	2.1688	449.73	-78.465
8	2.2022	445.01	-77.79
8	2.2356	440.96	-77.79
8	2.2689	436.92	-76.442
8	2.3023	430.17	-76.442
8	2.3357	425.45	-75.768
8	2.369	420.06	-75.093
8	2.4024	415.34	-74.419
8	2.4358	410.62	-73.745
8	2.4691	405.22	-73.745
8	2.5025	401.45	-72.104
8	2.5359	395.78	-71.047
8	2.5692	391.06	-71.047
8	2.6026	385.67	-71.047
8	2.636	382.3	-71.047
8	2.6693	377.57	-71.047
8	2.7027	373.53	-71.722
8	2.7361	368.81	-71.047
8	2.7694	362.74	-72.396
8	2.8028	359.34	-72.266
8	2.8362	353.3	-72.396
8	2.8695	349.13	-72.594
8	2.9029	343.19	-73.745
8	2.9363	337.55	-72.645
8	2.9696	334.08	-73.407
8	3.003	328.61	-75.465
8	3.0364	320.93	-77.79
8	3.0697	316.35	-76.847
8	3.1031	311.21	-77.868
8	3.1365	305.42	-77.79
8	3.1698	300.7	-77.79
8	3.2032	296.66	-77.79
8	3.2366	291.26	-77.79
8	3.2699	286	-75.498
8	3.3033	281.49	-75.43
8	3.3367	276.02	-75.228
8	3.37	269.68	-76.442
8	3.4034	264.29	-76.442
8	3.4368	260.92	-75.093
8	3.4701	253.5	-75.768
8	3.5035	249.86	-73.61
8	3.5369	244.06	-74.419
8	3.5702	239.95	-72.956
8	3.6036	234.49	-73.34
8	3.637	229.42	-73.572
8	3.6703	225.18	-75.093
8	3.7037	218.44	-74.419
8	3.7371	215.95	-73.382
8	3.7704	209.75	-75.411
8	3.8038	200.9	-75.768
8	3.8372	195.51	-76.442
8	3.8705	190.12	-76.442
8	3.9039	184.72	-77.116
8	3.9373	178.65	-77.79
8	3.9706	173.26	-78.465
8	4.004	168.54	-80.488
8	4.0374	164.83	-80.151
8	4.0707	159.58	-80.023
8	4.1041	153.03	-79.139
8	4.1375	147.63	-80.488
8	4.1708	142.24	-80.488
8	4.2042	137.96	-80.415
8	4.2376	134.48	-79.046
8	4.2709	129.22	-78.154
8	4.3043	123.63	-78.33
8	4.3377	116.61	-79.139
8	4.371	111.49	-77.251
8	4.4044	105.83	-77.79
8	4.4378	101.78	-77.116
8	4.4711	96.25	-75.363
8	4.5045	91.789	-76.089
8	4.5379	85.595	-75.093
8	4.5712	79.526	-75.093
8	4.6046	74.671	-73.34
8	4.638	69.386	-75.638
8	4.6713	64.36	-73.651
8	4.7047	58.758	-74.823
8	4.7381	53.902	-76.442
8	4.7714	50.79	-75.716
8	4.8048	43.788	-77.116
8	4.8382	38.393	-77.116
8	4.8715	33.943	-77.251
8	4.9049	28.144	-78.06
8	4.9383	24.019	-78.564
8	4.9716	18.838	-81.162
8	5.005	15.331	-80.757
8	5.0384	7.3745	-81.162
8	5.0717	3.6657	-80.151
8	5.1051	-0.15091	-79.894
8	5.1385	-5.3338	-79.295
8	5.1718	-10.916	-78.329
8	5.2052	-16.901	-79.139
8	5.2386	-19.598	-77.79
8	5.2719	-24.588	-77.251
8	5.3053	-30.18	-76.131
8	5.3387	-34.35	-76.297
8	5.372	-40.502	-76.442
8	5.4054	-45.222	-75.768
8	5.4388	-49.268	-75.093
8	5.4721	-53.989	-73.745
8	5.5055	-59.383	-73.745
8	5.5389	-64.103	-72.396
8	5.5722	-68.546	-72.832
8	5.6056	-74.892	-72.396
8	5.639	-77.427	-72.466
8	5.6723	-84.333	-72.396
8	5.7057	-89.053	-72.396
8	5.7391	-93.773	-72.396
8	5.7724	-97.549	-71.856
8	5.8058	-102.54	-73.745
8	5.8392	-108.61	-73.745
8	5.8725	-112.65	-75.093
8	5.9059	-117.37	-75.093
8	5.9393	-122.1	-76.442
8	5.9726	-128.16	-76.442
8	6.006	-132.21	-76.442
8	6.0394	-137.01	-76.727
8	6.0727	-141.31	-75.43
8	6.1061	-147.72	-76.442
8	6.1395	-153.11	-76.442
8	6.1728	-155.69	-75.814
8	6.2062	-162.55	-76.442
8	6.2396	-167.95	-75.768
8	6.2729	-171.32	-75.768
8	6.3063	-176.71	-75.093
8	6.3397	-182.11	-75.093
8	6.373	-187.5	-74.419
8	6.4064	-192.9	-73.745
8	6.4398	-198.29	-73.07
8	6.4731	-203.01	-72.396
8	6.5065	-207.73	-72.396
8	6.5399	-213.8	-72.396
8	6.5732	-218.52	-72.396
8	6.6066	-223.24	-73.07
8	6.64	-228.64	-73.07
8	6.6733	-232.68	-72.396
8	6.7067	-238.75	-73.745
8	6.7401	-243.47	-73.745
8	6.7734	-248.19	-73.745
8	6.8068	-253.59	-74.419
8	6.8402	-258.98	-75.093
8	6.8735	-263.7	-75.768
8	6.9069	-269.1	-76.442
8	6.9403	-274.49	-77.116
8	6.9736	-279.88	-77.79
8	7.007	-284.29	-76.521
8	7.0404	-288.65	-76.442
8	7.0737	-293.51	-75.363
8	7.1071	-298.77	-76.442
8	7.1405	-304.16	-76.442
8	7.1738	-307.26	-74.554
8	7.2072	-311.58	-75.093
8	7.2406	-317.65	-75.093
8	7.2739	-323.04	-75.093
8	7.3073	-326.41	-73.07
8	7.3407	-332.48	-73.745
8	7.374	-336.53	-72.396
8	7.4074	-341.25	-71.722
8	7.4408	-346.64	-71.722
8	7.4741	-350.69	-71.047
8	7.5075	-356.08	-71.047
8	7.5409	-361.48	-71.047
8	7.5742	-365.76	-70.651
8	7.6076	-371.16	-70.651
8	7.641	-373.98	-71.255
8	7.6743	-380.36	-72.396
8	7.7077	-385.08	-72.396
8	7.7411	-388.57	-71.753
8	7.7744	-393.31	-73.475
8	7.8078	-398.03	-72.666
8	7.8412	-403.96	-73.745
8	7.8745	-408.01	-75.093
8	7.9079	-413.4	-75.093
8	7.9413	-417.72	-74.554
8	7.9746	-422.71	-74.689
8	8.008	-427.56	-74.419
8	8.0414	-432.96	-75.768
8	8.0747	-437.68	-75.093
8	8.1081	-442.4	-75.093
8	8.1415	-447.12	-75.093
8	8.1748	-451.84	-75.093
8	8.2082	-456.56	-75.093
8	8.2416	-461.28	-75.093
8	8.2749	-465.64	-74.34
8	8.3083	-471.04	-73.884
8	8.3417	-476.11	-73.745
8	8.375	-481.51	-73.745
8	8.4084	-486.23	-73.745
8	8.4418	-491.62	-73.07
8	8.4751	-496.34	-73.07
9	1.8352	498.95	-15.079
9	1.8685	493.56	-15.079
9	1.9019	488.16	-14.405
9	1.9353	483.44	-14.405
9	1.9686	479.4	-13.73
9	2.002	474.26	-13.678
9	2.0354	468.61	-13.056
9	2.0687	463.89	-12.382
9	2.1021	457.82	-11.707
9	2.1355	454.45	-11.033
9	2.1688	448.38	-11.033
9	2.2022	444.2	-10.628
9	2.2356	440.96	-11.033
9	2.2689	434.76	-11.438
9	2.3023	431.52	-11.033
9	2.3357	425.12	-11.37
9	2.369	422.08	-12.382
9	2.4024	416.01	-12.382
9	2.4358	410.62	-12.382
9	2.4691	404.95	-13.595
9	2.5025	400.84	-14.067
9	2.5359	395.11	-14.405
9	2.5692	390.25	-15.349
9	2.6026	384.99	-16.427
9	2.636	380.95	-16.427
9	2.6693	376.23	-16.427
9	2.7027	371.78	-16.562
9	2.7361	366.79	-16.427
9	2.7694	361.39	-16.427
9	2.8028	356.81	-16.079
9	2.8362	350.26	-16.765
9	2.8695	345.88	-16.427
9	2.9029	339.66	-16.324
9	2.9363	334.08	-16.765
9	2.9696	328.76	-15.214
9	3.003	323.29	-15.416
9	3.0364	317.9	-14.742
9	3.0697	312.5	-14.742
9	3.1031	308.8	-14.405
9	3.1365	303.4	-13.73
9	3.1698	298.01	-14.405
9	3.2032	293.29	-13.73
9	3.2366	286.54	-13.73
9	3.2699	282.5	-14.405
9	3.3033	278.05	-15.214
9	3.3367	273.73	-15.079
9	3.37	266.31	-15.079
9	3.4034	260.24	-16.427
9	3.4368	255.52	-16.427
9	3.4701	250.26	-17.372
9	3.5035	245.41	-17.776
9	3.5369	239.68	-18.113
9	3.5702	234.49	-18.72
9	3.6036	229.22	-19.125
9	3.637	224.26	-19.375
9	3.6703	218.15	-18.337
9	3.7037	212.37	-19.125
9	3.7371	206.97	-19.125
9	3.7704	202.25	-19.125
9	3.8038	196.18	-19.125
9	3.8372	191.87	-18.585
9	3.8705	184.72	-18.451
9	3.9039	178.65	-17.776
9	3.9373	172.79	-17.844
9	3.9706	166.51	-17.776
9	4.004	160.44	-17.776
9	4.0374	155.46	-16.967
9	4.0707	150.33	-16.427
9	4.1041	145.07	-16.158
9	4.1375	139.14	-16.293
9	4.1708	133.88	-16.562
9	4.2042	128.48	-16.562
9	4.2376	123.36	-16.427
9	4.2709	118.3	-16.765
9	4.3043	112.99	-16.73
9	4.3377	107.17	-17.776
9	4.371	101.31	-17.844
9	4.4044	96.317	-17.979
9	4.4378	90.99	-19.125
9	4.4711	85.73	-18.72
9	4.5045	79.86	-19.048
9	4.5379	74.671	-20.069
9	4.5712	68.896	-20.513
9	4.6046	64.152	-20.743
9	4.638	59.424	-20.703
9	4.6713	55.588	-20.136
9	4.7047	49.753	-19.28
9	4.7381	46.148	-20.136
9	4.7714	41.603	-18.909
9	4.8048	36.603	-19.706
9	4.8382	29.249	-17.156
9	4.8715	25.028	-17.787
9	4.9049	17.489	-16.427
9	4.9383	12.095	-16.427
9	4.9716	6.9024	-15.146
9	5.005	1.5753	-15.214
9	5.0384	-4.0889	-14.405
9	5.0717	-9.0789	-13.595
9	5.1051	-13.767	-12.659
9	5.1385	-19.089	-12.623
9	5.1718	-24.184	-12.651
9	5.2052	-29.174	-12.786
9	5.2386	-34.255	-12.759
9	5.2719	-39.372	-13.092
9	5.3053	-43.874	-13.73
9	5.3387	-49.475	-14.421
9	5.372	-53.789	-14.239
9	5.4054	-59.383	-15.079
9	5.4388	-64.778	-15.079
9	5.4721	-69.498	-15.079
9	5.5055	-75.97	-15.649
9	5.5389	-81.231	-16.967
9	5.5722	-86.46	-16.946
9	5.6056	-91.727	-16.707
9	5.639	-97.01	-16.832
9	5.6723	-102.67	-16.697
9	5.7057	-108.07	-17.372
9	5.7391	-114	-17.776
9	5.7724	-118.72	-17.102
9	5.8058	-124.12	-17.102
9	5.8392	-129.51	-16.427
9	5.8725	-134.91	-16.427
9	5.9059	-139.29	-16.09
9	5.9393	-145.02	-15.753
9	5.9726	-150.42	-14.405
9	6.006	-155.81	-13.73
9	6.0394	-160.53	-13.73
9	6.0727	-165.2	-12.641
9	6.1061	-170.31	-12.719
9	6.1395	-173.66	-11.112
9	6.1728	-179.41	-11.707
9	6.2062	-185.26	-11.442
9	6.2396	-190.2	-11.707
9	6.2729	-195.19	-12.247
9	6.3063	-200.99	-13.056
9	6.3397	-205.04	-13.056
9	6.373	-210.43	-12.382
9	6.4064	-214.81	-13.393
9	6.4398	-219.2	-13.056
9	6.4731	-225.26	-12.382
9	6.5065	-230.44	-14.441
9	6.5399	-234.3	-14.54
9	6.5732	-239.83	-15.618
9	6.6066	-245.02	-15.872
9	6.64	-249.54	-16.427
9	6.6733	-254.26	-16.427
9	6.7067	-258.83	-15.857
9	6.7401	-263.7	-16.427
9	6.7734	-269.77	-15.079
9	6.8068	-273.82	-15.079
9	6.8402	-279.21	-15.079
9	6.8735	-284.22	-14.482
9	6.9069	-289.33	-14.405
9	6.9403	-293.78	-14.27
9	6.9736	-298.09	-13.73
9	7.007	-303.28	-13.123
9	7.0404	-308.88	-13.056
9	7.0737	-312.93	-11.707
9	7.1071	-318.32	-11.707
9	7.1405	-323.72	-11.707
9	7.1738	-328.53	-11.94
9	7.2072	-333.83	-11.707
9	7.2406	-339.23	-11.707
9	7.2739	-343.68	-12.727
9	7.3073	-348.67	-13.056
9	7.3407	-354.06	-13.056
9	7.374	-359.12	-14.067
9	7.4074	-362.83	-14.405
9	7.4408	-367.55	-15.753
9	7.4741	-371.66	-15.551
9	7.5075	-377.66	-16.427
9	7.5409	-382.18	-17.657
9	7.5742	-387.1	-18.451
9	7.6076	-391.15	-18.451
9	7.641	-396.95	-19.26
9	7.6743	-401	-19.747
9	7.7077	-406.66	-19.799
9	7.7411	-411.02	-19.72
9	7.7744	-416.77	-20.474
9	7.8078	-420.82	-20.474
9	7.8412	-426.21	-20.474
9	7.8745	-430.26	-20.474
9	7.9079	-435.25	-20.339
9	7.9413	-440.65	-20.037
9	7.9746	-444.76	-20.811
9	8.008	-449.81	-19.125
9	8.0414	-454.53	-19.125
9	8.0747	-459.25	-19.799
9	8.1081	-464.65	-19.125
9	8.1415	-469.37	-19.125
9	8.1748	-472.07	-19.125
9	8.2082	-479.43	-19.471
9	8.2416	-484	-19.867
9	8.2749	-488.92	-20.474
9	8.3083	-494.32	-20.474
9	8.3417	-498.48	-21.101
10	2.7027	498.57	-71.668
10	2.7361	492.21	-71.722
10	2.7694	488.16	-71.722
10	2.8028	484.79	-71.722
10	2.8362	478.72	-71.722
10	2.8695	473.33	-71.722
10	2.9029	469.96	-71.722
10	2.9363	464.56	-71.722
10	2.9696	458.49	-73.07
10	3.003	454.45	-73.745
10	3.0364	449.25	-73.89
10	3.0697	444.57	-74.512
10	3.1031	438.46	-74.974
10	3.1365	432.57	-76.496
10	3.1698	426.8	-77.116
10	3.2032	421.41	-77.79
10	3.2366	416.69	-78.465
10	3.2699	412.64	-78.465
10	3.3033	407.5	-78.957
10	3.3367	402.52	-79.139
10	3.37	397.6	-78.993
10	3.4034	392.23	-78.698
10	3.4368	388.23	-78.195
10	3.4701	382.3	-79.139
10	3.5035	376.9	-78.465
10	3.5369	371.51	-78.465
10	3.5702	367	-77.371
10	3.6036	361.69	-76.186
10	3.637	356.52	-75.854
10	3.6703	351.04	-75.185
10	3.7037	345.21	-75.768
10	3.7371	342.78	-74.958
10	3.7704	337.12	-75.093
10	3.8038	334.69	-74.554
10	3.8372	329.36	-74.082
10	3.8705	321.97	-73.278
10	3.9039	318.27	-72.555
10	3.9373	312.17	-73.07
10	3.9706	308.12	-72.396
10	4.004	302.73	-72.396
10	4.0374	299.1	-72.448
10	4.0707	290.59	-73.07
10	4.1041	287.22	-73.07
10	4.1375	280.47	-73.07
10	4.1708	274.4	-73.745
10	4.2042	270.49	-73.34
10	4.2376	264.96	-74.419
10	4.2709	258.22	-75.768
10	4.3043	252.83	-76.442
10	4.3377	246.81	-76.183
10	4.371	241.36	-77.116
10	4.4044	238.08	-76.066
10	4.4378	230.57	-77.79
10	4.4711	226.07	-76.774
10	4.5045	220.46	-77.79
10	4.5379	215.07	-77.116
10	4.5712	211.69	-77.116
10	4.6046	206.03	-76.734
10	4.638	200.9	-76.442
10	4.6713	195.04	-76.079
10	4.7047	189.44	-76.442
10	4.7381	184.32	-74.284
10	4.7714	179.16	-73.814
10	4.8048	173.06	-73.599
10	4.8382	167.86	-73.745
10	4.8715	162.74	-71.587
10	4.9049	157.07	-72.396
10	4.9383	152.35	-71.047
10	4.9716	147.04	-69.31
10	5.005	142.24	-69.699
10	5.0384	137.52	-69.699
10	5.0717	132.8	-69.699
10	5.1051	128.08	-69.699
10	5.1385	122.68	-69.699
10	5.1718	117.96	-69.699
10	5.2052	113.24	-69.699
10	5.2386	107.85	-69.699
10	5.2719	102.71	-68.808
10	5.3053	97.733	-69.699
10	5.3387	92.339	-70.373
10	5.372	86.984	-70.764
10	5.4054	82.224	-72.396
10	5.4388	77.504	-72.396
10	5.4721	73.613	-70.965
10	5.5055	67.389	-73.745
10	5.5389	61.794	-73.599
10	5.5722	57.274	-73.745
10	5.6056	52.426	-73.085
10	5.639	47.834	-74.419
10	5.6723	44.057	-73.205
10	5.7057	38.312	-74.311
10	5.7391	32.931	-74.217
10	5.7724	28.953	-74.419
10	5.8058	26.255	-74.419
10	5.8392	20.861	-73.745
10	5.8725	14.792	-73.745
10	5.9059	10.786	-72.555
10	5.9393	4.3284	-70.908
10	5.9726	-1.1219	-70.912
10	6.006	-6.1119	-71.047
10	6.0394	-10.158	-70.373
10	6.0727	-16.496	-69.159
10	6.1061	-22.296	-69.699
10	6.1395	-27.016	-69.699
10	6.1728	-31.062	-69.699
10	6.2062	-36.456	-69.699
10	6.2396	-40.502	-69.699
10	6.2729	-41.176	-69.024
10	6.3063	-50.617	-69.024
10	6.3397	-55.337	-69.699
10	6.373	-59.938	-69.223
10	6.4064	-63.02	-69.478
10	6.4398	-70.482	-70.883
10	6.4731	-75.567	-72.396
10	6.5065	-80.365	-72.111
10	6.5399	-85.682	-73.745
10	6.5732	-91.076	-75.093
10	6.6066	-96.471	-75.768
10	6.64	-101.19	-76.442
10	6.6733	-107.26	-77.79
10	6.7067	-112.65	-77.79
10	6.7401	-118.05	-79.139
10	6.7734	-121.69	-78.6
10	6.8068	-127.49	-80.488
10	6.8402	-132.21	-80.488
10	6.8735	-134.53	-79.793
10	6.9069	-139.63	-80.488
10	6.9403	-145.7	-80.488
10	6.9736	-151.09	-80.488
10	7.007	-155.81	-80.488
10	7.0404	-161.88	-80.488
10	7.0737	-167.04	-79.012
10	7.1071	-171.99	-79.139
10	7.1405	-176.13	-78.023
10	7.1738	-182.04	-77.588
10	7.2072	-188.18	-77.79
10	7.2406	-190.88	-77.79
10	7.2739	-194.76	-76.058
10	7.3073	-199.82	-75.512
10	7.3407	-206.07	-74.626
10	7.374	-212.45	-76.442
10	7.4074	-217.85	-76.442
10	7.4408	-221.89	-75.768
10	7.4741	-227.29	-76.442
10	7.5075	-231.04	-74.773
10	7.5409	-235.92	-74.823
10	7.5742	-240.96	-75.361
10	7.6076	-244.23	-74.736
10	7.641	-251.02	-76.172
10	7.6743	-254.61	-76.01
10	7.7077	-262.35	-77.79
10	7.7411	-267.09	-77.885
10	7.7744	-272.39	-78.75
10	7.8078	-277.19	-79.814
10	7.8412	-281.91	-79.814
10	7.8745	-286.63	-79.814
10	7.9079	-292.7	-81.836
10	7.9413	-296.74	-81.836
10	7.9746	-301.18	-81.084
10	8.008	-306.18	-81.836
10	8.0414	-312.25	-81.836
10	8.0747	-315.76	-80.757
10	8.1081	-321.69	-81.836
10	8.1415	-327.09	-81.836
10	8.1748	-330.55	-80.046
10	8.2082	-336.53	-80.488
10	8.2416	-341.25	-80.488
10	8.2749	-345.39	-78.697
10	8.3083	-351.36	-79.139
10	8.3417	-356.57	-78.884
10	8.375	-361.48	-77.79
10	8.4084	-364.85	-77.79
10	8.4418	-370.43	-77.557
10	8.4751	-376.31	-76.442
10	8.5085	-381.03	-76.442
10	8.5419	-386.43	-76.442
10	8.5752	-391.15	-75.768
10	8.6086	-395.19	-75.768
10	8.642	-400.59	-76.442
10	8.6753	-405.31	-77.116
10	8.7087	-410.03	-77.116
10	8.7421	-414.75	-77.79
10	8.7754	-420.14	-79.139
10	8.8088	-424.86	-78.465
10	8.8422	-429.58	-79.139
10	8.8755	-435.65	-80.488
10	8.9089	-440.37	-81.162
10	8.9423	-443.84	-80.768
10	8.9756	-448.13	-82.174
10	9.009	-454.44	-82.23
10	9.0424	-461.28	-83.859
10	9.0757	-463.3	-82.511
10	9.1091	-468.63	-82.147
10	9.1425	-473.08	-82.848
10	9.1758	-478	-84.129
10	9.2092	-481.86	-85.451
10	9.2426	-490.27	-83.185
10	9.2759	-494.99	-83.185
10	9.3093	-498.9	-82.162
11	2.7694	497.44	108.96
11	2.8028	492.01	108.93
11	2.8362	487.96	110.18
11	2.8695	482.43	110.01
11	2.9029	478.39	110.01
11	2.9363	473.17	109.77
11	2.9696	469.05	110.2
11	3.003	464.9	110.01
11	3.0364	460.52	109.67
11	3.0697	455.46	108.66
11	3.1031	450.4	109
11	3.1365	445.45	107.71
11	3.1698	441.03	106.81
11	3.2032	434.89	105.62
11	3.2366	430.67	105.7
11	3.2699	425.45	104.95
11	3.3033	420.77	104.12
11	3.3367	416.28	103.06
11	3.37	412	102.6
11	3.4034	407.89	101.87
11	3.4368	402.52	101.58
11	3.4701	397.13	101.58
11	3.5035	393.76	101.58
11	3.5369	389.04	102.25
11	3.5702	384.99	102.25
11	3.6036	378.92	102.93
11	3.637	373.95	102.89
11	3.6703	367.88	102.86
11	3.7037	361.39	101.58
11	3.7371	356	101.58
11	3.7704	352.2	103.81
11	3.8038	346.48	102.82
11	3.8372	342.24	103.74
11	3.8705	337.79	102.93
11	3.9039	332.67	104.41
11	3.9373	328.62	104.41
11	3.9706	321.67	103.13
11	4.004	319.19	104.37
11	4.0374	312.84	102.93
11	4.0707	308.12	102.93
11	4.1041	303.87	101.65
11	4.1375	297.75	102.63
11	4.1708	291.94	101.58
11	4.2042	286.33	101.94
11	4.2376	281.3	101.9
11	4.2709	275.75	100.23
11	4.3043	270.7	100.57
11	4.3377	265.98	100.57
11	4.371	260.58	100.57
11	4.4044	255.19	101.24
11	4.4378	250.67	101.31
11	4.4711	244.4	101.24
11	4.5045	239.21	101.17
11	4.5379	233.94	100.9
11	4.5712	227.74	101.17
11	4.6046	221.81	101.58
11	4.638	215.07	101.58
11	4.6713	209.67	101.58
11	4.7047	203.6	101.58
11	4.7381	196.86	101.58
11	4.7714	191.19	102.12
11	4.8048	186.27	102.37
11	4.8382	181.82	101.94
11	4.8715	175.28	102.93
11	4.9049	169.88	101.58
11	4.9383	166.8	102.94
11	4.9716	159.1	100.23
11	5.005	154.51	101.17
11	5.0384	149.13	100.47
11	5.0717	143.72	99.747
11	5.1051	137.85	98.544
11	5.1385	133.26	99.244
11	5.1718	127.31	97.421
11	5.2052	121.08	96.164
11	5.2386	115.15	95.54
11	5.2719	109.85	95.209
11	5.3053	104.48	94.835
11	5.3387	98.407	94.161
11	5.372	93.013	94.835
11	5.4054	87.753	95.914
11	5.4388	82.224	96.184
11	5.4721	76.829	96.858
11	5.5055	71.279	97.429
11	5.5389	65.366	97.532
11	5.5722	60.309	99.218
11	5.6056	53.902	99.555
11	5.639	48.508	99.555
11	5.6723	42.439	100.9
11	5.7057	37.439	101.08
11	5.7391	31.65	102.25
11	5.7724	27.604	104.28
[truncated: 7,947 more rows]
