# Supplementary material for: A universal function for capacity of bidirectional pedestrian streams: Filling the gaps in the literature
Source: PLoS One. 2018 Dec 19;13(12):e0208496. doi: 10.1371/journal.pone.0208496 (PMC6300270; doi:10.1371/journal.pone.0208496)
Supplement: S1 Data Set — Trajectories are divided into folders for the different experiments within the ZIP archive. Data relative to the own experiments are directly provided as a CSV file. Links are provided for data obtained from open database from third party researchers. (ZIP) [file pone.0208496.s001.zip › datasets/dataset_B/4_0_B.csv]

ped. #	time (s)	x (cm)	y (cm)
1	0	498.95	-23.171
1	0.033367	493.56	-22.496
1	0.066733	488.16	-21.148
1	0.1001	483.44	-21.822
1	0.13347	478.51	-21.334
1	0.16683	474.6	-19.482
1	0.2002	469.36	-20.71
1	0.23357	463.16	-19.54
1	0.26693	459.17	-19.125
1	0.3003	454.45	-18.451
1	0.33367	451.59	-18.815
1	0.36703	445.79	-16.946
1	0.4004	442.57	-17.555
1	0.43377	437.28	-17.743
1	0.46713	432.87	-18.451
1	0.5005	428.82	-19.125
1	0.53387	424.5	-19.508
1	0.56723	418.71	-19.799
1	0.6006	413.31	-19.799
1	0.63397	407.25	-21.822
1	0.66733	402.52	-21.822
1	0.7007	398.34	-20.878
1	0.73407	393.08	-22.496
1	0.76743	388.36	-21.822
1	0.8008	384.32	-21.148
1	0.83417	380.27	-22.496
1	0.86753	375.55	-22.496
1	0.9009	372.2	-20.869
1	0.93427	367.33	-20.743
1	0.96763	362.07	-21.148
1	1.001	357.35	-21.148
1	1.0344	353.95	-20.078
1	1.0677	348.71	-19.395
1	1.1011	343.86	-20.474
1	1.1345	338.54	-19.962
1	1.1678	332.4	-19.125
1	1.2012	328.49	-18.181
1	1.2346	322.96	-18.451
1	1.2679	316.89	-17.102
1	1.3013	312.17	-17.776
1	1.3347	307.45	-15.753
1	1.368	302.73	-16.427
1	1.4014	298.01	-16.427
1	1.4348	293.29	-16.427
1	1.4681	288.23	-15.416
1	1.5015	283.17	-17.102
1	1.5349	278.45	-16.427
1	1.5682	273.06	-17.776
1	1.6016	267.66	-17.776
1	1.635	261.59	-17.776
1	1.6683	257.14	-16.967
1	1.7017	250.8	-19.125
1	1.7351	245.41	-19.125
1	1.7684	240.01	-19.125
1	1.8018	235.97	-19.799
1	1.8352	229.09	-19.395
1	1.8685	223.97	-19.529
1	1.9019	219.25	-19.529
1	1.9353	214.39	-19.799
1	1.9686	209	-19.125
1	2.002	203.6	-19.125
1	2.0354	198.88	-19.125
1	2.0687	192.81	-19.125
1	2.1021	186.74	-19.125
1	2.1355	181.35	-18.451
1	2.1688	175.6	-18.59
1	2.2022	169.21	-18.451
1	2.2356	163.14	-18.451
1	2.2689	157.75	-17.102
1	2.3023	152.35	-17.102
1	2.3357	147.77	-16.023
1	2.369	141.56	-17.102
1	2.4024	137.52	-15.753
1	2.4358	132.12	-17.102
1	2.4691	126.19	-16.023
1	2.5025	121.33	-15.753
1	2.5359	115.27	-17.102
1	2.5692	109.2	-17.102
1	2.6026	103.49	-16.894
1	2.636	97.733	-18.451
1	2.6693	90.99	-18.451
1	2.7027	85.595	-19.799
1	2.7361	79.526	-19.799
1	2.7694	73.458	-19.799
1	2.8028	68.063	-19.799
1	2.8362	62.669	-20.474
1	2.8695	57.948	-19.799
1	2.9029	53.228	-18.451
1	2.9363	48.508	-18.451
1	2.9696	43.788	-15.753
1	3.003	38.451	-15.235
1	3.0364	33.673	-15.079
1	3.0697	28.953	-15.753
1	3.1031	24.232	-16.427
1	3.1365	17.749	-15.131
1	3.1698	12.769	-15.079
1	3.2032	6.7001	-15.079
1	3.2366	1.3056	-15.079
1	3.2699	-3.4146	-13.73
1	3.3033	-8.8092	-13.056
1	3.3367	-14.204	-13.056
1	3.37	-18.924	-13.056
1	3.4034	-22.97	-13.056
1	3.4368	-28.364	-13.056
1	3.4701	-31.736	-13.056
1	3.5035	-37.131	-11.033
1	3.5369	-42.525	-12.382
1	3.5702	-47.785	-12.651
1	3.6036	-52.775	-12.786
1	3.637	-58.709	-13.73
1	3.6703	-64.103	-13.73
1	3.7037	-69.498	-15.079
1	3.7371	-73.948	-14.944
1	3.7704	-80.287	-15.753
1	3.8038	-86.356	-17.102
1	3.8372	-90.402	-17.102
1	3.8705	-95.796	-17.776
1	3.9039	-101.19	-17.102
1	3.9373	-106.23	-17.181
1	3.9706	-111.31	-17.102
1	4.004	-115.62	-16.562
1	4.0374	-120.75	-17.102
1	4.0707	-125.8	-16.09
1	4.1041	-130.86	-15.753
1	4.1375	-135.58	-15.753
1	4.1708	-140.98	-15.753
1	4.2042	-145.7	-14.405
1	4.2376	-150.42	-14.405
1	4.2709	-156.49	-14.405
1	4.3043	-161.21	-13.056
1	4.3377	-166.6	-11.707
1	4.371	-171.99	-11.707
1	4.4044	-176.44	-10.898
1	4.4378	-182.11	-10.359
1	4.4711	-186.83	-10.359
1	4.5045	-192.22	-10.359
1	4.5379	-196.94	-11.707
1	4.5712	-202.34	-10.359
1	4.6046	-208.41	-11.707
1	4.638	-212.72	-11.168
1	4.6713	-219.03	-10.227
1	4.7047	-223.31	-12.179
1	4.7381	-228.64	-11.707
1	4.7714	-233.99	-11.5
1	4.8048	-239.43	-11.707
1	4.8382	-244.82	-13.73
1	4.8715	-250.22	-14.405
1	4.9049	-255.81	-14.337
1	4.9383	-260.03	-14.226
1	4.9716	-265.73	-14.405
1	5.005	-269.77	-13.73
1	5.0384	-275.17	-13.73
1	5.0717	-278.54	-13.73
1	5.1051	-284.61	-13.056
1	5.1385	-290	-13.056
1	5.1718	-294.72	-13.056
1	5.2052	-299.44	-12.382
1	5.2386	-304.83	-11.707
1	5.2719	-309.69	-10.763
1	5.3053	-315.62	-10.359
1	5.3387	-320.68	-8.6729
1	5.372	-325.47	-8.2009
1	5.4054	-330.25	-7.8474
1	5.4388	-336.39	-7.9311
1	5.4721	-340.98	-7.5265
1	5.5055	-345.97	-7.6614
1	5.5389	-352.17	-8.066
1	5.5722	-357.03	-8.4706
1	5.6056	-361.82	-8.6729
1	5.639	-366.35	-9.1138
1	5.6723	-371.73	-10.089
1	5.7057	-376.99	-11.033
1	5.7391	-381.84	-11.303
1	5.7724	-385.84	-12.509
1	5.8058	-392.55	-12.641
1	5.8392	-397.55	-13.393
1	5.8725	-402.34	-13.348
1	5.9059	-408.01	-15.753
1	5.9393	-413.4	-15.079
1	5.9726	-419.47	-15.753
1	6.006	-424.32	-15.483
1	6.0394	-429.72	-15.483
1	6.0727	-434.3	-15.079
1	6.1061	-439.7	-15.753
1	6.1395	-445.09	-15.753
1	6.1728	-449.65	-15.149
1	6.2062	-454.53	-15.753
1	6.2396	-459.93	-15.753
1	6.2729	-464.11	-14.135
1	6.3063	-469.37	-14.405
1	6.3397	-473.49	-13.084
1	6.373	-480.5	-12.044
1	6.4064	-486.56	-12.044
1	6.4398	-491.62	-11.707
1	6.4731	-496.34	-12.382
2	0.1001	498.28	-79.139
2	0.13347	493.56	-79.139
2	0.16683	490.93	-79.32
2	0.2002	483.98	-78.869
2	0.23357	480.07	-79.139
2	0.26693	474.68	-77.116
2	0.3003	469.96	-77.116
2	0.33367	465.79	-76.64
2	0.36703	460.92	-76.981
2	0.4004	455.39	-75.633
2	0.43377	451.75	-75.768
2	0.46713	446.76	-75.633
2	0.5005	442.83	-75.728
2	0.53387	437.59	-75.768
2	0.56723	433.54	-76.442
2	0.6006	428.49	-77.453
2	0.63397	423.5	-77.628
2	0.66733	418.03	-78.465
2	0.7007	412.96	-78.567
2	0.73407	407.87	-79.485
2	0.76743	402.66	-80.218
2	0.8008	396.73	-80.623
2	0.83417	391.26	-81.281
2	0.86753	385.94	-82.376
2	0.9009	381.22	-83.05
2	0.93427	377.27	-83.465
2	0.96763	372.23	-83.301
2	1.001	368.16	-83.274
2	1.0344	363.94	-82.985
2	1.0677	359.37	-82.511
2	1.1011	354.54	-82.43
2	1.1345	349.23	-81.747
2	1.1678	344.46	-81.569
2	1.2012	339.68	-80.892
2	1.2346	334.86	-80.654
2	1.2679	329.33	-80.66
2	1.3013	324.86	-80.57
2	1.3347	317.82	-80.54
2	1.368	313.65	-79.544
2	1.4014	306.91	-78.195
2	1.4348	302.73	-77.79
2	1.4681	297.33	-77.79
2	1.5015	294.67	-78.306
2	1.5349	289.24	-79.139
2	1.5682	284.18	-79.476
2	1.6016	278.72	-79.004
2	1.635	276.09	-79.476
2	1.6683	269.07	-79.913
2	1.7017	264.39	-80.948
2	1.7351	258.58	-81.083
2	1.7684	253.14	-82.431
2	1.8018	247.57	-82.781
2	1.8352	242.31	-83.725
2	1.8685	236.64	-84.534
2	1.9019	231.79	-85.478
2	1.9353	226.81	-85.906
2	1.9686	221.88	-86.085
2	2.002	217.76	-85.208
2	2.0354	213.11	-86.085
2	2.0687	209.37	-85.488
2	2.1021	204.72	-85.39
2	2.1355	200.9	-84.534
2	2.1688	195.87	-84.698
2	2.2022	189.28	-84.749
2	2.2356	183.75	-84.567
2	2.2689	180	-83.859
2	2.3023	172.58	-83.859
2	2.3357	166.43	-81.847
2	2.369	160.81	-81.629
2	2.4024	155.05	-81.162
2	2.4358	149.66	-80.488
2	2.4691	143.55	-79.972
2	2.5025	139.28	-79.865
2	2.5359	135.86	-79.698
2	2.5692	129.81	-79.313
2	2.6026	125.38	-79.814
2	2.636	119.31	-79.814
2	2.6693	115.19	-80.203
2	2.7027	109.02	-80.047
2	2.7361	102.39	-80.57
2	2.7694	96.897	-80.272
2	2.8028	90.015	-80.778
2	2.8362	84.214	-81.54
2	2.8695	78.178	-80.488
2	2.9029	71.704	-83.32
2	2.9363	66.414	-82.801
2	2.9696	66.984	-81.971
2	3.003	62.457	-81.998
2	3.0364	52.066	-84.013
2	3.0697	46.596	-83.992
2	3.1031	41.09	-83.185
2	3.1365	36.37	-82.511
2	3.1698	30.976	-82.511
2	3.2032	25.752	-81.463
2	3.2366	20.368	-80.721
2	3.2699	14.792	-81.162
2	3.3033	9.3974	-79.814
2	3.3367	3.1801	-79.319
2	3.37	-2.3897	-78.708
2	3.4034	-8.0158	-78.266
2	3.4368	-13.529	-78.465
2	3.4701	-18.25	-78.465
2	3.5035	-23.644	-77.79
2	3.5369	-29.039	-77.79
2	3.5702	-33.085	-77.79
2	3.6036	-39.126	-77.179
2	3.637	-42.525	-78.465
2	3.6703	-47.92	-78.465
2	3.7037	-53.584	-78.33
2	3.7371	-59.383	-79.814
2	3.7704	-64.151	-78.925
2	3.8038	-69.275	-79.207
2	3.8372	-74.276	-80.644
2	3.8705	-80.128	-80.448
2	3.9039	-88.263	-81.79
2	3.9373	-93.794	-82.295
2	3.9706	-98.493	-83.185
2	4.004	-105.64	-83.725
2	4.0374	-107.96	-81.747
2	4.0707	-112.58	-81.551
2	4.1041	-119.4	-81.162
2	4.1375	-122.54	-80.306
2	4.1708	-128.7	-79.544
2	4.2042	-135.68	-79.767
2	4.2376	-139.64	-78.757
2	4.2709	-144.55	-78.346
2	4.3043	-149.59	-77.894
2	4.3377	-154.8	-76.779
2	4.371	-161.27	-76.24
2	4.4044	-166.92	-75.13
2	4.4378	-171.32	-74.419
2	4.4711	-174.93	-73.3
2	4.5045	-179.97	-72.872
2	4.5379	-187.07	-73.236
2	4.5712	-192.33	-74.5
2	4.6046	-195.38	-73.465
2	4.638	-201.98	-73.665
2	4.6713	-205.04	-74.419
2	4.7047	-211.17	-73.542
2	4.7381	-218.05	-74.486
2	4.7714	-221.85	-74.891
2	4.8048	-227.69	-75.228
2	4.8382	-233.69	-76.105
2	4.8715	-238.87	-76.244
2	4.9049	-243.07	-76.307
2	4.9383	-248.19	-78.465
2	4.9716	-254.62	-78.385
2	5.005	-261	-78.465
2	5.0384	-265.73	-78.465
2	5.0717	-271.33	-77.605
2	5.1051	-276.54	-77.511
2	5.1385	-281.77	-77.386
2	5.1718	-286.43	-77.128
2	5.2052	-291.15	-76.374
2	5.2386	-295.95	-76.244
2	5.2719	-300.79	-76.442
2	5.3053	-306.76	-76
2	5.3387	-311.58	-75.093
2	5.372	-316.3	-75.093
2	5.4054	-322.2	-73.814
2	5.4388	-327.53	-73.132
2	5.4721	-332.48	-73.745
2	5.5055	-337.88	-73.07
2	5.5389	-342.87	-72.531
2	5.5722	-348.03	-72.912
2	5.6056	-352.04	-73.07
2	5.639	-357.84	-73.205
2	5.6723	-362.66	-73.312
2	5.7057	-366.83	-73.903
2	5.7391	-372.34	-74.582
2	5.7724	-376.04	-74.554
2	5.8058	-381.84	-74.823
2	5.8392	-386.43	-75.093
2	5.8725	-390.98	-76.009
2	5.9059	-396.33	-76.628
2	5.9393	-399.91	-77.116
2	5.9726	-404.5	-76.847
2	6.006	-411.69	-77.324
2	6.0394	-415.68	-77.136
2	6.0727	-419.47	-77.116
2	6.1061	-425.38	-76.546
2	6.1395	-430.26	-75.768
2	6.1728	-434.98	-75.768
2	6.2062	-440.22	-74.547
2	6.2396	-444.89	-74.352
2	6.2729	-449.95	-74.149
2	6.3063	-455.88	-73.07
2	6.3397	-460.6	-73.07
2	6.373	-464.58	-71.924
2	6.4064	-468.69	-71.722
2	6.4398	-471.23	-71.412
2	6.4731	-478.06	-70.088
2	6.5065	-483.53	-69.699
2	6.5399	-489.55	-69.439
2	6.5732	-494.99	-69.699
2	6.6066	-499.82	-69.543
3	0.13347	499.63	92.138
3	0.16683	494.57	92.475
3	0.2002	490.19	92.812
3	0.23357	485.13	93.149
3	0.26693	480.75	93.486
3	0.3003	476.03	94.835
3	0.33367	471.31	94.835
3	0.36703	466.92	95.847
3	0.4004	463.21	96.858
3	0.43377	460.12	96.566
3	0.46713	453.77	96.184
3	0.5005	451.28	97.004
3	0.53387	446.74	96.585
3	0.56723	441.64	96.184
3	0.6006	436.24	96.184
3	0.63397	432.19	95.509
3	0.66733	428.82	95.509
3	0.7007	423.29	95.914
3	0.73407	418.03	94.835
3	0.76743	413.31	94.161
3	0.8008	406.91	95.172
3	0.83417	404.43	93.55
3	0.86753	397.26	93.082
3	0.9009	392.41	92.138
3	0.93427	387.69	92.138
3	0.96763	382.77	92.205
3	1.001	378.64	92.115
3	1.0344	374.88	92.138
3	1.0677	370.5	92.475
3	1.1011	366.45	92.475
3	1.1345	362.07	92.812
3	1.1678	357.35	92.138
3	1.2012	351.9	93.37
3	1.2346	347.79	93.685
3	1.2679	341.16	94.161
3	1.3013	336.08	94.756
3	1.3347	331.72	95.509
3	1.368	325.39	95.457
3	1.4014	320.26	96.858
3	1.4348	314.86	98.207
3	1.4681	310.14	98.207
3	1.5015	304.75	98.881
3	1.5349	299.9	99.464
3	1.5682	295.98	99.555
3	1.6016	291.94	98.881
3	1.635	286.54	99.555
3	1.6683	280.47	99.555
3	1.7017	275.75	99.555
3	1.7351	270.36	98.881
3	1.7684	264.29	98.881
3	1.8018	258.89	98.207
3	1.8352	253.84	97.195
3	1.8685	248.11	96.858
3	1.9019	242.71	96.184
3	1.9353	237.32	95.509
3	1.9686	231.65	94.97
3	2.002	225.85	94.161
3	2.0354	220.46	94.161
3	2.0687	215.07	94.161
3	2.1021	210.34	94.161
3	2.1355	205.28	94.106
3	2.1688	200.77	94.565
3	2.2022	195.04	94.199
3	2.2356	189.44	93.486
3	2.2689	184.61	94.097
3	2.3023	179.05	94.399
3	2.3357	173.05	94.902
3	2.369	167.19	94.835
3	2.4024	161.9	95.354
3	2.4358	156.4	96.184
3	2.4691	150.88	96.767
3	2.5025	145.54	97.33
3	2.5359	140.29	97.85
3	2.5692	134.82	98.207
3	2.6026	129.7	99.172
3	2.636	124.03	98.881
3	2.6693	118.64	98.881
3	2.7027	113.92	98.881
3	2.7361	109.2	98.881
3	2.7694	103.13	98.881
3	2.8028	97.733	98.881
3	2.8362	92.339	98.881
3	2.8695	86.944	98.881
3	2.9029	80.902	97.721
3	2.9363	74.806	97.532
3	2.9696	69.348	97.247
3	3.003	63.248	97.104
3	3.0364	58.361	96.691
3	3.0697	52.714	96.712
3	3.1031	47.671	96.114
3	3.1365	42.304	95.914
3	3.1698	36.37	96.184
3	3.2032	30.976	96.858
3	3.2366	26.93	96.184
3	3.2699	20.861	96.184
3	3.3033	15.466	96.184
3	3.3367	9.3974	97.532
3	3.37	4.0029	97.532
3	3.4034	-1.3917	98.207
3	3.4368	-6.2872	97.654
3	3.4701	-12.855	98.881
3	3.5035	-18.924	98.881
3	3.5369	-24.993	100.23
3	3.5702	-30.354	100.53
3	3.6036	-35.782	100.9
3	3.637	-41.851	100.9
3	3.6703	-46.571	100.9
3	3.7037	-51.152	101.23
3	3.7371	-56.942	101.28
3	3.7704	-63.429	101.58
3	3.8038	-68.823	101.58
3	3.8372	-74.218	100.9
3	3.8705	-79.613	100.9
3	3.9039	-85.293	100.83
3	3.9373	-91.076	99.555
3	3.9706	-97.145	99.555
3	4.004	-102.54	98.207
3	4.0374	-108.61	98.207
3	4.0707	-114	96.858
3	4.1041	-120.07	96.858
3	4.1375	-125.47	96.858
3	4.1708	-130.86	96.858
3	4.2042	-136.03	97.788
3	4.2376	-141.65	98.207
3	4.2709	-146.72	97.775
3	4.3043	-151.57	97.76
3	4.3377	-157.83	98.207
3	4.371	-163.23	98.207
3	4.4044	-168.62	98.207
3	4.4378	-173.34	98.207
3	4.4711	-178.74	98.881
3	4.5045	-185.48	99.555
3	4.5379	-190.88	99.555
3	4.5712	-196.94	100.9
3	4.6046	-202.34	100.9
3	4.638	-207.73	102.25
3	4.6713	-213.8	102.25
3	4.7047	-218.52	102.25
3	4.7381	-223.24	102.25
3	4.7714	-228.64	102.25
3	4.8048	-234.03	102.25
3	4.8382	-240.1	102.25
3	4.8715	-245.5	101.58
3	4.9049	-250.95	101.4
3	4.9383	-256.32	101.27
3	4.9716	-261.14	99.96
3	5.005	-265.73	99.555
3	5.0384	-271.79	99.555
3	5.0717	-276.73	98.782
3	5.1051	-281.91	98.207
3	5.1385	-287.3	98.207
3	5.1718	-292.7	98.207
3	5.2052	-298.09	98.207
3	5.2386	-302.81	98.207
3	5.2719	-308.21	98.207
3	5.3053	-312.93	98.207
3	5.3387	-317.65	98.207
3	5.372	-323.04	98.207
3	5.4054	-328.44	98.881
3	5.4388	-333.16	99.555
3	5.4721	-338.55	99.555
3	5.5055	-343.94	99.555
3	5.5389	-348.45	100.39
3	5.5722	-354.06	101.58
3	5.6056	-359.45	101.58
3	5.639	-364.18	102.25
3	5.6723	-370.92	102.25
3	5.7057	-376.99	103.6
3	5.7391	-382.38	103.6
3	5.7724	-387.78	103.6
3	5.8058	-392.5	103.6
3	5.8392	-397.22	103.6
3	5.8725	-402.61	103.6
3	5.9059	-408.01	103.6
3	5.9393	-412.73	103.6
3	5.9726	-418.12	103.6
3	6.006	-423.39	103.02
3	6.0394	-428.24	102.25
3	6.0727	-433.63	102.25
3	6.1061	-439.02	101.58
3	6.1395	-445.09	101.58
3	6.1728	-449.81	100.9
3	6.2062	-455.76	100.43
3	6.2396	-460.6	99.555
3	6.2729	-465.32	100.23
3	6.3063	-471.39	99.555
3	6.3397	-476.79	99.555
3	6.373	-482.18	99.555
3	6.4064	-487.73	100.13
3	6.4398	-492.97	100.23
3	6.4731	-498.36	100.23
4	0.2002	496.86	42.036
4	0.23357	493.34	43.074
4	0.26693	488.5	43.924
4	0.3003	484.12	44.261
4	0.33367	479.48	44.406
4	0.36703	475.71	44.469
4	0.4004	471.98	44.261
4	0.43377	468.01	44.369
4	0.46713	463.55	43.924
4	0.5005	459.72	42.901
4	0.53387	454.31	41.889
4	0.56723	449.45	41.855
4	0.6006	443.7	40.331
4	0.63397	438.67	39.406
4	0.66733	433.73	38.401
4	0.7007	428.31	36.913
4	0.73407	423.76	36.653
4	0.76743	418.81	35.739
4	0.8008	413.58	35.63
4	0.83417	409	35.63
4	0.86753	404.14	36.034
4	0.9009	399.98	36.971
4	0.93427	395.46	37.439
4	0.96763	390.7	37.985
4	1.001	385.47	37.399
4	1.0344	380.27	38.192
4	1.0677	375.55	38.867
4	1.1011	369.41	39.274
4	1.1345	364.09	40.215
4	1.1678	358.62	40.572
4	1.2012	353.53	41.691
4	1.2346	347.78	42.821
4	1.2679	343.19	43.587
4	1.3013	338.27	44.142
4	1.3347	332.99	44.618
4	1.368	328.9	44.49
4	1.4014	324.31	44.511
4	1.4348	319.76	44.21
4	1.4681	314.9	43.668
4	1.5015	309.67	42.845
4	1.5349	304.42	42.7
4	1.5682	299.46	41.92
4	1.6016	293.99	41.694
4	1.635	288.43	40.485
4	1.6683	282.76	39.781
4	1.7017	277.29	39.197
4	1.7351	272.13	37.976
4	1.7684	266.85	37.788
4	1.8018	262.36	37.315
4	1.8352	257.05	37.536
4	1.8685	253.24	38.092
4	1.9019	248.83	39.596
4	1.9353	244.19	39.136
4	1.9686	239.55	40.526
4	2.002	234.67	40.63
4	2.0354	229.09	40.62
4	2.0687	223.47	40.317
4	2.1021	218.05	40.228
4	2.1355	211.91	41.527
4	2.1688	206.77	42.119
4	2.2022	201.34	43.309
4	2.2356	195.43	43.872
4	2.2689	190.12	44.935
4	2.3023	184.72	44.935
4	2.3357	179.61	45.569
4	2.369	175.1	45.731
4	2.4024	169.87	45.5
4	2.4358	164.49	44.935
4	2.4691	159.87	44.248
4	2.5025	154.43	43.915
4	2.5359	149.08	43.269
4	2.5692	143.46	42.821
4	2.6026	137.39	41.59
4	2.636	131.81	40.969
4	2.6693	126.68	40.63
4	2.7027	120.61	39.282
4	2.7361	115.45	37.937
4	2.7694	109.87	36.844
4	2.8028	105.42	37.383
4	2.8362	100.43	36.844
4	2.8695	95.01	38.103
4	2.9029	90.29	38.103
4	2.9363	84.643	38.43
4	2.9696	79.261	38.829
4	3.003	73.736	39.036
4	3.0364	68.063	40.889
4	3.0697	61.969	40.801
4	3.1031	56.625	40.979
4	3.1365	50.635	41.408
4	3.1698	44.462	42.913
4	3.2032	39.067	43.587
4	3.2366	33.673	44.261
4	3.2699	28.223	44.266
4	3.3033	23.558	44.935
4	3.3367	18.164	45.61
4	3.37	13.376	46.082
4	3.4034	8.3859	45.947
4	3.4368	3.2522	46.017
4	3.4701	-1.7352	46.093
4	3.5035	-6.6932	45.168
4	3.5369	-12.181	44.935
4	3.5702	-17.835	43.639
4	3.6036	-23.568	43.854
4	3.637	-28.441	43.32
4	3.6703	-33.422	43.25
4	3.7037	-39.137	42.386
4	3.7371	-44.502	41.006
4	3.7704	-49.803	41.238
4	3.8038	-56.146	42.508
4	3.8372	-60.799	43.385
4	3.8705	-65.722	43.452
4	3.9039	-68.842	43.477
4	3.9373	-73.544	44.261
4	3.9706	-79.016	44.546
4	4.004	-84.25	45.599
4	4.0374	-89.727	45.61
4	4.0707	-95.189	46.082
4	4.1041	-100.28	47.236
4	4.1375	-105.58	48.252
4	4.1708	-111.31	48.981
4	4.2042	-116.7	50.33
4	4.2376	-121.42	51.004
4	4.2709	-126.82	51.004
4	4.3043	-132.21	51.679
4	4.3377	-137.79	51.445
4	4.371	-143	51.004
4	4.4044	-148.39	51.004
4	4.4378	-153.79	51.004
4	4.4711	-159.18	50.33
4	4.5045	-164.53	49.915
4	4.5379	-170.11	49.307
4	4.5712	-175.78	48.609
4	4.6046	-181.44	47.633
4	4.638	-186.97	47.284
4	4.6713	-192.22	46.284
4	4.7047	-197.08	46.554
4	4.7381	-202.05	46.737
4	4.7714	-207.4	47.171
4	4.8048	-211.66	47.434
4	4.8382	-216.46	47.821
4	4.8715	-221.43	48.67
4	4.9049	-225.94	48.307
4	4.9383	-230.66	48.307
4	4.9716	-236.06	48.307
4	5.005	-240.63	49.672
4	5.0384	-245.5	49.656
4	5.0717	-251.43	50.6
4	5.1051	-256.28	51.004
4	5.1385	-261.68	52.353
4	5.1718	-267.77	52.898
4	5.2052	-272.47	53.702
4	5.2386	-277.19	53.702
4	5.2719	-283.59	54.713
4	5.3053	-288.13	54.48
4	5.3387	-292.72	54.506
4	5.372	-298.13	54.535
4	5.4054	-302.81	53.702
4	5.4388	-308.21	53.702
4	5.4721	-313.24	53.643
4	5.5055	-318.32	52.353
4	5.5389	-323.38	52.69
4	5.5722	-328.44	51.004
4	5.6056	-334.53	50.2
4	5.639	-340.57	49.656
4	5.6723	-344.62	48.981
4	5.7057	-349.88	49.251
4	5.7391	-355.45	49.14
4	5.7724	-360.21	49.299
4	5.8058	-365.58	49.241
4	5.8392	-370.24	49.656
4	5.8725	-374.96	49.656
4	5.9059	-379.68	49.656
4	5.9393	-384.4	49.656
4	5.9726	-389.13	51.004
4	6.006	-393.85	51.004
4	6.0394	-398.9	52.016
4	6.0727	-403.29	52.353
4	6.1061	-408.68	52.353
4	6.1395	-414.07	53.702
4	6.1728	-419.47	54.376
4	6.2062	-424.19	55.05
4	6.2396	-428.91	55.05
4	6.2729	-434.3	55.05
4	6.3063	-440.02	54.911
4	6.3397	-445.09	55.05
4	6.373	-450.49	53.702
4	6.4064	-455.21	53.702
4	6.4398	-459.93	52.353
4	6.4731	-464.65	51.679
4	6.5065	-470.72	51.004
4	6.5399	-476.71	49.973
4	6.5732	-482.18	49.656
4	6.6066	-486.9	48.981
4	6.64	-491.62	48.307
4	6.6733	-497.69	48.307
5	0.83417	499.72	-22.729
5	0.86753	493.89	-21.485
5	0.9009	488.84	-21.822
5	0.93427	482.77	-23.171
5	0.96763	478.72	-23.171
5	1.001	473.33	-23.171
5	1.0344	468.74	-22.092
5	1.0677	463.21	-21.822
5	1.1011	460.26	-21.128
5	1.1345	454.72	-19.664
5	1.1678	451.08	-20.474
5	1.2012	446.69	-20.811
5	1.2346	441.64	-20.474
5	1.2679	439.07	-20.069
5	1.3013	434.22	-20.474
5	1.3347	428.15	-20.474
5	1.368	424.13	-19.314
5	1.4014	418.71	-19.799
5	1.4348	413.65	-20.811
5	1.4681	408.26	-20.136
5	1.5015	401.18	-21.822
5	1.5349	398.07	-22.362
5	1.5682	393.49	-22.631
5	1.6016	388.7	-22.834
5	1.635	384.32	-22.496
5	1.6683	378.66	-22.825
5	1.7017	373.37	-22.393
5	1.7351	368.81	-23.171
5	1.7684	364.43	-22.834
5	1.8018	358.69	-23.171
5	1.8352	354.31	-22.834
5	1.8685	348.66	-22.853
5	1.9019	343.19	-23.171
5	1.9353	337.79	-23.171
5	1.9686	333.41	-22.159
5	2.002	327.26	-21.096
5	2.0354	323.44	-21.175
5	2.0687	318.57	-21.485
5	2.1021	313.92	-20.339
5	2.1355	309.6	-20.878
5	2.1688	304.75	-20.474
5	2.2022	299.35	-19.799
5	2.2356	292.61	-20.474
5	2.2689	289.24	-20.474
5	2.3023	283.85	-20.474
5	2.3357	277.78	-21.822
5	2.369	272.38	-21.822
5	2.4024	265.64	-21.822
5	2.4358	261.86	-21.687
5	2.4691	255.52	-21.148
5	2.5025	249.59	-20.878
5	2.5359	244.74	-21.148
5	2.5692	238.93	-21.096
5	2.6026	232.6	-21.822
5	2.636	228.28	-20.339
5	2.6693	223.84	-20.961
5	2.7027	217.09	-21.822
5	2.7361	211.69	-21.822
5	2.7694	206.3	-21.822
5	2.8028	201.71	-20.204
5	2.8362	196.59	-19.664
5	2.8695	191.34	-19.997
5	2.9029	186.5	-19.448
5	2.9363	181.11	-19.448
5	2.9696	174.6	-20.474
5	3.003	169.21	-20.474
5	3.0364	164.98	-18.44
5	3.0697	158.42	-20.474
5	3.1031	154.53	-18.311
5	3.1365	147.63	-20.474
5	3.1698	142.24	-20.474
5	3.2032	137.52	-20.474
5	3.2366	131.45	-20.474
5	3.2699	126.93	-18.948
5	3.3033	120.93	-19.26
5	3.3367	114.73	-19.529
5	3.37	110.29	-21.168
5	3.4034	103.8	-19.799
5	3.4368	99.004	-21.433
5	3.4701	92.391	-19.384
5	3.5035	87.618	-19.799
5	3.5369	83.34	-20.567
5	3.5702	78.515	-20.811
5	3.6036	72.783	-21.148
5	3.637	66.715	-19.799
5	3.6703	62.202	-18.762
5	3.7037	57.793	-19.695
5	3.7371	51.205	-19.799
5	3.7704	46.215	-19.26
5	3.8038	40.308	-17.695
5	3.8372	32.999	-19.125
5	3.8705	29.549	-18.736
5	3.9039	23.454	-18.606
5	3.9373	16.815	-18.451
5	3.9706	11.42	-18.451
5	4.004	9.138	-16.479
5	4.0374	3.3285	-18.451
5	4.0707	-2.066	-18.451
5	4.1041	-5.4376	-18.451
5	4.1375	-12.295	-16.459
5	4.1708	-17.033	-16.893
5	4.2042	-22.706	-17.519
5	4.2376	-27.97	-18.098
5	4.2709	-32.918	-18.723
5	4.3043	-38.577	-18.332
5	4.3377	-43.91	-20.692
5	4.371	-49.268	-21.148
5	4.4044	-54.092	-20.318
5	4.4378	-58.844	-20.743
5	4.4711	-64.103	-20.474
5	4.5045	-69.228	-19.934
5	4.5379	-72.458	-21.477
5	4.5712	-77.382	-20.837
5	4.6046	-81.636	-21.148
5	4.638	-87.704	-21.148
5	4.6713	-92.028	-20.91
5	4.7047	-97.684	-20.204
5	4.7381	-102.67	-20.069
5	4.7714	-106.86	-20.235
5	4.8048	-113.87	-18.855
5	4.8382	-118.86	-18.72
5	4.8715	-124.41	-18.23
5	4.9049	-128.84	-18.451
5	4.9383	-134.23	-19.799
5	4.9716	-138.87	-18.343
5	5.005	-144.5	-18.347
5	5.0384	-150.15	-18.585
5	5.0717	-155.54	-18.585
5	5.1051	-159.18	-19.125
5	5.1385	-165.93	-20.474
5	5.1718	-171.32	-20.474
5	5.2052	-176.18	-19.395
5	5.2386	-182.78	-20.474
5	5.2719	-186.83	-19.799
5	5.3053	-192.22	-19.799
5	5.3387	-197.62	-20.474
5	5.372	-202.68	-20.136
5	5.4054	-208.68	-19.664
5	5.4388	-212.71	-20.493
5	5.4721	-217.85	-20.474
5	5.5055	-223.92	-20.474
5	5.5389	-227.76	-19.918
5	5.5722	-234.91	-19.057
5	5.6056	-238.21	-19.395
5	5.639	-243.39	-19.482
5	5.6723	-248.87	-19.125
5	5.7057	-254.92	-17.211
5	5.7391	-260.39	-16.874
5	5.7724	-266.4	-17.776
5	5.8058	-270.44	-17.776
5	5.8392	-276.38	-16.158
5	5.8725	-281.5	-16.293
5	5.9059	-286.9	-15.618
5	5.9393	-292.02	-15.753
5	5.9726	-296.88	-16.023
5	6.006	-302.81	-17.776
5	6.0394	-306.81	-16.687
5	6.0727	-311.94	-17.309
5	6.1061	-317.58	-17.33
5	6.1395	-321.69	-17.776
5	6.1728	-326.98	-17.857
5	6.2062	-333.16	-18.451
5	6.2396	-339.23	-19.799
5	6.2729	-343.34	-18.653
5	6.3063	-348.31	-18.509
5	6.3397	-352.85	-18.72
5	6.373	-358.43	-18.414
5	6.4064	-363.44	-18.09
5	6.4398	-367.55	-18.451
5	6.4731	-372.81	-18.181
5	6.5065	-377.53	-18.181
5	6.5399	-383.06	-19.125
5	6.5732	-386.97	-18.181
5	6.6066	-392.09	-17.641
5	6.64	-396.2	-18.113
5	6.6733	-401.03	-17.04
5	6.7067	-406.66	-17.776
5	6.7401	-411.51	-16.023
5	6.7734	-416.77	-17.776
5	6.8068	-422.17	-17.776
5	6.8402	-427.56	-17.776
5	6.8735	-432.96	-17.776
5	6.9069	-436.77	-17.04
5	6.9403	-442.24	-17.736
5	6.9736	-447.68	-17.857
5	7.007	-453.32	-18.046
5	7.0404	-458.44	-18.855
5	7.0737	-463.03	-20.182
5	7.1071	-468.69	-20.474
5	7.1405	-472.38	-19.24
5	7.1738	-478.64	-19.435
5	7.2072	-484.2	-19.799
5	7.2406	-490.19	-19.017
5	7.2739	-496.34	-20.474
6	0.93427	499.76	-80.083
6	0.96763	494.77	-80.083
6	1.001	489.92	-79.948
6	1.0344	485.8	-80.151
6	1.0677	482.1	-79.814
6	1.1011	476.43	-79.679
6	1.1345	473.13	-80.607
6	1.1678	467.93	-80.488
6	1.2012	462.62	-80.895
6	1.2346	457.48	-82.174
6	1.2679	452.43	-82.511
6	1.3013	447.03	-82.511
6	1.3347	443.02	-82.132
6	1.368	437.93	-82.641
6	1.4014	432.19	-84.534
6	1.4348	427.34	-85.478
6	1.4681	423.32	-85.052
6	1.5015	419.05	-84.871
6	1.5349	414.66	-85.882
6	1.5682	409.94	-85.882
6	1.6016	404.95	-86.017
6	1.635	400.5	-85.882
6	1.6683	396.46	-85.882
6	1.7017	390.82	-85.486
6	1.7351	384.99	-85.882
6	1.7684	380.2	-84.736
6	1.8018	374.74	-84.804
6	1.8352	369.35	-84.129
6	1.8685	363.99	-83.341
6	1.9019	358.69	-83.185
6	1.9353	354.31	-81.499
6	1.9686	348.44	-81.432
6	2.002	343.05	-80.757
6	2.0354	338.53	-80.285
6	2.0687	333.54	-80.42
6	2.1021	329.43	-81.027
6	2.1355	324.84	-81.432
6	2.1688	319.45	-81.432
6	2.2022	313.63	-81.209
6	2.2356	309.52	-82.183
6	2.2689	304.07	-83.185
6	2.3023	298.55	-83.159
6	2.3357	292.81	-83.927
6	2.369	287.89	-85.208
6	2.4024	281.82	-85.208
6	2.4358	277.44	-86.894
6	2.4691	271.91	-86.028
6	2.5025	266.99	-87.905
6	2.5359	262.52	-87.015
6	2.5692	259.17	-87.77
6	2.6026	254.18	-87.905
6	2.636	250.67	-87.636
6	2.6693	245.88	-88.024
6	2.7027	240.69	-87.231
6	2.7361	234.62	-86.557
6	2.7694	229.09	-86.152
6	2.8028	224.07	-85.486
6	2.8362	218.77	-84.871
6	2.8695	213.5	-84.064
6	2.9029	206.3	-84.534
6	2.9363	201.57	-82.313
6	2.9696	196.32	-81.374
6	3.003	190.4	-80.698
6	3.0364	185.51	-80.635
6	3.0697	180.13	-79.978
6	3.1031	175.84	-80.052
6	3.1365	169.88	-80.488
6	3.1698	165.16	-80.488
6	3.2032	160.44	-80.488
6	3.2366	155.72	-80.488
6	3.2699	151	-80.488
6	3.3033	146.28	-79.139
6	3.3367	139.54	-81.162
6	3.37	134.15	-81.836
6	3.4034	129.03	-82.074
6	3.4368	123.43	-82.604
6	3.4701	117.96	-83.859
6	3.5035	112.57	-84.534
6	3.5369	107.17	-84.534
6	3.5702	101.78	-85.882
6	3.6036	97.059	-85.882
6	3.637	93.013	-85.882
6	3.6703	88.293	-85.882
6	3.7037	82.224	-85.882
6	3.7371	77.504	-85.882
6	3.7704	71.435	-85.882
6	3.8038	66.04	-85.882
6	3.8372	61.32	-85.208
6	3.8705	56.211	-85.13
6	3.9039	48.508	-84.534
6	3.9373	43.113	-84.534
6	3.9706	37.719	-83.185
6	4.004	32.324	-83.185
6	4.0374	26.771	-82.471
6	4.0707	21.535	-81.836
6	4.1041	16.141	-81.836
6	4.1375	10.746	-81.836
6	4.1708	6.0258	-81.836
6	4.2042	-0.043042	-81.162
6	4.2376	-5.0251	-81.329
6	4.2709	-10.832	-81.836
6	4.3043	-16.227	-81.836
6	4.3377	-21.507	-82.272
6	4.371	-27.69	-82.511
6	4.4044	-33.085	-83.185
6	4.4378	-38.479	-83.859
6	4.4711	-43.874	-83.859
6	4.5045	-49.943	-84.534
6	4.5379	-55.337	-84.534
6	4.5712	-60.732	-85.882
6	4.6046	-66.126	-85.882
6	4.638	-72.195	-85.882
6	4.6713	-76.915	-85.882
6	4.7047	-82.31	-85.882
6	4.7381	-87.704	-85.882
6	4.7714	-92.425	-85.882
6	4.8048	-98.493	-85.882
6	4.8382	-103.89	-84.534
6	4.8715	-109.25	-84.959
6	4.9049	-114.68	-84.534
6	4.9383	-120.07	-84.534
6	4.9716	-126.14	-83.185
6	5.005	-131.54	-83.185
6	5.0384	-137.6	-83.185
6	5.0717	-142.38	-82.214
6	5.1051	-147.72	-81.836
6	5.1385	-153.24	-80.726
6	5.1718	-158.51	-80.488
6	5.2052	-163.9	-80.488
6	5.2386	-168.62	-80.488
6	5.2719	-173.34	-80.488
6	5.3053	-178.74	-80.488
6	5.3387	-184.13	-80.488
6	5.372	-189.53	-80.488
6	5.4054	-194.92	-80.488
6	5.4388	-200.32	-80.488
6	5.4721	-205.04	-80.488
6	5.5055	-210.22	-80.851
6	5.5389	-214.48	-81.162
6	5.5722	-220.54	-81.836
6	5.6056	-225.94	-82.511
6	5.639	-230.66	-81.836
6	5.6723	-235.91	-82.147
6	5.7057	-241.45	-82.511
6	5.7391	-245.5	-82.511
6	5.7724	-250.89	-82.511
6	5.8058	-255.61	-82.511
6	5.8392	-261	-82.511
6	5.8725	-265.73	-82.511
6	5.9059	-271.12	-82.511
6	5.9393	-275.84	-82.511
6	5.9726	-281.23	-82.511
6	6.006	-285.95	-81.836
6	6.0394	-291.35	-81.836
6	6.0727	-297.42	-81.162
6	6.1061	-300.79	-80.488
6	6.1395	-306.93	-79.611
6	6.1728	-312.29	-79.471
6	6.2062	-317.65	-79.139
6	6.2396	-322.89	-79.449
6	6.2729	-326.49	-79.528
6	6.3063	-330.71	-80.258
6	6.3397	-337.16	-79.655
6	6.373	-341.25	-80.488
6	6.4064	-346.02	-79.554
6	6.4398	-352.53	-80.743
6	6.4731	-357.25	-80.929
6	6.5065	-361.92	-81.069
6	6.5399	-367.08	-80.674
6	6.5732	-372.27	-81.836
6	6.6066	-376.99	-83.185
6	6.64	-381.03	-83.859
6	6.6733	-386.43	-84.534
6	6.7067	-391.82	-84.534
6	6.7401	-397.22	-84.534
6	6.7734	-401.94	-84.534
6	6.8068	-408.01	-84.534
6	6.8402	-412.73	-84.534
6	6.8735	-416.1	-84.534
6	6.9069	-420.82	-84.534
6	6.9403	-425.54	-84.534
6	6.9736	-432.12	-82.969
6	7.007	-436.76	-83.258
6	7.0404	-441.38	-82.848
6	7.0737	-447.12	-83.185
6	7.1071	-452.38	-82.241
6	7.1405	-457.23	-81.836
6	7.1738	-461.9	-80.903
6	7.2072	-467.66	-79.606
6	7.2406	-473.42	-80.488
6	7.2739	-477.94	-79.695
6	7.3073	-482.94	-79.741
6	7.3407	-487.57	-79.72
6	7.374	-490.88	-78.019
6	7.4074	-497.02	-79.814
7	0.96763	498.28	103.6
7	1.001	493.56	104.28
7	1.0344	488.84	104.28
7	1.0677	484.12	104.28
7	1.1011	479.4	104.28
7	1.1345	476.7	104.28
7	1.1678	471.31	104.28
7	1.2012	466.58	102.93
7	1.2346	461.87	102.93
7	1.2679	456.47	102.93
7	1.3013	452.43	102.93
7	1.3347	447.03	102.93
7	1.368	441.64	101.58
7	1.4014	436.24	101.58
7	1.4348	430.85	100.9
7	1.4681	426.8	100.9
7	1.5015	421.41	100.23
7	1.5349	416.01	100.23
7	1.5682	411.97	100.23
7	1.6016	407.25	100.23
7	1.635	403.2	100.9
7	1.6683	398.48	101.58
7	1.7017	394.43	100.9
7	1.7351	389.04	101.58
7	1.7684	384.99	100.9
7	1.8018	378.92	101.58
7	1.8352	373.53	102.25
7	1.8685	368.13	102.25
7	1.9019	362.74	102.25
7	1.9353	357.35	102.93
7	1.9686	351.95	102.93
7	2.002	347.23	103.6
7	2.0354	342.51	103.6
7	2.0687	337.12	103.6
7	2.1021	332.92	103.5
7	2.1355	330.04	105.29
7	2.1688	323.63	103.6
7	2.2022	318.24	102.93
7	2.2356	313.51	102.93
7	2.2689	307.45	102.25
7	2.3023	302.05	102.25
7	2.3357	296.66	102.93
7	2.369	291.26	102.93
7	2.4024	285.87	101.58
7	2.4358	279.8	100.9
7	2.4691	274.4	100.9
7	2.5025	268.34	100.9
7	2.5359	263.62	100.9
7	2.5692	258.22	100.9
7	2.6026	252.83	100.9
7	2.636	247.43	100.9
7	2.6693	243.79	101.71
7	2.7027	237.32	102.25
7	2.7361	231.92	102.25
7	2.7694	226.53	102.25
7	2.8028	221.13	102.25
7	2.8362	215.74	103.6
7	2.8695	210.34	103.6
7	2.9029	204.28	104.28
7	2.9363	198.88	104.95
7	2.9696	193.49	104.95
7	3.003	188.07	105.73
7	3.0364	182.7	106.3
7	3.0697	177.3	106.3
7	3.1031	171.23	106.3
7	3.1365	166.51	106.3
7	3.1698	161.79	106.3
7	3.2032	156.4	104.95
7	3.2366	151	104.95
7	3.2699	145.61	104.95
7	3.3033	140.22	104.28
7	3.3367	134.82	103.6
7	3.37	129.43	103.6
7	3.4034	122.68	102.93
7	3.4368	117.29	102.25
7	3.4701	111.89	101.58
7	3.5035	105.72	100.89
7	3.5369	100.43	100.9
7	3.5702	95.036	100.9
7	3.6036	89.641	100.9
7	3.637	83.573	100.9
7	3.6703	78.852	101.58
7	3.7037	74.387	101.76
7	3.7371	69.412	101.58
7	3.7704	63.343	102.25
7	3.8038	57.948	102.93
7	3.8372	52.554	102.93
7	3.8705	47.159	104.28
7	3.9039	41.765	104.95
7	3.9373	36.37	105.62
7	3.9706	30.301	106.3
7	4.004	24.724	107.23
7	4.0374	18.838	107.65
7	4.0707	13.443	108.32
7	4.1041	8.0488	108.32
7	4.1375	3.4842	109.57
7	4.1708	-1.9104	109.57
7	4.2042	-7.253	109.98
7	4.2376	-12.648	109.98
7	4.2709	-18.042	109.98
7	4.3043	-23.644	109.67
7	4.3377	-29.039	109
7	4.371	-34.433	109
7	4.4044	-40.502	108.32
7	4.4378	-45.897	108.32
7	4.4711	-49.943	107.65
7	4.5045	-56.686	107.65
7	4.5379	-62.755	107.65
7	4.5712	-68.149	107.65
7	4.6046	-72.869	107.65
7	4.638	-78.264	107.65
7	4.6713	-83.659	107.65
7	4.7047	-89.053	107.65
7	4.7381	-93.773	107.65
7	4.7714	-98.493	107.65
7	4.8048	-103.21	107.65
7	4.8382	-108.61	108.32
7	4.8715	-114	108.32
7	4.9049	-119.4	109
7	4.9383	-125.47	109
7	4.9716	-131.54	109
7	5.005	-136.93	109.67
7	5.0384	-143	110.34
7	5.0717	-148.39	110.34
7	5.1051	-153.79	110.34
7	5.1385	-159.86	110.34
7	5.1718	-165.25	110.34
7	5.2052	-170.65	109.67
7	5.2386	-176.04	109
7	5.2719	-180.76	109
7	5.3053	-186.16	109
7	5.3387	-191.55	108.32
7	5.372	-196.94	107.65
7	5.4054	-202.34	106.97
7	5.4388	-207.01	107.35
7	5.4721	-213.13	106.3
7	5.5055	-217.93	105.91
7	5.5389	-223.24	104.95
7	5.5722	-228.64	104.95
7	5.6056	-234.03	104.95
7	5.639	-239.43	104.95
7	5.6723	-244.82	104.95
7	5.7057	-248.87	106.3
7	5.7391	-254.26	105.62
7	5.7724	-258.31	106.3
7	5.8058	-263.7	106.3
7	5.8392	-267.75	106.3
7	5.8725	-273.14	106.3
7	5.9059	-278.54	106.3
7	5.9393	-282.58	106.3
7	5.9726	-287.98	106.97
7	6.006	-294.72	107.65
7	6.0394	-300.12	108.32
7	6.0727	-305.51	108.32
7	6.1061	-310.9	109
7	6.1395	-316.3	109
7	6.1728	-320.34	109
7	6.2062	-325.74	109
7	6.2396	-331.13	109
7	6.2729	-335.18	109
7	6.3063	-340.57	109
7	6.3397	-345.97	109
7	6.373	-349.66	109.08
7	6.4064	-355.41	107.65
7	6.4398	-360.8	107.65
7	6.4731	-365.52	107.65
7	6.5065	-370.24	106.3
7	6.5399	-375.64	106.3
7	6.5732	-381.03	106.3
7	6.6066	-385.75	106.3
7	6.64	-390.47	106.3
7	6.6733	-395.53	107.31
7	6.7067	-399.91	106.97
7	6.7401	-404.63	107.65
7	6.7734	-409.35	107.65
7	6.8068	-413.71	108.79
7	6.8402	-418.8	109
7	6.8735	-422.84	109
7	6.9069	-428.24	109
7	6.9403	-432.13	109.87
7	6.9736	-437.68	110.34
7	7.007	-443.07	110.34
7	7.0404	-447.79	111.02
7	7.0737	-452.51	111.69
7	7.1071	-457.9	111.69
7	7.1405	-463.3	111.69
7	7.1738	-468.69	111.69
7	7.2072	-473.42	111.69
7	7.2406	-478.13	111.69
7	7.2739	-482.86	111.69
7	7.3073	-487.57	111.69
7	7.3407	-492.3	110.34
7	7.374	-497.02	110.34
8	1.001	495.86	42.157
8	1.0344	490.92	43.279
8	1.0677	485.87	44.42
8	1.1011	480.98	45.651
8	1.1345	476.26	46.553
8	1.1678	471.51	47.357
8	1.2012	466.94	48.051
8	1.2346	462.59	48.367
8	1.2679	458.64	48.73
8	1.3013	451.75	48.981
8	1.3347	447.01	49.01
8	1.368	442.98	48.981
8	1.4014	438.04	48.648
8	1.4348	433.21	49.319
8	1.4681	427.48	48.307
8	1.5015	422.11	47.863
8	1.5349	416.92	47.236
8	1.5682	411.19	46.39
8	1.6016	405.88	45.45
8	1.635	401.18	43.587
8	1.6683	395.55	43.525
8	1.7017	391.01	42.796
8	1.7351	386.46	42.437
8	1.7684	381.08	42.508
8	1.8018	377.57	42.238
8	1.8352	372.92	42.642
8	1.8685	368.28	42.812
8	1.9019	363.38	43.428
8	1.9353	358.69	44.261
8	1.9686	353.3	44.261
8	2.002	347.23	44.261
8	2.0354	341.03	45.34
8	2.0687	335.36	46.149
8	2.1021	329.36	47.296
8	2.1355	322.75	48.889
8	2.1688	318.69	49.143
8	2.2022	313.39	50.225
8	2.2356	308.09	50.836
8	2.2689	302.46	51.813
8	2.3023	297.81	52.017
8	2.3357	292.21	52.218
8	2.369	287.99	52.293
8	2.4024	282.9	51.813
8	2.4358	278.32	51.409
8	2.4691	273.99	50.382
8	2.5025	268.34	49.656
8	2.5359	262.94	49.656
8	2.5692	257.41	49.251
8	2.6026	251.78	48.591
8	2.636	244.74	47.633
8	2.6693	239.57	46.411
8	2.7027	233.97	45.202
8	2.7361	229.9	43.587
8	2.7694	224.75	43.11
8	2.8028	217.5	42.315
8	2.8362	213.04	42.238
8	2.8695	208.86	41.968
8	2.9029	202.93	42.238
8	2.9363	197.47	42.71
8	2.9696	192.57	43.291
8	3.003	187.17	43.622
8	3.0364	182.13	43.992
8	3.0697	176.44	44.495
8	3.1031	171.06	45.081
8	3.1365	165.23	46.756
8	3.1698	159.29	47.986
8	3.2032	152.62	48.726
8	3.2366	146.96	49.656
8	3.2699	142.24	51.004
8	3.3033	136.85	52.121
8	3.3367	131.69	53.059
8	3.37	126.74	53.712
8	3.4034	121.74	54.137
8	3.4368	118.48	55.09
8	3.4701	111.89	55.05
8	3.5035	107.33	55.154
8	3.5369	102.45	55.05
8	3.5702	97.302	54.727
8	3.6036	91.664	54.376
8	3.637	87.333	53.624
8	3.6703	80.875	53.027
8	3.7037	74.806	51.679
8	3.7371	68.737	51.004
8	3.7704	63.416	49.562
8	3.8038	58.337	48.229
8	3.8372	52.871	47.553
8	3.8705	47.221	46.782
8	3.9039	41.09	46.284
8	3.9373	37.263	46.248
8	3.9706	32.579	46.466
8	4.004	26.04	46.797
8	4.0374	21.214	46.769
8	4.0707	16.231	47.098
8	4.1041	11.005	47.01
8	4.1375	5.6482	47.012
8	4.1708	-0.043042	47.633
8	4.2042	-5.4376	48.307
8	4.2376	-12.181	48.981
8	4.2709	-16.901	50.33
8	4.3043	-22.296	51.004
8	4.3377	-27.69	52.353
8	4.371	-33.085	53.027
8	4.4044	-38.479	53.027
8	4.4378	-43.874	53.027
8	4.4711	-49.268	53.027
8	4.5045	-53.314	53.027
8	4.5379	-58.565	53.259
8	4.5712	-63.316	52.814
8	4.6046	-68.689	52.623
8	4.638	-75.172	52.571
8	4.6713	-78.938	51.679
8	4.7047	-86.221	50.6
8	4.7381	-92.307	49.558
8	4.7714	-97.67	48.254
8	4.8048	-101.19	45.61
8	4.8382	-105.82	43.847
8	4.8715	-111.98	42.913
8	4.9049	-117.37	42.238
8	4.9383	-121.88	41.912
8	4.9716	-127.17	41.557
8	5.005	-132.19	41.502
8	5.0384	-137.39	41.555
8	5.0717	-142.29	41.874
8	5.1051	-147.55	41.095
8	5.1385	-153.79	42.238
8	5.1718	-159.18	42.238
8	5.2052	-163.68	43.834
8	5.2386	-169.06	44.642
8	5.2719	-174.69	45.61
8	5.3053	-179.89	46.403
8	5.3387	-186.16	48.981
8	5.372	-190.76	50.569
8	5.4054	-197.6	51.75
8	5.4388	-203.42	52.488
8	5.4721	-206.95	53.315
8	5.5055	-213.13	54.376
8	5.5389	-217.17	53.027
8	5.5722	-222.22	53.459
8	5.6056	-226.61	53.027
8	5.639	-232.01	53.027
8	5.6723	-237.4	53.027
8	5.7057	-241.3	51.972
8	5.7391	-246.61	51.497
8	5.7724	-251.89	50.741
8	5.8058	-256.05	49.054
8	5.8392	-260.33	47.633
8	5.8725	-266.8	47.498
8	5.9059	-271.99	46.49
8	5.9393	-274.83	45.516
8	5.9726	-280.12	45.05
8	6.006	-286.09	44.666
8	6.0394	-291.5	44.776
8	6.0727	-294.48	44.658
8	6.1061	-299.1	45.273
8	6.1395	-303.99	45.581
8	6.1728	-308.66	45.074
8	6.2062	-314.57	46.196
8	6.2396	-320.46	46.238
8	6.2729	-325.45	47.064
8	6.3063	-330.68	48.026
8	6.3397	-335.99	50.06
8	6.373	-342.6	51.679
8	6.4064	-346.99	50.593
8	6.4398	-353.39	53.702
8	6.4731	-358.55	54.194
8	6.5065	-363.21	54.454
8	6.5399	-368.22	55.05
8	6.5732	-373.26	54.455
8	6.6066	-378.61	54.241
8	6.64	-383.19	53.971
8	6.6733	-388.99	52.758
8	6.7067	-393.17	53.702
8	6.7401	-398.16	52.488
8	6.7734	-404.3	52.69
8	6.8068	-409.3	51.815
8	6.8402	-413.08	50.251
8	6.8735	-418.25	49.091
8	6.9069	-423.64	47.557
8	6.9403	-428.84	46.206
8	6.9736	-434.17	44.822
8	7.007	-439.81	43.523
8	7.0404	-446.44	42.913
8	7.0737	-450.8	42.386
8	7.1071	-456.89	41.901
8	7.1405	-460.99	42.835
8	7.1738	-463.97	42.913
8	7.2072	-468.94	43.271
8	7.2406	-474.12	44.342
8	7.2739	-478.93	45.065
8	7.3073	-482.48	45.83
8	7.3407	-489	45.895
8	7.374	-494.66	45.947
9	1.7684	498.28	-79.139
9	1.8018	493.02	-78.735
9	1.8352	488.36	-78.346
9	1.8685	482.77	-77.79
9	1.9019	478.72	-77.116
9	1.9353	473.74	-77.168
9	1.9686	469.62	-76.105
9	2.002	465.24	-76.442
9	2.0354	460.76	-75.49
9	2.0687	455.8	-75.093
9	2.1021	451.41	-76.105
9	2.1355	446.43	-74.704
9	2.1688	441.8	-74.783
9	2.2022	437.15	-74.816
9	2.2356	432.08	-74.895
9	2.2689	426.8	-75.768
9	2.3023	422.89	-75.498
9	2.3357	418.03	-75.768
9	2.369	412.43	-75.954
9	2.4024	407.38	-76.712
9	2.4358	402.13	-76.68
9	2.4691	397.81	-77.79
9	2.5025	393.08	-77.79
9	2.5359	387.35	-78.128
9	2.5692	382.97	-78.465
9	2.6026	377.98	-78.33
9	2.636	371.84	-78.802
9	2.6693	366.92	-78.869
9	2.7027	361.39	-79.139
9	2.7361	355.32	-79.139
9	2.7694	349.97	-78.981
9	2.8028	343.86	-79.139
9	2.8362	337.91	-78.663
9	2.8695	332.47	-78.75
9	2.9029	327.54	-78.735
9	2.9363	322.15	-78.735
9	2.9696	318.95	-77.335
9	3.003	314.19	-78.465
9	3.0364	308.12	-77.79
9	3.0697	302.73	-78.465
9	3.1031	299.74	-78.543
9	3.1365	293.96	-78.465
9	3.1698	287.89	-78.465
9	3.2032	284.52	-77.79
9	3.2366	279.51	-77.921
9	3.2699	274.34	-78.31
9	3.3033	268.54	-79.881
9	3.3367	262.6	-79.476
9	3.37	257.01	-80.218
9	3.4034	252.15	-80.488
9	3.4368	245.41	-81.162
9	3.4701	242.04	-81.836
9	3.5035	237.32	-81.836
9	3.5369	232.26	-82.848
9	3.5702	227.54	-82.848
9	3.6036	222.38	-83.704
9	3.637	217.5	-83.808
9	3.6703	212.14	-83.848
9	3.7037	206.19	-83.104
9	3.7371	200.35	-83.383
9	3.7704	194.84	-83.859
9	3.8038	189.08	-84.067
9	3.8372	183.37	-83.185
9	3.8705	177.3	-83.185
9	3.9039	172.92	-82.848
9	3.9373	167.19	-81.836
9	3.9706	162.47	-81.836
9	4.004	157.75	-81.836
9	4.0374	154.22	-81.94
9	4.0707	147.5	-82.106
9	4.1041	141.51	-82.251
9	4.1375	136.22	-81.421
9	4.1708	130.78	-80.488
9	4.2042	128.08	-80.488
9	4.2376	119.99	-80.488
9	4.2709	113.92	-80.488
9	4.3043	109.2	-80.488
9	4.3377	103.13	-80.488
9	4.371	97.733	-80.488
9	4.4044	91.664	-80.488
9	4.4378	86.944	-80.488
9	4.4711	82.224	-80.488
9	4.5045	77.945	-80.306
9	4.5379	71.435	-80.488
9	4.5712	66.04	-80.488
9	4.6046	60.646	-80.488
9	4.638	56.6	-80.488
9	4.6713	51.205	-80.488
9	4.7047	46.247	-80.091
9	4.7381	40.416	-80.488
9	4.7714	36.37	-80.488
9	4.8048	31.69	-80.329
9	4.8382	26.255	-80.488
9	4.8715	20.186	-80.488
9	4.9049	14.792	-80.488
9	4.9383	9.3974	-80.488
9	4.9716	4.6772	-80.488
9	5.005	-0.043042	-80.488
9	5.0384	-5.4376	-80.488
9	5.0717	-10.832	-80.488
9	5.1051	-15.552	-80.488
9	5.1385	-21.621	-80.488
9	5.1718	-26.342	-80.488
9	5.2052	-32.41	-80.488
9	5.2386	-37.805	-80.488
9	5.2719	-42.352	-80.775
9	5.3053	-47.245	-80.488
9	5.3387	-52.815	-81.041
9	5.372	-58.965	-80.933
9	5.4054	-63.429	-81.836
9	5.4388	-69.498	-81.836
9	5.4721	-74.892	-81.836
9	5.5055	-80.287	-81.836
9	5.5389	-85.682	-81.836
9	5.5722	-90.894	-82.092
9	5.6056	-96.471	-81.836
9	5.639	-101.86	-81.836
9	5.6723	-107.26	-81.836
9	5.7057	-112.65	-81.836
9	5.7391	-118.05	-81.836
9	5.7724	-123.44	-81.836
9	5.8058	-128.84	-80.488
9	5.8392	-134.23	-80.488
9	5.8725	-139.63	-80.488
9	5.9059	-144.35	-80.488
9	5.9393	-150.19	-79.557
9	5.9726	-155.81	-79.139
9	6.006	-161.21	-77.79
9	6.0394	-166.6	-77.79
9	6.0727	-171.05	-77.925
9	6.1061	-176.04	-77.79
9	6.1395	-181.29	-76.916
9	6.1728	-186.45	-76.843
9	6.2062	-190.88	-76.442
9	6.2396	-196.27	-76.442
9	6.2729	-200.99	-76.442
9	6.3063	-205.71	-76.442
9	6.3397	-210.97	-76.847
9	6.373	-216.5	-76.442
9	6.4064	-221.22	-77.116
9	6.4398	-225.94	-77.79
9	6.4731	-230.66	-77.79
9	6.5065	-235.38	-77.79
9	6.5399	-239.76	-78.802
9	6.5732	-244.82	-79.139
9	6.6066	-251.51	-79.436
9	6.64	-255.61	-79.814
9	6.6733	-259.66	-79.814
9	6.7067	-265.05	-81.162
9	6.7401	-270.44	-80.488
9	6.7734	-275.84	-81.162
9	6.8068	-281.23	-79.814
9	6.8402	-285.95	-79.814
9	6.8735	-290.67	-79.814
9	6.9069	-296.07	-79.814
9	6.9403	-300.95	-79.774
9	6.9736	-306.86	-79.814
9	7.007	-312.25	-79.814
9	7.0404	-317.65	-78.465
9	7.0737	-322.37	-78.465
9	7.1071	-326.41	-77.79
9	7.1405	-332.14	-78.128
9	7.1738	-335.85	-77.116
9	7.2072	-342.6	-77.116
9	7.2406	-347.15	-76.806
9	7.2739	-352.04	-77.116
9	7.3073	-356.76	-76.442
9	7.3407	-360.67	-76.172
9	7.374	-365.66	-76.172
9	7.4074	-370.55	-75.603
9	7.4408	-375.48	-75.664
9	7.4741	-379.55	-75.498
9	7.5075	-384.27	-74.445
9	7.5409	-388.57	-74.964
9	7.5742	-393.44	-75.017
9	7.6076	-398.57	-75.768
9	7.641	-403.29	-75.768
9	7.6743	-408.01	-75.768
9	7.7077	-413.4	-75.768
9	7.7411	-417.45	-76.442
9	7.7744	-422.84	-76.442
9	7.8078	-427.56	-76.442
9	7.8412	-431.61	-76.442
9	7.8745	-436.73	-76.825
9	7.9079	-441.72	-77.116
9	7.9413	-447.12	-77.116
9	7.9746	-451.84	-77.79
9	8.008	-456.56	-77.116
9	8.0414	-461.95	-77.79
9	8.0747	-466.67	-77.79
9	8.1081	-471.39	-77.116
9	8.1415	-476.11	-77.116
9	8.1748	-481.51	-77.79
9	8.2082	-485.15	-76.981
9	8.2416	-491.62	-77.79
9	8.2749	-497.02	-77.79
10	1.8018	498.28	-21.822
10	1.8352	493.83	-23.036
10	1.8685	489.51	-23.171
10	1.9019	484.34	-23.706
10	1.9353	480.34	-23.98
10	1.9686	475.69	-24.182
10	2.002	471.64	-24.182
10	2.0354	467.6	-24.182
10	2.0687	463.21	-24.519
10	2.1021	459.17	-24.519
10	2.1355	453.1	-22.496
10	2.1688	449.05	-23.171
10	2.2022	442.75	-22.678
10	2.2356	438.65	-22.419
10	2.2689	431.98	-21.287
10	2.3023	426.8	-22.496
10	2.3357	422.89	-20.878
10	2.369	418.98	-21.013
10	2.4024	414.35	-21.355
10	2.4358	409.83	-20.554
10	2.4691	404.01	-19.529
10	2.5025	400.1	-21.013
10	2.5359	396.39	-20.391
10	2.5692	392.07	-20.136
10	2.6026	387.02	-21.148
10	2.636	382.43	-21.418
10	2.6693	377.37	-21.215
10	2.7027	372.45	-21.687
10	2.7361	366.92	-22.092
10	2.7694	361.66	-22.362
10	2.8028	356.97	-22.915
10	2.8362	351.82	-23.575
10	2.8695	346.56	-22.496
10	2.9029	342.52	-23.358
10	2.9363	338.06	-23.71
10	2.9696	330.37	-23.845
10	3.003	327.68	-22.496
10	3.0364	323.7	-22.75
10	3.0697	317.56	-23.171
10	3.1031	314.19	-23.171
10	3.1365	309.47	-22.496
10	3.1698	304.82	-22.024
10	3.2032	298.9	-20.986
10	3.2366	294.03	-21.35
10	3.2699	288.97	-20.339
10	3.3033	284.47	-20.214
10	3.3367	277.78	-18.451
10	3.37	273.06	-17.776
10	3.4034	268	-17.439
10	3.4368	262.6	-16.765
10	3.4701	257.88	-17.439
10	3.5035	253.84	-17.439
10	3.5369	248.11	-17.776
10	3.5702	243.39	-17.776
10	3.6036	237.99	-18.451
10	3.637	233.27	-19.125
10	3.6703	228.55	-19.125
10	3.7037	221.81	-19.799
10	3.7371	216.41	-20.474
10	3.7704	211.02	-20.474
10	3.8038	205.09	-20.878
10	3.8372	199.89	-22.159
10	3.8705	194.84	-21.822
10	3.9039	189.78	-23.508
10	3.9373	184.72	-23.171
10	3.9706	180.36	-23.766
10	4.004	175.33	-22.38
10	4.0374	169.91	-22.101
10	4.0707	164.63	-24.115
10	4.1041	159.77	-23.171
10	4.1375	155.74	-21.354
10	4.1708	148.98	-22.496
10	4.2042	144.68	-20.545
10	4.2376	139.3	-20.797
10	4.2709	133.61	-20.878
10	4.3043	128.62	-22.227
10	4.3377	122.82	-19.529
10	4.371	118.04	-21.256
10	4.4044	113.58	-20.811
10	4.4378	107.98	-21.418
10	4.4711	103.8	-19.799
10	4.5045	99.756	-19.799
10	4.5379	93.513	-20.206
10	4.5712	89.289	-20.754
10	4.6046	84.382	-20.878
10	4.638	79.921	-20.795
10	4.6713	75.47	-21.334
10	4.7047	69.816	-21.687
10	4.7381	64.692	-23.171
10	4.7714	59.836	-24.924
10	4.8048	54.577	-24.519
10	4.8382	49.92	-23.96
10	4.8715	44.02	-25.775
10	4.9049	39.742	-26.542
10	4.9383	34.347	-25.868
10	4.9716	28.953	-25.868
10	5.005	26.255	-26.542
10	5.0384	20.861	-26.542
10	5.0717	17.511	-24.951
10	5.1051	11.742	-25.588
10	5.1385	7.1048	-24.654
10	5.1718	1.4405	-23.575
10	5.2052	-3.5225	-24.6
10	5.2386	-8.4255	-24.74
10	5.2719	-14.204	-23.171
10	5.3053	-16.766	-22.092
10	5.3387	-21.517	-21.978
10	5.372	-27.42	-21.687
10	5.4054	-32.333	-19.976
10	5.4388	-37.535	-21.687
10	5.4721	-41.451	-19.727
10	5.5055	-47.524	-19.822
10	5.5389	-52.64	-21.148
10	5.5722	-57.495	-21.418
10	5.6056	-61.406	-21.822
10	5.639	-68.823	-22.496
10	5.6723	-72.869	-21.822
10	5.7057	-77.994	-24.384
10	5.7391	-83.659	-23.171
10	5.7724	-88.042	-23.508
10	5.8058	-93.099	-24.519
10	5.8392	-98.493	-25.194
10	5.8725	-103.17	-24.621
10	5.9059	-108.27	-25.531
10	5.9393	-113.06	-26.407
10	5.9726	-116.97	-26.003
10	6.006	-123.92	-26.475
10	6.0394	-127.62	-25.598
10	6.0727	-132.21	-25.194
10	6.1061	-136.66	-23.98
10	6.1395	-143.34	-24.182
10	6.1728	-149.07	-24.519
10	6.2062	-154.46	-23.171
10	6.2396	-159.86	-23.171
10	6.2729	-165.25	-22.496
10	6.3063	-170.65	-21.822
10	6.3397	-174.89	-21.08
10	6.373	-179.75	-20.811
10	6.4064	-185.48	-19.799
10	6.4398	-190.74	-19.529
10	6.4731	-196.27	-19.799
10	6.5065	-201.66	-19.799
10	6.5399	-207.06	-20.474
10	6.5732	-211.04	-19.597
10	6.6066	-215.82	-20.474
10	6.64	-221.22	-21.148
10	6.6733	-226.61	-21.148
10	6.7067	-231.33	-21.822
10	6.7401	-236.06	-22.496
10	6.7734	-241.72	-21.687
10	6.8068	-247.52	-23.171
10	6.8402	-252.91	-23.171
10	6.8735	-258.31	-23.171
10	6.9069	-263.7	-23.171
10	6.9403	-269.1	-23.171
10	6.9736	-274.49	-23.171
10	7.007	-278.67	-22.766
10	7.0404	-283.93	-21.822
10	7.0737	-287.98	-19.799
10	7.1071	-292.97	-19.664
10	7.1405	-298.36	-18.99
10	7.1738	-304.16	-19.125
10	7.2072	-308.75	-18.181
10	7.2406	-313.6	-17.102
10	7.2739	-319.67	-17.102
10	7.3073	-324.39	-17.776
10	7.3407	-329.11	-15.753
10	7.374	-334.86	-15.359
10	7.4074	-339.36	-14.674
10	7.4408	-345.56	-16.562
10	7.4741	-350.01	-15.079
10	7.5075	-354.33	-16.562
10	7.5409	-359.05	-14.944
10	7.5742	-363.77	-16.562
10	7.6076	-368.69	-15.821
10	7.641	-373.35	-17.641
10	7.6743	-378.74	-17.641
10	7.7077	-384.4	-17.102
10	7.7411	-388.45	-17.776
10	7.7744	-393.85	-17.776
10	7.8078	-398.7	-18.181
10	7.8412	-403.82	-18.181
10	7.8745	-409.47	-18.404
10	7.9079	-413.92	-18.411
10	7.9413	-418.8	-18.451
10	7.9746	-424.46	-18.316
10	8.008	-429.58	-18.451
10	8.0414	-434.17	-17.506
10	8.0747	-439.7	-18.451
10	8.1081	-444.42	-17.102
10	8.1415	-449.14	-17.102
10	8.1748	-455.07	-17.372
10	8.2082	-459.79	-15.483
10	8.2416	-464.65	-15.753
10	8.2749	-470.58	-15.349
10	8.3083	-476.11	-14.405
10	8.3417	-480.5	-13.393
10	8.375	-486.5	-12.921
10	8.4084	-492.97	-13.73
10	8.4418	-497.02	-13.73
11	1.9353	499.63	41.564
11	1.9686	493.89	41.901
11	2.002	489.24	42.373
11	2.0354	484.12	42.913
11	2.0687	480.54	42.727
11	2.1021	474.31	44.054
11	2.1355	469.62	45.273
11	2.1688	465.57	45.273
11	2.2022	461.73	45.88
11	2.2356	458.49	44.935
11	2.2689	454.28	44.612
11	2.3023	447.37	45.273
11	2.3357	442.74	44.612
11	2.369	437.78	44.288
11	2.4024	433.8	43.535
11	2.4358	428.49	42.575
11	2.4691	423.09	41.901
11	2.5025	418.41	42.15
11	2.5359	413.72	40.755
11	2.5692	408.26	39.878
11	2.6026	404.41	39.271
11	2.636	399.49	39.204
11	2.6693	394.97	39.136
11	2.7027	390.88	39.344
11	2.7361	386.51	39.316
11	2.7694	381.62	38.867
11	2.8028	377.57	39.541
11	2.8362	373.84	40.423
11	2.8695	368.51	40.836
11	2.9029	364.12	41.678
11	2.9363	359.03	41.901
11	2.9696	354.01	42.462
11	3.003	348.87	42.639
11	3.0364	342.38	42.508
11	3.0697	337.24	42.821
11	3.1031	332.24	43.179
11	3.1365	327.34	42.575
11	3.1698	323.63	43.587
11	3.2032	317.56	44.261
11	3.2366	313.92	43.452
11	3.2699	309.29	43.614
11	3.3033	305.02	43.452
11	3.3367	300.03	44.935
11	3.37	295.33	44.781
11	3.4034	290.93	43.924
11	3.4368	285.97	44.105
11	3.4701	281.15	42.913
11	3.5035	276.07	42.631
11	3.5369	270.82	42.044
11	3.5702	265.84	41.52
11	3.6036	260.11	41.968
11	3.637	255.12	41.488
[truncated: 8,033 more rows]
