# Supplementary material for: A universal function for capacity of bidirectional pedestrian streams: Filling the gaps in the literature
Source: PLoS One. 2018 Dec 19;13(12):e0208496. doi: 10.1371/journal.pone.0208496 (PMC6300270; doi:10.1371/journal.pone.0208496)
Supplement: S1 Data Set — Trajectories are divided into folders for the different experiments within the ZIP archive. Data relative to the own experiments are directly provided as a CSV file. Links are provided for data obtained from open database from third party researchers. (ZIP) [file pone.0208496.s001.zip › datasets/dataset_B/4_0_C.csv]

ped. #	time (s)	x (cm)	y (cm)
1	0	497.6	89.441
1	0.033367	493.56	89.441
1	0.066733	488.84	89.441
1	0.1001	485.47	89.441
1	0.13347	480.07	89.441
1	0.16683	475.35	89.441
1	0.2002	470.63	89.441
1	0.23357	465.91	88.092
1	0.26693	461.19	88.092
1	0.3003	455.8	87.418
1	0.33367	451.75	87.418
1	0.36703	444.97	86.585
1	0.4004	439.55	85.867
1	0.43377	434.89	85.394
1	0.46713	428.82	84.72
1	0.5005	424.21	84.341
1	0.53387	419.38	84.046
1	0.56723	413.99	84.046
1	0.6006	408.59	84.046
1	0.63397	403.87	84.046
1	0.66733	398.48	84.046
1	0.7007	393.08	84.046
1	0.73407	387.69	84.046
1	0.76743	382.97	84.046
1	0.8008	377.31	83.507
1	0.83417	371.51	84.046
1	0.86753	366.19	84.363
1	0.9009	360.72	84.046
1	0.93427	356	84.046
1	0.96763	350.6	84.046
1	1.001	345.88	84.046
1	1.0344	341.16	85.394
1	1.0677	334.55	84.99
1	1.1011	329.7	85.394
1	1.1345	323.44	85.604
1	1.1678	319.19	85.831
1	1.2012	313.51	86.743
1	1.2346	308.02	85.913
1	1.2679	302.96	85.976
1	1.3013	298.01	85.394
1	1.3347	293.96	86.069
1	1.368	285.87	86.069
1	1.4014	281.15	86.069
1	1.4348	274.67	85.26
1	1.4681	269.68	86.069
1	1.5015	263.21	85.26
1	1.5349	257.21	85.057
1	1.5682	250.67	85.125
1	1.6016	245.41	86.069
1	1.635	239.34	86.069
1	1.6683	233.94	86.069
1	1.7017	228.55	86.743
1	1.7351	221.81	86.743
1	1.7684	216.41	86.743
1	1.8018	210.65	87.127
1	1.8352	205.96	87.376
1	1.8685	199.56	88.766
1	1.9019	194.16	87.418
1	1.9353	186.47	88.901
1	1.9686	181.08	89.306
1	2.002	174.6	88.766
1	2.0354	168.54	89.441
1	2.0687	162.47	90.115
1	2.1021	157.11	90.273
1	2.1355	151.76	90.504
1	2.1688	146.89	90.587
1	2.2022	141.56	91.463
1	2.2356	136.97	91.438
1	2.2689	131.45	91.463
1	2.3023	126.85	91.639
1	2.3357	122.68	91.463
1	2.369	116.92	91.612
1	2.4024	111.89	91.463
1	2.4358	105.83	91.463
1	2.4691	100.43	91.463
1	2.5025	95.71	91.463
1	2.5359	89.641	91.463
1	2.5692	83.573	91.463
1	2.6026	78.852	91.463
1	2.636	73.458	91.463
1	2.6693	67.389	91.463
1	2.7027	61.32	91.463
1	2.7361	56.6	91.463
1	2.7694	49.182	91.463
1	2.8028	45.811	91.463
1	2.8362	41.765	91.463
1	2.8695	36.37	92.812
1	2.9029	30.976	92.812
1	2.9363	25.581	92.812
1	2.9696	20.186	92.812
1	3.003	14.594	92.693
1	3.0364	9.3974	92.812
1	3.0697	4.0029	92.812
1	3.1031	-1.3917	93.486
1	3.1365	-6.7862	94.161
1	3.1698	-12.855	94.161
1	3.2032	-18.091	94.121
1	3.2366	-23.644	95.509
1	3.2699	-28.769	95.644
1	3.3033	-34.433	95.509
1	3.3367	-38.797	96.263
1	3.37	-43.874	96.184
1	3.4034	-48.257	95.847
1	3.4368	-54.663	95.509
1	3.4701	-59.383	95.509
1	3.5035	-64.778	95.509
1	3.5369	-69.498	95.509
1	3.5702	-74.892	95.509
1	3.6036	-81.636	96.184
1	3.637	-87.704	95.509
1	3.6703	-91.278	94.902
1	3.7037	-97.212	94.633
1	3.7371	-103.05	94.231
1	3.7704	-108.41	93.419
1	3.8038	-113.98	93.311
1	3.8372	-120.75	94.161
1	3.8705	-126.14	94.161
1	3.9039	-131.54	94.161
1	3.9373	-136.93	94.161
1	3.9706	-143.67	94.161
1	4.004	-148.97	94.374
1	4.0374	-153.11	94.161
1	4.0707	-160.93	94.379
1	4.1041	-166.6	94.161
1	4.1375	-172.67	94.161
1	4.1708	-178.47	93.352
1	4.2042	-184.13	94.161
1	4.2376	-190.2	94.161
1	4.2709	-196.27	94.161
1	4.3043	-201.8	93.891
1	4.3377	-208.14	94.026
1	4.371	-213.8	95.509
1	4.4044	-219.2	95.509
1	4.4378	-225.94	96.184
1	4.4711	-231.33	95.509
1	4.5045	-236.06	96.184
1	4.5379	-242.12	95.509
1	4.5712	-247.52	95.509
1	4.6046	-252.91	95.509
1	4.638	-258.31	94.835
1	4.6713	-263.7	94.161
1	4.7047	-269.07	95.084
1	4.7381	-275.17	93.486
1	4.7714	-279.48	93.352
1	4.8048	-285.5	93.067
1	4.8382	-292.02	92.812
1	4.8715	-298.63	92.542
1	4.9049	-301.87	91.329
1	4.9383	-307.19	91.801
1	4.9716	-312.66	92.003
1	5.005	-318.19	92.583
1	5.0384	-323.89	91.84
1	5.0717	-329.51	92.273
1	5.1051	-335	92.087
1	5.1385	-340.1	91.531
1	5.1718	-345.97	91.463
1	5.2052	-351.36	91.463
1	5.2386	-356.76	92.138
1	5.2719	-361.68	91.531
1	5.3053	-367.55	92.138
1	5.3387	-372.94	92.138
1	5.372	-378.34	92.812
1	5.4054	-383.06	92.812
1	5.4388	-388.45	92.812
1	5.4721	-393.85	92.812
1	5.5055	-399.24	92.812
1	5.5389	-404.63	92.812
1	5.5722	-409.35	92.812
1	5.6056	-414.75	92.812
1	5.639	-420.82	92.138
1	5.6723	-424.86	92.138
1	5.7057	-431.79	92.579
1	5.7391	-436.13	92.07
1	5.7724	-441.05	91.463
1	5.8058	-445.39	91.173
1	5.8392	-450.49	90.115
1	5.8725	-457.64	90.924
1	5.9059	-461.02	90.297
1	5.9393	-466.49	89.185
1	5.9726	-472.07	88.766
1	6.006	-478.13	88.766
1	6.0394	-483.53	88.766
1	6.0727	-488.92	89.441
1	6.1061	-493.97	89.589
1	6.1395	-499.08	89.709
2	0.033367	497.27	34.483
2	0.066733	492.52	34.613
2	0.1001	487.62	35.09
2	0.13347	482.77	35.495
2	0.16683	477.91	35.225
2	0.2002	473.33	35.495
2	0.23357	468.34	34.956
2	0.26693	463.89	34.821
2	0.3003	459.17	34.146
2	0.33367	453.77	34.146
2	0.36703	449.05	34.821
2	0.4004	442.98	33.472
2	0.43377	438.26	32.798
2	0.46713	433.54	32.798
2	0.5005	427.22	32.175
2	0.53387	423.59	31.814
2	0.56723	416.96	30.64
2	0.6006	411.29	30.775
2	0.63397	405.49	29.966
2	0.66733	400.5	30.1
2	0.7007	396.64	31.03
2	0.73407	392.41	31.449
2	0.76743	386.34	31.449
2	0.8008	382.97	32.123
2	0.83417	377.89	32.877
2	0.86753	372.18	32.798
2	0.9009	366.79	32.798
2	0.93427	362.2	34.551
2	0.96763	356	33.472
2	1.001	349.25	34.821
2	1.0344	343.86	35.495
2	1.0677	338.2	35.84
2	1.1011	332.73	36.507
2	1.1345	326.9	37.304
2	1.1678	322.28	36.844
2	1.2012	316.61	38.373
2	1.2346	311.31	38.182
2	1.2679	305.76	37.855
2	1.3013	300.78	37.875
2	1.3347	295.98	36.844
2	1.368	289.24	36.844
2	1.4014	283.85	36.169
2	1.4348	279.46	36.507
2	1.4681	274.54	35.9
2	1.5015	268.34	34.146
2	1.5349	262.41	34.62
2	1.5682	255.86	33.809
2	1.6016	250.8	32.123
2	1.635	244.74	32.123
2	1.6683	239.34	32.123
2	1.7017	232.6	31.449
2	1.7351	227.79	31.577
2	1.7684	222.33	31.589
2	1.8018	218.24	31.33
2	1.8352	212.03	31.112
2	1.8685	207.65	32.123
2	1.9019	202.25	32.123
2	1.9353	197.26	32.258
2	1.9686	191.46	32.798
2	2.002	187.42	33.472
2	2.0354	181.35	33.472
2	2.0687	175.95	34.146
2	2.1021	169.35	34.416
2	2.1355	164.15	35.832
2	2.1688	158.76	36.507
2	2.2022	152.35	36.844
2	2.2356	147.62	37.396
2	2.2689	141.9	37.181
2	2.3023	136.79	37.259
2	2.3357	130.51	36.304
2	2.369	125.38	36.844
2	2.4024	119.99	36.169
2	2.4358	115.01	36.221
2	2.4691	109.8	36.406
2	2.5025	104.63	35.599
2	2.5359	98.407	35.495
2	2.5692	93.013	35.495
2	2.6026	87.618	35.495
2	2.636	81.796	35.298
2	2.6693	77.107	34.384
2	2.7027	71.098	34.483
2	2.7361	63.343	32.123
2	2.7694	58.623	32.123
2	2.8028	52.554	32.123
2	2.8362	47.834	32.123
2	2.8695	43.113	32.798
2	2.9029	37.044	33.472
2	2.9363	32.065	33.524
2	2.9696	26.93	34.146
2	3.003	23.091	35.184
2	3.0364	18.393	34.693
2	3.0697	12.769	34.821
2	3.1031	7.3745	35.495
2	3.1365	0.71351	36.103
2	3.1698	-4.2052	36.89
2	3.2032	-10.158	36.169
2	3.2366	-16.227	37.518
2	3.2699	-22.296	38.192
2	3.3033	-27.016	37.518
2	3.3367	-32.451	37.909
2	3.37	-37.805	38.867
2	3.4034	-43.309	38.885
2	3.4368	-48.594	39.541
2	3.4701	-53.989	38.192
2	3.5035	-58.034	37.518
2	3.5369	-63.699	38.327
2	3.5702	-68.756	37.72
2	3.6036	-75.027	36.574
2	3.637	-79.846	37.7
2	3.6703	-85.106	37.606
2	3.7037	-89.86	36.059
2	3.7371	-96.263	35.132
2	3.7704	-102.54	34.146
2	3.8038	-107.66	34.281
2	3.8372	-114	32.798
2	3.8705	-119.4	32.123
2	3.9039	-125.47	32.123
2	3.9373	-130.86	31.449
2	3.9706	-136.57	32.59
2	4.004	-141.47	31.683
2	4.0374	-146.37	31.449
2	4.0707	-151.7	31.651
2	4.1041	-156.49	31.449
2	4.1375	-161.88	32.123
2	4.1708	-167.27	32.798
2	4.2042	-172.67	33.472
2	4.2376	-178.06	33.472
2	4.2709	-183.46	33.472
2	4.3043	-188.85	33.472
2	4.3377	-194.25	34.821
2	4.371	-200.32	35.495
2	4.4044	-204.94	36.611
2	4.4378	-212.12	37.855
2	4.4711	-218.65	38.638
2	4.5045	-223.92	38.192
2	4.5379	-229.31	38.192
2	4.5712	-235.38	38.192
2	4.6046	-240.1	38.192
2	4.638	-246.44	37.937
2	4.6713	-251.18	37.411
2	4.7047	-256.96	36.844
2	4.7381	-262.02	36.507
2	4.7714	-267.07	36.844
2	4.8048	-272.47	35.495
2	4.8382	-278.18	35.328
2	4.8715	-283.93	34.146
2	4.9049	-289.54	34.541
2	4.9383	-295.78	33.745
2	4.9716	-300.79	32.798
2	5.005	-306.82	31.608
2	5.0384	-312.25	31.449
2	5.0717	-318.46	31.179
2	5.1051	-323.72	31.449
2	5.1385	-329.79	31.449
2	5.1718	-334.51	31.449
2	5.2052	-339.82	32.48
2	5.2386	-345.29	32.798
2	5.2719	-349.34	33.472
2	5.3053	-355.07	33.809
2	5.3387	-359.45	34.821
2	5.372	-365.52	35.495
2	5.4054	-370.92	36.169
2	5.4388	-375.64	38.192
2	5.4721	-381.71	38.867
2	5.5055	-386.43	38.867
2	5.5389	-392.5	39.541
2	5.5722	-398.57	40.215
2	5.6056	-403.96	40.889
2	5.639	-409.22	41.159
2	5.6723	-414.75	41.564
2	5.7057	-420.14	40.889
2	5.7391	-424.54	40.355
2	5.7724	-429.58	40.889
2	5.8058	-434.3	40.889
2	5.8392	-439.7	40.889
2	5.8725	-444.31	40.871
2	5.9059	-450.49	40.889
2	5.9393	-455.21	40.215
2	5.9726	-460.79	40.188
2	6.006	-466.58	39.566
2	6.0394	-470.04	39.541
2	6.0727	-474.49	38.732
2	6.1061	-482.52	36.507
2	6.1395	-488.25	36.844
2	6.1728	-493.91	36.304
2	6.2062	-499.26	36.982
3	0.16683	498.68	-76.981
3	0.2002	492.61	-76.307
3	0.23357	488.42	-75.82
3	0.26693	481.82	-77.251
3	0.3003	478.72	-75.768
3	0.33367	473.06	-74.958
3	0.36703	468.07	-75.498
3	0.4004	462.34	-75.026
3	0.43377	456.55	-74.384
3	0.46713	450.89	-74.884
3	0.5005	442.98	-74.419
3	0.53387	440.11	-74.716
3	0.56723	434.22	-75.093
3	0.6006	428.76	-74.779
3	0.63397	424.1	-76.442
3	0.66733	418.71	-75.768
3	0.7007	415.01	-76.259
3	0.73407	409.81	-74.689
3	0.76743	404.68	-74.149
3	0.8008	397.81	-75.093
3	0.83417	393.5	-74.367
3	0.86753	388.36	-75.093
3	0.9009	384.32	-75.093
3	0.93427	378.92	-74.419
3	0.96763	373.26	-73.61
3	1.001	368.38	-74.095
3	1.0344	361	-73.308
3	1.0677	356.44	-72.214
3	1.1011	351.83	-71.939
3	1.1345	343.86	-71.722
3	1.1678	339.81	-71.047
3	1.2012	334.22	-70.98
3	1.2346	328.35	-71.047
3	1.2679	323.63	-71.047
3	1.3013	317.56	-71.722
3	1.3347	311.49	-71.047
3	1.368	305.42	-71.047
3	1.4014	300.7	-71.047
3	1.4348	293.96	-71.047
3	1.4681	288.57	-71.047
3	1.5015	283.85	-71.722
3	1.5349	278.45	-72.396
3	1.5682	273.72	-72.884
3	1.6016	267.8	-73.475
3	1.635	261.59	-73.745
3	1.6683	257.39	-74.315
3	1.7017	251.75	-74.554
3	1.7351	246.76	-74.419
3	1.7684	240.69	-74.419
3	1.8018	235.29	-74.419
3	1.8352	229.22	-74.419
3	1.8685	225.21	-74.289
3	1.9019	219.11	-75.093
3	1.9353	213.72	-75.093
3	1.9686	207.65	-75.093
3	2.002	202.02	-73.563
3	2.0354	195.98	-74.056
3	2.0687	190.12	-73.07
3	2.1021	183.37	-73.07
3	2.1355	177.3	-72.396
3	2.1688	172.45	-71.317
3	2.2022	166.51	-72.396
3	2.2356	159.77	-71.722
3	2.2689	153.7	-71.047
3	2.3023	148.98	-70.373
3	2.3357	141.56	-71.047
3	2.369	137.21	-71.211
3	2.4024	132.32	-70.62
3	2.4358	126.22	-69.297
3	2.4691	121.62	-70.305
3	2.5025	113.42	-70.814
3	2.5359	107.24	-71.519
3	2.5692	101.11	-71.047
3	2.6026	94.362	-71.047
3	2.636	88.345	-72.137
3	2.6693	82.224	-73.745
3	2.7027	76.829	-73.745
3	2.7361	71.342	-72.193
3	2.7694	66.04	-73.745
3	2.8028	61.32	-73.07
3	2.8362	56.6	-72.396
3	2.8695	51.205	-72.396
3	2.9029	46.485	-72.396
3	2.9363	42.439	-72.396
3	2.9696	36.68	-72.248
3	3.003	30.976	-72.396
3	3.0364	24.907	-71.722
3	3.0697	19.512	-71.722
3	3.1031	14.792	-71.047
3	3.1365	6.7001	-69.699
3	3.1698	2.352	-68.769
3	3.2032	-3.4146	-68.35
3	3.2366	-11.507	-68.35
3	3.2699	-17.575	-68.35
3	3.3033	-21.756	-67.271
3	3.3367	-26.601	-67.728
3	3.37	-32.141	-68.215
3	3.4034	-37.131	-67.001
3	3.4368	-45.897	-67.001
3	3.4701	-51.291	-67.001
3	3.5035	-57.36	-67.001
3	3.5369	-62.755	-67.001
3	3.5702	-68.823	-68.35
3	3.6036	-74.892	-70.373
3	3.637	-79.566	-68.234
3	3.6703	-85.954	-68.133
3	3.7037	-91.75	-70.373
3	3.7371	-97.145	-69.699
3	3.7704	-102.54	-69.699
3	3.8038	-106.32	-70.912
3	3.8372	-110.82	-70.582
3	3.8705	-115.53	-69.82
3	3.9039	-119.86	-69.861
3	3.9373	-124.92	-70.282
3	3.9706	-130.86	-69.699
3	4.004	-136.12	-69.429
3	4.0374	-142.32	-69.699
3	4.0707	-146.91	-70.643
3	4.1041	-152.17	-69.159
3	4.1375	-159.18	-70.373
3	4.1708	-163.9	-69.699
3	4.2042	-169.3	-69.024
3	4.2376	-175.37	-69.024
3	4.2709	-180.76	-68.35
3	4.3043	-186.16	-68.35
3	4.3377	-191.55	-68.35
3	4.371	-196.94	-68.35
3	4.4044	-203.69	-68.35
3	4.4378	-209.08	-69.024
3	4.4711	-214.48	-69.024
3	4.5045	-219.87	-69.024
3	4.5379	-225.26	-69.024
3	4.5712	-231.33	-69.699
3	4.6046	-236.73	-69.699
3	4.638	-242.8	-69.699
3	4.6713	-248.19	-70.373
3	4.7047	-254.26	-71.047
3	4.7381	-258.85	-70.643
3	4.7714	-265.05	-71.722
3	4.8048	-270.44	-71.722
3	4.8382	-275.84	-71.722
3	4.8715	-281.23	-71.722
3	4.9049	-286.63	-71.722
3	4.9383	-292.02	-71.722
3	4.9716	-297.42	-71.047
3	5.005	-300.79	-70.373
3	5.0384	-306.18	-70.373
3	5.0717	-311.58	-71.047
3	5.1051	-316.97	-71.047
3	5.1385	-322.37	-71.047
3	5.1718	-327.76	-70.373
3	5.2052	-333.16	-69.699
3	5.2386	-338.55	-69.699
3	5.2719	-343.27	-69.024
3	5.3053	-349.34	-68.35
3	5.3387	-354.74	-68.35
3	5.372	-360.13	-69.024
3	5.4054	-363.77	-67.541
3	5.4388	-370.24	-69.024
3	5.4721	-375.64	-69.024
3	5.5055	-380.36	-69.024
3	5.5389	-385.08	-69.024
3	5.5722	-390.47	-69.024
3	5.6056	-395.87	-69.699
3	5.639	-400.59	-69.699
3	5.6723	-406.58	-69.381
3	5.7057	-412.05	-69.699
3	5.7391	-416.77	-71.047
3	5.7724	-422.17	-71.047
3	5.8058	-427.56	-71.047
3	5.8392	-432.96	-71.047
3	5.8725	-438.35	-71.047
3	5.9059	-443.75	-71.047
3	5.9393	-448.46	-70.373
3	5.9726	-453.19	-70.373
3	6.006	-458.58	-70.373
3	6.0394	-462.63	-69.699
3	6.0727	-468.69	-69.699
3	6.1061	-474.09	-69.024
3	6.1395	-478.81	-68.35
3	6.1728	-484.88	-67.676
3	6.2062	-490.27	-67.001
3	6.2396	-495.67	-65.653
4	1.0677	496.93	40.889
4	1.1011	491.54	40.889
4	1.1345	486.82	40.215
4	1.1678	481.42	39.541
4	1.2012	476.7	39.541
4	1.2346	472.16	39.1
4	1.2679	466.58	38.192
4	1.3013	461.19	37.518
4	1.3347	457.14	36.169
4	1.368	452.43	36.169
4	1.4014	447.91	34.753
4	1.4348	442.31	34.821
4	1.4681	437.73	33.877
4	1.5015	432.87	34.821
4	1.5349	427.48	35.495
4	1.5682	422.76	34.821
4	1.6016	417.36	34.821
4	1.635	411.97	35.495
4	1.6683	406.57	35.495
4	1.7017	401.18	35.495
4	1.7351	397.06	35.967
4	1.7684	391.74	36.169
4	1.8018	385.67	36.844
4	1.8352	381.96	36.507
4	1.8685	376.49	36.792
4	1.9019	372.18	37.518
4	1.9353	367.46	37.518
4	1.9686	361.39	37.518
4	2.002	356.67	37.518
4	2.0354	351.95	37.518
4	2.0687	346.48	37.129
4	2.1021	341.5	36.507
4	2.1355	336.36	36.526
4	2.1688	331.05	35.495
4	2.2022	324.98	35.495
4	2.2356	319.58	35.495
4	2.2689	314.86	34.146
4	2.3023	309.74	34.281
4	2.3357	305.42	33.472
4	2.369	300.57	33.877
4	2.4024	294.63	34.146
4	2.4358	288.57	34.146
4	2.4691	283.38	35.184
4	2.5025	277.78	35.495
4	2.5359	272.38	35.495
4	2.5692	267.18	36.196
4	2.6026	260.24	36.844
4	2.636	254.85	38.192
4	2.6693	249.46	38.867
4	2.7027	244.06	39.541
4	2.7361	238.67	40.215
4	2.7694	233.27	40.215
4	2.8028	227.88	40.889
4	2.8362	223.16	41.564
4	2.8695	217.09	41.564
4	2.9029	212.37	41.564
4	2.9363	206.3	41.564
4	2.9696	200.9	41.564
4	3.003	194.84	41.564
4	3.0364	190.12	41.564
4	3.0697	185	40.651
4	3.1031	179.33	40.889
4	3.1365	173.26	40.215
4	3.1698	167.86	40.215
4	3.2032	162.47	39.541
4	3.2366	158.42	38.867
4	3.2699	153.03	38.867
4	3.3033	147.77	38.462
4	3.3367	142.91	39.541
4	3.37	136.84	39.541
4	3.4034	131.45	39.541
4	3.4368	126.06	39.541
4	3.4701	119.99	39.541
4	3.5035	115.58	40.423
4	3.5369	109.2	40.215
4	3.5702	104.48	41.564
4	3.6036	98.969	42.153
4	3.637	94.362	42.913
4	3.6703	89.102	43.182
4	3.7037	84.338	43.459
4	3.7371	78.852	44.261
4	3.7704	73.458	44.261
4	3.8038	68.458	44.238
4	3.8372	64.017	44.261
4	3.8705	58.662	44.777
4	3.9039	53.751	44.807
4	3.9373	46.485	43.587
4	3.9706	42.439	43.587
4	4.004	36.052	43.485
4	4.0374	30.896	43.27
4	4.0707	25.581	42.238
4	4.1041	20.861	42.238
4	4.1375	15.149	40.969
4	4.1708	10.746	40.889
4	4.2042	5.3515	40.889
4	4.2376	-0.043042	40.889
4	4.2709	-5.4376	40.889
4	4.3043	-10.495	40.552
4	4.3377	-15.283	40.755
4	4.371	-21.621	42.238
4	4.4044	-26.342	42.238
4	4.4378	-32.006	42.373
4	4.4711	-37.526	42.936
4	4.5045	-43.199	43.587
4	4.5379	-47.515	43.722
4	4.5712	-52.64	44.935
4	4.6046	-58.709	45.61
4	4.638	-64.103	46.284
4	4.6713	-69.498	46.284
4	4.7047	-74.892	46.284
4	4.7381	-80.287	46.958
4	4.7714	-85.682	46.284
4	4.8048	-89.997	45.745
4	4.8382	-95.392	45.745
4	4.8715	-101.19	44.935
4	4.9049	-106.58	44.935
4	4.9383	-112.65	44.935
4	4.9716	-118.05	44.261
4	5.005	-123.44	43.587
4	5.0384	-128.84	43.587
4	5.0717	-133.69	41.968
4	5.1051	-139.63	42.238
4	5.1385	-145.02	42.238
4	5.1718	-150.42	42.238
4	5.2052	-155.2	41.361
4	5.2386	-160.79	41.262
4	5.2719	-166.64	41.767
4	5.3053	-172.67	42.238
4	5.3387	-178.06	42.238
4	5.372	-183.46	42.238
4	5.4054	-189.53	42.238
4	5.4388	-194.25	42.913
4	5.4721	-199.64	43.587
4	5.5055	-205.71	44.935
4	5.5389	-211.1	44.935
4	5.5722	-216.5	44.935
4	5.6056	-221.89	46.284
4	5.639	-228.64	46.284
4	5.6723	-233.36	46.284
4	5.7057	-238.75	46.284
4	5.7391	-244.15	46.284
4	5.7724	-250.22	46.284
4	5.8058	-254.94	46.284
4	5.8392	-259.66	46.284
4	5.8725	-266.4	46.284
4	5.9059	-271.79	44.935
4	5.9393	-277.19	44.261
4	5.9726	-282.58	44.261
4	6.006	-287.98	43.587
4	6.0394	-292.58	44.215
4	6.0727	-297.76	42.575
4	6.1061	-303.15	43.25
4	6.1395	-309.22	42.575
4	6.1728	-314.95	42.913
4	6.2062	-320.34	43.587
4	6.2396	-325.74	43.587
4	6.2729	-331.13	43.587
4	6.3063	-336.53	44.935
4	6.3397	-341.92	44.935
4	6.373	-347.99	44.935
4	6.4064	-353.39	44.935
4	6.4398	-358.78	46.284
4	6.4731	-363.5	46.284
4	6.5065	-368.89	47.633
4	6.5399	-374.29	47.633
4	6.5732	-379.68	47.633
4	6.6066	-385.08	47.633
4	6.64	-390.47	47.633
4	6.6733	-395.87	47.633
4	6.7067	-400.59	47.633
4	6.7401	-406.93	46.824
4	6.7734	-412.05	46.284
4	6.8068	-416.77	45.61
4	6.8402	-422.84	44.935
4	6.8735	-427.56	44.261
4	6.9069	-432.28	44.261
4	6.9403	-438.35	42.913
4	6.9736	-443.07	42.238
4	7.007	-448.46	42.238
4	7.0404	-453.19	42.238
4	7.0737	-459.93	41.564
4	7.1071	-464.78	41.159
4	7.1405	-469.09	41.383
4	7.1738	-474.76	41.564
4	7.2072	-480.16	41.564
4	7.2406	-484.88	41.564
4	7.2739	-490.27	41.564
4	7.3073	-495.67	41.564
5	1.0677	494.5	-23.71
5	1.1011	488.84	-22.496
5	1.1345	482.77	-22.496
5	1.1678	478.05	-22.496
5	1.2012	472.92	-22.362
5	1.2346	467.8	-22.227
5	1.2679	464.51	-22.15
5	1.3013	460.52	-21.822
5	1.3347	454.11	-22.834
5	1.368	447.7	-22.496
5	1.4014	442.31	-23.171
5	1.4348	437.59	-23.845
5	1.4681	432.19	-23.845
5	1.5015	426.13	-24.519
5	1.5349	421.33	-24.876
5	1.5682	416.15	-25.463
5	1.6016	411.29	-25.868
5	1.635	407.25	-25.868
5	1.6683	402.52	-26.542
5	1.7017	398.14	-25.531
5	1.7351	393.84	-25.583
5	1.7684	388.63	-25.059
5	1.8018	384.55	-25.101
5	1.8352	380.88	-24.317
5	1.8685	375.2	-24.239
5	1.9019	371.03	-24.452
5	1.9353	364.76	-23.845
5	1.9686	360.45	-23.306
5	2.002	355.19	-22.901
5	2.0354	350.2	-22.362
5	2.0687	344.76	-21.773
5	2.1021	339.14	-21.148
5	2.1355	334.96	-20.204
5	2.1688	331.05	-19.799
5	2.2022	326.33	-19.125
5	2.2356	321.27	-18.788
5	2.2689	318.24	-17.776
5	2.3023	314.19	-18.451
5	2.3357	310.48	-18.788
5	2.369	306.77	-18.451
5	2.4024	302.39	-18.788
5	2.4358	298.01	-19.125
5	2.4691	292.95	-18.788
5	2.5025	288.57	-19.799
5	2.5359	283.51	-20.136
5	2.5692	279.8	-19.799
5	2.6026	275.42	-20.811
5	2.636	270.33	-20.117
5	2.6693	266.87	-20.52
5	2.7027	262.87	-21.35
5	2.7361	259.21	-21.615
5	2.7694	255.52	-21.822
5	2.8028	250.94	-23.441
5	2.8362	247.57	-22.901
5	2.8695	242.98	-22.631
5	2.9029	238.94	-22.631
5	2.9363	233.94	-21.822
5	2.9696	229.9	-22.496
5	3.003	224.76	-22.051
5	3.0364	220.46	-21.822
5	3.0697	215.07	-21.822
5	3.1031	210.48	-22.227
5	3.1365	204.46	-21.403
5	3.1698	200.23	-21.822
5	3.2032	196.05	-20.363
5	3.2366	190.12	-19.799
5	3.2699	185.24	-19.021
5	3.3033	179.64	-18.392
5	3.3367	174.14	-18.087
5	3.37	168.87	-18.113
5	3.4034	163.34	-17.844
5	3.4368	157.75	-17.776
5	3.4701	152.82	-17.288
5	3.5035	146.84	-17.055
5	3.5369	141.43	-16.832
5	3.5702	135.63	-16.832
5	3.6036	131.04	-16.293
5	3.637	124.87	-16.687
5	3.6703	120.14	-16.748
5	3.7037	114.19	-16.81
5	3.7371	109.61	-16.594
5	3.7704	104.19	-16.505
5	3.8038	98.963	-16.229
5	3.8372	94.163	-16.547
5	3.8705	88.705	-16.594
5	3.9039	83.287	-16.314
5	3.9373	78.334	-16.998
5	3.9706	72.244	-16.832
5	4.004	67.119	-16.293
5	4.0374	62.669	-16.427
5	4.0707	57.072	-15.686
5	4.1041	51.484	-15.102
5	4.1375	46.722	-14.477
5	4.1708	41.09	-14.405
5	4.2042	36.37	-13.73
5	4.2376	30.841	-12.786
5	4.2709	25.581	-12.382
5	4.3043	21.063	-12.449
5	4.3377	16.141	-12.382
5	4.371	9.3974	-12.382
5	4.4044	4.6772	-11.707
5	4.4378	0.29412	-12.044
5	4.4711	-4.8307	-12.584
5	4.5045	-9.8259	-12.475
5	4.5379	-15.22	-12.475
5	4.5712	-21.284	-14.067
5	4.6046	-25.91	-14.427
5	4.638	-31.062	-15.079
5	4.6713	-36.456	-15.753
5	4.7047	-41.514	-16.09
5	4.7381	-46.986	-16.376
5	4.7714	-51.966	-16.427
5	4.8048	-57.36	-17.102
5	4.8382	-61.406	-17.102
5	4.8715	-66.801	-17.776
5	4.9049	-72.869	-16.427
5	4.9383	-77.59	-16.427
5	4.9716	-82.04	-15.888
5	5.005	-87.704	-16.427
5	5.0384	-92.762	-16.765
5	5.0717	-97.819	-15.753
5	5.1051	-103.21	-15.079
5	5.1385	-107.26	-15.079
5	5.1718	-112.61	-13.158
5	5.2052	-117.91	-13.461
5	5.2386	-122.77	-13.73
5	5.2719	-128.16	-12.382
5	5.3053	-132.61	-11.842
5	5.3387	-138.01	-11.842
5	5.372	-143.54	-11.303
5	5.4054	-149.07	-11.033
5	5.4388	-154.46	-11.707
5	5.4721	-159.86	-12.382
5	5.5055	-164.47	-12.226
5	5.5389	-170.65	-12.382
5	5.5722	-174.9	-12.693
5	5.6056	-180.72	-11.549
5	5.639	-185.76	-12.62
5	5.6723	-190.88	-13.056
5	5.7057	-196.67	-14.944
5	5.7391	-201.33	-14.742
5	5.7724	-206.38	-15.079
5	5.8058	-211.78	-15.079
5	5.8392	-217.17	-15.079
5	5.8725	-222.57	-14.405
5	5.9059	-227.96	-14.405
5	5.9393	-234.03	-13.73
5	5.9726	-239.43	-13.73
5	6.006	-244.15	-13.056
5	6.0394	-249.54	-13.056
5	6.0727	-254.26	-12.382
5	6.1061	-260.33	-11.707
5	6.1395	-265.05	-11.033
5	6.1728	-270.44	-11.033
5	6.2062	-275.84	-9.6844
5	6.2396	-280.56	-9.6844
5	6.2729	-285.62	-10.022
5	6.3063	-291.35	-8.3357
5	6.3397	-296.74	-8.3357
5	6.373	-300.12	-9.01
5	6.4064	-306.18	-9.01
5	6.4398	-311.58	-9.01
5	6.4731	-316.64	-9.3472
5	6.5065	-321.36	-10.022
5	6.5399	-326.75	-10.022
5	6.5732	-332.48	-9.6844
5	6.6066	-337.2	-9.6844
5	6.64	-341.22	-10.844
5	6.6733	-345.97	-11.033
5	6.7067	-350.82	-10.763
5	6.7401	-356.76	-11.033
5	6.7734	-361.21	-11.168
5	6.8068	-367.21	-10.696
5	6.8402	-372.48	-10.871
5	6.8735	-377.53	-10.628
5	6.9069	-384	-9.8192
5	6.9403	-386.43	-10.359
5	6.9736	-392.5	-9.6844
5	7.007	-395.87	-9.6844
5	7.0404	-401.26	-9.6844
5	7.0737	-406.66	-8.3357
5	7.1071	-411.44	-7.8637
5	7.1405	-416.77	-6.9871
5	7.1738	-421.49	-6.9871
5	7.2072	-425.54	-5.6384
5	7.2406	-431.92	-5.8459
5	7.2739	-436.33	-4.9641
5	7.3073	-440.71	-5.3013
5	7.3407	-445.77	-4.9641
5	7.374	-450.02	-5.2754
5	7.4074	-454.26	-5.5036
5	7.4408	-457.9	-5.6384
5	7.4741	-461.95	-5.6384
5	7.5075	-465.84	-5.7422
5	7.5409	-471.25	-5.964
5	7.5742	-476.79	-6.9871
5	7.6076	-481.84	-7.9986
5	7.641	-486.23	-7.6614
5	7.6743	-490.27	-8.3357
5	7.7077	-497.02	-9.6844
6	1.1678	498.01	96.723
6	1.2012	493.13	95.707
6	1.2346	487.76	94.296
6	1.2679	482.1	92.138
6	1.3013	476.7	91.463
6	1.3347	473.33	89.441
6	1.368	469.28	88.766
6	1.4014	464.21	89.301
6	1.4348	460.61	89.208
6	1.4681	457.14	88.766
6	1.5015	453.1	88.766
6	1.5349	449.26	90.856
6	1.5682	444.66	90.169
6	1.6016	438.46	91.71
6	1.635	432.6	91.329
6	1.6683	426.87	91.261
6	1.7017	421.41	91.463
6	1.7351	415.67	92.475
6	1.7684	410.62	92.138
6	1.8018	404.21	93.823
6	1.8352	399.83	94.161
6	1.8685	394.43	95.509
6	1.9019	389.31	96.049
6	1.9353	385.67	96.184
6	1.9686	381.62	96.858
6	2.002	376.5	96.723
6	2.0354	373.93	96.049
6	2.0687	368.81	96.184
6	2.1021	364.18	96.73
6	2.1355	359.37	94.835
6	2.1688	354.65	94.161
6	2.2022	348.61	94.047
6	2.2356	343.86	92.138
6	2.2689	338.57	92.794
6	2.3023	332.78	91.828
6	2.3357	327.62	89.7
6	2.369	321.66	88.626
6	2.4024	316.89	86.743
6	2.4358	311.49	84.72
6	2.4691	307.31	85.125
6	2.5025	302.39	85.057
6	2.5359	298.68	84.72
6	2.5692	293.96	85.394
6	2.6026	289.8	86.697
6	2.636	286.15	88.069
6	2.6693	279.8	87.418
6	2.7027	274.85	89.391
6	2.7361	267.66	89.441
6	2.7694	262.94	89.441
6	2.8028	257.55	88.766
6	2.8362	251.48	90.789
6	2.8695	245.41	91.463
6	2.9029	238.67	92.812
6	2.9363	232.6	94.161
6	2.9696	227.88	95.509
6	3.003	223.16	95.509
6	3.0364	218.44	96.184
6	3.0697	214.53	96.453
6	3.1031	210.75	96.319
6	3.1365	206.3	96.184
6	3.1698	200.9	96.184
6	3.2032	197.13	95.374
6	3.2366	192.14	94.835
6	3.2699	187.42	94.161
6	3.3033	181.21	93.891
6	3.3367	175.82	93.756
6	3.37	170.56	91.463
6	3.4034	164.89	91.9
6	3.4368	159.63	91.245
6	3.4701	154.7	89.975
6	3.5035	150.33	88.766
6	3.5369	144.26	88.766
6	3.5702	140.89	89.441
6	3.6036	131.42	89.888
6	3.637	126.9	90.282
6	3.6703	122.47	90.552
6	3.7037	121.71	91.517
6	3.7371	117.96	91.463
6	3.7704	114.59	91.463
6	3.8038	109.4	92.284
6	3.8372	103.94	92.487
6	3.8705	98.475	92.61
6	3.9039	94.769	93.41
6	3.9373	88.293	92.138
6	3.9706	83.573	94.835
6	4.004	77.504	94.835
6	4.0374	72.783	96.184
6	4.0707	68.737	97.532
6	4.1041	64.017	97.532
6	4.1375	58.623	97.532
6	4.1708	53.902	97.532
6	4.2042	49.182	97.532
6	4.2376	44.192	98.072
6	4.2709	39.067	96.184
6	4.3043	35.156	97.937
6	4.3377	31.372	96.422
6	4.371	26.255	96.184
6	4.4044	19.314	94.172
6	4.4378	14.118	92.138
6	4.4711	10.746	90.789
6	4.5045	5.7482	89.877
6	4.5379	-0.40613	88.299
6	4.5712	-6.7862	86.743
6	4.6046	-11.403	85.913
6	4.638	-14.878	83.372
6	4.6713	-19.598	84.046
6	4.7047	-24.319	84.72
6	4.7381	-29.713	84.72
6	4.7714	-35.108	85.394
6	4.8048	-37.94	86.339
6	4.8382	-42.525	85.394
6	4.8715	-48.135	84.882
6	4.9049	-55.171	86.453
6	4.9383	-59.29	87.185
6	4.9716	-67.733	87.398
6	5.005	-73.544	86.743
6	5.0384	-78.938	88.092
6	5.0717	-85.007	89.441
6	5.1051	-89.727	90.789
6	5.1385	-96.471	92.138
6	5.1718	-101.86	92.812
6	5.2052	-106.58	93.486
6	5.2386	-111.31	93.486
6	5.2719	-116.33	94.802
6	5.3053	-120.61	94.565
6	5.3387	-126.02	94.359
6	5.372	-130.86	92.812
6	5.4054	-136.26	92.812
6	5.4388	-143.87	92.931
6	5.4721	-149.07	92.138
6	5.5055	-154.46	91.463
6	5.5389	-160.21	90.254
6	5.5722	-165.93	88.766
6	5.6056	-170.5	89.24
6	5.639	-177.39	86.743
6	5.6723	-182.61	87.623
6	5.7057	-188.18	86.743
6	5.7391	-192.55	87.175
6	5.7724	-196.94	85.394
6	5.8058	-200.75	88.35
6	5.8392	-208.68	88.227
6	5.8725	-213.75	89.181
6	5.9059	-219.2	89.441
6	5.9393	-224.59	90.115
6	5.9726	-229.31	90.115
6	6.006	-235.25	91.868
6	6.0394	-240.78	92.138
6	6.0727	-246.17	93.486
6	6.1061	-251.97	95.374
6	6.1395	-254.94	96.184
6	6.1728	-260.33	98.207
6	6.2062	-265.47	99.063
6	6.2396	-269.77	100.23
6	6.2729	-275.84	101.58
6	6.3063	-280.9	102.59
6	6.3397	-283.26	101.58
6	6.373	-287.98	101.58
6	6.4064	-292.2	100.21
6	6.4398	-298.77	100.9
6	6.4731	-304.83	102.25
6	6.5065	-309.56	100.9
6	6.5399	-314.95	99.555
6	6.5732	-320.21	99.285
6	6.6066	-325.07	98.207
6	6.64	-330.46	97.532
6	6.6733	-335.85	96.858
6	6.7067	-339.7	96.79
6	6.7401	-344.88	94.887
6	6.7734	-350.69	92.812
6	6.8068	-355.54	93.082
6	6.8402	-360.13	92.812
6	6.8735	-364.85	92.812
6	6.9069	-369.57	92.138
6	6.9403	-374.29	92.138
6	6.9736	-379.01	92.812
6	7.007	-384.19	93.648
6	7.0404	-390.47	92.138
6	7.0737	-395.19	93.486
6	7.1071	-399.58	93.823
6	7.1405	-403.96	94.161
6	7.1738	-410.37	95.172
6	7.2072	-415.42	95.509
6	7.2406	-420.82	96.858
6	7.2739	-425.54	97.532
6	7.3073	-430.26	98.207
6	7.3407	-435.65	98.881
6	7.374	-440.04	99.892
6	7.4074	-443.2	99.285
6	7.4408	-448.46	98.207
6	7.4741	-454.08	99.02
6	7.5075	-459.25	96.858
6	7.5409	-464.99	97.869
6	7.5742	-470.04	96.858
6	7.6076	-475.75	96.069
6	7.641	-479.9	95.457
6	7.6743	-485.9	94.449
6	7.7077	-491.46	93.796
6	7.7411	-497.01	92.563
7	1.2012	499.36	-86.422
7	1.2346	494.23	-85.882
7	1.2679	488.84	-84.534
7	1.3013	483.44	-84.534
7	1.3347	478.05	-84.534
7	1.368	473.14	-82.484
7	1.4014	468.27	-82.174
7	1.4348	463.21	-82.511
7	1.4681	458.49	-83.185
7	1.5015	453.1	-82.511
7	1.5349	448.38	-83.185
7	1.5682	443.66	-83.185
7	1.6016	438.26	-82.511
7	1.635	432.87	-83.185
7	1.6683	428.82	-83.859
7	1.7017	422.76	-84.534
7	1.7351	417.36	-85.208
7	1.7684	411.29	-85.882
7	1.8018	405.9	-85.882
7	1.8352	400.5	-86.557
7	1.8685	395.11	-87.905
7	1.9019	389.67	-88.064
7	1.9353	382.97	-88.58
7	1.9686	377.57	-88.58
7	2.002	372.86	-88.58
7	2.0354	368.13	-88.58
7	2.0687	362.74	-88.58
7	2.1021	358.02	-88.58
7	2.1355	352.63	-88.58
7	2.1688	347.23	-88.58
7	2.2022	342.11	-88.143
7	2.2356	336.44	-87.905
7	2.2689	331.05	-87.231
7	2.3023	327	-87.905
7	2.3357	320.71	-87.195
7	2.369	314.86	-85.882
7	2.4024	308.12	-85.882
7	2.4358	302.39	-84.871
7	2.4691	296.66	-84.534
7	2.5025	291.26	-83.859
7	2.5359	287.22	-85.208
7	2.5692	282.5	-85.208
7	2.6026	278.32	-84.803
7	2.636	272.33	-84.65
7	2.6693	266.99	-85.208
7	2.7027	261.59	-85.882
7	2.7361	256.94	-86.354
7	2.7694	251.53	-86.379
7	2.8028	246.08	-87.231
7	2.8362	240.49	-87.838
7	2.8695	235.18	-88.104
7	2.9029	229.9	-88.58
7	2.9363	224.51	-89.254
7	2.9696	218.44	-89.928
7	3.003	213.72	-90.603
7	3.0364	208.32	-90.603
7	3.0697	204.28	-90.603
7	3.1031	199.56	-90.603
7	3.1365	194.84	-90.603
7	3.1698	190.79	-90.603
7	3.2032	186.74	-89.928
7	3.2366	181.35	-89.254
7	3.2699	177.33	-91.088
7	3.3033	171.91	-88.58
7	3.3367	167.19	-87.905
7	3.37	162.47	-87.231
7	3.4034	157.61	-87.501
7	3.4368	151.68	-85.882
7	3.4701	146.96	-85.208
7	3.5035	142.24	-84.534
7	3.5369	137.38	-84.803
7	3.5702	133.26	-82.931
7	3.6036	128.08	-83.185
7	3.637	123.42	-83.974
7	3.6703	118.64	-83.185
7	3.7037	114.93	-81.499
7	3.7371	110.65	-82.592
7	3.7704	104.48	-83.185
7	3.8038	100.43	-83.185
7	3.8372	95.036	-83.185
7	3.8705	90.316	-83.185
7	3.9039	85.595	-83.859
7	3.9373	79.526	-83.859
7	3.9706	75.584	-84.015
7	4.004	70.086	-85.208
7	4.0374	64.692	-85.208
7	4.0707	59.971	-85.208
7	4.1041	55.925	-85.208
7	4.1375	50.531	-84.534
7	4.1708	46.485	-83.859
7	4.2042	41.765	-83.859
7	4.2376	36.37	-83.185
7	4.2709	32.324	-82.511
7	4.3043	26.93	-81.836
7	4.3377	22.209	-81.836
7	4.371	17.489	-80.488
7	4.4044	12.095	-80.488
7	4.4378	6.7001	-79.139
7	4.4711	1.3056	-79.139
7	4.5045	-3.4146	-78.465
7	4.5379	-8.8092	-77.116
7	4.5712	-14.204	-76.442
7	4.6046	-19.598	-75.768
7	4.638	-23.644	-75.093
7	4.6713	-29.039	-75.093
7	4.7047	-33.085	-75.093
7	4.7381	-38.479	-75.093
7	4.7714	-43.199	-75.093
7	4.8048	-47.681	-74.844
7	4.8382	-52.64	-75.093
7	4.8715	-58.034	-75.093
7	4.9049	-63.489	-75.192
7	4.9383	-67.995	-76.121
7	4.9716	-74.218	-77.79
7	5.005	-80.007	-77.573
7	5.0384	-85.682	-79.139
7	5.0717	-91.75	-79.814
7	5.1051	-97.145	-79.814
7	5.1385	-101.86	-80.488
7	5.1718	-107.26	-80.488
7	5.2052	-111.98	-80.488
7	5.2386	-116.7	-80.488
7	5.2719	-122.1	-79.814
7	5.3053	-126.14	-79.814
7	5.3387	-132.21	-79.814
7	5.372	-137.6	-78.465
7	5.4054	-142.32	-78.465
7	5.4388	-147.04	-78.465
7	5.4721	-152.44	-77.79
7	5.5055	-159.52	-77.453
7	5.5389	-163.9	-75.768
7	5.5722	-169.3	-75.093
7	5.6056	-174.69	-74.419
7	5.639	-180.09	-73.07
7	5.6723	-185.48	-73.07
7	5.7057	-191.17	-72.383
7	5.7391	-195.6	-72.396
7	5.7724	-200.99	-73.07
7	5.8058	-205.71	-73.07
7	5.8392	-210.43	-73.07
7	5.8725	-215.82	-73.07
7	5.9059	-221.22	-73.07
7	5.9393	-225.94	-74.419
7	5.9726	-230.66	-74.419
7	6.006	-236.76	-73.615
7	6.0394	-242.26	-74.689
7	6.0727	-246.84	-75.093
7	6.1061	-253.4	-75.12
7	6.1395	-256.96	-77.116
7	6.1728	-262.35	-77.116
7	6.2062	-267.07	-77.116
7	6.2396	-272.47	-77.116
7	6.2729	-277.05	-78.06
7	6.3063	-281.91	-77.116
7	6.3397	-286.63	-77.116
7	6.373	-291.35	-75.768
7	6.4064	-296.07	-75.768
7	6.4398	-301.46	-75.768
7	6.4731	-306.86	-75.093
7	6.5065	-310.9	-74.419
7	6.5399	-315.62	-73.745
7	6.5732	-321.69	-73.745
7	6.6066	-326.41	-71.722
7	6.64	-331.13	-71.722
7	6.6733	-337.8	-70.69
7	6.7067	-342.6	-70.373
7	6.7401	-347.32	-70.373
7	6.7734	-352.04	-70.373
7	6.8068	-356.84	-70.69
7	6.8402	-361.26	-70.409
7	6.8735	-366.87	-71.047
7	6.9069	-371.59	-71.722
7	6.9403	-376.31	-72.396
7	6.9736	-380.36	-72.396
7	7.007	-386.43	-73.07
7	7.0404	-390.97	-73.978
7	7.0737	-395.67	-74.538
7	7.1071	-399.91	-75.768
7	7.1405	-405.31	-76.442
7	7.1738	-412.05	-77.116
7	7.2072	-416.77	-78.465
7	7.2406	-420.14	-79.139
7	7.2739	-425.54	-79.139
7	7.3073	-429.99	-79.679
7	7.3407	-434.98	-79.139
7	7.374	-440.37	-79.139
7	7.4074	-443.75	-79.814
7	7.4408	-448.46	-79.814
7	7.4741	-453.19	-79.814
7	7.5075	-458.58	-79.814
7	7.5409	-462.63	-79.139
7	7.5742	-468.02	-79.139
7	7.6076	-473.23	-78.492
7	7.641	-478.49	-78.222
7	7.6743	-483.8	-78.082
7	7.7077	-489.22	-77.803
7	7.7411	-494.99	-77.79
7	7.7744	-498.82	-77.153
8	1.8685	498.99	36.011
8	1.9019	494.91	36.169
8	1.9353	489.51	35.495
8	1.9686	485.47	36.169
8	2.002	480.72	36.358
8	2.0354	476.03	35.495
8	2.0687	470.63	36.844
8	2.1021	465.24	36.844
8	2.1355	459.83	36.992
8	2.1688	454.64	36.871
8	2.2022	448.36	37.666
8	2.2356	442.98	36.844
8	2.2689	437.98	37.44
8	2.3023	433.76	38.354
8	2.3357	427.48	38.192
8	2.369	422.99	38.794
8	2.4024	418.84	39.271
8	2.4358	413.99	38.192
8	2.4691	410.31	37.37
8	2.5025	404.31	37.445
8	2.5359	400.13	38.246
8	2.5692	396.46	36.844
8	2.6026	390.39	37.518
8	2.636	385.13	37.113
8	2.6693	380.27	35.495
8	2.7027	374.88	35.495
8	2.7361	369.76	35.002
8	2.7694	364.55	34.682
8	2.8028	360.04	34.146
8	2.8362	354.92	33.337
8	2.8695	349.5	33.233
8	2.9029	345.34	32.528
8	2.9363	340.02	33.109
8	2.9696	335.43	33.135
8	3.003	329.36	33.135
8	3.0364	325.65	33.472
8	3.0697	321.23	34.113
8	3.1031	315.76	34.412
8	3.1365	310.82	34.821
8	3.1698	305.76	34.483
8	3.2032	300.03	34.146
8	3.2366	295.59	35.142
8	3.2699	290.72	35.09
8	3.3033	285.69	36.197
8	3.3367	280.61	36.574
8	3.37	275.74	37.331
8	3.4034	271.03	36.844
8	3.4368	266.04	38.327
8	3.4701	261.59	37.518
8	3.5035	257.67	39.065
8	3.5369	252.83	39.541
8	3.5702	248.78	38.867
8	3.6036	242.99	39.862
8	3.637	238.41	39.489
8	3.6703	233.48	39.23
8	3.7037	228.01	39.136
8	3.7371	223.77	38.752
8	3.7704	218.17	37.653
8	3.8038	213.38	37.181
8	3.8372	208.32	36.844
8	3.8705	203.13	36.776
8	3.9039	197.53	35.495
8	3.9373	192.81	35.495
8	3.9706	188.09	36.169
8	4.004	182.7	35.495
8	4.0374	178.65	35.495
8	4.0707	174.13	37.45
8	4.1041	169.94	37.259
8	4.1375	165.97	38.462
8	4.1708	161.39	38.732
8	4.2042	157.06	39.663
8	4.2376	155.34	38.466
8	4.2709	148.31	39.541
8	4.3043	143.73	40.433
8	4.3377	139.14	40.35
8	4.371	132.26	41.159
8	4.4044	128.41	41.901
8	4.4378	124.03	41.564
8	4.4711	119.31	41.564
8	4.5045	113.24	42.913
8	4.5379	107.85	42.913
8	4.5712	103.13	42.913
8	4.6046	98.407	42.913
8	4.638	93.687	42.913
8	4.6713	89.641	42.238
8	4.7047	84.921	41.564
8	4.7381	80.201	42.238
8	4.7714	75.481	40.889
8	4.8048	70.76	40.889
8	4.8382	65.525	42.223
8	4.8715	60.35	40.857
8	4.9049	54.577	40.889
8	4.9383	49.301	40.017
8	4.9716	45.676	40.62
8	5.005	38.393	38.867
8	5.0384	34.446	39.6
8	5.0717	28.953	38.867
8	5.1051	24.907	39.541
8	5.1385	18.977	39.866
8	5.1718	14.948	40.786
8	5.2052	9.5322	41.159
8	5.2386	4.2052	41.496
8	5.2719	0.2623	41.284
8	5.3053	-3.7518	41.901
8	5.3387	-8.472	42.575
8	5.372	-13.371	41.524
8	5.4054	-19.4	41.683
8	5.4388	-23.509	42.508
8	5.4721	-28.904	42.508
8	5.5055	-33.343	42.932
8	5.5389	-38.479	42.913
8	5.5722	-43.874	42.913
8	5.6056	-48.594	42.913
8	5.639	-53.314	42.913
8	5.6723	-59.383	42.913
8	5.7057	-64.778	42.913
8	5.7391	-68.486	43.924
8	5.7724	-72.869	42.913
8	5.8058	-78.368	44.105
8	5.8392	-84.333	42.913
8	5.8725	-88.442	43.701
8	5.9059	-93.672	43.633
8	5.9393	-99.168	43.587
8	5.9726	-103.89	42.238
8	6.006	-109.28	42.238
8	6.0394	-114.68	42.238
8	6.0727	-119.63	42.214
8	6.1061	-125.49	41.831
8	6.1395	-130.86	40.889
8	6.1728	-135.58	40.889
8	6.2062	-140.3	40.889
8	6.2396	-145.7	40.889
8	6.2729	-150.22	41.008
8	6.3063	-155.81	40.889
8	6.3397	-160.53	40.889
8	6.373	-165.93	41.564
8	6.4064	-171.32	41.564
8	6.4398	-175.77	41.429
8	6.4731	-181.2	41.071
8	6.5065	-187.5	41.564
8	6.5399	-192.22	41.564
8	6.5732	-197.62	41.564
8	6.6066	-203.43	43.095
8	6.64	-208.81	43.204
8	6.6733	-213.8	42.913
8	6.7067	-218.52	42.913
8	6.7401	-225.26	43.587
8	6.7734	-229.31	43.587
8	6.8068	-234.71	43.587
8	6.8402	-238.41	43.25
8	6.8735	-244.82	43.587
8	6.9069	-248.19	42.238
8	6.9403	-253.7	41.61
8	6.9736	-260.33	41.564
8	7.007	-265.04	40.984
8	7.0404	-269.81	40.731
8	7.0737	-275.17	40.215
8	7.1071	-281.91	39.541
8	7.1405	-287.3	39.541
8	7.1738	-292.67	39.63
8	7.2072	-298.37	38.629
8	7.2406	-303.49	38.867
8	7.2739	-309.56	38.867
8	7.3073	-315.62	40.215
8	7.3407	-319.67	40.215
8	7.374	-324.28	41.483
8	7.4074	-329.92	41.968
8	7.4408	-334.51	40.215
8	7.4741	-339.23	42.238
8	7.5075	-345.16	42.508
8	7.5409	-350.82	43.991
8	7.5742	-356.76	43.587
8	7.6076	-361.3	45.342
8	7.641	-366.74	45.205
8	7.6743	-372.27	45.61
8	7.7077	-377.66	46.284
8	7.7411	-383.06	46.958
8	7.7744	-388.45	46.958
8	7.8078	-393.85	46.958
8	7.8412	-398.57	46.958
8	7.8745	-403.96	46.958
8	7.9079	-409.35	46.958
8	7.9413	-414.34	46.149
8	7.9746	-419.14	46.093
8	8.008	-424.19	44.935
8	8.0414	-428.08	45.47
8	8.0747	-433.23	45.07
8	8.1081	-439.02	43.587
8	8.1415	-442.73	43.924
8	8.1748	-448.13	43.924
8	8.2082	-453.86	42.238
8	8.2416	-459.25	42.238
8	8.2749	-465.01	42.402
8	8.3083	-469.37	42.913
8	8.3417	-473.23	42.447
8	8.375	-479.03	42.622
8	8.4084	-484.88	42.238
8	8.4418	-490.27	42.238
8	8.4751	-494.99	42.238
8	8.5085	-499.71	42.238
9	2.002	499.21	-84.482
9	2.0354	494.23	-83.859
9	2.0687	489.18	-82.848
9	2.1021	483.44	-83.185
9	2.1355	479.66	-81.888
9	2.1688	474.49	-80.515
9	2.2022	469.92	-80.192
9	2.2356	463.89	-81.162
9	2.2689	459.17	-81.836
9	2.3023	455.12	-81.162
9	2.3357	449.73	-81.162
9	2.369	444.67	-82.174
9	2.4024	439.08	-82.185
9	2.4358	433.95	-81.971
9	2.4691	428.42	-83.994
9	2.5025	423.43	-83.185
9	2.5359	418.3	-84.399
9	2.5692	413.19	-85.406
9	2.6026	408.28	-86.349
9	2.636	403.04	-86.453
9	2.6693	399.02	-86.287
9	2.7027	395.11	-85.208
9	2.7361	390.93	-84.938
9	2.7694	384.32	-85.208
9	2.8028	380.95	-84.534
9	2.8362	375.55	-83.859
9	2.8695	370.16	-84.534
9	2.9029	364.76	-84.534
9	2.9363	358.69	-83.859
9	2.9696	354.65	-83.185
9	3.003	348.58	-83.185
9	3.0364	343.19	-83.185
9	3.0697	339.21	-82.039
9	3.1031	334.26	-81.876
9	3.1365	329.36	-80.151
9	3.1698	324.55	-80.51
9	3.2032	318.24	-80.488
9	3.2366	312.37	-80.555
9	3.2699	308.69	-80.643
9	3.3033	303	-80.623
9	3.3367	297.9	-80.643
9	3.37	290.87	-80.726
9	3.4034	286.54	-81.162
9	3.4368	278.45	-81.836
9	3.4701	275.08	-81.836
9	3.5035	267.66	-83.859
9	3.5369	262.94	-83.859
9	3.5702	258.22	-84.534
9	3.6036	252.86	-84.643
9	3.637	247.76	-84.495
9	3.6703	242.9	-84.348
9	3.7037	239	-82.174
9	3.7371	233.51	-83.678
9	3.7704	229.25	-83.374
9	3.8038	223.74	-83.199
9	3.8372	218.95	-83.225
9	3.8705	213.04	-82.511
9	3.9039	207.65	-82.511
9	3.9373	201.58	-81.836
9	3.9706	197.19	-80.825
9	4.004	190.79	-81.162
9	4.0374	186.07	-81.162
9	4.0707	181.75	-79.004
9	4.1041	177.8	-80.081
9	4.1375	172.72	-80.083
9	4.1708	168.08	-79.912
9	4.2042	161.12	-81.162
9	4.2376	158.3	-80.964
9	4.2709	152.71	-80.409
9	4.3043	148.64	-80.825
9	4.3377	142.57	-80.825
9	4.371	136.84	-81.836
9	4.4044	131.45	-83.859
9	4.4378	127.4	-84.534
9	4.4711	119.99	-85.208
9	4.5045	115.27	-85.208
9	4.5379	109.87	-85.208
9	4.5712	105.96	-84.938
9	4.6046	101.91	-84.803
9	4.638	97.667	-84.616
9	4.6713	91.664	-85.882
9	4.7047	87.618	-85.208
9	4.7381	84.112	-83.455
9	4.7714	79.526	-84.534
9	4.8048	75.144	-82.848
9	4.8382	69.412	-84.534
9	4.8715	64.692	-83.185
9	4.9049	59.297	-83.185
9	4.9383	55.791	-80.757
9	4.9716	50.531	-81.836
9	5.005	45.811	-80.488
9	5.0384	41.09	-80.488
9	5.0717	38.076	-79.893
9	5.1051	31.785	-77.521
9	5.1385	27.448	-77.687
9	5.1718	24.066	-78.849
9	5.2052	19.388	-78.247
9	5.2386	12.634	-78.06
9	5.2719	7.9969	-77.531
9	5.3053	1.9799	-79.139
9	5.3387	-2.2009	-78.06
9	5.372	-7.4605	-80.488
9	5.4054	-12.855	-80.488
9	5.4388	-18.25	-81.836
9	5.4721	-22.43	-80.757
9	5.5055	-28.364	-82.511
9	5.5389	-31.399	-82.174
9	5.5722	-37.131	-82.511
9	5.6056	-42.525	-83.185
9	5.639	-46.571	-83.185
9	5.6723	-51.966	-83.185
9	5.7057	-54.663	-82.511
9	5.7391	-60.732	-82.511
9	5.7724	-65.498	-80.371
9	5.8058	-70.24	-80.69
9	5.8392	-74.218	-81.162
9	5.8725	-78.534	-81.297
9	5.9059	-85.682	-81.162
9	5.9393	-89.997	-79.004
9	5.9726	-95.796	-79.814
9	6.006	-100.52	-79.139
9	6.0394	-105.91	-79.139
9	6.0727	-108.27	-78.128
9	6.1061	-114.68	-79.139
9	6.1395	-119.4	-79.139
9	6.1728	-124.79	-79.139
9	6.2062	-130.19	-79.139
9	6.2396	-134.19	-79.255
9	6.2729	-140.98	-79.139
9	6.3063	-146.37	-79.814
9	6.3397	-151.76	-80.488
9	6.373	-157.16	-80.488
9	6.4064	-162.55	-81.162
9	6.4398	-167.95	-81.836
9	6.4731	-172.8	-80.757
9	6.5065	-177.73	-82.174
9	6.5399	-184.13	-82.511
9	6.5732	-188.37	-81.81
9	6.6066	-193.05	-81.733
9	6.64	-200.32	-81.836
9	6.6733	-205.71	-81.836
9	6.7067	-211.1	-81.836
9	6.7401	-216.5	-80.488
9	6.7734	-221.89	-80.488
9	6.8068	-225.89	-78.206
9	6.8402	-231.47	-78.06
9	6.8735	-236.59	-77.521
9	6.9069	-241.72	-76.981
9	6.9403	-248.19	-77.79
9	6.9736	-253.18	-75.633
9	7.007	-257.9	-75.633
9	7.0404	-263.3	-75.633
9	7.0737	-269.37	-75.633
9	7.1071	-274.63	-75.363
9	7.1405	-278.94	-75.902
9	7.1738	-284.34	-75.902
9	7.2072	-290	-76.442
9	7.2406	-295.39	-76.442
9	7.2739	-299.44	-77.116
9	7.3073	-304.83	-77.116
9	7.3407	-310.23	-77.116
9	7.374	-313.71	-77.772
9	7.4074	-321.02	-78.465
9	7.4408	-327.09	-79.814
9	7.4741	-331.81	-79.814
9	7.5075	-337.88	-79.814
9	7.5409	-341.58	-78.802
9	7.5742	-346.64	-78.465
9	7.6076	-352.71	-79.139
9	7.641	-356.89	-76.712
9	7.6743	-361.77	-77.417
9	7.7077	-366.87	-77.79
9	7.7411	-371.59	-77.79
9	7.7744	-376.55	-76.045
9	7.8078	-380.36	-75.093
9	7.8412	-384.74	-75.43
9	7.8745	-391.15	-75.093
9	7.9079	-395.33	-74.014
9	7.9413	-399.91	-73.745
9	7.9746	-405.98	-74.419
9	8.008	-410.7	-73.745
9	8.0414	-416.1	-73.745
9	8.0747	-419.47	-74.419
9	8.1081	-425.54	-75.768
9	8.1415	-430.93	-75.093
9	8.1748	-435.65	-75.768
9	8.2082	-439.02	-75.768
9	8.2416	-445.77	-75.093
9	8.2749	-449.81	-77.116
9	8.3083	-455.21	-77.116
9	8.3417	-460.55	-77.531
9	8.375	-465.32	-79.139
9	8.4084	-470.79	-79.53
9	8.4418	-475.44	-83.185
9	8.4751	-479.82	-82.174
9	8.5085	-484.63	-82.16
9	8.5419	-490.95	-82.511
9	8.5752	-494.99	-82.511
10	2.002	499.96	-16.765
10	2.0354	494.23	-19.125
10	2.0687	488.84	-17.776
10	2.1021	485.47	-17.102
10	2.1355	481.42	-17.102
10	2.1688	477.37	-17.102
10	2.2022	472.65	-17.102
10	2.2356	468.61	-16.427
10	2.2689	463.89	-17.776
10	2.3023	458.49	-17.102
10	2.3357	453.1	-18.451
10	2.369	445.01	-19.125
10	2.4024	439.61	-19.125
10	2.4358	434.89	-20.474
10	2.4691	430.17	-19.799
10	2.5025	424.1	-21.822
10	2.5359	418.71	-23.171
10	2.5692	413.31	-23.845
10	2.6026	409.27	-23.845
10	2.636	403.87	-23.845
10	2.6693	399.83	-24.519
10	2.7027	395.78	-24.519
10	2.7361	391.53	-24.156
10	2.7694	387.02	-24.519
10	2.8028	381.76	-24.115
10	2.8362	377.57	-23.845
10	2.8695	371.51	-23.171
10	2.9029	365.44	-23.171
10	2.9363	360.04	-22.496
10	2.9696	358.02	-21.822
10	3.003	350.6	-20.474
10	3.0364	347.23	-20.474
10	3.0697	342.51	-18.451
10	3.1031	338.13	-17.439
10	3.1365	331.72	-17.776
10	3.1698	327.68	-17.776
10	3.2032	321.61	-17.102
10	3.2366	317.56	-16.427
10	3.2699	313.51	-16.427
10	3.3033	308.8	-16.427
10	3.3367	305.42	-16.427
10	3.37	298.68	-16.427
10	3.4034	296.97	-16.22
10	3.4368	291.6	-16.765
10	3.4701	285.19	-17.776
10	3.5035	279.13	-18.451
10	3.5369	273.73	-19.125
10	3.5702	270.36	-19.125
10	3.6036	262.27	-19.799
10	3.637	259.44	-19.395
10	3.6703	252.83	-21.822
10	3.7037	249.87	-19.851
10	3.7371	243.39	-23.171
10	3.7704	238.67	-23.171
10	3.8038	234.62	-23.171
10	3.8372	232.67	-22.334
10	3.8705	228.09	-22.973
10	3.9039	223.56	-23.306
10	3.9373	218.19	-21.827
10	3.9706	212.21	-21.735
10	4.004	207.91	-21.989
10	4.0374	199.56	-21.822
10	4.0707	197.53	-21.822
10	4.1041	190.92	-20.069
10	4.1375	185.34	-18.779
10	4.1708	180.67	-17.776
10	4.2042	174.27	-16.765
10	4.2376	167.19	-17.776
10	4.2709	161.79	-16.427
10	4.3043	159.5	-15.214
10	4.3377	152.35	-15.079
10	4.371	148.31	-14.405
10	4.4044	144.26	-13.73
10	4.4378	137.52	-13.73
10	4.4711	131.45	-13.73
10	4.5045	126.81	-12.739
10	4.5379	121.33	-13.73
10	4.5712	115.94	-13.73
10	4.6046	110.55	-13.73
10	4.638	105.15	-13.73
10	4.6713	99.756	-15.079
10	4.7047	95.306	-13.865
10	4.7381	89.293	-14.265
10	4.7714	83.438	-15.483
10	4.8048	78.785	-15.956
10	4.8382	72.783	-15.753
10	4.8715	67.389	-15.753
10	4.9049	62.129	-16.023
10	4.9383	56.74	-15.601
10	4.9716	51.542	-15.416
10	5.005	46.947	-15.421
10	5.0384	41.765	-16.427
10	5.0717	36.37	-15.753
10	5.1051	32.086	-16.15
10	5.1385	26.255	-15.753
10	5.1718	21.605	-13.893
10	5.2052	15.466	-15.079
10	5.2386	11.623	-13.123
10	5.2719	6.0258	-13.73
10	5.3053	0.63128	-13.056
10	5.3387	-4.4352	-11.088
10	5.372	-10.158	-11.707
10	5.4054	-14.68	-10.148
10	5.4388	-20.947	-10.359
10	5.4721	-24.993	-10.359
10	5.5055	-28.364	-10.359
10	5.5389	-35.108	-10.359
10	5.5722	-39.828	-10.359
10	5.6056	-44.548	-10.359
10	5.639	-50.617	-10.359
10	5.6723	-55.337	-10.359
10	5.7057	-60.664	-10.156
10	5.7391	-66.126	-11.707
10	5.7724	-71.521	-13.056
10	5.8058	-77.59	-13.056
10	5.8392	-82.31	-14.405
10	5.8725	-88.022	-13.651
10	5.9059	-91.413	-14.742
10	5.9393	-97.522	-15.807
10	5.9726	-103.89	-16.427
10	6.006	-109.28	-16.427
10	6.0394	-114	-16.427
10	6.0727	-120.88	-15.483
10	6.1061	-126.28	-15.483
10	6.1395	-130.86	-16.427
10	6.1728	-135.58	-17.102
10	6.2062	-140.98	-17.102
10	6.2396	-146.37	-16.427
10	6.2729	-153.11	-15.753
10	6.3063	-158.51	-15.753
10	6.3397	-163.9	-15.079
10	6.373	-169.3	-14.405
10	6.4064	-174.69	-14.405
10	6.4398	-178.74	-13.73
10	6.4731	-184.81	-13.056
10	6.5065	-190.2	-13.056
10	6.5399	-195.6	-12.382
10	6.5732	-201.66	-11.707
10	6.6066	-205.71	-11.707
10	6.64	-211.78	-11.707
10	6.6733	-216.5	-11.707
10	6.7067	-220.53	-11.181
10	6.7401	-227.29	-11.707
10	6.7734	-232.68	-12.382
10	6.8068	-238.08	-13.056
10	6.8402	-242.8	-12.382
10	6.8735	-248.87	-14.405
10	6.9069	-254.26	-14.405
10	6.9403	-259.66	-15.079
10	6.9736	-265.73	-15.753
10	7.007	-271.12	-16.427
10	7.0404	-276.51	-17.102
10	7.0737	-280.43	-16.158
10	7.1071	-287.3	-17.776
10	7.1405	-291.59	-16.824
10	7.1738	-296.69	-16.687
10	7.2072	-301.46	-17.102
10	7.2406	-308.21	-17.102
10	7.2739	-313.6	-18.451
10	7.3073	-318.32	-18.451
10	7.3407	-323.04	-18.451
10	7.374	-328.44	-17.102
10	7.4074	-333.16	-17.102
10	7.4408	-337.33	-15.602
10	7.4741	-342.7	-15.125
10	7.5075	-347.99	-15.753
10	7.5409	-352.17	-15.483
10	7.5742	-358.11	-14.405
10	7.6076	-363.5	-14.405
10	7.641	-367.55	-13.73
10	7.6743	-373.62	-13.056
10	7.7077	-377.66	-13.056
10	7.7411	-383.06	-13.056
10	7.7744	-388.45	-13.056
10	7.8078	-393.24	-13.528
10	7.8412	-397.89	-13.056
10	7.8745	-402.07	-11.977
10	7.9079	-408.68	-13.73
10	7.9413	-412.66	-13.528
10	7.9746	-418.12	-15.079
10	8.008	-423.51	-15.079
10	8.0414	-428.91	-16.427
10	8.0747	-433.23	-16.293
10	8.1081	-437.68	-17.102
10	8.1415	-442.88	-17.787
10	8.1748	-447.53	-17.808
10	8.2082	-453.69	-17.534
10	8.2416	-459.93	-21.148
10	8.2749	-463.32	-21.038
10	8.3083	-468.35	-19.523
10	8.3417	-471.42	-20.703
10	8.375	-477.74	-20.312
10	8.4084	-486.46	-19.618
10	8.4418	-490.07	-20.646
10	8.4751	-495.31	-20.589
10	8.5085	-499.04	-21.148
11	2.8695	496.12	94.565
11	2.9029	491.81	94.7
11	2.9363	486.14	94.835
11	2.9696	482.36	95.374
11	3.003	478.05	94.835
11	3.0364	473.36	95.32
11	3.0697	467.93	95.509
11	3.1031	463.21	94.835
11	3.1365	458.22	95.374
11	3.1698	453.91	94.43
11	3.2032	447.37	94.498
11	3.2366	442.31	94.161
11	3.2699	436.96	94.277
11	3.3033	432.19	93.486
11	3.3367	427.48	92.138
11	3.37	421.41	92.138
11	3.4034	417.28	91.82
11	3.4368	411.56	91.329
11	3.4701	408.26	91.126
11	3.5035	403.87	90.789
11	3.5369	399.83	90.789
11	3.5702	395.11	90.789
11	3.6036	390.29	90.762
11	3.637	386.31	91.949
11	3.6703	381.2	92.054
11	3.7037	376.25	92.294
11	3.7371	371.14	92.387
11	3.7704	366.01	92.637
11	3.8038	362.07	92.138
11	3.8372	356.67	92.138
11	3.8705	349.85	93.219
11	3.9039	343.86	93.486
11	3.9373	339.81	92.812
11	3.9706	334.08	93.149
11	4.004	328.86	95.2
11	4.0374	324.74	95.159
11	4.0707	320.26	94.835
11	4.1041	314.86	96.184
11	4.1375	308.8	94.161
11	4.1708	303.4	94.161
11	4.2042	297.33	94.161
11	4.2376	292.71	94.679
11	4.2709	287.3	94.478
11	4.3043	281.82	94.161
11	4.3377	276.7	92.947
11	4.371	271.42	92.734
11	4.4044	265.64	92.138
11	4.4378	260.24	90.789
11	4.4711	255.66	91.059
11	4.5045	251.82	91.126
11	4.5379	248.03	91.82
11	4.5712	240.96	90.654
11	4.6046	235.97	91.463
11	4.638	231.25	90.789
11	4.6713	225.85	90.789
11	4.7047	220.12	91.801
11	4.7381	215.07	90.789
11	4.7714	209.67	91.463
11	4.8048	204.64	90.997
11	4.8382	199.56	90.789
11	4.8715	194.02	91.245
11	4.9049	189.04	92.273
11	4.9383	183.5	92.903
11	4.9716	177.98	92.812
11	5.005	172.45	93.217
11	5.0384	167.73	93.217
11	5.0717	162.47	93.486
[truncated: 7,982 more rows]
