# Supplementary material for: A universal function for capacity of bidirectional pedestrian streams: Filling the gaps in the literature
Source: PLoS One. 2018 Dec 19;13(12):e0208496. doi: 10.1371/journal.pone.0208496 (PMC6300270; doi:10.1371/journal.pone.0208496)
Supplement: S1 Data Set — Trajectories are divided into folders for the different experiments within the ZIP archive. Data relative to the own experiments are directly provided as a CSV file. Links are provided for data obtained from open database from third party researchers. (ZIP) [file pone.0208496.s001.zip › datasets/dataset_B/4_0_D.csv]

ped. #	time (s)	x (cm)	y (cm)
1	0	497.67	-77.319
1	0.033367	492.84	-75.926
1	0.066733	486.82	-76.442
1	0.1001	482.77	-76.442
1	0.13347	477.37	-76.442
1	0.16683	473.33	-76.442
1	0.2002	468.39	-75.606
1	0.23357	462.54	-75.768
1	0.26693	455.8	-77.116
1	0.3003	451.23	-76.546
1	0.33367	445.62	-76.214
1	0.36703	439.85	-77.863
1	0.4004	433.88	-78.128
1	0.43377	427.48	-78.465
1	0.46713	422.08	-79.139
1	0.5005	415.86	-78.593
1	0.53387	411.13	-79.179
1	0.56723	405.49	-79.274
1	0.6006	400.1	-79.274
1	0.63397	395.16	-79.467
1	0.66733	389.71	-78.986
1	0.7007	384.32	-79.814
1	0.73407	379.6	-80.488
1	0.76743	374.3	-79.754
1	0.8008	368.81	-79.139
1	0.83417	362.74	-79.814
1	0.86753	355.32	-79.139
1	0.9009	350.6	-79.139
1	0.93427	346.42	-78.195
1	0.96763	338.46	-76.442
1	1.001	334.42	-76.442
1	1.0344	326.87	-76.037
1	1.0677	322.28	-74.419
1	1.1011	317.13	-74.141
1	1.1345	310.27	-72.37
1	1.1678	304.8	-72.655
1	1.2012	299.35	-71.722
1	1.2346	294	-72.064
1	1.2679	287.94	-71.462
1	1.3013	282.36	-71.452
1	1.3347	276.43	-71.722
1	1.368	270.36	-73.07
1	1.4014	264.54	-72.18
1	1.4348	257.55	-72.396
1	1.4681	253.56	-72.971
1	1.5015	245.75	-73.407
1	1.5349	240.01	-73.745
1	1.5682	233.27	-73.745
1	1.6016	227.88	-73.745
1	1.635	222.35	-74.014
1	1.6683	217.09	-73.745
1	1.7017	211.36	-73.407
1	1.7351	204.95	-73.07
1	1.7684	200.9	-73.07
1	1.8018	195.3	-72.085
1	1.8352	190.12	-71.722
1	1.8685	184.72	-71.722
1	1.9019	176.94	-70.258
1	1.9353	171.37	-70.103
1	1.9686	165.94	-69.854
1	2.002	159.1	-69.024
1	2.0354	153.97	-67.811
1	2.0687	146.28	-67.001
1	2.1021	140.35	-65.679
1	2.1355	134.15	-64.978
1	2.1688	128.75	-64.304
1	2.2022	122.89	-63.697
1	2.2356	117.96	-63.63
1	2.2689	111.89	-63.63
1	2.3023	106.5	-63.63
1	2.3357	101.11	-63.63
1	2.369	95.71	-63.63
1	2.4024	88.967	-62.956
1	2.4358	83.552	-63.121
1	2.4691	77.112	-62.996
1	2.5025	71.435	-63.63
1	2.5359	66.04	-64.304
1	2.5692	59.297	-64.304
1	2.6026	53.902	-64.978
1	2.636	46.444	-66.023
1	2.6693	42.439	-64.978
1	2.7027	37.044	-64.978
1	2.7361	31.65	-64.978
1	2.7694	26.255	-64.978
1	2.8028	22.209	-63.63
1	2.8362	16.141	-63.63
1	2.8695	10.746	-63.63
1	2.9029	5.3515	-63.63
1	2.9363	-0.043042	-63.63
1	2.9696	-5.4376	-62.281
1	3.003	-10.832	-62.281
1	3.0364	-17.845	-62.146
1	3.0697	-23.063	-61.374
1	3.1031	-28.364	-62.281
1	3.1365	-32.807	-60.695
1	3.1698	-40.502	-60.933
1	3.2032	-45.326	-60.414
1	3.2366	-51.437	-60.732
1	3.2699	-56.85	-60.623
1	3.3033	-62.755	-62.281
1	3.3367	-68.149	-62.281
1	3.37	-73.544	-62.281
1	3.4034	-77.792	-61.674
1	3.4368	-85.007	-62.956
1	3.4701	-91.076	-62.956
1	3.5035	-96.471	-64.304
1	3.5369	-102.54	-64.978
1	3.5702	-107.26	-65.653
1	3.6036	-114	-66.327
1	3.637	-119.4	-67.676
1	3.6703	-124.79	-67.676
1	3.7037	-130.19	-67.676
1	3.7371	-135.58	-69.024
1	3.7704	-140.98	-69.024
1	3.8038	-146.37	-69.024
1	3.8372	-151.91	-69.498
1	3.8705	-157.16	-70.373
1	3.9039	-162.55	-70.373
1	3.9373	-166.6	-69.699
1	3.9706	-171.81	-69.672
1	4.004	-177.29	-69.685
1	4.0374	-181.44	-70.373
1	4.0707	-187.5	-69.699
1	4.1041	-193.62	-68.908
1	4.1375	-198.97	-69.024
1	4.1708	-204.36	-69.024
1	4.2042	-209.76	-68.35
1	4.2376	-215.15	-67.676
1	4.2709	-220.54	-67.676
1	4.3043	-225.81	-67.271
1	4.3377	-231.02	-66.535
1	4.371	-236.11	-67.261
1	4.4044	-241.45	-67.676
1	4.4378	-245.5	-67.676
1	4.4711	-250.89	-67.676
1	4.5045	-256.28	-67.676
1	4.5379	-260.33	-69.024
1	4.5712	-266.4	-69.024
1	4.6046	-271.12	-69.699
1	4.638	-275.84	-70.373
1	4.6713	-283.39	-70.778
1	4.7047	-288.65	-73.07
1	4.7381	-294.05	-73.07
1	4.7714	-299.5	-73.417
1	4.8048	-304.16	-74.419
1	4.8382	-310.5	-74.284
1	4.8715	-314.95	-75.093
1	4.9049	-320.9	-74.483
1	4.9383	-325.74	-75.768
1	4.9716	-331.21	-74.826
1	5.005	-336.53	-75.768
1	5.0384	-341.64	-75.171
1	5.0717	-347.32	-75.093
1	5.1051	-352.71	-74.419
1	5.1385	-357.43	-74.419
1	5.1718	-363.5	-74.419
1	5.2052	-369.29	-73.507
1	5.2386	-376.31	-73.745
1	5.2719	-381.71	-72.396
1	5.3053	-387.06	-72.113
1	5.3387	-392.5	-71.722
1	5.372	-398.57	-71.722
1	5.4054	-403.29	-71.722
1	5.4388	-409.35	-71.722
1	5.4721	-414.75	-71.722
1	5.5055	-420.82	-71.722
1	5.5389	-425.93	-72.318
1	5.5722	-431.61	-73.07
1	5.6056	-437	-73.07
1	5.639	-442.4	-73.745
1	5.6723	-447.79	-73.745
1	5.7057	-453.86	-74.419
1	5.7391	-458.71	-74.823
1	5.7724	-464.65	-75.093
1	5.8058	-471.46	-75.33
1	5.8392	-475.44	-75.768
1	5.8725	-480.27	-75.749
1	5.9059	-486.9	-75.093
1	5.9393	-492.3	-75.093
1	5.9726	-497.69	-75.093
2	0.066733	499.63	-26.542
2	0.1001	494.23	-27.217
2	0.13347	490.86	-25.868
2	0.16683	485.47	-25.194
2	0.2002	480.07	-24.519
2	0.23357	474.82	-24.367
2	0.26693	468.61	-23.845
2	0.3003	464.23	-22.834
2	0.33367	459.17	-21.822
2	0.36703	454.58	-22.092
2	0.4004	449.5	-21.915
2	0.43377	445.01	-21.822
2	0.46713	440.56	-21.687
2	0.5005	435.89	-21.767
2	0.53387	430.17	-22.496
2	0.56723	426.13	-23.171
2	0.6006	420.73	-23.845
2	0.63397	415.65	-24.355
2	0.66733	410.28	-24.857
2	0.7007	404.55	-25.868
2	0.73407	398.61	-26.812
2	0.76743	393.12	-26.701
2	0.8008	387.29	-27.352
2	0.83417	382.7	-27.756
2	0.86753	377.57	-29.24
2	0.9009	371.47	-28.05
2	0.93427	365.98	-27.865
2	0.96763	361.66	-27.352
2	1.001	356.33	-27.554
2	1.0344	351.95	-27.217
2	1.0677	345.88	-27.217
2	1.1011	341.43	-27.082
2	1.1345	336.11	-26.205
2	1.1678	329.7	-25.868
2	1.2012	324.98	-25.868
2	1.2346	320.6	-24.857
2	1.2679	314.46	-24.654
2	1.3013	309.31	-23.241
2	1.3347	304.59	-23.949
2	1.368	299.69	-23.508
2	1.4014	293.29	-23.845
2	1.4348	288.97	-22.362
2	1.4681	283.17	-23.171
2	1.5015	278.58	-22.901
2	1.5349	273.06	-24.519
2	1.5682	267.66	-24.519
2	1.6016	262.79	-23.973
2	1.635	257.14	-24.654
2	1.6683	251.36	-25.225
2	1.7017	246.08	-27.217
2	1.7351	240.69	-27.217
2	1.7684	236.22	-27.519
2	1.8018	230.03	-26.947
2	1.8352	224.51	-28.565
2	1.8685	218.44	-28.565
2	1.9019	213.72	-27.891
2	1.9353	209	-27.217
2	1.9686	203.6	-27.217
2	2.002	198.61	-27.352
2	2.0354	193.51	-26.672
2	2.0687	186.74	-25.868
2	2.1021	181.75	-25.733
2	2.1355	175.28	-24.519
2	2.1688	169.88	-24.519
2	2.2022	165.5	-22.159
2	2.2356	158.42	-23.171
2	2.2689	153.7	-21.822
2	2.3023	150.08	-21.386
2	2.3357	142.91	-21.822
2	2.369	138.87	-20.474
2	2.4024	132.12	-21.148
2	2.4358	128.08	-21.148
2	2.4691	121.87	-20.069
2	2.5025	116.48	-20.069
2	2.5359	111.08	-22.227
2	2.5692	104.48	-21.822
2	2.6026	99.621	-21.418
2	2.636	93.059	-23.961
2	2.6693	86.944	-23.171
2	2.7027	81.549	-23.171
2	2.7361	76.829	-23.171
2	2.7694	71.435	-23.171
2	2.8028	65.636	-24.384
2	2.8362	60.376	-24.654
2	2.8695	54.846	-24.384
2	2.9029	50.531	-22.496
2	2.9363	47.159	-22.496
2	2.9696	40.551	-20.878
2	3.003	36.438	-20.676
2	3.0364	30.146	-19.903
2	3.0697	23.895	-18.788
2	3.1031	18.218	-19.422
2	3.1365	11.353	-18.922
2	3.1698	6.7911	-16.147
2	3.2032	0.31721	-16.141
2	3.2366	-4.9144	-15.881
2	3.2699	-10.443	-16.35
2	3.3033	-15.418	-16.023
2	3.3367	-20.791	-14.301
2	3.37	-25.677	-14.591
2	3.4034	-31.736	-15.079
2	3.4368	-36.456	-15.753
2	3.4701	-41.446	-16.562
2	3.5035	-46.773	-16.495
2	3.5369	-52.152	-15.963
2	3.5702	-57.832	-16.495
2	3.6036	-64.103	-17.776
2	3.637	-67.891	-17.122
2	3.6703	-74.892	-18.451
2	3.7037	-79.334	-18.427
2	3.7371	-85.007	-19.125
2	3.7704	-90.941	-20.069
2	3.8038	-95.796	-19.125
2	3.8372	-101.19	-19.125
2	3.8705	-106.58	-19.125
2	3.9039	-111.31	-19.125
2	3.9373	-117.37	-17.776
2	3.9706	-122.77	-17.776
2	4.004	-128.16	-17.776
2	4.0374	-134.23	-16.427
2	4.0707	-138.68	-15.888
2	4.1041	-144.75	-15.214
2	4.1375	-150.08	-15.416
2	4.1708	-156.49	-15.079
2	4.2042	-161.88	-15.079
2	4.2376	-166.74	-13.326
2	4.2709	-172.67	-13.73
2	4.3043	-177.05	-14.067
2	4.3377	-182.45	-14.067
2	4.371	-187.23	-12.921
2	4.4044	-192.56	-14.742
2	4.4378	-197.28	-15.416
2	4.4711	-203.01	-15.079
2	4.5045	-207.06	-15.079
2	4.5379	-213.13	-16.427
2	4.5712	-218.19	-16.09
2	4.6046	-225.26	-15.753
2	4.638	-229.72	-16.562
2	4.6713	-234.55	-15.893
2	4.7047	-241.01	-16.031
2	4.7381	-247.52	-17.776
2	4.7714	-252.91	-17.102
2	4.8048	-257.63	-17.102
2	4.8382	-262.35	-16.427
2	4.8715	-267.75	-15.753
2	4.9049	-273.14	-15.079
2	4.9383	-277.19	-15.753
2	4.9716	-282.38	-13.798
2	5.005	-287.64	-13.393
2	5.0384	-292.7	-14.405
2	5.0717	-297.76	-13.393
2	5.1051	-303.25	-12.104
2	5.1385	-308.54	-12.044
2	5.1718	-314.61	-10.696
2	5.2052	-319.67	-11.707
2	5.2386	-325.74	-11.033
2	5.2719	-330.32	-10.628
2	5.3053	-335.85	-11.707
2	5.3387	-340.24	-12.044
2	5.372	-345.83	-11.438
2	5.4054	-351.88	-11.073
2	5.4388	-356.82	-14.202
2	5.4721	-361.48	-13.73
2	5.5055	-367.57	-13.86
2	5.5389	-372.27	-15.753
2	5.5722	-377.2	-15.915
2	5.6056	-382.79	-16.293
2	5.639	-388.79	-16.09
2	5.6723	-393.98	-16.832
2	5.7057	-399.11	-17.372
2	5.7391	-405.31	-17.776
2	5.7724	-409.22	-16.832
2	5.8058	-414.41	-17.439
2	5.8392	-419.75	-16.451
2	5.8725	-425.54	-16.427
2	5.9059	-430.93	-16.427
2	5.9393	-435.06	-16.07
2	5.9726	-440.37	-15.753
2	6.006	-446.44	-16.427
2	6.0394	-451.84	-15.753
2	6.0727	-457.1	-16.023
2	6.1061	-462.63	-15.079
2	6.1395	-468.02	-15.079
2	6.1728	-472.74	-15.753
2	6.2062	-479.48	-14.405
2	6.2396	-485.55	-16.427
2	6.2729	-490.95	-15.753
2	6.3063	-494.99	-17.102
3	0.16683	498.19	40.448
3	0.2002	493.29	40.08
3	0.23357	487.76	39.406
3	0.26693	482.1	39.541
3	0.3003	478.05	39.541
3	0.33367	471.31	39.541
3	0.36703	466.25	38.529
3	0.4004	461.19	37.518
3	0.43377	456.47	37.518
3	0.46713	451.65	36.999
3	0.5005	447.57	37.248
3	0.53387	442.44	37.788
3	0.56723	438.33	39.069
3	0.6006	433.66	39.587
3	0.63397	429.23	37.383
3	0.66733	425.13	40.788
3	0.7007	420.13	41.092
3	0.73407	414.92	42.009
3	0.76743	408.07	42.731
3	0.8008	402.89	43.206
3	0.83417	397.13	43.587
3	0.86753	391.87	44.771
3	0.9009	388.36	44.261
3	0.93427	382.51	46.03
3	0.96763	377.55	46.679
3	1.001	373.21	47.038
3	1.0344	366.31	47.7
3	1.0677	363.66	47.282
3	1.1011	358.39	49.33
3	1.1345	354.38	48.442
3	1.1678	348.32	48.255
3	1.2012	342.19	48.432
3	1.2346	338	47.144
3	1.2679	331.98	46.988
3	1.3013	326.46	47.228
3	1.3347	320.93	46.958
3	1.368	314.19	46.958
3	1.4014	308.87	44.546
3	1.4348	303.68	44.499
3	1.4681	298.01	43.587
3	1.5015	293.22	43.789
3	1.5349	288.83	42.103
3	1.5682	283.85	43.587
3	1.6016	278.45	44.261
3	1.635	272.72	45.273
3	1.6683	267.94	46.046
3	1.7017	262.71	46.466
3	1.7351	256.2	46.284
3	1.7684	249.65	46.839
3	1.8018	244.81	47.244
3	1.8352	238.77	47.439
3	1.8685	232.6	47.633
3	1.9019	226.53	48.307
3	1.9353	221.13	48.981
3	1.9686	215.07	48.981
3	2.002	209.67	48.981
3	2.0354	204.2	49.299
3	2.0687	200.23	48.981
3	2.1021	195.39	48.669
3	2.1355	190.15	48.754
3	2.1688	184.72	46.284
3	2.2022	179.33	46.284
3	2.2356	173.26	45.61
3	2.2689	167.19	44.935
3	2.3023	161.12	43.587
3	2.3357	155.59	43.317
3	2.369	149.29	42.749
3	2.4024	143.79	41.418
3	2.4358	138.04	41.874
3	2.4691	131.54	40.229
3	2.5025	126.68	40.63
3	2.5359	122.03	40.742
3	2.5692	117.49	40.901
3	2.6026	111.98	40.205
3	2.636	107.85	40.215
3	2.6693	103.13	40.215
3	2.7027	97.733	40.215
3	2.7361	90.316	40.889
3	2.7694	84.921	41.564
3	2.8028	76.829	42.913
3	2.8362	71.435	43.587
3	2.8695	65.366	43.587
3	2.9029	59.396	43.801
3	2.9363	53.241	44.554
3	2.9696	47.757	44.528
3	3.003	42.32	45.411
3	3.0364	38.728	45.426
3	3.0697	31.951	45.319
3	3.1031	27.239	46.317
3	3.1365	23.273	44.339
3	3.1698	17.739	44.945
3	3.2032	12.432	43.924
3	3.2366	7.2396	45.34
3	3.2699	0.96844	43.25
3	3.3033	-4.063	43.042
3	3.3367	-10.728	41.408
3	3.37	-14.749	42.2
3	3.4034	-21.209	40.382
3	3.4368	-27.016	39.541
3	3.4701	-31.723	39.834
3	3.5035	-37.21	39.858
3	3.5369	-41.851	39.541
3	3.5702	-45.964	39.339
3	3.6036	-50.617	40.889
3	3.637	-57.36	40.889
3	3.6703	-63.402	41.971
3	3.7037	-68.823	42.238
3	3.7371	-74.892	42.238
3	3.7704	-80.961	43.587
3	3.8038	-86.911	44.459
3	3.8372	-92.399	45.48
3	3.8705	-98.286	45.921
3	3.9039	-104.65	46.478
3	3.9373	-110.36	47.498
3	3.9706	-115.75	47.871
3	4.004	-121.69	48.172
3	4.0374	-126.82	47.633
3	4.0707	-132.77	48.884
3	4.1041	-137.79	47.986
3	4.1375	-143.21	47.944
3	4.1708	-149.07	47.633
3	4.2042	-154.87	47.768
3	4.2376	-160.17	47.553
3	4.2709	-165.25	46.284
3	4.3043	-171.59	46.824
3	4.3377	-177.86	46.647
3	4.371	-184.18	46.025
3	4.4044	-189.13	44.499
3	4.4378	-194.52	45.475
3	4.4711	-200.45	45.205
3	4.5045	-205.75	45.267
3	4.5379	-211.1	44.935
3	4.5712	-218.16	46.492
3	4.6046	-223.44	47.077
3	4.638	-228.96	47.098
3	4.6713	-234.03	47.633
3	4.7047	-239.43	48.307
3	4.7381	-245.5	48.981
3	4.7714	-250.94	49.241
3	4.8048	-256.42	49.386
3	4.8382	-261	50.33
3	4.8715	-265.73	50.33
3	4.9049	-273.14	50.33
3	4.9383	-278.85	51.599
3	4.9716	-284.61	51.679
3	5.005	-289.72	51.917
3	5.0384	-294.72	51.679
3	5.0717	-300.12	51.679
3	5.1051	-305.56	51.938
3	5.1385	-310.93	51.808
3	5.1718	-315.89	51.139
3	5.2052	-320.68	50.667
3	5.2386	-325.7	50.846
3	5.2719	-332.01	49.588
3	5.3053	-338.69	48.037
3	5.3387	-341.92	47.633
3	5.372	-347.32	46.958
3	5.4054	-355.07	45.273
3	5.4388	-359.45	44.935
3	5.4721	-364.85	44.935
3	5.5055	-369.84	45.745
3	5.5389	-374.96	44.935
3	5.5722	-380.26	45.091
3	5.6056	-385.08	44.935
3	5.639	-390.47	45.61
3	5.6723	-396.54	46.284
3	5.7057	-401.8	46.014
3	5.7391	-407.33	46.958
3	5.7724	-413.12	46.046
3	5.8058	-416.77	46.958
3	5.8392	-422.17	47.633
3	5.8725	-427.56	47.633
3	5.9059	-434.3	48.307
3	5.9393	-439.7	49.656
3	5.9726	-444.76	49.319
3	6.006	-450.49	49.656
3	6.0394	-455.88	49.656
3	6.0727	-461.28	49.656
3	6.1061	-464.99	49.319
3	6.1395	-472.07	48.307
3	6.1728	-476.79	46.958
3	6.2062	-479.58	48.294
3	6.2396	-486.9	46.958
3	6.2729	-492.13	46.402
3	6.3063	-498.12	46.45
4	0.13347	496.93	96.184
4	0.16683	492.88	96.858
4	0.2002	487.49	96.858
4	0.23357	482.77	96.858
4	0.26693	477.37	96.858
4	0.3003	472.92	97.667
4	0.33367	468.27	97.869
4	0.36703	463.21	98.881
4	0.4004	457.14	98.207
4	0.43377	451.41	99.218
4	0.46713	446.69	100.57
4	0.5005	440.96	100.9
4	0.53387	434.22	101.58
4	0.56723	429.77	102.39
4	0.6006	424.76	103.34
4	0.63397	419.38	103.6
4	0.66733	414.89	104.18
4	0.7007	409.83	104.32
4	0.73407	404.21	103.26
4	0.76743	400.62	104.59
4	0.8008	395.78	104.28
4	0.83417	389.71	102.93
4	0.86753	384.66	103.26
4	0.9009	379.26	103.26
4	0.93427	374.2	102.25
4	0.96763	368.03	102.1
4	1.001	362.74	101.58
4	1.0344	357.01	99.892
4	1.0677	350.6	98.207
4	1.1011	346.35	97.844
4	1.1345	340.79	96.837
4	1.1678	335.77	96.184
4	1.2012	332.03	95.976
4	1.2346	327.68	96.184
4	1.2679	321.24	96.891
4	1.3013	316.89	96.858
4	1.3347	310.48	96.521
4	1.368	305.09	96.521
4	1.4014	299.35	96.184
4	1.4348	293.96	96.184
4	1.4681	288.72	96.818
4	1.5015	283.82	97.721
4	1.5349	277.78	97.532
4	1.5682	271.71	97.532
4	1.6016	266.11	99.192
4	1.635	260.04	99.867
4	1.6683	253.97	101.15
4	1.7017	248.11	100.23
4	1.7351	241.7	100.57
4	1.7684	236.98	101.24
4	1.8018	232.02	100.96
4	1.8352	226.53	100.23
4	1.8685	221.13	98.881
4	1.9019	215.42	99.95
4	1.9353	210.62	99.908
4	1.9686	203.86	99.587
4	2.002	198.24	99.293
4	2.0354	191.46	96.858
4	2.0687	187.42	96.184
4	2.1021	180	96.184
4	2.1355	175.28	94.835
4	2.1688	167.53	94.498
4	2.2022	164.21	93.704
4	2.2356	157.21	92.407
4	2.2689	151	92.812
4	2.3023	145.61	92.812
4	2.3357	140.89	93.486
4	2.369	135.5	93.486
4	2.4024	128.75	93.486
4	2.4358	123.36	93.486
4	2.4691	118.64	93.486
4	2.5025	111.08	93.891
4	2.5359	105.15	93.486
4	2.5692	98.972	94.179
4	2.6026	92.339	94.835
4	2.636	86.944	94.835
4	2.6693	82.898	96.184
4	2.7027	76.155	96.184
4	2.7361	68.737	96.184
4	2.7694	64.097	96.501
4	2.8028	57.274	96.858
4	2.8362	51.88	97.532
4	2.8695	46.701	97.278
4	2.9029	40.416	97.532
4	2.9363	34.347	97.532
4	2.9696	29.508	97.056
4	3.003	23.953	96.835
4	3.0364	17.489	96.184
4	3.0697	11.42	96.184
4	3.1031	6.0258	96.184
4	3.1365	0.7503	95.311
4	3.1698	-5.3186	95.033
4	3.2032	-11.507	93.486
4	3.2366	-17.575	93.486
4	3.2699	-22.296	93.486
4	3.3033	-28.364	93.486
4	3.3367	-33.442	93.407
4	3.37	-36.467	94.039
4	3.4034	-43.874	93.486
4	3.4368	-48.792	94.042
4	3.4701	-53.989	94.835
4	3.5035	-58.709	94.835
4	3.5369	-64.103	94.835
4	3.5702	-69.498	94.835
4	3.6036	-75.297	96.049
4	3.637	-80.485	96.065
4	3.6703	-85.682	96.184
4	3.7037	-92.155	96.723
4	3.7371	-98.493	97.532
4	3.7704	-104.02	97.937
4	3.8038	-110.63	98.881
4	3.8372	-116.03	98.881
4	3.8705	-122.1	98.881
4	3.9039	-128.16	99.555
4	3.9373	-133.56	99.555
4	3.9706	-140.3	99.555
4	4.004	-145.7	98.881
4	4.0374	-151.09	99.555
4	4.0707	-155.81	98.881
4	4.1041	-162.55	98.881
4	4.1375	-168.62	98.207
4	4.1708	-174.69	97.532
4	4.2042	-178.74	97.532
4	4.2376	-186.16	96.858
4	4.2709	-191.55	95.509
4	4.3043	-196.27	95.509
4	4.3377	-202.88	95.105
4	4.371	-208.47	94.633
4	4.4044	-214.48	94.161
4	4.4378	-219.87	94.161
4	4.4711	-225.26	94.835
4	4.5045	-230.53	94.43
4	4.5379	-235.38	94.835
4	4.5712	-240.44	95.172
4	4.6046	-246.17	95.509
4	4.638	-251.56	95.509
4	4.6713	-256.96	96.184
4	4.7047	-262.35	96.184
4	4.7381	-268.42	96.858
4	4.7714	-273.82	97.532
4	4.8048	-280.56	97.532
4	4.8382	-285.95	98.207
4	4.8715	-291.58	99.358
4	4.9049	-297.42	99.555
4	4.9383	-302.81	99.555
4	4.9716	-308.88	99.555
4	5.005	-313.6	99.555
4	5.0384	-319.67	99.555
4	5.0717	-324.66	99.016
4	5.1051	-330.46	99.555
4	5.1385	-335.85	98.881
4	5.1718	-341.25	98.881
4	5.2052	-346.64	97.532
4	5.2386	-352.04	97.532
4	5.2719	-357.43	96.858
4	5.3053	-362.8	96.669
4	5.3387	-367.21	96.521
4	5.372	-373.62	94.835
4	5.4054	-379.01	94.835
4	5.4388	-384.4	94.161
4	5.4721	-390.47	94.161
4	5.5055	-395.87	94.161
4	5.5389	-401.26	94.835
4	5.5722	-406.39	94.296
4	5.6056	-411.65	94.399
4	5.639	-416.77	94.161
4	5.6723	-422.57	94.7
4	5.7057	-427.44	94.637
4	5.7391	-432.96	94.835
4	5.7724	-438.35	95.509
4	5.8058	-443.75	95.509
4	5.8392	-449.14	96.184
4	5.8725	-454.53	96.858
4	5.9059	-460.6	97.532
4	5.9393	-466	98.207
4	5.9726	-470.04	98.207
4	6.006	-476.79	98.207
4	6.0394	-482.99	97.937
4	6.0727	-488.25	98.207
4	6.1061	-492.97	98.207
4	6.1395	-498.36	98.881
5	0.76743	496.93	-80.488
5	0.8008	490.86	-80.488
5	0.83417	484.12	-80.488
5	0.86753	478.05	-80.488
5	0.9009	471.64	-80.151
5	0.93427	466.58	-79.139
5	0.96763	461.19	-79.139
5	1.001	454.45	-79.139
5	1.0344	448.38	-79.139
5	1.0677	441.31	-78.519
5	1.1011	434.89	-78.465
5	1.1345	428.1	-77.531
5	1.1678	421.21	-76.997
5	1.2012	415.34	-76.442
5	1.2346	409.27	-76.442
5	1.2679	402.27	-75.145
5	1.3013	397.13	-75.768
5	1.3347	390.25	-74.823
5	1.368	385.13	-75.363
5	1.4014	380.27	-75.093
5	1.4348	374.88	-75.093
5	1.4681	369.48	-75.093
5	1.5015	364.09	-75.093
5	1.5349	358.69	-75.093
5	1.5682	352.63	-75.093
5	1.6016	346.98	-75.551
5	1.635	340.49	-75.768
5	1.6683	335.09	-77.116
5	1.7017	330.37	-77.116
5	1.7351	324.91	-76.914
5	1.7684	319.58	-77.116
5	1.8018	314.19	-77.116
5	1.8352	308.8	-77.116
5	1.8685	303.4	-77.116
5	1.9019	298.68	-75.768
5	1.9353	293.96	-75.768
5	1.9686	287.22	-75.093
5	2.002	281.82	-75.093
5	2.0354	275.75	-74.419
5	2.0687	270.36	-73.745
5	2.1021	263.62	-74.419
5	2.1355	258.89	-73.07
5	2.1688	252.83	-71.722
5	2.2022	247.43	-71.047
5	2.2356	242.04	-70.373
5	2.2689	237.32	-70.373
5	2.3023	230.57	-71.047
5	2.3357	226.55	-69.808
5	2.369	221.81	-70.373
5	2.4024	217.09	-70.373
5	2.4358	211.69	-70.373
5	2.4691	205.62	-71.722
5	2.5025	199.56	-71.722
5	2.5359	194.16	-72.396
5	2.5692	189.44	-73.07
5	2.6026	184.05	-73.07
5	2.636	178.65	-73.745
5	2.6693	172.58	-73.745
5	2.7027	167.19	-74.419
5	2.7361	161.79	-75.093
5	2.7694	156.4	-75.093
5	2.8028	150.33	-75.093
5	2.8362	144.94	-75.768
5	2.8695	139.54	-75.768
5	2.9029	133.47	-75.768
5	2.9363	128.08	-75.768
5	2.9696	122.01	-75.093
5	3.003	115.94	-74.419
5	3.0364	110.55	-74.419
5	3.0697	104.48	-74.419
5	3.1031	97.059	-73.745
5	3.1365	92.339	-73.745
5	3.1698	84.921	-72.396
5	3.2032	80.201	-71.722
5	3.2366	74.806	-71.722
5	3.2699	68.737	-71.722
5	3.3033	64.017	-71.722
5	3.3367	58.758	-71.452
5	3.37	52.014	-71.991
5	3.4034	46.822	-72.059
5	3.4368	42.439	-73.745
5	3.4701	37.719	-73.745
5	3.5035	32.324	-73.745
5	3.5369	26.93	-74.419
5	3.5702	21.535	-74.419
5	3.6036	16.141	-74.419
5	3.637	10.207	-74.014
5	3.6703	5.3515	-76.442
5	3.7037	-0.71736	-75.093
5	3.7371	-5.4376	-77.116
5	3.7704	-10.555	-76.204
5	3.8038	-16.362	-76.172
5	3.8372	-20.947	-77.79
5	3.8705	-26.342	-77.79
5	3.9039	-31.736	-77.79
5	3.9373	-37.131	-77.79
5	3.9706	-43.874	-77.116
5	4.004	-49.268	-77.116
5	4.0374	-54.663	-77.116
5	4.0707	-59.653	-76.577
5	4.1041	-64.103	-77.79
5	4.1375	-70.172	-77.79
5	4.1708	-75.567	-77.79
5	4.2042	-81.366	-76.307
5	4.2376	-86.356	-77.116
5	4.2709	-92.425	-77.116
5	4.3043	-97.819	-77.116
5	4.3377	-103.21	-77.116
5	4.371	-108.61	-77.116
5	4.4044	-113.73	-75.633
5	4.4378	-119.4	-77.116
5	4.4711	-124.79	-77.116
5	4.5045	-130.86	-77.79
5	4.5379	-134.91	-78.465
5	4.5712	-140.3	-77.79
5	4.6046	-146.71	-79.476
5	4.638	-150.42	-79.814
5	4.6713	-155.81	-79.814
5	4.7047	-162.55	-81.162
5	4.7381	-167.95	-81.162
5	4.7714	-173.34	-82.511
5	4.8048	-178.74	-82.511
5	4.8382	-185.48	-82.511
5	4.8715	-190.88	-83.859
5	4.9049	-195.6	-83.185
5	4.9383	-200.99	-83.185
5	4.9716	-206.38	-82.511
5	5.005	-211.1	-82.511
5	5.0384	-215.82	-82.511
5	5.0717	-221.3	-81.27
5	5.1051	-227.02	-82.646
5	5.1385	-231.54	-80.555
5	5.1718	-236.44	-79.891
5	5.2052	-241.45	-79.139
5	5.2386	-246.84	-79.139
5	5.2719	-252.24	-77.79
5	5.3053	-257.63	-76.442
5	5.3387	-263.5	-75.026
5	5.372	-268.62	-74.3
5	5.4054	-274.83	-74.082
5	5.4388	-279.21	-73.745
5	5.4721	-284.89	-72.318
5	5.5055	-290	-72.396
5	5.5389	-294.72	-71.722
5	5.5722	-300.79	-71.722
5	5.6056	-304.83	-71.047
5	5.639	-310.23	-71.047
5	5.6723	-315.7	-70.481
5	5.7057	-320.47	-70.399
5	5.7391	-325.07	-70.373
5	5.7724	-330.46	-70.373
5	5.8058	-335.85	-70.373
5	5.8392	-341.92	-70.373
5	5.8725	-347.32	-70.373
5	5.9059	-353.39	-70.373
5	5.9393	-358.78	-71.047
5	5.9726	-364.18	-70.373
5	6.006	-370.24	-70.373
5	6.0394	-375.64	-69.699
5	6.0727	-381.3	-69.564
5	6.1061	-386.43	-69.699
5	6.1395	-391.39	-68.747
5	6.1728	-396.07	-67.922
5	6.2062	-401.26	-67.676
5	6.2396	-406.66	-67.676
5	6.2729	-412.39	-67.339
5	6.3063	-416.1	-66.327
5	6.3397	-421.49	-64.978
5	6.373	-428.24	-64.304
5	6.4064	-433.36	-63.495
5	6.4398	-438.37	-62.846
5	6.4731	-444.08	-61.944
5	6.5065	-449.81	-62.956
5	6.5399	-453.86	-62.281
5	6.5732	-459.87	-61.492
5	6.6066	-464.52	-61.581
5	6.64	-469.65	-61.529
5	6.6733	-474.09	-62.281
5	6.7067	-478.81	-62.281
5	6.7401	-484.2	-63.63
5	6.7734	-488.92	-63.63
5	6.8068	-493.64	-63.63
5	6.8402	-499.04	-64.978
6	0.8008	497.6	-17.102
6	0.83417	493.56	-15.753
6	0.86753	488.16	-15.753
6	0.9009	481.42	-16.427
6	0.93427	476.03	-15.079
6	0.96763	470.5	-14.809
6	1.001	465.1	-14.674
6	1.0344	459.84	-14.405
6	1.0677	453.37	-13.865
6	1.1011	448.27	-11.863
6	1.1345	441.64	-11.707
6	1.1678	435.57	-11.033
6	1.2012	430.64	-10.722
6	1.2346	425.12	-11.37
6	1.2679	420.39	-12.044
6	1.3013	415	-12.044
6	1.3347	409.37	-12.9
6	1.368	403.87	-13.056
6	1.4014	398.34	-12.786
6	1.4348	392.07	-14.067
6	1.4681	386.34	-14.405
6	1.5015	380.27	-15.079
6	1.5349	374.2	-15.753
6	1.5682	368.13	-16.427
6	1.6016	362.74	-16.427
6	1.635	358.29	-17.911
6	1.6683	353.17	-18.046
6	1.7017	348.58	-17.776
6	1.7351	343.19	-17.776
6	1.7684	339.14	-17.776
6	1.8018	334.42	-17.776
6	1.8352	329.7	-17.776
6	1.8685	324.98	-17.776
6	1.9019	320.26	-17.776
6	1.9353	314.86	-17.776
6	1.9686	309.2	-16.967
6	2.002	303.4	-16.427
6	2.0354	298.01	-16.427
6	2.0687	291.94	-15.079
6	2.1021	286.08	-14.093
6	2.1355	279.8	-13.73
6	2.1688	274.4	-12.382
6	2.2022	269.01	-12.382
6	2.2356	264.29	-12.382
6	2.2689	259.57	-13.056
6	2.3023	254.18	-13.73
6	2.3357	249.34	-13.254
6	2.369	244.1	-12.983
6	2.4024	237.99	-13.73
6	2.4358	231.92	-13.73
6	2.4691	226.12	-14.54
6	2.5025	220.05	-14.54
6	2.5359	214.39	-15.079
6	2.5692	208.19	-15.483
6	2.6026	202.39	-15.483
6	2.636	196.57	-13.266
6	2.6693	190.79	-14.405
6	2.7027	186.07	-14.405
6	2.7361	180.67	-13.73
6	2.7694	175.55	-13.595
6	2.8028	170.56	-12.382
6	2.8362	165.16	-11.707
6	2.8695	159.1	-11.033
6	2.9029	153.84	-10.089
6	2.9363	147.63	-9.6844
6	2.9696	141.56	-8.3357
6	3.003	136.03	-7.9311
6	3.0364	129.43	-6.9871
6	3.0697	123.36	-5.6384
6	3.1031	117.71	-5.3362
6	3.1365	112.23	-3.9527
6	3.1698	106.55	-4.7048
6	3.2032	101.24	-4.5595
6	3.2366	95.989	-4.3131
6	3.2699	90.316	-5.6384
6	3.3033	84.921	-5.6384
6	3.3367	79.526	-6.3128
6	3.37	75.953	-5.7059
6	3.4034	69.007	-5.7733
6	3.4368	63.105	-6.7094
6	3.4701	56.6	-7.6614
6	3.5035	50.531	-9.01
6	3.5369	46.148	-8.6729
6	3.5702	42.042	-8.772
6	3.6036	36.37	-9.01
6	3.637	30.561	-8.9582
6	3.6703	24.907	-8.3357
6	3.7037	20.861	-7.6614
6	3.7371	14.897	-7.4173
6	3.7704	10.072	-7.6614
6	3.8038	4.34	-6.6499
6	3.8372	-0.71736	-5.6384
6	3.8705	-6.7862	-5.6384
6	3.9039	-12.181	-4.9641
6	3.9373	-18.115	-4.6944
6	3.9706	-23.644	-3.6155
6	4.004	-27.69	-2.9412
6	4.0374	-32.713	-2.5226
6	4.0707	-40.502	-2.9412
6	4.1041	-44.548	-2.9412
6	4.1375	-49.943	-2.9412
6	4.1708	-56.011	-3.6155
6	4.2042	-60.732	-4.2898
6	4.2376	-64.778	-4.9641
6	4.2709	-70.172	-5.6384
6	4.3043	-76.915	-5.6384
6	4.3377	-82.647	-6.6499
6	4.371	-87.704	-6.3128
6	4.4044	-93.908	-7.3917
6	4.4378	-100.52	-8.3357
6	4.4711	-105.4	-9.0798
6	4.5045	-109.62	-8.6729
6	4.5379	-116.7	-9.6844
6	4.5712	-122.1	-9.6844
6	4.6046	-126.82	-9.6844
6	4.638	-131.26	-9.1449
6	4.6713	-135.72	-8.7403
6	4.7047	-141.31	-9.3472
6	4.7381	-146.71	-9.3472
6	4.7714	-151.76	-9.01
6	4.8048	-157.16	-9.01
6	4.8382	-161.88	-8.3357
6	4.8715	-167.95	-8.3357
6	4.9049	-174.02	-7.6614
6	4.9383	-179.41	-6.9871
6	4.9716	-184	-7.3917
6	5.005	-189.39	-5.3129
6	5.0384	-196.39	-5.8368
6	5.0717	-202.34	-6.3128
6	5.1051	-207.06	-6.3128
6	5.1385	-212.45	-6.9871
6	5.1718	-216.5	-6.9871
6	5.2052	-221.48	-7.0069
6	5.2386	-226.61	-7.6614
6	5.2719	-231.54	-8.0245
6	5.3053	-237.74	-9.3472
6	5.3387	-242.8	-9.6844
6	5.372	-247.52	-10.359
6	5.4054	-253.59	-11.033
6	5.4388	-258.31	-11.033
6	5.4721	-263.7	-12.382
6	5.5055	-269.1	-12.382
6	5.5389	-274.49	-12.382
6	5.5722	-280.1	-11.987
6	5.6056	-283.93	-12.382
6	5.639	-290	-12.382
6	5.6723	-294.86	-11.977
6	5.7057	-300.12	-12.382
6	5.7391	-304.83	-11.707
6	5.7724	-310.9	-11.707
6	5.8058	-316.3	-11.707
6	5.8392	-322.37	-11.033
6	5.8725	-327.9	-10.089
6	5.9059	-333.31	-8.9063
6	5.9393	-338.69	-7.9311
6	5.9726	-345.29	-6.9871
6	6.006	-350.28	-6.8522
6	6.0394	-356.08	-6.3128
6	6.0727	-360.8	-6.9871
6	6.1061	-366.2	-6.3128
6	6.1395	-372.27	-6.3128
6	6.1728	-376.58	-6.8522
6	6.2062	-382.38	-6.3128
6	6.2396	-385.75	-6.9871
6	6.2729	-392.63	-7.3917
6	6.3063	-397.89	-7.6614
6	6.3397	-403.35	-7.8637
6	6.373	-409.35	-8.3357
6	6.4064	-414.75	-9.01
6	6.4398	-420.41	-9.8192
6	6.4731	-425.54	-9.6844
6	6.5065	-429.58	-9.6844
6	6.5399	-435.65	-9.6844
6	6.5732	-440.37	-9.01
6	6.6066	-445.77	-9.6844
6	6.64	-450.49	-9.01
6	6.6733	-455.88	-9.01
6	6.7067	-460.6	-8.3357
6	6.7401	-465.32	-8.3357
6	6.7734	-470.72	-8.3357
6	6.8068	-476.11	-8.3357
6	6.8402	-481.37	-7.3917
6	6.8735	-486.9	-6.9871
6	6.9069	-492.97	-5.6384
6	6.9403	-498.36	-4.9641
7	1.001	498.28	40.215
7	1.0344	492.88	40.215
7	1.0677	487.73	40.612
7	1.1011	482.1	39.541
7	1.1345	476.88	39.796
7	1.1678	471.98	38.192
7	1.2012	466.58	37.518
7	1.2346	459.84	36.844
7	1.2679	453.57	36.532
7	1.3013	447.29	36.221
7	1.3347	440.96	35.495
7	1.368	435.5	35.293
7	1.4014	430.26	35.64
7	1.4348	425.3	35.599
7	1.4681	420.06	35.495
7	1.5015	414.66	36.169
7	1.5349	409.94	36.844
7	1.5682	404.55	37.518
7	1.6016	399.15	37.518
7	1.635	393.08	38.867
7	1.6683	386.88	39.271
7	1.7017	380.95	39.541
7	1.7351	375.55	39.541
7	1.7684	369.62	40.62
7	1.8018	362.74	40.889
7	1.8352	356.94	42.103
7	1.8685	351.28	42.913
7	1.9019	345.21	43.587
7	1.9353	340.49	44.935
7	1.9686	335.77	44.935
7	2.002	331.05	44.935
7	2.0354	324.98	44.935
7	2.0687	322.2	45.433
7	2.1021	317.38	44.858
7	2.1355	311.49	45.088
7	2.1688	306.37	44.126
7	2.2022	301.38	42.238
7	2.2356	294.63	42.238
7	2.2689	289.24	42.238
7	2.3023	284	40.993
7	2.3357	278.45	39.541
7	2.369	272.38	38.192
7	2.4024	266.99	37.518
7	2.4358	261.59	37.518
7	2.4691	256.2	37.518
7	2.5025	250.8	38.192
7	2.5359	245.75	38.529
7	2.5692	240.01	38.867
7	2.6026	234.62	39.541
7	2.636	232.6	39.541
7	2.6693	226.66	40.241
7	2.7027	221.13	40.889
7	2.7361	213.04	41.564
7	2.7694	207.53	41.088
7	2.8028	198.21	42.913
7	2.8362	191.46	43.587
7	2.8695	186.07	44.261
7	2.9029	180	44.935
7	2.9363	173.93	46.284
7	2.9696	168.54	46.284
7	3.003	164.01	46.931
7	3.0364	158.96	46.014
7	3.0697	153.77	46.191
7	3.1031	149.66	45.61
7	3.1365	144.17	45.139
7	3.1698	138.19	43.587
7	3.2032	133.63	44.676
7	3.2366	126.99	43.959
7	3.2699	121.37	42.839
7	3.3033	116.14	41.996
7	3.3367	109.87	38.867
7	3.37	104.48	38.192
7	3.4034	99.257	38.071
7	3.4368	93.552	37.922
7	3.4701	88.293	37.518
7	3.5035	82.898	37.518
7	3.5369	77.9	38.43
7	3.5702	73.458	38.192
7	3.6036	67.904	38.906
7	3.637	62.431	38.589
7	3.6703	56.6	38.867
7	3.7037	51.205	38.867
7	3.7371	46.277	39.852
7	3.7704	39.742	40.215
7	3.8038	34.653	39.821
7	3.8372	29.627	42.913
7	3.8705	22.884	42.913
7	3.9039	17.489	44.261
7	3.9373	12.095	44.261
7	3.9706	6.7001	44.935
7	4.004	2.0593	45.253
7	4.0374	-3.4146	45.61
7	4.0707	-8.1094	45.025
7	4.1041	-13.529	44.261
7	4.1375	-18.25	44.261
7	4.1708	-22.97	44.935
7	4.2042	-28.364	44.261
7	4.2376	-34.163	42.778
7	4.2709	-39.55	42
7	4.3043	-44.029	40.786
7	4.3377	-50.26	40.294
7	4.371	-56.686	40.215
7	4.4044	-61.965	40.577
7	4.4378	-67.475	40.215
7	4.4711	-72.195	40.215
7	4.5045	-78.534	40.35
7	4.5379	-83.928	40.35
7	4.5712	-89.437	40.724
7	4.6046	-95.236	40.708
7	4.638	-100.9	41.398
7	4.6713	-106.03	41.762
7	4.7047	-111.71	41.699
7	4.7381	-117.71	41.901
7	4.7714	-123.1	42.331
7	4.8048	-128.84	42.913
7	4.8382	-134.23	44.935
7	4.8715	-139.76	44.666
7	4.9049	-145.55	45.554
7	4.9383	-150.69	46.149
7	4.9716	-155.84	46.829
7	5.005	-161.21	47.633
7	5.0384	-166.6	48.307
7	5.0717	-171.94	47.218
7	5.1051	-177.36	47.088
7	5.1385	-182.75	47.177
7	5.1718	-188.18	47.633
7	5.2052	-193.57	47.633
7	5.2386	-199.64	46.284
7	5.2719	-205.71	46.958
7	5.3053	-212.45	45.61
7	5.3387	-217.85	45.61
7	5.372	-223.88	44.42
7	5.4054	-229.43	44.215
7	5.4388	-234.71	44.261
7	5.4721	-240.42	45.53
7	5.5055	-245.36	46.014
7	5.5389	-250.97	46.176
7	5.5722	-255.97	46.077
7	5.6056	-260.33	47.633
7	5.639	-264.61	48.126
7	5.6723	-272.23	48.029
7	5.7057	-277.26	48.105
7	5.7391	-281.91	48.307
7	5.7724	-287.3	48.981
7	5.8058	-292.7	48.981
7	5.8392	-298.09	50.33
7	5.8725	-303.38	50.486
7	5.9059	-308.75	50.6
7	5.9393	-314.27	51.679
7	5.9726	-319.67	53.027
7	6.006	-325.07	53.027
7	6.0394	-330.46	53.027
7	6.0727	-335.85	53.027
7	6.1061	-341.92	53.027
7	6.1395	-347.99	53.027
7	6.1728	-353.39	52.353
7	6.2062	-359.18	51.917
7	6.2396	-364.12	51.419
7	6.2729	-368.89	50.33
7	6.3063	-374.96	49.656
7	6.3397	-380.36	48.307
7	6.373	-386.43	48.307
7	6.4064	-393.85	46.958
7	6.4398	-399.6	47.074
7	6.4731	-404.19	46.865
7	6.5065	-410.1	46.486
7	6.5399	-415.42	46.958
7	6.5732	-421.65	46.388
7	6.6066	-426.21	46.284
7	6.64	-431.61	46.958
7	6.6733	-437	46.958
7	6.7067	-442.26	46.554
7	6.7401	-447.79	46.284
7	6.7734	-453.19	46.958
7	6.8068	-459.25	47.633
7	6.8402	-464.65	47.633
7	6.8735	-470.79	48.07
7	6.9069	-475.47	48.526
7	6.9403	-481.51	49.656
7	6.9736	-487.57	50.33
7	7.007	-493.64	49.656
7	7.0404	-499.04	48.307
8	1.8018	499.63	-18.451
8	1.8352	494.23	-18.451
8	1.8685	488.16	-18.451
8	1.9019	482.1	-18.451
8	1.9353	476.92	-18.612
8	1.9686	471.32	-18.545
8	2.002	464.41	-18.761
8	2.0354	459.2	-18.669
8	2.0687	454.45	-18.451
8	2.1021	447.44	-19.26
8	2.1355	441.5	-19.529
8	2.1688	436.99	-19.288
8	2.2022	431.59	-19.288
8	2.2356	425.73	-19.776
8	2.2689	422.08	-21.148
8	2.3023	416.01	-21.148
8	2.3357	409.27	-21.822
8	2.369	403.74	-21.552
8	2.4024	397.67	-22.227
8	2.4358	392.41	-23.845
8	2.4691	387.6	-24.392
8	2.5025	381.62	-24.519
8	2.5359	375.55	-25.194
8	2.5692	370.01	-24.178
8	2.6026	364.52	-24.242
8	2.636	361	-23.923
8	2.6693	356.29	-23.899
8	2.7027	351.28	-23.845
8	2.7361	345.42	-24.007
8	2.7694	339.92	-24.501
8	2.8028	335.01	-23.528
8	2.8362	329.38	-23.25
8	2.8695	323.09	-23.441
8	2.9029	317.7	-22.766
8	2.9363	312.07	-22.51
8	2.9696	306.22	-21.997
8	3.003	300.03	-21.148
8	3.0364	295.39	-21.465
8	3.0697	290.49	-21.836
8	3.1031	284.92	-21.386
8	3.1365	279.8	-21.822
8	3.1698	274.4	-22.496
8	3.2032	268.92	-21.95
8	3.2366	262.94	-23.171
8	3.2699	257.14	-23.036
8	3.3033	251.48	-23.171
8	3.3367	246.08	-23.171
8	3.37	240.56	-24.074
8	3.4034	234.55	-24.756
8	3.4368	229.5	-25.059
8	3.4701	223.83	-25.868
8	3.5035	218.57	-25.463
8	3.5369	213.72	-24.519
8	3.5702	208.02	-25.372
8	3.6036	202.66	-25.328
8	3.637	196.9	-25.31
8	3.6703	191.46	-25.194
8	3.7037	186.74	-24.519
8	3.7371	180.78	-24.201
8	3.7704	174.62	-23.954
8	3.8038	169.21	-23.845
8	3.8372	162.87	-23.306
8	3.8705	157.75	-23.845
8	3.9039	151.56	-22.695
8	3.9373	146.16	-22.695
8	3.9706	140.89	-22.496
8	4.004	135.18	-22.576
8	4.0374	129.78	-22.576
8	4.0707	124.39	-22.576
8	4.1041	119.03	-22.734
8	4.1375	113.64	-22.734
8	4.1708	108.12	-23.306
8	4.2042	102.37	-23.279
8	4.2376	97.059	-23.845
8	4.2709	91.597	-23.373
8	4.3043	85.544	-23.43
8	4.3377	80.532	-25.003
8	4.371	74.537	-25.059
8	4.4044	69.816	-25.328
8	4.4378	65.428	-24.965
8	4.4711	59.93	-23.475
8	4.5045	57.139	-25.463
8	4.5379	50.712	-23.404
8	4.5712	46.412	-24.282
8	4.6046	41.142	-24.26
8	4.638	36.803	-24.011
8	4.6713	34.436	-22.795
8	4.7047	28.305	-22.011
8	4.7381	20.488	-22.504
8	4.7714	15.431	-21.066
8	4.8048	10.611	-20.878
8	4.8382	5.3515	-20.474
8	4.8715	0.40915	-20.148
8	4.9049	-5.6359	-20.355
8	4.9383	-9.4835	-19.799
8	4.9716	-14.997	-20.672
8	5.005	-19.598	-21.822
8	5.0384	-25.563	-20.992
8	5.0717	-31.027	-21.904
8	5.1051	-35.165	-21.978
8	5.1385	-40.819	-22.576
8	5.1718	-45.897	-23.171
8	5.2052	-52.045	-23.488
8	5.2386	-57.979	-23.758
8	5.2719	-62.952	-24.766
8	5.3053	-67.522	-24.726
8	5.3387	-72.195	-24.519
8	5.372	-77.51	-24.646
8	5.4054	-82.31	-25.194
8	5.4388	-87.082	-23.43
8	5.4721	-91.75	-23.845
8	5.5055	-97.121	-23.615
8	5.5389	-101.19	-23.845
8	5.5722	-106.58	-24.519
8	5.6056	-111.98	-22.496
8	5.639	-117.22	-22.357
8	5.6723	-121.9	-21.703
8	5.7057	-127.35	-21.418
8	5.7391	-132.48	-21.013
8	5.7724	-136.26	-21.148
8	5.8058	-141.65	-21.148
8	5.8392	-146.92	-20.795
8	5.8725	-152.5	-21.235
8	5.9059	-156.49	-22.496
8	5.9393	-161.89	-21.449
8	5.9726	-166.88	-21.863
8	6.006	-172.34	-22.306
8	6.0394	-177.39	-22.496
8	6.0727	-182.11	-23.845
8	6.1061	-187.5	-23.845
8	6.1395	-192.95	-23.467
8	6.1728	-198.26	-24.094
8	6.2062	-203.24	-24.194
8	6.2396	-208.56	-24.178
8	6.2729	-213.13	-25.194
8	6.3063	-218.52	-24.519
8	6.3397	-223.29	-24.621
8	6.373	-226.61	-24.519
8	6.4064	-232.33	-25.318
8	6.4398	-237.63	-24.042
8	6.4731	-243.35	-25.064
8	6.5065	-246.84	-25.868
8	6.5399	-252.24	-25.868
8	6.5732	-257.9	-24.704
8	6.6066	-263.16	-24.924
8	6.64	-268.02	-24.654
8	6.6733	-272.47	-23.845
8	6.7067	-277.87	-24.333
8	6.7401	-284.04	-24.675
8	6.7734	-288.65	-24.519
8	6.8068	-294.51	-24.831
8	6.8402	-299.09	-24.799
8	6.8735	-303.22	-24.384
8	6.9069	-308.87	-24.996
8	6.9403	-314.27	-25.194
8	6.9736	-318.79	-25.801
8	7.007	-324.05	-26.88
8	7.0404	-328.98	-26.273
8	7.0737	-333.89	-26.771
8	7.1071	-338.96	-27.082
8	7.1405	-344.08	-27.621
8	7.1738	-348.94	-27.352
8	7.2072	-353.79	-27.082
8	7.2406	-359.05	-26.677
8	7.2739	-363.5	-26.542
8	7.3073	-368.49	-26.677
8	7.3407	-372.45	-25.635
8	7.374	-376.89	-25.622
8	7.4074	-382.12	-25.36
8	7.4408	-386.75	-25.273
8	7.4741	-391.82	-25.194
8	7.5075	-396.21	-25.003
8	7.5409	-401.36	-24.752
8	7.5742	-405.98	-25.868
8	7.6076	-410.03	-23.845
8	7.641	-415.42	-23.845
8	7.6743	-421.13	-23.25
8	7.7077	-426.21	-23.845
8	7.7411	-431.61	-23.845
8	7.7744	-435.65	-23.845
8	7.8078	-441.62	-23.015
8	7.8412	-446.81	-23.319
8	7.8745	-451.84	-23.845
8	7.9079	-457.1	-22.901
8	7.9413	-462.88	-24.758
8	7.9746	-466.94	-23.98
8	8.008	-470.9	-24.475
8	8.0414	-476.79	-24.519
8	8.0747	-480.37	-24.883
8	8.1081	-488.05	-25.935
8	8.1415	-492.78	-25.841
8	8.1748	-497.97	-25.909
9	1.9353	498.9	105.36
9	1.9686	492.88	106.3
9	2.002	487.73	104
9	2.0354	481.69	103.47
9	2.0687	475.35	102.93
9	2.1021	471.44	102.66
9	2.1355	465.24	101.58
9	2.1688	459.57	100.77
9	2.2022	455.6	100.35
9	2.2356	449.05	99.555
9	2.2689	444.5	99.314
9	2.3023	439.51	99.237
9	2.3357	434.22	98.207
9	2.369	429.47	98.281
9	2.4024	425.12	98.544
9	2.4358	418.03	97.532
9	2.4691	412.64	97.532
9	2.5025	407.25	97.532
9	2.5359	401.85	97.532
9	2.5692	396.46	97.532
9	2.6026	393.01	98.369
9	2.636	384.32	98.207
9	2.6693	378.92	98.881
9	2.7027	373.53	98.881
9	2.7361	368.81	98.881
9	2.7694	363.42	98.881
9	2.8028	360.92	100.3
9	2.8362	354.92	99.847
9	2.8695	348.58	98.881
9	2.9029	342.51	98.881
9	2.9363	337.12	98.207
9	2.9696	331.72	98.207
9	3.003	328.76	96.993
9	3.0364	322.4	96.382
9	3.0697	316.35	95.105
9	3.1031	311.39	94.316
9	3.1365	304.07	93.486
9	3.1698	298.68	92.138
9	3.2032	293.29	92.138
9	3.2366	287.76	92.542
9	3.2699	282.36	92.542
9	3.3033	277.78	91.463
9	3.3367	273.06	91.463
9	3.37	268.34	90.789
9	3.4034	261.8	91.531
9	3.4368	256.2	92.138
9	3.4701	251.48	92.138
9	3.5035	246.56	92.205
9	3.5369	241.05	92.891
9	3.5702	234.62	93.486
9	3.6036	227.88	93.486
9	3.637	222.48	94.835
9	3.6703	216.88	94.768
9	3.7037	210.34	95.509
9	3.7371	204.95	96.858
9	3.7704	199.56	97.532
9	3.8038	194.84	97.532
9	3.8372	189.8	97.453
9	3.8705	184.56	97.493
9	3.9039	178.65	97.532
9	3.9373	174.2	97.667
9	3.9706	167.86	97.532
9	4.004	161.79	97.532
9	4.0374	157.11	96.699
9	4.0707	151	96.184
9	4.1041	146.89	96.346
9	4.1375	141.56	96.184
9	4.1708	135.55	95.331
9	4.2042	128.75	94.835
9	4.2376	123.36	94.835
9	4.2709	118.6	94.994
9	4.3043	113.71	95.442
9	4.3377	108.41	96.777
9	4.371	103.39	96.806
9	4.4044	95.71	95.509
9	4.4378	92.676	97.195
9	4.4711	86.707	96.257
9	4.5045	81.51	96.342
9	4.5379	76.829	96.858
9	4.5712	71.435	96.858
9	4.6046	65.366	98.207
9	4.638	59.971	98.207
9	4.6713	53.228	98.881
9	4.7047	47.159	99.555
9	4.7381	44.047	100.96
9	4.7714	38.663	101.04
9	4.8048	33.673	100.23
9	4.8382	30.092	101.09
9	4.8715	25.035	100.38
9	4.9049	20.593	100.05
9	4.9383	14.455	100.57
9	4.9716	8.6992	99.871
9	5.005	3.8895	99.203
9	5.0384	-1.1842	98.57
9	5.0717	-6.731	98.815
9	5.1051	-12.72	96.588
9	5.1385	-18.115	96.588
9	5.1718	-22.807	96.114
9	5.2052	-27.369	95.634
9	5.2386	-34.838	95.644
9	5.2719	-40.772	95.374
9	5.3053	-44.345	96.091
9	5.3387	-50.146	96.222
9	5.372	-56.686	96.184
9	5.4054	-61.325	96.291
9	5.4388	-67.475	96.858
9	5.4721	-71.021	97.265
9	5.5055	-76.241	97.532
9	5.5389	-82.715	98.072
9	5.5722	-89.458	99.42
9	5.6056	-95.122	98.881
9	5.639	-100.52	99.555
9	5.6723	-104.22	101.24
9	5.7057	-108.89	102.62
9	5.7391	-113.96	102.5
9	5.7724	-119.53	102.66
9	5.8058	-126.28	102.52
9	5.8392	-132.21	102.25
9	5.8725	-136.26	102.93
9	5.9059	-142.09	103.32
9	5.9393	-147.72	102.25
9	5.9726	-151.68	102.32
9	6.006	-158.04	100.84
9	6.0394	-162.55	101.58
9	6.0727	-169.97	100.23
9	6.1061	-174.02	100.9
9	6.1395	-181.44	98.881
9	6.1728	-186.83	98.207
9	6.2062	-191.55	99.555
9	6.2396	-196.94	98.207
9	6.2729	-202.34	98.207
9	6.3063	-208.41	98.881
9	6.3397	-213.13	99.555
9	6.373	-218.52	99.555
9	6.4064	-223.51	101.04
9	6.4398	-228.64	100.23
9	6.4731	-234.03	101.58
9	6.5065	-238.75	101.58
9	6.5399	-245.5	101.58
9	6.5732	-250.89	102.25
9	6.6066	-256.28	102.93
9	6.64	-261.68	103.6
9	6.6733	-267.75	104.28
9	6.7067	-271.84	105.07
9	6.7401	-277.19	105.62
9	6.7734	-281.91	105.62
9	6.8068	-288.65	105.62
9	6.8402	-294.05	105.62
9	6.8735	-297.76	106.64
9	6.9069	-303.49	105.62
9	6.9403	-306.68	106.22
9	6.9736	-311.92	105.96
9	7.007	-319.67	105.62
9	7.0404	-325.07	105.62
9	7.0737	-330.46	105.62
9	7.1071	-335.85	104.28
9	7.1405	-341.25	102.25
9	7.1738	-344.62	102.93
9	7.2072	-352.04	101.58
9	7.2406	-357.43	102.25
9	7.2739	-360.59	104.37
9	7.3073	-367	102.7
9	7.3407	-369.94	103.18
9	7.374	-376.85	104.01
9	7.4074	-381.71	102.93
9	7.4408	-387.1	102.93
9	7.4741	-391.15	102.93
9	7.5075	-396.54	103.6
9	7.5409	-401.26	103.6
9	7.5742	-405.44	103.69
9	7.6076	-409.89	105.35
9	7.641	-415.76	105.29
9	7.6743	-420.82	105.62
9	7.7077	-425.73	106.33
9	7.7411	-430.39	106.57
9	7.7744	-435.02	107.16
9	7.8078	-441.09	105.78
9	7.8412	-444.44	105.75
9	7.8745	-448.12	107.47
9	7.9079	-452.51	107.65
9	7.9413	-458.02	105.76
9	7.9746	-463.3	104.28
9	8.008	-467.35	104.28
9	8.0414	-474.76	102.93
9	8.0747	-478.94	103.2
9	8.1081	-483.66	103.33
9	8.1415	-489.6	101.58
9	8.1748	-494.32	100.9
9	8.2082	-498.36	101.58
10	2.6693	498.95	-11.707
10	2.7027	492.07	-11.977
10	2.7361	485.08	-11.02
10	2.7694	478.72	-11.033
10	2.8028	471.31	-10.359
10	2.8362	464.56	-10.359
10	2.8695	459.17	-10.359
10	2.9029	453.77	-10.359
10	2.9363	449.93	-9.7002
10	2.9696	442.98	-11.707
10	3.003	436.24	-11.707
10	3.0364	430.85	-11.707
10	3.0697	424.78	-12.382
10	3.1031	417.76	-12.247
10	3.1365	411.97	-13.73
10	3.1698	404.55	-14.405
10	3.2032	399.36	-14.093
10	3.2366	392.41	-15.753
10	3.2699	387.02	-16.427
10	3.3033	380.95	-16.427
10	3.3367	374.88	-17.102
10	3.37	369.48	-17.102
10	3.4034	364.09	-16.427
10	3.4368	358.69	-16.427
10	3.4701	353.3	-15.753
10	3.5035	347.9	-15.753
10	3.5369	342.51	-15.753
10	3.5702	337.12	-15.753
10	3.6036	332.57	-14.482
10	3.637	324.3	-15.079
10	3.6703	318.24	-14.405
10	3.7037	311.49	-13.73
10	3.7371	306.77	-11.707
10	3.7704	300.74	-10.724
10	3.8038	296.66	-11.033
10	3.8372	291.13	-10.763
10	3.8705	286.05	-10.8
10	3.9039	278.79	-11.37
10	3.9373	274.81	-11.168
10	3.9706	269.68	-11.707
10	4.004	264.29	-11.033
10	4.0374	258.35	-11.872
10	4.0707	252.96	-12.651
10	4.1041	247.51	-11.023
10	4.1375	240.01	-13.056
10	4.1708	234.62	-14.405
10	4.2042	229.9	-14.405
10	4.2376	223.83	-15.753
10	4.2709	217.83	-15.551
10	4.3043	212.37	-17.102
10	4.3377	207.65	-17.776
10	4.371	202.93	-17.776
10	4.4044	197.74	-16.495
10	4.4378	192.81	-17.102
10	4.4711	188.77	-16.427
10	4.5045	183.37	-16.427
10	4.5379	179.6	-16.967
10	4.5712	173.93	-16.427
10	4.6046	168.54	-16.427
10	4.638	163.14	-16.427
10	4.6713	157.07	-15.753
10	4.7047	152.35	-15.079
10	4.7381	146.96	-14.405
10	4.7714	141.56	-13.73
10	4.8048	137.52	-13.056
10	4.8382	131.45	-12.382
10	4.8715	127.4	-12.382
10	4.9049	122.68	-12.382
10	4.9383	118.72	-13.373
10	4.9716	114.05	-12.651
10	5.005	110.55	-13.056
10	5.0384	103.8	-14.405
10	5.0717	99.082	-14.405
10	5.1051	95.306	-16.293
10	5.1385	91.41	-15.178
10	5.1718	85.668	-15.516
10	5.2052	80.201	-15.079
10	5.2386	75.429	-15.494
10	5.2719	70.76	-18.451
10	5.3053	63.826	-18.107
10	5.3387	59.297	-19.125
10	5.372	53.902	-19.125
10	5.4054	49.856	-18.451
10	5.4388	46.148	-17.439
10	5.4721	40.416	-17.102
10	5.5055	38.205	-15.709
10	5.5389	33.133	-15.483
10	5.5722	26.93	-16.427
10	5.6056	23.558	-14.405
10	5.639	17.489	-15.079
10	5.6723	13.443	-15.079
10	5.7057	8.0488	-15.079
10	5.7391	3.3285	-13.73
10	5.7724	-0.78712	-12.893
10	5.8058	-6.1119	-13.73
10	5.8392	-10.832	-13.056
10	5.8725	-15.552	-13.056
10	5.9059	-19.463	-11.438
10	5.9393	-24.993	-13.056
10	5.9726	-28.946	-12.614
10	6.006	-34.433	-13.73
10	6.0394	-37.67	-12.786
10	6.0727	-43.874	-14.405
10	6.1061	-47.245	-14.405
10	6.1395	-51.291	-13.73
10	6.1728	-55.416	-14.087
10	6.2062	-61.048	-14.423
10	6.2396	-67.205	-15.214
10	6.2729	-70.781	-15.389
10	6.3063	-78.264	-17.102
10	6.3397	-82.984	-17.776
10	6.373	-87.704	-17.776
10	6.4064	-91.885	-16.832
10	6.4398	-97.145	-17.776
10	6.4731	-101.86	-17.776
10	6.5065	-106.58	-16.427
10	6.5399	-111.31	-16.427
10	6.5732	-115.35	-16.427
10	6.6066	-120.75	-15.753
10	6.64	-125.47	-15.753
10	6.6733	-127.7	-15.265
10	6.7067	-133.56	-14.405
10	6.7401	-139.63	-14.405
10	6.7734	-145.02	-13.73
10	6.8068	-148.93	-12.112
10	6.8402	-154.26	-9.9311
10	6.8735	-160.4	-10.628
10	6.9069	-164.86	-10.728
10	6.9403	-168.91	-9.6439
10	6.9736	-172.67	-12.382
10	7.007	-175.94	-10.203
10	7.0404	-180.6	-10.813
10	7.0737	-186.05	-10.44
10	7.1071	-192.22	-13.056
10	7.1405	-196.94	-14.405
10	7.1738	-199.34	-14.286
10	7.2072	-204.46	-15.707
10	7.2406	-211.01	-15.521
10	7.2739	-216.5	-17.102
10	7.3073	-220.54	-17.776
10	7.3407	-225.33	-18.425
10	7.374	-230.05	-19.05
10	7.4074	-236.06	-17.776
10	7.4408	-237.74	-18.113
10	7.4741	-242.5	-17.891
10	7.5075	-247.52	-19.799
10	7.5409	-254.94	-19.125
10	7.5742	-258.98	-19.125
10	7.6076	-263.7	-18.451
10	7.641	-267.99	-16.751
10	7.6743	-272.47	-16.427
10	7.7077	-277	-16.454
10	7.7411	-282.58	-17.102
10	7.7744	-286.63	-15.753
10	7.8078	-292.02	-15.753
10	7.8412	-296.07	-15.079
10	7.8745	-300.71	-14.087
10	7.9079	-303.24	-13.752
10	7.9413	-310.23	-14.405
10	7.9746	-313.04	-14.272
10	8.008	-318.86	-14.135
10	8.0414	-324.39	-15.079
10	8.0747	-327.76	-14.405
10	8.1081	-331.81	-17.102
10	8.1415	-335.65	-16.791
10	8.1748	-341.92	-17.102
10	8.2082	-345.16	-18.72
10	8.2416	-347.99	-18.451
10	8.2749	-353.55	-18.692
10	8.3083	-358.92	-18.125
10	8.3417	-362.02	-20.069
10	8.375	-368.22	-19.799
10	8.4084	-371.61	-19.506
10	8.4418	-375.64	-20.474
10	8.4751	-381.71	-20.474
10	8.5085	-386.43	-20.474
10	8.5419	-391.82	-19.799
10	8.5752	-396.54	-19.125
10	8.6086	-399.64	-20.339
10	8.642	-405.31	-18.451
10	8.6753	-409.49	-18.181
10	8.7087	-414.75	-18.451
10	8.7421	-419.47	-17.776
10	8.7754	-424.19	-17.776
10	8.8088	-429.58	-17.102
10	8.8422	-433.63	-17.102
10	8.8755	-439.02	-17.102
10	8.9089	-443.75	-16.427
10	8.9423	-447.99	-15.686
10	8.9756	-453.86	-15.753
10	9.009	-458.58	-15.753
10	9.0424	-462.36	-15.888
10	9.0757	-468.02	-17.102
10	9.1091	-470.46	-16.376
10	9.1425	-475.55	-16.171
10	9.1758	-480.29	-16.697
10	9.2092	-486.9	-18.451
10	9.2426	-490.2	-17.283
10	9.2759	-496.34	-18.451
11	2.9363	494.99	99.663
11	2.9696	490.32	99.285
11	3.003	485.63	99.097
11	3.0364	480.69	99.14
11	3.0697	476.7	99.555
11	3.1031	471.31	100.23
11	3.1365	466.25	100.57
11	3.1698	461.87	100.23
11	3.2032	455.46	101.24
11	3.2366	451.08	101.58
11	3.2699	445.68	102.25
11	3.3033	439.61	102.93
11	3.3367	434.13	104.17
11	3.37	428.41	106.25
11	3.4034	422.16	107.29
11	3.4368	416.66	108.6
11	3.4701	412.64	109
11	3.5035	406.91	110.01
11	3.5369	402.05	110.61
11	3.5702	397.47	111.36
11	3.6036	392.51	111.17
11	3.637	387.69	111.02
11	3.6703	383.64	111.69
11	3.7037	378.59	111.36
11	3.7371	373.87	111.36
11	3.7704	368.74	110.79
11	3.8038	363.7	110.29
11	3.8372	358.38	109.61
11	3.8705	353.07	108.73
11	3.9039	347.74	107.86
11	3.9373	342.26	107.04
11	3.9706	336.94	106.08
11	4.004	331.93	105.47
11	4.0374	327.1	104.95
11	4.0707	323.23	104.82
11	4.1041	317.9	104.61
11	4.1375	313.79	104.82
11	4.1708	309.31	104.82
11	4.2042	304.53	105
11	4.2376	297.33	104.95
11	4.2709	292.95	105.96
11	4.3043	287.22	106.3
11	4.3377	281.41	107.03
11	4.371	275.19	107.29
11	4.4044	269.01	107.65
11	4.4378	263.62	109
11	4.4711	257.68	109.94
11	4.5045	251.48	111.02
11	4.5379	245.34	111.22
11	4.5712	240.35	112.7
11	4.6046	235.97	113.04
11	4.638	229.9	113.04
11	4.6713	225.85	113.04
11	4.7047	220.98	113.61
11	4.7381	214.7	112.83
11	4.7714	209.51	112.47
11	4.8048	204.53	112.27
11	4.8382	198.75	112.1
11	4.8715	193.28	111.3
11	4.9049	187.58	110.32
11	4.9383	181.97	109.08
11	4.9716	176.24	107.8
11	5.005	170.46	106.39
11	5.0384	164.82	105.22
11	5.0717	159.43	104.07
11	5.1051	154.22	102.29
11	5.1385	148.73	102.75
11	5.1718	143.45	101.31
11	5.2052	138.54	100.86
11	5.2386	133.07	101.44
11	5.2719	128.07	101.39
11	5.3053	124.59	101.61
11	5.3387	117.65	102.29
11	5.372	111.54	101.97
11	5.4054	106.36	102.66
11	5.4388	100.57	103.2
11	5.4721	94.362	104.28
11	5.5055	88.967	104.28
11	5.5389	83.313	106.25
11	5.5722	76.762	107.44
11	5.6056	70.76	108.32
11	5.639	66.03	109.48
11	5.6723	59.971	109
11	5.7057	55.666	110.29
11	5.7391	49.579	109.23
11	5.7724	46.485	109
11	5.8058	43.253	110.02
11	5.8392	38.393	108.32
11	5.8725	34.078	108.86
11	5.9059	25.7	108.53
11	5.9393	20.226	108.48
11	5.9726	14.662	107.62
11	6.006	9.4318	106.65
11	6.0394	4.6329	104.66
11	6.0727	-0.94414	103.66
11	6.1061	-6.3293	102.52
11	6.1395	-11.938	101.73
11	6.1728	-16.631	100.77
11	6.2062	-21.436	100.5
11	6.2396	-26.095	100.44
11	6.2729	-31.207	100.44
11	6.3063	-35.764	100.12
11	6.3397	-41.716	101.17
11	6.373	-45.576	100.75
11	6.4064	-51.696	100.1
11	6.4398	-55.866	100.7
11	6.4731	-61.446	100.07
11	6.5065	-67.475	100.23
11	6.5399	-72.869	100.9
11	6.5732	-78.938	101.58
11	6.6066	-84.198	102.52
11	6.64	-89.727	103.6
11	6.6733	-95.796	104.28
11	6.7067	-100.52	104.28
11	6.7401	-106.72	105.22
11	6.7734	-111.31	104.95
11	6.8068	-116.7	105.62
11	6.8402	-122.1	105.62
11	6.8735	-127.49	105.62
11	6.9069	-131.54	105.62
11	6.9403	-136.93	105.62
11	6.9736	-142.32	104.28
11	7.007	-147.04	104.28
11	7.0404	-152.44	104.28
11	7.0737	-155.81	104.28
11	7.1071	-161.88	102.25
11	7.1405	-166.94	101.16
11	7.1738	-172.49	100.27
11	7.2072	-178.87	100.75
11	7.2406	-184.22	99.935
11	7.2739	-188.85	97.532
11	7.3073	-193.57	97.532
11	7.3407	-198.97	97.532
11	7.374	-203.01	97.532
11	7.4074	-207.38	97.612
[truncated: 8,061 more rows]
