# Supplementary material for: A universal function for capacity of bidirectional pedestrian streams: Filling the gaps in the literature
Source: PLoS One. 2018 Dec 19;13(12):e0208496. doi: 10.1371/journal.pone.0208496 (PMC6300270; doi:10.1371/journal.pone.0208496)
Supplement: S1 Data Set — Trajectories are divided into folders for the different experiments within the ZIP archive. Data relative to the own experiments are directly provided as a CSV file. Links are provided for data obtained from open database from third party researchers. (ZIP) [file pone.0208496.s001.zip › datasets/dataset_C/3_3_A.csv]

ped. #	time (s)	x (cm)	y (cm)
1	0	-496.92	-90.752
1	0.033367	-491.36	-90.325
1	0.066733	-483.66	-90.325
1	0.1001	-478.53	-90.325
1	0.13347	-474.09	-90.667
1	0.16683	-468.7	-89.898
1	0.2002	-460.92	-90.154
1	0.23357	-455.28	-89.983
1	0.26693	-450.32	-89.47
1	0.3003	-444.76	-89.043
1	0.33367	-437.5	-88.615
1	0.36703	-432.8	-88.188
1	0.4004	-427.67	-88.188
1	0.43377	-420.83	-88.188
1	0.46713	-415.27	-89.47
1	0.5005	-410.14	-89.47
1	0.53387	-404.58	-89.043
1	0.56723	-398.17	-89.47
1	0.6006	-391.33	-91.18
1	0.63397	-386.63	-90.752
1	0.66733	-380.65	-91.607
1	0.7007	-374.23	-92.89
1	0.73407	-367.82	-92.462
1	0.76743	-362.26	-94.6
1	0.8008	-355.43	-94.6
1	0.83417	-350.3	-95.454
1	0.86753	-345.17	-96.31
1	0.9009	-340.04	-96.31
1	0.93427	-333.2	-96.31
1	0.96763	-328.5	-96.737
1	1.001	-322.08	-96.31
1	1.0344	-317.81	-96.31
1	1.0677	-312.68	-96.31
1	1.1011	-306.52	-96.822
1	1.1345	-300.71	-96.31
1	1.1678	-296.44	-96.31
1	1.2012	-291.31	-96.31
1	1.2346	-287.03	-96.31
1	1.2679	-281.05	-96.31
1	1.3013	-275.92	-96.31
1	1.3347	-270.79	-96.31
1	1.368	-265.66	-96.31
1	1.4014	-260.53	-96.31
1	1.4348	-255.4	-96.31
1	1.4681	-250.27	-95.454
1	1.5015	-244.29	-96.31
1	1.5349	-238.73	-96.737
1	1.5682	-233.86	-96.651
1	1.6016	-228.04	-98.019
1	1.635	-222.06	-98.019
1	1.6683	-216.5	-98.447
1	1.7017	-210.6	-98.703
1	1.7351	-204.96	-101.44
1	1.7684	-200.69	-100.58
1	1.8018	-194.7	-102.29
1	1.8352	-188.72	-103.15
1	1.8685	-184.44	-103.15
1	1.9019	-178.03	-102.72
1	1.9353	-173.33	-103.15
1	1.9686	-168.2	-103.15
1	2.002	-163.5	-103.58
1	2.0354	-159.65	-103.15
1	2.0687	-153.66	-104
1	2.1021	-150.25	-104.86
1	2.1355	-143.41	-104.86
1	2.1688	-138.28	-105.71
1	2.2022	-132.29	-104.86
1	2.2356	-128.02	-104.86
1	2.2689	-122.89	-105.71
1	2.3023	-116.73	-106.23
1	2.3357	-111.64	-106.77
1	2.369	-106.22	-106.14
1	2.4024	-100.58	-107.17
1	2.4358	-95.702	-107.08
1	2.4691	-91.94	-108.62
1	2.5025	-86.981	-108.28
1	2.5359	-82.707	-109.13
1	2.5692	-77.578	-109.13
1	2.6026	-72.448	-109.99
1	2.636	-67.318	-111.7
1	2.6693	-63.044	-111.7
1	2.7027	-57.914	-113.41
1	2.7361	-51.93	-113.41
1	2.7694	-45.946	-115.12
1	2.8028	-42.013	-114.09
1	2.8362	-37.824	-114.69
1	2.8695	-31.839	-116.4
1	2.9029	-27.308	-115.46
1	2.9363	-22.863	-115.97
1	2.9696	-19.015	-116.4
1	3.003	-13.972	-115.8
1	3.0364	-8.757	-117.26
1	3.0697	-4.909	-115.97
1	3.1031	0.22	-115.12
1	3.1365	6.205	-115.12
1	3.1698	7.914	-115.12
1	3.2032	14.583	-114.61
1	3.2366	17.318	-114.26
1	3.2699	21.593	-113.41
1	3.3033	27.15	-113.83
1	3.3367	32.023	-113.07
1	3.37	36.127	-111.7
1	3.4034	41.256	-111.7
1	3.4368	45.531	-111.7
1	3.4701	50.66	-109.99
1	3.5035	54.935	-109.99
1	3.5369	60.235	-110.5
1	3.5702	63.912	-111.27
1	3.6036	68.614	-109.13
1	3.637	73.401	-108.96
1	3.6703	78.018	-109.13
1	3.7037	83.147	-106.57
1	3.7371	86.994	-107
1	3.7704	89.987	-106.57
1	3.8038	94.261	-104.86
1	3.8372	99.391	-104.86
1	3.8705	102.81	-105.71
1	3.9039	107.51	-104.43
1	3.9373	112.21	-104
1	3.9706	114.78	-103.15
1	4.004	118.2	-103.15
1	4.0374	123.33	-101.44
1	4.0707	126.75	-101.44
1	4.1041	130.17	-99.729
1	4.1375	134.96	-100.41
1	4.1708	139.91	-99.9
1	4.2042	142.14	-99.729
1	4.2376	145.56	-98.874
1	4.2709	148.98	-98.874
1	4.3043	153.68	-99.302
1	4.3377	158.38	-102.29
1	4.371	161.8	-103.15
1	4.4044	163.94	-102.72
1	4.4378	167.36	-103.58
1	4.4711	168.13	-103.32
1	4.5045	173.34	-106.14
1	4.5379	176.33	-107.42
1	4.5712	179.75	-108.28
1	4.6046	184.03	-109.99
1	4.638	187.88	-112.13
1	4.6713	190.87	-113.41
1	4.7047	194.29	-115.12
1	4.7381	197.28	-114.69
1	4.7714	202.15	-116.49
1	4.8048	206.26	-117.68
1	4.8382	213.1	-119.39
1	4.8715	216.94	-120.68
1	4.9049	220.79	-121.96
1	4.9383	223.78	-121.53
1	4.9716	228.48	-122.81
1	5.005	235.32	-125.38
1	5.0384	238.57	-125.72
1	5.0717	245.15	-129.22
1	5.1051	248.83	-130.85
1	5.1385	253.62	-131.53
1	5.1718	259.26	-132.22
1	5.2052	263.71	-133.58
1	5.2386	268.66	-133.07
1	5.2719	273.79	-133.93
1	5.3053	277.21	-133.93
1	5.3387	283.2	-134.78
1	5.372	286.62	-135.64
1	5.4054	290.63	-136.95
1	5.4388	295.17	-138.2
1	5.4721	298.59	-138.2
1	5.5055	302.53	-139.85
1	5.5389	307.14	-140.76
1	5.5722	309.7	-140.76
1	5.6056	314.83	-140.76
1	5.639	319.1	-141.62
1	5.6723	324.23	-142.47
1	5.7057	328.51	-142.47
1	5.7391	332.36	-142.9
1	5.7724	337.06	-141.62
1	5.8058	340.48	-142.47
1	5.8392	345.61	-141.62
1	5.8725	349.88	-141.62
1	5.9059	354.16	-141.62
1	5.9393	359.29	-140.76
1	5.9726	363.56	-140.76
1	6.006	369.55	-140.76
1	6.0394	373.82	-140.76
1	6.0727	378.95	-140.76
1	6.1061	384.08	-140.76
1	6.1395	389.21	-140.76
1	6.1728	394.34	-140.76
1	6.2062	400.32	-140.76
1	6.2396	403.23	-140.59
1	6.2729	407.16	-141.62
1	6.3063	413.14	-141.62
1	6.3397	418.27	-141.62
1	6.373	422.55	-141.62
1	6.4064	430.24	-142.47
1	6.4398	433.66	-144.19
1	6.4731	438.79	-145.04
1	6.5065	443.07	-145.04
1	6.5399	446.49	-143.33
1	6.5732	451.62	-145.04
1	6.6066	454.18	-146.75
1	6.64	462.56	-144.7
1	6.6733	467.86	-144.19
1	6.7067	471.9	-143.89
1	6.7401	477.26	-146.75
1	6.7734	480.34	-145.21
1	6.8068	484.79	-145.55
1	6.8402	490.94	-145.9
1	6.8735	496.07	-145.04
1	6.9069	499.07	-144.61
2	1.7351	-493.92	-80.921
2	1.7684	-489.05	-79.981
2	1.8018	-483.66	-79.211
2	1.8352	-477.68	-79.211
2	1.8685	-473.4	-80.066
2	1.9019	-467.42	-78.356
2	1.9353	-461.86	-78.784
2	1.9686	-457.59	-79.639
2	2.002	-453.31	-79.639
2	2.0354	-448.61	-80.066
2	2.0687	-442.63	-80.921
2	2.1021	-438.69	-81.605
2	2.1355	-434.08	-82.631
2	2.1688	-428.09	-82.631
2	2.2022	-422.11	-83.486
2	2.2356	-416.13	-84.341
2	2.2689	-411	-85.196
2	2.3023	-406.72	-87.76
2	2.3357	-403.3	-89.47
2	2.369	-398.17	-90.325
2	2.4024	-393.04	-91.18
2	2.4358	-386.2	-91.18
2	2.4691	-381.07	-91.18
2	2.5025	-379.36	-91.18
2	2.5359	-372.52	-91.18
2	2.5692	-369.53	-91.607
2	2.6026	-365.69	-91.18
2	2.636	-359.7	-91.18
2	2.6693	-353.72	-91.18
2	2.7027	-349.44	-91.18
2	2.7361	-345.17	-91.18
2	2.7694	-340.04	-91.18
2	2.8028	-334.05	-89.47
2	2.8362	-328.92	-89.47
2	2.8695	-322.08	-89.47
2	2.9029	-317.81	-90.325
2	2.9363	-312.68	-90.325
2	2.9696	-306.69	-90.325
2	3.003	-303.28	-89.47
2	3.0364	-298.15	-89.47
2	3.0697	-294.21	-90.496
2	3.1031	-289.6	-91.18
2	3.1365	-284.89	-93.317
2	3.1698	-278.48	-92.89
2	3.2032	-274.21	-92.035
2	3.2366	-269.93	-94.6
2	3.2699	-263.1	-96.31
2	3.3033	-260.1	-96.737
2	3.3367	-256.26	-98.019
2	3.37	-250.27	-98.019
2	3.4034	-244.29	-98.019
2	3.4368	-240.01	-98.874
2	3.4701	-235.57	-99.216
2	3.5035	-231.63	-98.532
2	3.5369	-226.33	-99.729
2	3.5702	-222.49	-98.447
2	3.6036	-217.1	-98.532
2	3.637	-210.94	-100.58
2	3.6703	-207.53	-98.874
2	3.7037	-203.25	-98.019
2	3.7371	-197.27	-98.019
2	3.7704	-194.7	-98.019
2	3.8038	-187.86	-97.164
2	3.8372	-183.59	-96.31
2	3.8705	-178.46	-96.31
2	3.9039	-173.33	-96.31
2	3.9373	-169.05	-96.31
2	3.9706	-163.92	-95.454
2	4.004	-158.79	-95.455
2	4.0374	-156.23	-96.31
2	4.0707	-151.1	-95.454
2	4.1041	-145.97	-96.31
2	4.1375	-141.7	-98.019
2	4.1708	-136.57	-98.019
2	4.2042	-130.58	-98.019
2	4.2376	-126.31	-98.874
2	4.2709	-122.46	-98.447
2	4.3043	-118.61	-99.729
2	4.3377	-114.77	-98.447
2	4.371	-108.1	-101.35
2	4.4044	-104.08	-101.44
2	4.4378	-100.66	-101.44
2	4.4711	-95.958	-100.16
2	4.5045	-89.546	-101.44
2	4.5379	-86.127	-101.44
2	4.5712	-80.142	-101.44
2	4.6046	-76.722	-101.44
2	4.638	-71.593	-100.58
2	4.6713	-68.173	-99.729
2	4.7047	-63.044	-101.44
2	4.7381	-58.598	-99.387
2	4.7714	-55.691	-96.993
2	4.8048	-51.075	-98.019
2	4.8382	-44.663	-95.882
2	4.8715	-39.961	-93.745
2	4.9049	-35.687	-92.89
2	4.9383	-30.557	-92.035
2	4.9716	-25.427	-91.18
2	5.005	-21.153	-90.325
2	5.0384	-18.161	-89.898
2	5.0717	-14.313	-89.47
2	5.1051	-8.329	-89.47
2	5.1385	-4.909	-89.47
2	5.1718	-0.635	-90.325
2	5.2052	3.64	-91.18
2	5.2386	7.914	-91.18
2	5.2719	13.899	-91.18
2	5.3053	16.464	-91.18
2	5.3387	22.448	-91.18
2	5.372	28.432	-91.18
2	5.4054	31.852	-92.035
2	5.4388	36.127	-93.745
2	5.4721	41.256	-92.89
2	5.5055	43.821	-94.6
2	5.5389	50.318	-94.771
2	5.5722	55.362	-94.172
2	5.6056	60.064	-93.745
2	5.639	63.484	-93.745
2	5.6723	66.733	-93.232
2	5.7057	71.862	-93.232
2	5.7391	75.88	-93.317
2	5.7724	79.727	-92.89
2	5.8058	84.857	-92.89
2	5.8392	90.841	-92.035
2	5.8725	95.971	-91.18
2	5.9059	101.1	-91.18
2	5.9393	106.23	-91.18
2	5.9726	110.5	-91.18
2	6.006	115.12	-92.719
2	6.0394	120.76	-91.18
2	6.0727	125.04	-92.89
2	6.1061	129.31	-94.6
2	6.1395	135.3	-96.31
2	6.1728	139.14	-97.592
2	6.2062	144.7	-98.019
2	6.2396	146.92	-100.41
2	6.2729	151.97	-101.87
2	6.3063	155.39	-103.58
2	6.3397	160.94	-105.71
2	6.373	165.22	-106.57
2	6.4064	169.92	-107
2	6.4398	173.77	-107.42
2	6.4731	179.75	-108.28
2	6.5065	184.03	-109.99
2	6.5399	188.3	-109.99
2	6.5732	192.15	-112.13
2	6.6066	195.14	-110.84
2	6.64	201.13	-111.7
2	6.6733	205.4	-110.84
2	6.7067	209.68	-112.55
2	6.7401	214.8	-112.55
2	6.7734	219.93	-112.55
2	6.8068	225.06	-112.55
2	6.8402	229.34	-111.7
2	6.8735	234.47	-111.7
2	6.9069	238.32	-112.13
2	6.9403	241.31	-111.7
2	6.9736	246.01	-114.69
2	7.007	249.47	-114.84
2	7.0404	252.42	-112.55
2	7.0737	261.82	-112.55
2	7.1071	267.13	-113.75
2	7.1405	271.23	-113.41
2	7.1738	276.7	-114.95
2	7.2072	279.35	-117.26
2	7.2406	283.2	-115.12
2	7.2739	288.03	-118.31
2	7.3073	290.89	-119.39
2	7.3407	296.88	-120.25
2	7.374	300.72	-122.39
2	7.4074	305.77	-122.98
2	7.4408	309.7	-122.81
2	7.4741	312.26	-125.38
2	7.5075	318.25	-126.23
2	7.5409	322.52	-127.94
2	7.5742	326.8	-128.8
2	7.6076	331.93	-129.65
2	7.641	337.06	-128.8
2	7.6743	341.33	-128.8
2	7.7077	346.46	-130.51
2	7.7411	350.74	-129.65
2	7.7744	355.01	-128.8
2	7.8078	358.43	-130.51
2	7.8412	364.42	-128.8
2	7.8745	369.55	-127.09
2	7.9079	372.54	-127.51
2	7.9413	378.95	-126.23
2	7.9746	383.91	-126.57
2	8.008	388.35	-127.09
2	8.0414	395.19	-127.94
2	8.0747	399.04	-129.22
2	8.1081	401.52	-128.97
2	8.1415	406.31	-129.65
2	8.1748	410.07	-129.82
2	8.2082	414.43	-130.08
2	8.2416	422.55	-130.51
2	8.2749	427.68	-131.36
2	8.3083	430.24	-130.51
2	8.3417	435.37	-132.22
2	8.375	438.37	-132.64
2	8.4084	443.07	-133.93
2	8.4418	448.54	-134.1
2	8.4751	452.47	-136.49
2	8.5085	456.06	-137.69
2	8.5419	462.3	-137.77
2	8.5752	468.71	-138.2
2	8.6086	472.99	-139.06
2	8.642	478.97	-139.06
2	8.6753	484.96	-139.06
2	8.7087	490.09	-139.06
2	8.7421	493.51	-139.06
2	8.7754	498.64	-139.06
3	3.003	-498.71	98.441
3	3.0364	-493.07	99.467
3	3.0697	-489.22	99.039
3	3.1031	-486.03	99.335
3	3.1365	-482.13	99.125
3	3.1698	-475.97	98.612
3	3.2032	-469.99	98.612
3	3.2366	-466.57	98.612
3	3.2699	-461.61	96.56
3	3.3033	-456.31	96.902
3	3.3367	-451.01	95.534
3	3.37	-445.61	94.579
3	3.4034	-440.63	95.02
3	3.4368	-436.64	94.337
3	3.4701	-431.51	91.772
3	3.5035	-427.24	90.918
3	3.5369	-421.25	90.063
3	3.5702	-417.83	89.208
3	3.6036	-412.7	89.208
3	3.637	-407.58	89.208
3	3.6703	-404.16	89.208
3	3.7037	-399.45	89.635
3	3.7371	-395.95	89.892
3	3.7704	-391.67	89.892
3	3.8038	-387.06	91.772
3	3.8372	-380.9	90.405
3	3.8705	-376.37	89.635
3	3.9039	-372.69	90.405
3	3.9373	-366.03	91.944
3	3.9706	-362.69	91.345
3	4.004	-357.31	92.285
3	4.0374	-352.86	92.627
3	4.0707	-349.44	93.482
3	4.1041	-345.59	93.055
3	4.1375	-340.46	92.2
3	4.1708	-335.76	91.772
3	4.2042	-332.34	91.772
3	4.2376	-326.79	90.49
3	4.2709	-322.6	90.234
3	4.3043	-317.81	90.063
3	4.3377	-313.54	88.353
3	4.371	-309.09	88.011
3	4.4044	-304.13	87.498
3	4.4378	-300.28	87.925
3	4.4711	-295.24	83.907
3	4.5045	-290.88	83.651
3	4.5379	-286.61	82.796
3	4.5712	-281.48	81.941
3	4.6046	-276.77	81.513
3	4.638	-273.35	80.659
3	4.6713	-269.08	80.659
3	4.7047	-265.66	80.659
3	4.7381	-261.38	79.804
3	4.7714	-259.68	79.804
3	4.8048	-253.69	79.804
3	4.8382	-249.42	80.659
3	4.8715	-244.29	79.804
3	4.9049	-240.21	79.854
3	4.9383	-236.59	79.804
3	4.9716	-231.89	79.376
3	5.005	-225.91	80.231
3	5.0384	-222.57	80.488
3	5.0717	-217.26	79.829
3	5.1051	-212.65	81.513
3	5.1385	-209.75	80.487
3	5.1718	-205.3	79.633
3	5.2052	-201.54	78.949
3	5.2386	-197.27	78.094
3	5.2719	-192.56	77.666
3	5.3053	-189.23	75.7
3	5.3387	-184.44	75.529
3	5.372	-180.17	73.819
3	5.4054	-177.18	73.392
3	5.4388	-173.33	72.109
3	5.4721	-168.2	71.254
3	5.5055	-163.92	69.545
3	5.5389	-160.5	68.69
3	5.5722	-157.09	66.98
3	5.6056	-153.24	65.698
3	5.639	-148.96	64.843
3	5.6723	-144.26	63.56
3	5.7057	-140.5	62.876
3	5.7391	-137.42	61.85
3	5.7724	-133.15	61.85
3	5.8058	-129.3	60.568
3	5.8392	-125.45	60.995
3	5.8725	-119.47	59.286
3	5.9059	-117.33	61.423
3	5.9393	-113.06	60.568
3	5.9726	-109.21	60.141
3	6.006	-104.94	59.286
3	6.0394	-99.976	60.483
3	6.0727	-96.386	60.141
3	6.1061	-92.111	60.141
3	6.1395	-88.691	60.141
3	6.1728	-83.989	59.713
3	6.2062	-80.997	57.576
3	6.2396	-75.868	56.721
3	6.2729	-72.448	55.866
3	6.3063	-70.311	54.584
3	6.3397	-65.609	52.446
3	6.373	-61.676	51.762
3	6.4064	-58.94	51.078
3	6.4398	-56.205	49.882
3	6.4731	-53.212	48.599
3	6.5065	-48.51	47.317
3	6.5399	-45.518	46.034
3	6.5732	-42.184	44.923
3	6.6066	-38.251	43.042
3	6.64	-34.319	42.016
3	6.6733	-31.412	41.332
3	6.7067	-28.334	40.306
3	6.7401	-28.093	40.93
3	6.7734	-20.64	38.938
3	6.8068	-17.904	39.281
3	6.8402	-12.604	39.623
3	6.8735	-9.355	41.674
3	6.9069	-7.277	42.319
3	6.9403	-1.832	42.016
3	6.9736	1.502	40.905
3	7.007	5.35	41.332
3	7.0404	9.624	41.332
3	7.0737	10.479	42.187
3	7.1071	14.754	43.897
3	7.1405	20.738	43.897
3	7.1738	25.013	46.462
3	7.2072	27.578	45.607
3	7.2406	30.997	47.317
3	7.2739	33.135	48.599
3	7.3073	38.691	49.027
3	7.3407	43.821	49.027
3	7.374	45.531	48.172
3	7.4074	48.523	48.599
3	7.4408	54.08	48.172
3	7.4741	55.79	48.172
3	7.5075	59.209	47.317
3	7.5409	62.629	48.172
3	7.5742	65.194	48.172
3	7.6076	68.614	49.027
3	7.641	71.862	48.514
3	7.6743	76.308	48.172
3	7.7077	82.292	49.027
3	7.7411	85.66	49.496
3	7.7744	89.987	49.027
3	7.8078	92.551	49.027
3	7.8412	95.971	49.882
3	7.8745	98.928	47.525
3	7.9079	102.38	48.599
3	7.9413	105.55	49.539
3	7.9746	107.52	51.349
3	8.008	110.56	50.535
3	8.0414	114.61	51.249
3	8.0747	118.2	51.591
3	8.1081	121.22	50.473
3	8.1415	125.89	50.736
3	8.1748	130.17	54.156
3	8.2082	131.02	54.156
3	8.2416	136.15	56.721
3	8.2749	141.28	55.866
3	8.3083	142.14	57.576
3	8.3417	143.85	56.721
3	8.375	144.7	58.431
3	8.4084	149.83	56.721
3	8.4418	153.16	57.275
3	8.4751	154.1	57.576
3	8.5085	157.95	58.003
3	8.5419	158.38	58.431
3	8.5752	161.8	58.431
3	8.6086	164.36	58.431
3	8.642	167.78	58.431
3	8.6753	171.2	56.721
3	8.7087	173.77	55.866
3	8.7421	177.19	55.866
3	8.7754	180.61	54.156
3	8.8088	185.16	53.951
3	8.8422	188.47	53.814
3	8.8755	191.81	52.653
3	8.9089	193.43	52.446
3	8.9423	198.22	53.472
3	8.9756	198.56	52.446
3	9.009	201.98	52.446
3	9.0424	205.4	53.301
3	9.0757	209.68	53.301
3	9.1091	212.24	52.446
3	9.1425	215.48	53.962
3	9.1758	221.64	51.591
3	9.2092	219.93	53.301
3	9.2426	225.06	55.011
3	9.2759	229.68	55.695
3	9.3093	231.9	55.011
3	9.3427	236.18	57.576
3	9.376	239.6	59.286
3	9.4094	242.16	60.995
3	9.4428	244.73	62.705
3	9.4761	248.15	61.85
3	9.5095	250.71	63.56
3	9.5429	253.28	64.415
3	9.5762	257.21	65.099
3	9.6096	258.4	65.27
3	9.643	263.54	65.27
3	9.6763	265.25	66.125
3	9.7097	271.23	66.125
3	9.7431	274.65	66.125
3	9.7764	275.5	65.27
3	9.8098	278.92	65.27
3	9.8432	282.77	65.697
3	9.8765	286.62	65.27
3	9.9099	289.18	65.27
3	9.9433	295.17	64.415
3	9.9766	298.59	65.27
3	10.01	301.15	66.125
3	10.043	302.86	66.125
3	10.077	307.14	66.98
3	10.11	310.56	67.835
3	10.143	313.63	68.519
3	10.177	316.71	69.203
3	10.21	319.53	70.827
3	10.244	321.67	71.254
3	10.277	326.8	72.964
3	10.31	328.94	74.247
3	10.344	333.54	76.521
3	10.377	336.6	77.502
3	10.41	339.79	78.607
3	10.444	344.96	81.24
3	10.477	347.15	81.855
3	10.511	349.03	84.078
3	10.544	352.02	84.506
3	10.577	358.43	84.078
3	10.611	359.29	84.933
3	10.644	363.56	85.788
3	10.677	367.83	85.788
3	10.711	369.55	86.643
3	10.744	372.96	85.788
3	10.777	376.38	86.643
3	10.811	379.38	87.925
3	10.844	384.08	87.498
3	10.878	385.79	87.498
3	10.911	389.21	87.498
3	10.944	393.48	88.353
3	10.978	396.05	87.498
3	11.011	399.89	87.925
3	11.044	404.97	88.699
3	11.078	408.02	89.208
3	11.111	409.73	89.208
3	11.144	414.86	90.063
3	11.178	418.27	92.627
3	11.211	420.84	93.482
3	11.245	423.83	94.765
3	11.278	427.58	97.395
3	11.311	431.1	98.612
3	11.345	436.23	100.32
3	11.378	440.5	102.03
3	11.411	443.07	103.74
3	11.445	449.05	105.45
3	11.478	450.93	107.67
3	11.512	455.38	109.04
3	11.545	458.8	109.04
3	11.578	462.9	110.24
3	11.612	467.37	111.88
3	11.645	471.28	113.15
3	11.678	474.01	113.29
3	11.712	477.26	114.86
3	11.745	479.83	114.86
3	11.778	485.81	114.86
3	11.812	489.23	116.57
3	11.845	492.65	116.57
3	11.879	497.78	116.57
4	4.2376	-497.67	106.78
4	4.2709	-492.65	105.63
4	4.3043	-488.79	102.89
4	4.3377	-484.52	100.32
4	4.371	-479.14	100.61
4	4.4044	-474.07	100.48
4	4.4378	-468.62	99.638
4	4.4711	-463.83	98.954
4	4.5045	-460.58	97.757
4	4.5379	-456.76	98.316
4	4.5712	-449.72	97.842
4	4.6046	-445.98	96.818
4	4.638	-440.06	96.047
4	4.6713	-434.08	95.192
4	4.7047	-430.66	95.192
4	4.7381	-421.25	94.337
4	4.7714	-416.38	94.903
4	4.8048	-411	93.482
4	4.8382	-407.4	93.995
4	4.8715	-402.45	96.047
4	4.9049	-397.58	94.732
4	4.9383	-393.48	93.552
4	4.9716	-388.77	92.627
4	5.005	-381.93	91.772
4	5.0384	-377.32	89.966
4	5.0717	-372.87	89.037
4	5.1051	-368.25	87.498
4	5.1385	-362.26	85.788
4	5.1718	-358.85	85.788
4	5.2052	-352.86	84.078
4	5.2386	-348.59	82.368
4	5.2719	-343.46	82.368
4	5.3053	-338.33	80.659
4	5.3387	-332.34	78.949
4	5.372	-327.21	78.949
4	5.4054	-322.94	77.239
4	5.4388	-317.5	77.029
4	5.4721	-312.68	78.094
4	5.5055	-308.4	78.094
4	5.5389	-303.28	78.094
4	5.5722	-298.15	78.094
4	5.6056	-293.02	77.239
4	5.639	-287.89	78.094
4	5.6723	-282.32	77.416
4	5.7057	-278.16	77.622
4	5.7391	-273.01	77.068
4	5.7724	-268.57	76.555
4	5.8058	-263.27	76.897
4	5.8392	-257.45	76.555
4	5.8725	-253.54	76.325
4	5.9059	-249.42	75.529
4	5.9393	-242.06	75.358
4	5.9726	-239	76.268
4	6.006	-234.88	74.674
4	6.0394	-229.75	74.674
4	6.0727	-224.62	72.964
4	6.1061	-220.35	72.109
4	6.1395	-215.65	70.827
4	6.1728	-210.52	69.972
4	6.2062	-206.46	69.082
4	6.2396	-202.4	65.27
4	6.2729	-198.53	65.578
4	6.3063	-194.11	64.875
4	6.3397	-190	63.133
4	6.373	-185.47	61.508
4	6.4064	-182.22	59.115
4	6.4398	-176.75	58.431
4	6.4731	-172.47	58.431
4	6.5065	-167.34	57.576
4	6.5399	-164.35	56.293
4	6.5732	-159.48	54.669
4	6.6066	-157.09	55.011
4	6.64	-151.27	56.379
4	6.6733	-146.47	56.168
4	6.7067	-140.84	55.866
4	6.7401	-137.76	56.037
4	6.7734	-132.93	55.527
4	6.8068	-129.3	55.438
4	6.8402	-124.17	55.438
4	6.8735	-121.35	55.524
4	6.9069	-117.25	54.327
4	6.9403	-111.77	53.301
4	6.9736	-108.78	55.438
4	7.007	-103.65	56.293
4	7.0404	-101.52	54.156
4	7.0737	-98.523	55.438
4	7.1071	-94.248	53.729
4	7.1405	-89.546	52.446
4	7.1738	-85.699	51.164
4	7.2072	-82.279	50.309
4	7.2406	-78.432	49.027
4	7.2739	-74.585	47.744
4	7.3073	-70.99	47.468
4	7.3407	-66.661	46.593
4	7.374	-62.103	45.008
4	7.4074	-59.111	44.923
4	7.4408	-56.205	44.752
4	7.4741	-51.93	43.897
4	7.5075	-46.971	43.384
4	7.5409	-44.236	43.042
4	7.5742	-40.132	42.529
4	7.6076	-37.738	41.161
4	7.641	-32.267	41.332
4	7.6743	-30.054	41.634
4	7.7077	-25	41.76
4	7.7411	-20.829	41.716
4	7.7744	-18.246	41.503
4	7.8078	-14.313	43.042
4	7.8412	-10.894	43.042
4	7.8745	-5.935	45.265
4	7.9079	-2.345	43.897
4	7.9413	1.075	44.752
4	7.9746	5.381	45.325
4	8.008	7.743	48.514
4	8.0414	11.334	48.172
4	8.0747	15.609	48.172
4	8.1081	19.028	48.172
4	8.1415	23.73	51.164
4	8.1748	26.723	49.882
4	8.2082	30.997	51.591
4	8.2416	33.562	53.301
4	8.2749	37.409	52.019
4	8.3083	41.256	52.446
4	8.3417	44.248	52.019
4	8.375	48.096	53.301
4	8.4084	51.515	53.301
4	8.4418	54.935	53.301
4	8.4751	58.868	53.472
4	8.5085	60.919	52.446
4	8.5419	65.194	52.446
4	8.5752	68.128	50.39
4	8.6086	72.888	50.736
4	8.642	76.308	50.736
4	8.6753	79.912	50.482
4	8.7087	82.292	49.882
4	8.7421	85.609	48.89
4	8.7754	90.818	48.31
4	8.8088	92.551	47.317
4	8.8422	95.116	47.317
4	8.8755	98.536	48.172
4	8.9089	101.96	48.172
4	8.9423	103.93	48.566
4	8.9756	109.65	49.026
4	9.009	110.5	47.317
4	9.0424	113.92	47.317
4	9.0757	118.08	48.01
4	9.1091	122.47	49.882
4	9.1425	122.47	48.172
4	9.1758	126.06	48.514
4	9.2092	129.66	49.197
4	9.2426	131.88	49.882
4	9.2759	134.44	50.736
4	9.3093	138.62	50.375
4	9.3427	141.28	50.736
4	9.376	143.85	50.736
4	9.4094	147.27	50.736
4	9.4428	150.69	50.736
4	9.4761	153.75	49.58
4	9.5095	155.82	49.882
4	9.5429	159.24	50.736
4	9.5762	163.51	50.736
4	9.6096	166.07	50.736
4	9.643	169.49	49.882
4	9.6763	173.22	49.529
4	9.7097	177.48	49.944
4	9.7431	179.75	49.027
4	9.7764	183.5	48.643
4	9.8098	187.82	46.688
4	9.8432	190.48	45.252
4	9.8765	194.29	45.607
4	9.9099	197.54	45.094
4	9.9433	201.98	43.042
4	9.9766	204.54	43.897
4	10.01	207.97	43.042
4	10.043	210.96	43.47
4	10.077	214.55	44.048
4	10.11	217.46	44.496
4	10.143	221.64	44.752
4	10.177	224.21	44.752
4	10.21	225.06	46.462
4	10.244	230.03	46.346
4	10.277	234.9	45.179
4	10.31	237.89	44.752
4	10.344	241.31	45.607
4	10.377	245.58	46.462
4	10.41	249.86	48.172
4	10.444	251.14	46.889
4	10.477	254.13	49.026
4	10.511	255.84	49.027
4	10.544	260.97	49.882
4	10.577	263.54	52.446
4	10.611	267.81	54.156
4	10.644	272.08	54.156
4	10.677	275.5	55.011
4	10.711	279.78	55.866
4	10.744	280.63	56.721
4	10.777	284.91	57.576
4	10.811	288.99	56.898
4	10.844	292.6	56.721
4	10.878	296.02	56.721
4	10.911	299.44	55.866
4	10.944	304.9	56.17
4	10.978	308.29	56.603
4	11.011	311.49	56.37
4	11.044	314.83	56.721
4	11.078	318.75	56.75
4	11.111	322.46	56.573
4	11.144	326.5	56.839
4	11.178	330.46	57.14
4	11.211	333.64	57.576
4	11.245	338.8	58.544
4	11.278	340.02	60.04
4	11.311	345.61	60.995
4	11.345	347.32	61.85
4	11.378	350.74	62.705
4	11.411	354.16	64.415
4	11.445	357.58	66.125
4	11.478	361	67.835
4	11.512	364.24	69.203
4	11.545	369.05	68.638
4	11.578	369.97	71.682
4	11.612	372.96	72.964
4	11.645	376.38	73.819
4	11.678	379.8	75.529
4	11.712	383.22	76.384
4	11.745	389.21	77.239
4	11.778	391.77	78.949
4	11.812	396.05	80.659
4	11.845	398.61	82.368
4	11.879	404.6	83.223
4	11.912	407.42	84.848
4	11.945	411.09	84.762
4	11.979	413.62	85.464
4	12.012	418.27	85.788
4	12.045	426.82	85.788
4	12.079	427.25	85.361
4	12.112	431.9	85.587
4	12.145	434.95	84.506
4	12.179	438.79	85.788
4	12.212	443.07	84.933
4	12.246	447.34	85.788
4	12.279	451.62	86.643
4	12.312	456.06	87.156
4	12.346	461.19	86.301
4	12.379	464.01	86.216
4	12.412	469.14	87.07
4	12.446	473.85	88.353
4	12.479	476.41	88.353
4	12.513	481.54	90.918
4	12.546	487.52	90.063
4	12.579	490.94	90.918
4	12.613	492.65	91.772
4	12.646	498.12	92.456
5	4.3377	-498.2	-119.39
5	4.371	-493.92	-118.54
5	4.4044	-489.31	-119.22
5	4.4378	-485.37	-119.39
5	4.4711	-480.24	-119.39
5	4.5045	-475.54	-118.97
5	4.5379	-470.84	-118.54
5	4.5712	-466.22	-117.85
5	4.6046	-460.58	-117.68
5	4.638	-456.73	-117.26
5	4.6713	-451.18	-116.83
5	4.7047	-444.9	-116.89
5	4.7381	-440.06	-115.12
5	4.7714	-435.79	-115.12
5	4.8048	-430.66	-113.41
5	4.8382	-425.1	-115.55
5	4.8715	-420.83	-113.83
5	4.9049	-417.83	-115.12
5	4.9383	-411.85	-115.12
5	4.9716	-409.29	-114.26
5	5.005	-405.35	-115.29
5	5.0384	-400.74	-114.26
5	5.0717	-396.46	-113.41
5	5.1051	-391.76	-113.83
5	5.1385	-387.91	-114.26
5	5.1718	-383.21	-113.83
5	5.2052	-378.94	-115.55
5	5.2386	-374.06	-116.49
5	5.2719	-369.53	-114.69
5	5.3053	-365.51	-115.46
5	5.3387	-362.26	-115.12
5	5.372	-357.14	-115.12
5	5.4054	-354.14	-116.4
5	5.4388	-350.13	-117.34
5	5.4721	-345.59	-116.4
5	5.5055	-341.32	-115.55
5	5.5389	-337.05	-115.55
5	5.5722	-331.92	-114.69
5	5.6056	-327.21	-115.12
5	5.639	-322.08	-113.41
5	5.6723	-319.86	-115.29
5	5.7057	-315.25	-115.12
5	5.7391	-310.97	-112.55
5	5.7724	-307.55	-113.41
5	5.8058	-302.85	-111.27
5	5.8392	-299	-112.55
5	5.8725	-293.87	-110.84
5	5.9059	-291.73	-110.42
5	5.9393	-287.89	-109.13
5	5.9726	-283.95	-110.16
5	6.006	-279.34	-109.99
5	6.0394	-274.64	-108.71
5	6.0727	-270.36	-107.85
5	6.1061	-267.54	-107.08
5	6.1395	-262.24	-107.42
5	6.1728	-260.1	-106.14
5	6.2062	-256.68	-105.29
5	6.2396	-253.69	-105.71
5	6.2729	-248.13	-103.58
5	6.3063	-245.14	-104
5	6.3397	-240.44	-102.72
5	6.373	-237.02	-101.87
5	6.4064	-233.6	-103.58
5	6.4398	-228.04	-104
5	6.4731	-225.48	-104.86
5	6.5065	-222.49	-101.87
5	6.5399	-219.32	-103.49
5	6.5732	-216.5	-102.72
5	6.6066	-212.65	-101.44
5	6.64	-207.53	-99.729
5	6.6733	-205.39	-99.302
5	6.7067	-200.69	-98.874
5	6.7401	-197.69	-98.447
5	6.7734	-192.56	-98.447
5	6.8068	-190.77	-99.045
5	6.8402	-186.15	-98.019
5	6.8735	-183.42	-96.651
5	6.9069	-179.41	-96.762
5	6.9403	-175.89	-95.454
5	6.9736	-169.91	-93.745
5	7.007	-165.98	-94.771
5	7.0404	-162.64	-94.172
5	7.0737	-158.79	-93.745
5	7.1071	-156.66	-95.027
5	7.1405	-150.25	-94.6
5	7.1738	-146.83	-95.454
5	7.2072	-145.54	-96.737
5	7.2406	-142.98	-96.737
5	7.2739	-138.7	-97.592
5	7.3073	-134.86	-98.019
5	7.3407	-130.58	-99.729
5	7.374	-128.02	-100.58
5	7.4074	-121.61	-100.16
5	7.4408	-119.3	-102.81
5	7.4741	-116.05	-101.44
5	7.5075	-113.06	-101.87
5	7.5409	-108.87	-103.32
5	7.5742	-106.82	-104.52
5	7.6076	-103.22	-104.86
5	7.641	-99.378	-105.29
5	7.6743	-95.531	-104.86
5	7.7077	-92.538	-106.14
5	7.7411	-88.52	-106.23
5	7.7744	-84.844	-107
5	7.8078	-81.168	-107.08
5	7.8412	-78.432	-106.57
5	7.8745	-74.158	-107.42
5	7.9079	-70.311	-107.85
5	7.9413	-66.036	-107
5	7.9746	-63.044	-108.28
5	8.008	-60.052	-110.42
5	8.0414	-53.64	-109.13
5	8.0747	-52.357	-110.42
5	8.1081	-48.51	-111.7
5	8.1415	-44.236	-111.7
5	8.1748	-40.389	-112.13
5	8.2082	-37.396	-112.55
5	8.2416	-33.977	-113.41
5	8.2749	-29.702	-113.41
5	8.3083	-25.427	-115.12
5	8.3417	-22.863	-115.97
5	8.375	-17.904	-117.34
5	8.4084	-14.485	-118.88
5	8.4418	-11.321	-119.82
5	8.4751	-6.961	-118.37
5	8.5085	-3.2	-118.54
5	8.5419	1.075	-119.39
5	8.5752	6.205	-120.25
5	8.6086	8.769	-121.96
5	8.642	12.189	-122.81
5	8.6753	17.318	-121.96
5	8.7087	19.883	-124.52
5	8.7421	22.875	-124.09
5	8.7754	28.261	-124.86
5	8.8088	30.997	-124.52
5	8.8422	35.699	-124.09
5	8.8755	38.264	-124.09
5	8.9089	42.966	-123.67
5	8.9423	47.241	-123.67
5	8.9756	51.088	-123.24
5	9.009	54.507	-123.24
5	9.0424	57.927	-123.24
5	9.0757	61.347	-123.24
5	9.1091	64.766	-123.24
5	9.1425	69.896	-122.38
5	9.1758	72.888	-123.67
5	9.2092	76.308	-122.81
5	9.2426	81.01	-122.38
5	9.2759	86.139	-123.24
5	9.3093	89.559	-124.09
5	9.3427	92.124	-123.24
5	9.376	95.971	-123.67
5	9.4094	100.25	-123.67
5	9.4428	104.86	-123.84
5	9.4761	109.22	-123.24
5	9.5095	112.21	-123.67
5	9.5429	115.98	-123.5
5	9.5762	120.76	-123.67
5	9.6096	123.33	-123.67
5	9.643	127.43	-124.01
5	9.6763	131.54	-123.5
5	9.7097	135.72	-124.09
5	9.7431	139.57	-124.52
5	9.7764	143.42	-124.95
5	9.8098	147.27	-124.52
5	9.8432	151.54	-124.52
5	9.8765	155.13	-125.04
5	9.9099	158.55	-125.04
5	9.9433	162.65	-124.52
5	9.9766	167.36	-124.09
5	10.01	169.92	-124.95
5	10.043	174.11	-125.21
5	10.077	177.62	-124.95
5	10.11	181.46	-124.52
5	10.143	186.08	-125.21
5	10.177	188.3	-123.67
5	10.21	192.58	-123.67
5	10.244	196	-123.67
5	10.277	198.99	-120.68
5	10.31	202.84	-121.1
5	10.344	208.39	-121.53
5	10.377	211.38	-121.1
5	10.41	214.38	-119.82
5	10.444	218.22	-119.39
5	10.477	222.07	-118.97
5	10.511	227.46	-118.88
5	10.544	230.19	-117.68
5	10.577	234.47	-118.54
5	10.611	237.03	-117.68
5	10.644	241.31	-119.39
5	10.677	242.16	-119.39
5	10.711	246.01	-119.82
5	10.744	248.15	-120.25
5	10.777	254.13	-118.54
5	10.811	257.12	-118.11
5	10.844	265.25	-120.25
5	10.878	268.83	-121.44
5	10.911	272.94	-120.25
5	10.944	277.64	-120.68
5	10.978	280.63	-120.25
5	11.011	284.91	-121.1
5	11.044	288.76	-119.82
5	11.078	293.46	-119.39
5	11.111	296.88	-119.39
5	11.144	302.01	-119.39
5	11.178	305	-118.97
5	11.211	308.42	-118.97
5	11.245	312.69	-118.11
5	11.278	316.54	-118.54
5	11.311	320.81	-119.39
5	11.345	325.52	-118.97
5	11.378	329.88	-117.85
5	11.411	334.92	-118.11
5	11.445	339.19	-117.26
5	11.478	341.76	-116.4
5	11.512	346.46	-115.97
5	11.545	351.59	-115.97
5	11.578	355.01	-115.97
5	11.612	358.43	-115.97
5	11.645	362.81	-116.38
5	11.678	366.98	-115.97
5	11.712	371.25	-115.97
5	11.745	373.48	-116.14
5	11.778	377.24	-116.83
5	11.812	381.94	-117.26
5	11.845	385.79	-116.83
5	11.879	390.06	-118.54
5	11.912	394.34	-119.39
5	11.945	400.32	-119.39
5	11.979	402.89	-119.39
5	12.012	407.59	-118.97
5	12.045	411.95	-120.08
5	12.079	415.28	-118.97
5	12.112	420.41	-118.97
5	12.145	424.69	-119.82
5	12.179	428.53	-119.39
5	12.212	433.15	-120.08
5	12.246	437.08	-119.39
5	12.279	439.22	-118.11
5	12.312	443.5	-118.97
5	12.346	449.48	-119.82
5	12.379	449.91	-119.39
5	12.412	459.31	-118.54
5	12.446	463.07	-120.93
5	12.479	466.15	-119.39
5	12.513	470.85	-118.97
5	12.546	475.55	-116.83
5	12.579	480.68	-116.83
5	12.613	484.96	-115.97
5	12.646	490.09	-116.83
5	12.679	493.94	-117.26
5	12.713	498.64	-117.68
6	4.8382	-495.63	65.27
6	4.8715	-491.7	63.731
6	4.9049	-488.45	62.534
6	4.9383	-484.09	61.423
6	4.9716	-477.34	62.876
6	5.005	-473.92	63.389
6	5.0384	-469.64	63.389
6	5.0717	-464	63.56
6	5.1051	-459.73	63.56
6	5.1385	-454.6	64.415
6	5.1718	-451.32	64.019
6	5.2052	-447.42	65.099
6	5.2386	-441.77	66.125
6	5.2719	-438.87	65.441
6	5.3053	-434.08	65.27
6	5.3387	-431.43	65.868
6	5.372	-426.38	66.98
6	5.4054	-423.5	65.653
6	5.4388	-415.95	66.638
6	5.4721	-413.6	64.321
6	5.5055	-408.86	65.698
6	5.5389	-404.84	63.902
6	5.5722	-400.74	63.56
6	5.6056	-394.75	62.705
6	5.639	-391.33	62.705
6	5.6723	-387.49	63.988
6	5.7057	-381.84	60.397
6	5.7391	-378.94	62.278
6	5.7724	-375.05	62.182
6	5.8058	-370.39	61.423
6	5.8392	-365.26	60.568
6	5.8725	-361.84	59.713
6	5.9059	-356.28	60.141
6	5.9393	-350.3	60.141
6	5.9726	-346.61	59.746
6	6.006	-341.75	59.286
6	6.0394	-337.52	58.79
6	6.0727	-334.91	60.141
6	6.1061	-329.78	60.141
6	6.1395	-325.08	62.278
6	6.1728	-320.8	63.133
6	6.2062	-316.61	62.534
6	6.2396	-312.68	63.56
6	6.2729	-310.12	67.835
6	6.3063	-304.99	66.125
6	6.3397	-300.28	69.972
6	6.373	-296.6	69.675
6	6.4064	-292.16	72.109
6	6.4398	-287.89	73.819
6	6.4731	-283.68	73.075
6	6.5065	-279.34	76.384
6	6.5399	-275.06	76.384
6	6.5732	-270.62	76.897
6	6.6066	-266.09	76.811
6	6.64	-261.41	75.028
6	6.6733	-257.11	76.384
6	6.7067	-252.49	75.7
6	6.7401	-249.89	74.35
6	6.7734	-245.14	74.674
6	6.8068	-240.01	73.819
6	6.8402	-234.88	72.109
6	6.8735	-230.95	72.793
6	6.9069	-228.04	72.109
6	6.9403	-223.77	68.69
6	6.9736	-219.49	66.98
6	7.007	-214.36	66.98
6	7.0404	-210.94	65.27
6	7.0737	-207.53	64.415
6	7.1071	-204.1	65.27
6	7.1405	-197.74	61.526
6	7.1738	-193.85	63.56
6	7.2072	-190.6	63.047
6	7.2406	-187.26	60.226
6	7.2739	-182.99	61.081
6	7.3073	-177.41	59.448
6	7.3407	-172.2	60.496
6	7.374	-169.05	59.286
6	7.4074	-165.51	58.355
6	7.4408	-160.33	58.773
6	7.4741	-156.57	61.679
6	7.5075	-152.22	62.086
6	7.5409	-149.39	60.995
6	7.5742	-143.06	60.824
6	7.6076	-139.64	61.679
6	7.641	-135.71	62.705
6	7.6743	-130.58	62.705
6	7.7077	-127.16	62.705
6	7.7411	-124.17	62.278
6	7.7744	-119.9	61.423
6	7.8078	-116.05	60.995
6	7.8412	-111.77	60.995
6	7.8745	-107.5	60.995
6	7.9079	-104.08	60.141
6	7.9413	-100.66	59.286
6	7.9746	-95.301	58.99
6	8.008	-92.966	57.576
6	8.0414	-89.546	57.576
6	8.0747	-85.272	55.866
6	8.1081	-80.997	55.011
6	8.1415	-76.722	54.156
6	8.1748	-72.9	53.402
6	8.2082	-69.028	52.446
6	8.2416	-64.754	53.301
6	8.2749	-61.334	51.591
6	8.3083	-57.658	50.651
6	8.3417	-53.212	51.164
6	8.375	-48.938	52.019
6	8.4084	-46.594	49.97
6	8.4418	-42.526	50.736
6	8.4751	-40.389	50.309
6	8.5085	-37.225	50.223
6	8.5419	-32.267	50.736
6	8.5752	-29.702	52.446
6	8.6086	-25.598	52.788
6	8.642	-20.298	53.301
6	8.6753	-18.588	54.156
6	8.7087	-14.741	58.003
6	8.7421	-9.526	59.969
6	8.7754	-4.909	60.141
6	8.8088	-3.2	60.995
6	8.8422	1.075	61.85
6	8.8755	4.495	62.705
6	8.9089	7.914	63.56
6	8.9423	10.992	63.389
6	8.9756	13.899	63.56
6	9.009	18.173	62.705
6	9.0424	20.443	61.968
6	9.0757	24.673	61.23
6	9.1091	26.381	61.166
6	9.1425	30.313	60.483
6	9.1758	33.562	60.141
6	9.2092	36.982	60.141
6	9.2426	40.401	59.286
6	9.2759	44.676	58.431
6	9.3093	45.702	57.918
6	9.3427	49.121	57.234
6	9.376	53.225	56.721
6	9.4094	59.209	56.721
6	9.4428	60.919	56.721
6	9.4761	65.194	55.011
6	9.5095	67.417	53.985
6	9.5429	69.469	54.156
6	9.5762	74.335	52.907
6	9.6096	76.137	52.959
6	9.643	82.292	51.591
6	9.6763	84.857	50.736
6	9.7097	88.277	50.736
6	9.7431	91.696	50.736
6	9.7764	94.261	51.591
6	9.8098	97.681	51.591
6	9.8432	102.81	53.301
6	9.8765	105.38	55.011
6	9.9099	110.5	54.156
6	9.9433	113.07	56.721
6	9.9766	116.92	57.148
6	10.01	119.48	57.148
6	10.043	122.05	58.003
6	10.077	125.04	58.431
6	10.11	127.17	58.952
6	10.143	130.6	58.858
6	10.177	134.87	58.858
6	10.21	137.86	59.286
6	10.244	142.99	60.141
6	10.277	146.41	59.286
6	10.31	147.53	57.97
6	10.344	150.69	57.576
6	10.377	154.1	55.866
6	10.41	157.1	55.438
6	10.444	159.24	54.156
6	10.477	162.65	55.011
6	10.511	166.07	53.301
6	10.544	169.72	53.005
6	10.577	172.91	51.591
6	10.611	174.62	52.446
6	10.644	178.9	50.736
6	10.677	181.46	49.882
6	10.711	184.88	49.027
6	10.744	187.1	48.343
6	10.777	191.72	49.882
6	10.811	193.86	51.164
6	10.844	196.85	49.027
6	10.878	200.27	50.736
6	10.911	204.1	50.429
6	10.944	208.82	49.882
6	10.978	212.24	50.736
6	11.011	215.66	51.591
6	11.044	219.51	52.019
6	11.078	221.64	54.156
6	11.111	225.92	55.866
6	11.144	229.17	55.524
6	11.178	233.19	57.148
6	11.211	237.89	56.721
6	11.245	241.31	57.576
6	11.278	245.15	59.713
6	11.311	248.15	60.141
6	11.345	252.42	60.141
6	11.378	255.26	59.935
6	11.411	258.75	59.115
6	11.445	262.68	59.286
6	11.478	266.27	59.628
6	11.512	269.09	59.713
6	11.545	274.75	58.294
6	11.578	278.26	58.037
6	11.612	279.7	57.45
6	11.645	284.05	55.866
6	11.678	287.47	55.011
6	11.712	291.75	55.866
6	11.745	296.02	55.011
6	11.778	299.44	53.301
6	11.812	304.91	52.275
6	11.845	308.85	52.446
6	11.879	312.69	50.309
6	11.912	315.69	50.736
6	11.945	319.53	49.454
6	11.979	323.81	50.309
6	12.012	328.51	48.172
6	12.045	332.36	48.599
6	12.079	337.56	49.461
6	12.112	343.47	50.309
6	12.145	347.84	49.092
6	12.179	349.03	48.172
6	12.212	354.29	49.684
6	12.246	359.29	51.591
6	12.279	363.95	50.145
6	12.312	371.25	49.882
6	12.346	375.53	49.882
6	12.379	380.15	50.053
6	12.412	384.08	49.881
6	12.446	389.55	49.711
6	12.479	394.34	50.736
6	12.513	398.61	49.882
6	12.546	404.15	50.913
6	12.579	408.02	49.882
6	12.613	412.29	49.882
6	12.646	419.13	49.882
6	12.679	421.69	49.882
6	12.713	426.4	48.599
6	12.746	431.1	48.172
6	12.779	434.83	48.582
6	12.813	440.07	48.599
6	12.846	446.92	50.309
6	12.88	452.17	47.461
6	12.913	457.26	51.106
6	12.946	461.02	45.607
6	12.98	466.32	46.804
6	13.013	470.43	46.462
6	13.046	477.82	45.489
6	13.08	483.42	44.41
6	13.113	487.09	43.734
6	13.146	491.07	42.385
6	13.18	495.28	42.413
6	13.213	499.07	44.325
7	5.4388	-497.34	-122.81
7	5.4721	-492.21	-121.96
7	5.5055	-488.79	-121.1
7	5.5389	-487.94	-123.67
7	5.5722	-482.47	-122.13
7	5.6056	-481.1	-122.81
7	5.639	-476.82	-120.25
7	5.6723	-473.06	-120.93
7	5.7057	-468.27	-121.1
7	5.7391	-464	-119.39
7	5.7724	-460.58	-117.68
7	5.8058	-456.39	-117.94
7	5.8392	-450.75	-116.4
7	5.8725	-447.76	-116.83
7	5.9059	-445.19	-115.97
7	5.9393	-440.92	-114.26
7	5.9726	-436.21	-113.83
7	6.006	-432.8	-111.27
7	6.0394	-428.09	-110.84
7	6.0727	-424.67	-112.55
7	6.1061	-424.67	-109.99
7	6.1395	-421.51	-110.07
7	6.1728	-418.69	-109.13
7	6.2062	-414.42	-110.84
7	6.2396	-409.8	-110.67
7	6.2729	-406.72	-108.28
7	6.3063	-403.3	-107.42
7	6.3397	-399.03	-107.42
7	6.373	-395.86	-107.34
7	6.4064	-392.19	-107.42
7	6.4398	-388.26	-107.59
7	6.4731	-383.64	-107.42
7	6.5065	-379.36	-105.71
7	6.5399	-375.94	-105.71
7	6.5732	-372.01	-106.4
7	6.6066	-369.1	-105.71
7	6.64	-364.66	-104.35
7	6.6733	-360.98	-105.29
7	6.7067	-356.28	-103.15
7	6.7401	-352.01	-102.29
7	6.7734	-348.59	-101.44
7	6.8068	-345.17	-100.58
7	6.8402	-342.6	-98.874
7	6.8735	-340.89	-98.019
7	6.9069	-335.76	-97.164
7	6.9403	-334.05	-95.454
7	6.9736	-333.2	-94.6
7	7.007	-327.21	-93.745
7	7.0404	-326.36	-92.035
7	7.0737	-324.65	-90.325
7	7.1071	-321.23	-89.47
7	7.1405	-317.81	-89.47
7	7.1738	-316.1	-86.905
7	7.2072	-312.85	-84.683
7	7.2406	-310.97	-86.051
7	7.2739	-309.26	-82.631
7	7.3073	-306.69	-84.341
7	7.3407	-300.54	-84.854
7	7.374	-299	-83.486
7	7.4074	-297.72	-83.058
7	7.4408	-293.02	-81.776
7	7.4741	-291.73	-82.203
7	7.5075	-289.26	-82.802
7	7.5409	-286.69	-81.947
7	7.5742	-284.04	-82.203
7	7.6076	-282.76	-82.631
7	7.641	-278.06	-83.913
7	7.6743	-276.26	-82.46
7	7.7077	-272.67	-82.118
7	7.7411	-269.51	-82.203
7	7.7744	-265.83	-82.118
7	7.8078	-261.38	-82.631
7	7.8412	-258.82	-82.631
7	7.8745	-257.11	-82.631
7	7.9079	-252.84	-83.486
7	7.9413	-251.55	-83.913
7	7.9746	-245.14	-84.341
7	8.008	-240.01	-83.486
7	8.0414	-238.3	-83.486
7	8.0747	-235.31	-83.913
7	8.1081	-231.46	-83.486
7	8.1415	-228.04	-84.341
7	8.1748	-224.62	-83.486
7	8.2082	-220.35	-85.195
7	8.2416	-217.27	-83.315
7	8.2749	-211.8	-82.631
7	8.3083	-207.53	-82.631
7	8.3417	-201.97	-82.203
7	8.375	-201.97	-83.058
7	8.4084	-195.9	-82.802
7	8.4418	-189.57	-81.776
7	8.4751	-186.15	-81.776
7	8.5085	-183.76	-80.408
7	8.5419	-181.02	-80.921
7	8.5752	-176.75	-80.921
7	8.6086	-173.33	-80.921
7	8.642	-169.94	-81.94
7	8.6753	-165.29	-82.46
7	8.7087	-162.21	-82.631
7	8.7421	-158.11	-82.289
7	8.7754	-152.13	-83.144
7	8.8088	-148.88	-83.315
7	8.8422	-143.41	-84.341
7	8.8755	-139.99	-86.05
7	8.9089	-135.71	-86.05
7	8.9423	-132.29	-86.905
7	8.9756	-128.87	-86.905
7	9.009	-125.45	-87.76
7	9.0424	-122.46	-88.188
7	9.0757	-120.32	-88.615
7	9.1091	-113.48	-89.47
7	9.1425	-112.63	-89.47
7	9.1758	-107.5	-89.47
7	9.2092	-104.08	-90.325
7	9.2426	-101.52	-91.18
7	9.2759	-96.386	-91.18
7	9.3093	-93.137	-90.838
7	9.3427	-89.204	-92.206
7	9.376	-83.562	-92.035
7	9.4094	-80.142	-92.035
7	9.4428	-76.722	-92.035
7	9.4761	-74.585	-91.607
7	9.5095	-70.738	-92.035
7	9.5429	-67.318	-91.18
7	9.5762	-62.616	-93.317
7	9.6096	-59.624	-91.18
7	9.643	-53.64	-92.89
7	9.6763	-49.365	-92.89
7	9.7097	-45.603	-93.061
7	9.7431	-41.842	-93.232
7	9.7764	-39.534	-92.462
7	9.8098	-37.396	-92.035
7	9.8432	-34.832	-91.18
7	9.8765	-27.565	-94.172
7	9.9099	-22.863	-92.89
7	9.9433	-22.008	-95.454
7	9.9766	-20.298	-93.745
7	10.01	-15.596	-94.172
7	10.043	-11.321	-95.882
7	10.077	-4.055	-97.164
7	10.11	-1.917	-98.447
7	10.143	3.212	-99.302
7	10.177	6.571	-99.874
7	10.21	9.624	-97.164
7	10.244	13.044	-100.58
7	10.277	15.353	-101.03
7	10.31	19.883	-103.15
7	10.344	25.868	-101.44
7	10.377	29.287	-102.29
7	10.41	33.049	-102.12
7	10.444	34.844	-103.58
7	10.477	41.684	-103.58
7	10.511	44.676	-102.29
7	10.544	48.95	-103.15
7	10.577	51.088	-103.58
7	10.611	55.362	-104.43
7	10.644	59.637	-105.29
7	10.677	61.347	-104.43
7	10.711	64.766	-105.29
7	10.744	69.896	-106.14
7	10.777	73.743	-105.71
7	10.811	77.748	-105.66
7	10.844	81.865	-105.29
7	10.878	84.857	-106.57
7	10.911	88.448	-106.23
7	10.944	90.841	-104
7	10.978	95.116	-104
7	11.011	99.391	-104.86
7	11.044	102.81	-104.86
7	11.078	106.91	-104.52
7	11.111	110.93	-104.43
7	11.144	113.4	-104.07
7	11.178	114.78	-102.29
7	11.211	121.62	-106.57
7	11.245	125.89	-106.57
7	11.278	130.17	-107.42
7	11.311	133.59	-106.57
7	11.345	137.86	-108.28
7	11.378	142.14	-108.28
7	11.411	145.21	-108.45
7	11.445	146.84	-108.71
7	11.478	150.69	-109.13
7	11.512	154.1	-109.13
7	11.545	156.67	-109.13
7	11.578	161.8	-109.13
7	11.612	164.36	-109.99
7	11.645	168.21	-109.56
7	11.678	172.06	-109.13
7	11.712	175.91	-109.56
7	11.745	179.75	-109.13
7	11.778	184.03	-109.13
7	11.812	187.45	-109.13
7	11.845	192.58	-109.99
7	11.879	195.14	-108.28
7	11.912	200.27	-109.13
7	11.945	202.84	-109.99
7	11.979	205.23	-110.33
7	12.012	210.1	-110.42
7	12.045	214.8	-110.84
7	12.079	221.64	-108.28
7	12.112	225.49	-107
7	12.145	228.48	-106.57
7	12.179	231.9	-106.57
7	12.212	236.18	-107.42
7	12.246	240.28	-107.77
7	12.279	242.16	-109.13
7	12.312	244.66	-108.74
7	12.346	251.57	-106.57
7	12.379	254.99	-106.57
7	12.412	258.4	-106.57
7	12.446	263.54	-106.57
7	12.479	266.95	-106.57
7	12.513	271.23	-105.71
7	12.546	277.21	-104.86
7	12.579	282.34	-104.86
7	12.613	286.62	-104.86
7	12.646	290.89	-104
7	12.679	294.31	-105.71
7	12.713	298.59	-102.29
7	12.746	303.72	-103.15
7	12.779	306.28	-102.29
7	12.813	311.41	-102.29
7	12.846	313.46	-100.41
7	12.88	317.39	-99.729
7	12.913	320.47	-100.41
7	12.946	325.94	-99.729
7	12.98	329.79	-99.302
7	13.013	334.92	-98.447
7	13.046	341.33	-95.454
7	13.08	344.58	-95.968
7	13.113	348.6	-94.172
7	13.146	354.16	-94.6
7	13.18	360.14	-93.745
7	13.213	362.53	-94.087
7	13.247	365.95	-94.087
7	13.28	366.13	-93.745
7	13.313	370.57	-93.403
7	13.347	377.24	-93.745
7	13.38	380.83	-93.403
7	13.413	386.64	-93.745
7	13.447	388.35	-93.745
7	13.48	394.76	-94.172
7	13.514	398.61	-96.31
7	13.547	402.89	-95.454
7	13.58	408.87	-96.31
7	13.614	411.44	-97.164
7	13.647	417.42	-98.019
7	13.68	423.4	-98.874
7	13.714	427.68	-98.874
7	13.747	431.1	-98.874
7	13.78	437.08	-100.58
7	13.814	440.93	-100.16
7	13.847	443.92	-102.29
7	13.881	449.05	-102.29
7	13.914	451.19	-101.01
7	13.947	452.47	-102.29
7	13.981	454.02	-102.27
7	14.014	463.59	-99.729
7	14.047	467.43	-98.447
7	14.081	470.85	-97.592
7	14.114	476.41	-97.164
7	14.147	481.97	-96.737
7	14.181	488.29	-99.081
7	14.214	494.02	-96.138
7	14.248	496.93	-94.6
8	5.4388	-497.34	37.913
8	5.4721	-493.07	37.913
8	5.5055	-489.65	37.913
8	5.5389	-483.66	37.913
8	5.5722	-479.39	38.768
8	5.6056	-474.26	37.913
8	5.639	-471.52	39.109
8	5.6723	-466.57	40.477
8	5.7057	-462.72	42.615
8	5.7391	-459.3	41.76
8	5.7724	-455.02	42.615
8	5.8058	-449.47	42.187
8	5.8392	-443.48	44.752
8	5.8725	-440.92	46.462
8	5.9059	-438.35	48.172
8	5.9393	-433.57	52.275
8	5.9726	-433.22	51.591
8	6.006	-426.38	53.301
8	6.0394	-423.82	57.576
8	6.0727	-419.91	60.487
8	6.1061	-416.3	62.192
8	6.1395	-409.29	65.27
8	6.1728	-406.46	68.295
8	6.2062	-403.3	69.545
8	6.2396	-399.03	71.254
8	6.2729	-394.75	72.964
8	6.3063	-391.67	73.99
8	6.3397	-387.91	74.674
8	6.373	-384.41	76.127
8	6.4064	-379.36	76.384
8	6.4398	-376.8	76.384
8	6.4731	-373.38	76.384
8	6.5065	-368.25	76.384
8	6.5399	-364.43	74.775
8	6.5732	-357.99	72.109
8	6.6066	-353.72	71.254
8	6.64	-352.86	69.545
8	6.6733	-348.59	68.69
8	6.7067	-345.68	67.151
8	6.7401	-342.09	65.441
8	6.7734	-338.33	65.27
8	6.8068	-333.2	66.125
8	6.8402	-330.63	66.125
8	6.8735	-327.64	66.552
8	6.9069	-322.51	67.407
8	6.9403	-318.49	67.322
8	6.9736	-314.39	66.98
8	7.007	-308.75	68.519
8	7.0404	-304.99	67.835
8	7.0737	-299.86	67.835
8	7.1071	-298.15	71.254
8	7.1405	-293.62	72.813
8	7.1738	-287.89	72.109
8	7.2072	-284.47	72.109
8	7.2406	-280.19	72.109
8	7.2739	-277.63	71.254
8	7.3073	-272.5	70.4
8	7.3407	-268.22	66.125
8	7.374	-263.52	64.843
8	7.4074	-259.68	64.415
8	7.4408	-255.83	63.133
8	7.4741	-251.55	61.423
8	7.5075	-247.03	57.544
8	7.5409	-241.89	55.524
8	7.5742	-237.45	53.301
8	7.6076	-234.03	53.301
8	7.641	-230.61	53.301
8	7.6743	-226.33	51.591
8	7.7077	-223.77	50.736
8	7.7411	-219.49	50.736
8	7.7744	-213.51	51.591
8	7.8078	-210.94	49.882
8	7.8412	-207.53	49.027
8	7.8745	-203.25	48.172
8	7.9079	-198.98	48.172
8	7.9413	-195.56	49.882
8	7.9746	-191.28	50.736
8	8.008	-187.01	50.736
8	8.0414	-184.44	51.591
8	8.0747	-180.17	54.156
8	8.1081	-175.04	53.301
8	8.1415	-171.62	54.156
8	8.1748	-168.2	55.011
8	8.2082	-164.95	55.353
8	8.2416	-160.5	55.011
8	8.2749	-157.6	55.182
8	8.3083	-152.81	54.156
8	8.3417	-150.56	56.072
8	8.375	-145.12	53.301
8	8.4084	-140.84	52.446
8	8.4418	-137.42	50.736
8	8.4751	-134.42	50.667
8	8.5085	-132.72	50.309
8	8.5419	-127.16	48.172
8	8.5752	-123.4	48.001
8	8.6086	-120.75	46.889
8	8.642	-114.85	46.291
8	8.6753	-111.8	46.135
8	8.7087	-108.78	46.034
8	8.7421	-104.76	45.949
8	8.7754	-100.66	46.462
8	8.8088	-97.24	46.462
8	8.8422	-92.966	47.317
8	8.8755	-88.691	48.172
8	8.9089	-85.272	48.172
8	8.9423	-80.997	49.882
8	8.9756	-75.868	50.736
8	9.009	-72.382	52.117
8	9.0424	-68.515	52.617
8	9.0757	-65.438	53.643
8	9.1091	-60.052	53.729
8	9.1425	-55.35	54.156
8	9.1758	-51.93	54.156
8	9.2092	-48.51	52.446
8	9.2426	-44.663	52.019
8	9.2759	-41.671	52.446
8	9.3093	-37.824	51.164
8	9.3427	-34.404	52.019
8	9.376	-30.557	50.736
8	9.4094	-27.992	50.736
8	9.4428	-24.573	49.027
8	9.4761	-20.725	47.744
8	9.5095	-15.168	44.752
8	9.5429	-11.749	43.042
8	9.5762	-7.047	41.76
8	9.6096	-3.2	42.187
8	9.643	1.075	41.332
8	9.6763	2.785	41.332
8	9.7097	6.205	41.332
8	9.7431	10.052	40.05
8	9.7764	14.07	39.964
8	9.8098	17.575	40.392
8	9.8432	19.883	40.477
8	9.8765	22.448	40.477
8	9.9099	26.295	40.905
8	9.9433	28.432	42.187
8	9.9766	33.562	42.187
8	10.01	35.443	43.384
8	10.043	38.544	43.956
8	10.077	41.427	44.239
8	10.11	43.467	44.722
8	10.143	48.523	44.325
8	10.177	49.805	45.607
8	10.21	53.225	44.752
8	10.244	56.645	46.462
8	10.277	60.406	44.068
8	10.31	63.956	44.221
8	10.344	68.186	43.47
8	10.377	71.178	42.187
8	10.41	74.598	40.477
8	10.444	78.018	40.477
8	10.477	81.266	40.135
8	10.511	84.052	38.114
8	10.544	87.422	38.768
8	10.577	91.696	36.203
8	10.611	95.116	36.203
8	10.644	98.536	36.203
8	10.677	101.96	36.203
8	10.711	105.38	36.203
8	10.744	107.08	37.058
8	10.777	110.5	37.058
8	10.811	113.92	36.203
8	10.844	117.34	37.058
8	10.878	119.91	37.058
8	10.911	123.5	38.426
8	10.944	126.32	38.34
8	10.978	128.46	38.767
8	11.011	131.02	40.477
8	11.044	133.16	41.76
8	11.078	137.01	43.897
8	11.111	139.23	44.923
8	11.144	141.28	45.607
8	11.178	145.13	46.034
8	11.211	147.27	46.462
8	11.245	151.11	46.889
8	11.278	153.25	48.172
8	11.311	157.1	47.744
8	11.345	160.52	47.744
8	11.378	163.08	47.744
8	11.411	166.5	48.599
8	11.445	169.49	48.172
8	11.478	172.49	47.744
8	11.512	175.48	47.317
8	11.545	178.9	46.462
8	11.578	184.03	45.607
8	11.612	187.45	45.607
8	11.645	190.87	45.607
8	11.678	194.29	44.752
8	11.712	197.71	43.042
8	11.745	200.27	44.752
8	11.778	206.68	45.179
8	11.812	209.68	46.462
8	11.845	212.24	47.317
8	11.879	214.8	45.607
8	11.912	218.22	48.172
8	11.945	222.5	47.317
8	11.979	225.06	49.882
8	12.012	229.33	51.053
8	12.045	232.42	53.13
8	12.079	235.32	53.301
8	12.112	239.17	55.438
8	12.145	243.02	57.576
8	12.179	247.97	59.628
8	12.212	250.71	61.85
8	12.246	254.56	61.423
8	12.279	257.55	62.705
8	12.312	261.48	63.389
8	12.346	265.67	62.278
8	12.379	268.66	62.705
8	12.412	273.79	65.27
8	12.446	276.7	63.389
8	12.479	280.63	64.415
8	12.513	284.05	64.415
8	12.546	288.33	64.415
8	12.579	290.46	63.133
8	12.613	294.74	63.133
8	12.646	298.16	63.133
8	12.679	302.86	63.56
8	12.713	306.28	63.56
8	12.746	310.13	62.278
8	12.779	315.69	61.85
8	12.813	318.68	62.278
8	12.846	322.95	62.278
8	12.88	326.37	62.278
8	12.913	331.93	63.56
8	12.946	335.35	63.56
8	12.98	339.42	63.834
8	13.013	343.04	62.705
8	13.046	347.32	63.56
8	13.08	352.45	63.56
8	13.113	356.72	63.56
8	13.146	362.28	64.578
8	13.18	364.42	67.835
8	13.213	369.55	68.69
8	13.247	373.82	69.545
8	13.28	379.8	69.545
8	13.313	382.37	71.254
8	13.347	389.63	70.827
8	13.38	394.68	71.083
8	13.413	399.04	69.117
8	13.447	400.32	67.835
8	13.48	407.59	68.262
8	13.514	411.01	66.552
8	13.547	414.86	66.98
8	13.58	419.99	65.27
8	13.614	425.78	64.808
8	13.647	430.24	63.56
8	13.68	433.83	63.047
8	13.714	438.79	61.85
8	13.747	443.41	61.679
8	13.78	445.63	60.995
8	13.814	448.31	58.052
8	13.847	459.35	59.802
8	13.881	462.73	59.286
8	13.914	467.86	60.141
8	13.947	472.13	60.996
8	13.981	476.84	60.568
8	14.014	480.68	60.14
8	14.047	486.33	59.115
8	14.081	490.09	59.286
8	14.114	496.41	61.166
9	7.374	-497.34	61.85
9	7.4074	-493.07	61.85
9	7.4408	-488.79	60.995
9	7.4741	-484.86	62.021
9	7.5075	-480.24	61.85
9	7.5409	-476.82	60.995
9	7.5742	-472.89	63.731
9	7.6076	-467.76	62.534
9	7.641	-464	64.415
9	7.6743	-458.87	64.415
9	7.7077	-457.16	64.415
9	7.7411	-449.89	64.843
9	7.7744	-445.19	66.125
9	7.8078	-441.77	66.98
9	7.8412	-436.64	66.98
9	7.8745	-434.08	68.69
9	7.9079	-428.21	69.215
9	7.9413	-425.53	70.4
9	7.9746	-418.26	70.827
9	8.008	-414.89	72.434
9	8.0414	-411.42	73.392
9	8.0747	-407.15	74.247
9	8.1081	-403.3	73.819
9	8.1415	-398.69	73.648
9	8.1748	-395.61	72.964
9	8.2082	-390.9	72.537
9	8.2416	-386.2	72.109
9	8.2749	-381.93	71.254
9	8.3083	-377.65	69.545
[truncated: 11,748 more rows]
