# Supplementary material for: A universal function for capacity of bidirectional pedestrian streams: Filling the gaps in the literature
Source: PLoS One. 2018 Dec 19;13(12):e0208496. doi: 10.1371/journal.pone.0208496 (PMC6300270; doi:10.1371/journal.pone.0208496)
Supplement: S1 Data Set — Trajectories are divided into folders for the different experiments within the ZIP archive. Data relative to the own experiments are directly provided as a CSV file. Links are provided for data obtained from open database from third party researchers. (ZIP) [file pone.0208496.s001.zip › datasets/dataset_C/3_3_B.csv]

ped. #	time (s)	x (cm)	y (cm)
1	0	-499.47	125.64
1	0.033367	-493.92	125.11
1	0.066733	-488.31	130.75
1	0.1001	-481.61	130.41
1	0.13347	-479.09	129.24
1	0.16683	-473.4	131.95
1	0.2002	-468.7	132.38
1	0.23357	-465.03	131.61
1	0.26693	-460.15	132.38
1	0.3003	-456.21	131.61
1	0.33367	-451.18	130.24
1	0.36703	-447.59	129.9
1	0.4004	-441.8	129.53
1	0.43377	-436.64	128.53
1	0.46713	-431.94	127.25
1	0.5005	-427.24	127.68
1	0.53387	-423.82	125.97
1	0.56723	-418.43	125.03
1	0.6006	-413.74	123.18
1	0.63397	-408	122.31
1	0.66733	-405.87	120.84
1	0.7007	-401.59	119.99
1	0.73407	-398.05	122.33
1	0.76743	-393.9	122.55
1	0.8008	-388.77	123.4
1	0.83417	-382.97	122.16
1	0.86753	-377.83	122.44
1	0.9009	-377.4	123.32
1	0.93427	-371.6	122.88
1	0.96763	-368.49	122.52
1	1.001	-361.41	121.69
1	1.0344	-357.99	124.26
1	1.0677	-354.14	123.83
1	1.1011	-349.13	125.72
1	1.1345	-345.08	125.22
1	1.1678	-339.51	126.95
1	1.2012	-334.48	127.25
1	1.2346	-330.21	126.4
1	1.2679	-324.65	126.82
1	1.3013	-321.63	123.62
1	1.3347	-315.85	122.7
1	1.368	-311.4	127.25
1	1.4014	-306.69	125.97
1	1.4348	-303.31	124.42
1	1.4681	-297.29	123.4
1	1.5015	-292.33	123.92
1	1.5349	-288.99	121.85
1	1.5682	-282.76	122.55
1	1.6016	-278.58	121.24
1	1.635	-273.45	121.33
1	1.6683	-267.63	120.75
1	1.7017	-263.8	120.24
1	1.7351	-259.93	119.28
1	1.7684	-254.2	121.01
1	1.8018	-249.84	121.27
1	1.8352	-243.86	120.41
1	1.8685	-241.72	122.55
1	1.9019	-237.45	122.55
1	1.9353	-232.3	121.94
1	1.9686	-228.9	119.99
1	2.002	-222.66	120.93
1	2.0354	-220.5	120.24
1	2.0687	-215.45	122.19
1	2.1021	-209.1	122
1	2.1355	-205.39	124.69
1	2.1688	-200.69	126.82
1	2.2022	-196.41	125.11
1	2.2356	-190.54	124.72
1	2.2689	-187.43	127.25
1	2.3023	-184.4	127.2
1	2.3357	-179.31	128.53
1	2.369	-173.78	129.49
1	2.4024	-170.76	128.53
1	2.4358	-164.78	127.68
1	2.4691	-161.36	128.53
1	2.5025	-157.09	128.53
1	2.5359	-152.38	128.11
1	2.5692	-148.11	128.96
1	2.6026	-143.97	127.8
1	2.636	-139.13	127.68
1	2.6693	-134.43	128.11
1	2.7027	-130.45	127.88
1	2.7361	-125.88	128.96
1	2.7694	-122.46	128.96
1	2.8028	-118.06	127.33
1	2.8362	-113.91	127.25
1	2.8695	-108.78	128.11
1	2.9029	-103.22	130.24
1	2.9363	-97.668	131.53
1	2.9696	-94.163	131.27
1	3.003	-88.264	131.53
1	3.0364	-85.439	130.83
1	3.0697	-81.852	133.66
1	3.1031	-78.296	133.77
1	3.1365	-72.649	133.71
1	3.1698	-67.857	134.51
1	3.2032	-65.442	137.29
1	3.2366	-59.624	139.65
1	3.2699	-51.614	137.9
1	3.3033	-49.837	139.12
1	3.3367	-42.073	138.04
1	3.37	-40.389	139.22
1	3.4034	-37.157	138.83
1	3.4368	-30.085	138.26
1	3.4701	-26.177	137.07
1	3.5035	-22.897	135.99
1	3.5369	-18.622	135.99
1	3.5702	-14.126	135.35
1	3.6036	-6.5167	135.51
1	3.637	-1.4898	134.52
1	3.6703	3.1369	133.36
1	3.7037	6.4845	129.88
1	3.7371	10.479	132.81
1	3.7704	15.635	132.6
1	3.8038	21.593	131.95
1	3.8372	27.578	131.95
1	3.8705	30.997	132.81
1	3.9039	34.417	133.66
1	3.9373	36.127	132.81
1	3.9706	41.684	130.67
1	4.004	47.109	131.76
1	4.0374	49.805	133.66
1	4.0707	56.029	135.41
1	4.1041	59.078	136.03
1	4.1375	65.194	135.37
1	4.1708	69.469	134.52
1	4.2042	74.598	134.52
1	4.2376	81.437	132.81
1	4.2709	82.292	134.52
1	4.3043	87.975	135.02
1	4.3377	90.841	134.52
1	4.371	97.681	135.37
1	4.4044	100.25	135.37
1	4.4378	106.32	135.12
1	4.4711	109.05	134.6
1	4.5045	112.21	133.66
1	4.5379	118.03	131.44
1	4.5712	122.47	132.81
1	4.6046	128.63	131.39
1	4.638	131.54	131.78
1	4.6713	136.15	130.24
1	4.7047	140.85	129.82
1	4.7381	146.41	127.68
1	4.7714	151.54	126.82
1	4.8048	154.1	125.97
1	4.8382	158.07	126.24
1	4.8715	164.23	126.17
1	4.9049	167.59	127.55
1	4.9383	174.2	125.54
1	4.9716	176.48	123.66
1	5.005	179.22	125.09
1	5.0384	183.32	125.51
1	5.0717	188.47	126.48
1	5.1051	195.69	128
1	5.1385	201.54	128.84
1	5.1718	203.69	131.95
1	5.2052	208.82	130.24
1	5.2386	213.95	132.81
1	5.2719	219.01	131.32
1	5.3053	223.4	133.01
1	5.3387	227.84	132.52
1	5.372	231.73	135.03
1	5.4054	234.9	136.66
1	5.4388	240.71	135.46
1	5.4721	246.18	133.58
1	5.5055	248.11	133.78
1	5.5389	254.13	131.95
1	5.5722	257.55	131.1
1	5.6056	262.25	127.25
1	5.639	265.67	127.25
1	5.6723	269.18	126.65
1	5.7057	272.94	126.82
1	5.7391	278.1	126.36
1	5.7724	286.19	122.12
1	5.8058	286.62	123.4
1	5.8392	293.43	121.58
1	5.8725	295.5	123.8
1	5.9059	300.72	125.54
1	5.9393	307.14	123.4
1	5.9726	308.45	125.1
1	6.006	313.55	127.25
1	6.0394	316.97	128.11
1	6.0727	320.94	130.17
1	6.1061	323.89	130.07
1	6.1395	329.79	131.53
1	6.1728	334.49	131.1
1	6.2062	339.57	133.17
1	6.2396	343.04	134.52
1	6.2729	347.24	135.18
1	6.3063	355.57	136.97
1	6.3397	358.43	138.79
1	6.373	364.35	138.27
1	6.4064	368.69	139.65
1	6.4398	373.82	139.65
1	6.4731	378.09	139.65
1	6.5065	383.91	139.13
1	6.5399	385.88	141.68
1	6.5732	389.21	141.36
1	6.6066	394.5	141.74
1	6.64	398.18	141.79
1	6.6733	403.12	138.69
1	6.7067	406.31	137.94
1	6.7401	413.04	136.95
1	6.7734	415.28	138.37
1	6.8068	422.6	139.05
1	6.8402	427.08	138.61
1	6.8735	431.82	138.82
1	6.9069	437.51	138.37
1	6.9403	441.64	140.43
1	6.9736	446.92	140.93
1	7.007	450.76	141.36
1	7.0404	455.89	141.36
1	7.0737	459.31	141.36
1	7.1071	466.47	140.2
1	7.1405	469.14	140.93
1	7.1738	473.42	140.93
1	7.2072	478.12	141.36
1	7.2406	483.25	142.21
1	7.2739	488.81	141.79
1	7.3073	495.22	143.92
1	7.3407	499.92	143.5
2	1.1345	-495.63	40.477
2	1.1678	-490.5	40.477
2	1.2012	-485.37	40.477
2	1.2346	-480.24	40.477
2	1.2679	-475.11	40.477
2	1.3013	-469.56	40.05
2	1.3347	-464	41.332
2	1.368	-458.87	43.042
2	1.4014	-453.74	43.042
2	1.4348	-448.27	41.503
2	1.4681	-442.63	42.187
2	1.5015	-438.35	43.897
2	1.5349	-433.22	43.897
2	1.5682	-428.09	44.752
2	1.6016	-422.96	45.607
2	1.635	-417.83	44.752
2	1.6683	-412.18	43.514
2	1.7017	-408.86	45.179
2	1.7351	-404.16	45.607
2	1.7684	-399.45	45.179
2	1.8018	-393.04	44.752
2	1.8352	-387.91	44.752
2	1.8685	-382.78	43.897
2	1.9019	-375.94	44.752
2	1.9353	-373.12	43.502
2	1.9686	-368.25	43.042
2	2.002	-363.98	42.187
2	2.0354	-359.27	41.76
2	2.0687	-354.14	41.76
2	2.1021	-349.44	43.042
2	2.1355	-344.31	42.187
2	2.1688	-339.18	42.187
2	2.2022	-334.91	41.332
2	2.2356	-329.78	41.332
2	2.2689	-325.93	40.905
2	2.3023	-319.95	40.05
2	2.3357	-314.39	41.332
2	2.369	-309.26	41.332
2	2.4024	-304.99	40.477
2	2.4358	-299.86	41.332
2	2.4691	-293.87	41.332
2	2.5025	-289.67	40.893
2	2.5359	-284.89	40.05
2	2.5692	-279.77	40.05
2	2.6026	-275.49	41.76
2	2.636	-269.93	42.187
2	2.6693	-265.66	42.187
2	2.7027	-260.53	43.042
2	2.7361	-255.06	40.648
2	2.7694	-250.7	40.905
2	2.8028	-245.14	42.187
2	2.8362	-240.01	41.332
2	2.8695	-236.59	40.477
2	2.9029	-231.89	39.195
2	2.9363	-227.19	38.767
2	2.9696	-222.91	38.767
2	3.003	-216.93	37.913
2	3.0364	-213.08	38.34
2	3.0697	-208.38	37.058
2	3.1031	-204.1	37.058
2	3.1365	-199.4	35.775
2	3.1698	-195.13	34.066
2	3.2032	-188.72	33.638
2	3.2366	-185.3	33.638
2	3.2699	-181.02	32.783
2	3.3033	-175.89	33.638
2	3.3367	-171.19	31.501
2	3.37	-166.92	31.501
2	3.4034	-163.92	30.218
2	3.4368	-157.94	31.928
2	3.4701	-154.52	31.928
2	3.5035	-148.96	31.501
2	3.5369	-144.69	30.646
2	3.5702	-139.99	31.928
2	3.6036	-136.14	31.501
2	3.637	-130.58	32.783
2	3.6703	-126.31	31.928
2	3.7037	-122.2	33.125
2	3.7371	-117.76	34.493
2	3.7704	-113.48	34.493
2	3.8038	-109.64	33.211
2	3.8372	-105.36	34.066
2	3.8705	-101.52	35.348
2	3.9039	-98.095	34.493
2	3.9373	-94.676	34.493
2	3.9706	-91.256	34.493
2	4.004	-88.691	33.638
2	4.0374	-85.272	32.783
2	4.0707	-81.424	33.211
2	4.1041	-79.287	32.783
2	4.1375	-75.868	33.638
2	4.1708	-73.303	31.928
2	4.2042	-70.738	30.218
2	4.2376	-67.318	31.928
2	4.2709	-65.609	31.073
2	4.3043	-63.471	28.081
2	4.3377	-60.907	28.081
2	4.371	-58.769	26.799
2	4.4044	-55.349	26.799
2	4.4378	-51.93	26.799
2	4.4711	-50.049	24.576
2	4.5045	-46.8	25.089
2	4.5379	-44.663	23.807
2	4.5712	-41.671	22.524
2	4.6046	-39.106	23.379
2	4.638	-37.824	22.951
2	4.6713	-33.977	22.524
2	4.7047	-32.267	21.669
2	4.7381	-28.847	21.669
2	4.7714	-26.71	21.242
2	4.8048	-22.863	22.524
2	4.8382	-21.58	21.242
2	4.8715	-18.588	22.524
2	4.9049	-14.313	22.524
2	4.9383	-11.749	22.524
2	4.9716	-8.3291	22.524
2	5.005	-4.9094	22.524
2	5.0384	-1.4898	22.524
2	5.0717	2.1311	22.474
2	5.1051	5.3496	22.524
2	5.1385	8.7693	22.524
2	5.1718	11.334	21.669
2	5.2052	14.326	22.097
2	5.2386	18.173	19.959
2	5.2719	19.883	19.959
2	5.3053	22.875	18.677
2	5.3387	26.065	18.118
2	5.372	28.432	18.25
2	5.4054	30.997	16.54
2	5.4388	33.134	16.112
2	5.4721	35.699	14.402
2	5.5055	38.691	14.83
2	5.5389	41.256	13.12
2	5.5722	42.539	11.838
2	5.6056	44.676	10.555
2	5.639	47.241	9.7003
2	5.6723	49.805	8.8454
2	5.7057	51.515	7.1356
2	5.7391	54.08	6.2807
2	5.7724	55.362	4.1434
2	5.8058	57.5	2.861
2	5.8392	60.064	2.861
2	5.8725	61.774	1.1512
2	5.9059	63.484	-0.55866
2	5.9393	65.194	-1.4136
2	5.9726	67.331	-1.8411
2	6.006	69.468	-2.2685
2	6.0394	71.178	-3.9784
2	6.0727	73.283	-3.7153
2	6.1061	75.321	-4.636
2	6.1395	77.163	-5.6882
2	6.1728	78.873	-5.6882
2	6.2062	81.437	-5.6882
2	6.2396	84.002	-5.6882
2	6.2729	85.284	-7.8255
2	6.3063	87.849	-8.6804
2	6.3397	91.525	-8.5949
2	6.373	94.261	-7.398
2	6.4064	96.997	-8.7659
2	6.4398	99.818	-8.6804
2	6.4731	103.67	-8.2529
2	6.5065	106.23	-7.398
2	6.5399	109.65	-7.398
2	6.5732	112.21	-8.2529
2	6.6066	116.49	-7.398
2	6.64	119.91	-7.398
2	6.6733	123.33	-7.398
2	6.7067	126.75	-7.398
2	6.7401	129.57	-8.3384
2	6.7734	131.45	-7.8255
2	6.8068	135.3	-7.398
2	6.8402	137.44	-8.6804
2	6.8735	140.43	-8.2529
2	6.9069	142.56	-10.39
2	6.9403	145.98	-10.39
2	6.9736	148.12	-10.818
2	7.007	150.69	-10.818
2	7.0404	153.59	-12.698
2	7.0737	154.96	-12.528
2	7.1071	157.53	-12.528
2	7.1405	159.24	-14.237
2	7.1738	161.8	-15.092
2	7.2072	163.94	-15.52
2	7.2406	165.65	-16.375
2	7.2739	169.49	-17.657
2	7.3073	170.8	-19.266
2	7.3407	173.77	-20.222
2	7.374	176.33	-21.932
2	7.4074	178.04	-21.932
2	7.4408	180.61	-22.787
2	7.4741	182.32	-22.787
2	7.5075	184.88	-22.787
2	7.5409	188.3	-23.641
2	7.5742	191.72	-24.496
2	7.6076	194.29	-24.496
2	7.641	196.85	-24.496
2	7.6743	200.27	-24.496
2	7.7077	203.69	-24.496
2	7.7411	206.26	-24.496
2	7.7744	209.68	-24.496
2	7.8078	213.1	-23.641
2	7.8412	216.51	-23.641
2	7.8745	220.79	-23.641
2	7.9079	223.78	-22.359
2	7.9413	229.34	-21.932
2	7.9746	232.76	-21.932
2	8.008	237.89	-21.932
2	8.0414	243.02	-21.932
2	8.0747	246.44	-21.932
2	8.1081	249.86	-20.222
2	8.1415	253.28	-21.077
2	8.1748	256.8	-20.674
2	8.2082	260.12	-20.222
2	8.2416	262.68	-21.077
2	8.2749	265.93	-20.735
2	8.3083	268.66	-21.077
2	8.3417	271.23	-21.077
2	8.375	273.79	-21.077
2	8.4084	277.21	-21.077
2	8.4418	279.78	-21.077
2	8.4751	282.34	-22.787
2	8.5085	284.91	-22.787
2	8.5419	288.33	-22.787
2	8.5752	290.04	-24.496
2	8.6086	293.46	-25.351
2	8.642	296.47	-26.106
2	8.6753	299.44	-26.206
2	8.7087	302.01	-27.916
2	8.7421	305.77	-28.942
2	8.7754	308.85	-29.626
2	8.8088	312.26	-30.481
2	8.8422	314.66	-31.678
2	8.8755	319.1	-33.045
2	8.9089	322.52	-33.045
2	8.9423	325.94	-33.045
2	8.9756	329.04	-33.71
2	9.009	330.65	-35.183
2	9.0424	334.92	-36.893
2	9.0757	338.77	-35.61
2	9.1091	342.44	-37.406
2	9.1425	345.61	-37.32
2	9.1758	348.6	-37.748
2	9.2092	353.3	-37.32
2	9.2426	356.72	-38.175
2	9.2759	362.28	-38.602
2	9.3093	365.78	-38.859
2	9.3427	369.97	-38.602
2	9.376	373.82	-39.03
2	9.4094	378.88	-39.556
2	9.4428	382.8	-39.457
2	9.4761	386.22	-39.457
2	9.5095	389.63	-39.457
2	9.5429	393.48	-39.885
2	9.5762	396.48	-39.457
2	9.6096	399.89	-38.602
2	9.643	402.89	-38.175
2	9.6763	403.74	-39.885
2	9.7097	406.31	-40.74
2	9.7431	408.44	-40.312
2	9.7764	411.44	-39.885
2	9.8098	414.86	-39.885
2	9.8432	418.07	-39.835
2	9.8765	422.29	-39.799
2	9.9099	425.97	-38.175
2	9.9433	430.24	-36.465
2	9.9766	435.37	-35.61
2	10.01	439.22	-35.183
2	10.043	443.07	-33.901
2	10.077	448.2	-32.191
2	10.11	452.04	-30.908
2	10.143	456.09	-28.903
2	10.177	461.88	-27.061
2	10.21	465.72	-26.634
2	10.244	470.43	-25.351
2	10.277	475.55	-25.351
2	10.31	479.83	-24.496
2	10.344	483.25	-24.496
2	10.377	488.38	-22.787
2	10.41	492.65	-22.787
2	10.444	496.93	-22.787
3	2.2356	-499.05	-3.9783
3	2.2689	-495.63	-4.8333
3	2.3023	-489.65	-4.8333
3	2.3357	-483.24	-5.2607
3	2.369	-479.39	-5.6882
3	2.4024	-472.55	-5.6882
3	2.4358	-466.82	-6.3922
3	2.4691	-462.03	-6.4576
3	2.5025	-456.73	-6.9706
3	2.5359	-451.18	-7.398
3	2.5692	-446.9	-7.398
3	2.6026	-441.77	-7.398
3	2.636	-437.5	-6.5431
3	2.6693	-431.94	-6.9706
3	2.7027	-427.24	-6.5431
3	2.7361	-422.11	-6.5431
3	2.7694	-416.13	-7.398
3	2.8028	-411.85	-6.5431
3	2.8362	-406.72	-6.5431
3	2.8695	-401.16	-6.9705
3	2.9029	-396.03	-6.9706
3	2.9363	-390.48	-7.398
3	2.9696	-385.52	-7.056
3	3.003	-380.65	-6.9706
3	3.0364	-375.94	-6.5431
3	3.0697	-369.96	-6.5431
3	3.1031	-366.11	-6.1156
3	3.1365	-360.98	-6.1156
3	3.1698	-357.14	-6.5431
3	3.2032	-351.58	-6.9705
3	3.2366	-346.11	-7.1415
3	3.2699	-342.6	-7.398
3	3.3033	-337.47	-7.398
3	3.3367	-332.34	-8.2529
3	3.37	-327.21	-8.2529
3	3.4034	-322.08	-9.9628
3	3.4368	-317.38	-9.5353
3	3.4701	-311.82	-9.9628
3	3.5035	-306.69	-10.818
3	3.5369	-301.99	-10.39
3	3.5702	-297.72	-11.245
3	3.6036	-292.59	-12.1
3	3.637	-288.74	-11.673
3	3.6703	-283.61	-12.528
3	3.7037	-279.77	-12.1
3	3.7371	-274.21	-11.673
3	3.7704	-270.79	-12.528
3	3.8038	-264.8	-12.528
3	3.8372	-260.53	-12.528
3	3.8705	-256.26	-13.383
3	3.9039	-251.13	-13.382
3	3.9373	-246.42	-12.955
3	3.9706	-242.58	-12.528
3	4.004	-237.45	-13.383
3	4.0374	-231.89	-12.955
3	4.0707	-228.47	-12.955
3	4.1041	-223.77	-14.237
3	4.1375	-217.78	-13.382
3	4.1708	-213.51	-14.237
3	4.2042	-208.38	-14.237
3	4.2376	-204.96	-15.092
3	4.2709	-200.26	-16.375
3	4.3043	-195.98	-16.375
3	4.3377	-191.71	-17.23
3	4.371	-187.43	-18.939
3	4.4044	-182.31	-18.939
3	4.4378	-178.03	-21.504
3	4.4711	-173.33	-21.932
3	4.5045	-169.91	-22.787
3	4.5379	-165.63	-23.641
3	4.5712	-162.21	-23.641
3	4.6046	-157.09	-25.351
3	4.638	-153.66	-26.206
3	4.6713	-149.39	-27.061
3	4.7047	-145.12	-27.061
3	4.7381	-141.7	-27.061
3	4.7714	-137.85	-28.343
3	4.8048	-134	-29.626
3	4.8382	-129.73	-30.481
3	4.8715	-125.45	-30.481
3	4.9049	-122.46	-31.763
3	4.9383	-119.04	-32.618
3	4.9716	-115.19	-33.045
3	5.005	-111.35	-33.473
3	5.0384	-107.5	-33.046
3	5.0717	-104.08	-33.046
3	5.1051	-100.66	-33.901
3	5.1385	-97.668	-33.473
3	5.1718	-94.676	-33.901
3	5.2052	-91.683	-34.328
3	5.2386	-87.836	-34.755
3	5.2719	-85.699	-35.183
3	5.3053	-81.852	-35.61
3	5.3387	-78.432	-35.61
3	5.372	-75.44	-35.183
3	5.4054	-72.02	-35.183
3	5.4388	-68.601	-34.328
3	5.4721	-65.609	-34.755
3	5.5055	-62.189	-34.755
3	5.5389	-59.197	-35.183
3	5.5722	-56.205	-34.755
3	5.6056	-52.785	-34.755
3	5.639	-51.075	-34.755
3	5.6723	-47.655	-34.755
3	5.7057	-45.091	-34.755
3	5.7391	-41.671	-34.755
3	5.7724	-39.106	-34.755
3	5.8058	-36.114	-34.328
3	5.8392	-33.549	-34.328
3	5.8725	-30.557	-33.901
3	5.9059	-27.992	-33.046
3	5.9393	-25.427	-33.046
3	5.9726	-22.008	-33.045
3	6.006	-19.87	-31.763
3	6.0394	-16.023	-31.336
3	6.0727	-13.031	-30.908
3	6.1061	-10.466	-30.053
3	6.1395	-7.9016	-28.343
3	6.1728	-5.3368	-27.489
3	6.2062	-1.9172	-26.634
3	6.2396	1.075	-25.351
3	6.2729	2.3574	-24.069
3	6.3063	6.2045	-22.787
3	6.3397	8.7693	-21.932
3	6.373	10.907	-19.794
3	6.4064	13.899	-19.367
3	6.4398	16.529	-18.183
3	6.4731	19.028	-17.657
3	6.5065	21.593	-16.802
3	6.5399	23.73	-17.23
3	6.5732	26.723	-16.802
3	6.6066	28.432	-16.802
3	6.64	30.997	-15.947
3	6.6733	33.562	-16.802
3	6.7067	35.272	-16.802
3	6.7401	36.982	-18.512
3	6.7734	39.949	-18.411
3	6.8068	41.256	-19.367
3	6.8402	43.821	-20.222
3	6.8735	45.787	-20.136
3	6.9069	47.754	-20.393
3	6.9403	50.233	-21.504
3	6.9736	52.37	-21.932
3	7.007	53.653	-21.504
3	7.0404	56.217	-21.504
3	7.0737	58.782	-21.504
3	7.1071	61.347	-21.504
3	7.1405	64.766	-21.504
3	7.1738	67.588	-20.735
3	7.2072	69.469	-20.222
3	7.2406	72.888	-20.222
3	7.2739	73.316	-18.939
3	7.3073	77.163	-19.367
3	7.3407	79.3	-19.794
3	7.374	82.292	-18.512
3	7.4074	84.857	-17.657
3	7.4408	87.849	-17.23
3	7.4741	91.696	-15.947
3	7.5075	94.261	-15.947
3	7.5409	97.681	-15.947
3	7.5742	99.391	-15.092
3	7.6076	102.81	-15.947
3	7.641	105.38	-15.092
3	7.6743	107.08	-16.802
3	7.7077	110.51	-16.802
3	7.7411	112.21	-16.802
3	7.7744	115.63	-17.657
3	7.8078	119.05	-20.222
3	7.8412	121.62	-19.367
3	7.8745	124.18	-19.367
3	7.9079	126.75	-20.222
3	7.9413	128.03	-20.649
3	7.9746	132.31	-23.214
3	8.008	135.3	-21.077
3	8.0414	137.44	-21.504
3	8.0747	140.85	-21.504
3	8.1081	142.99	-21.932
3	8.1415	146.41	-21.932
3	8.1748	149.83	-21.932
3	8.2082	153.25	-22.787
3	8.2416	156.67	-22.787
3	8.2749	158.81	-21.504
3	8.3083	161.8	-21.932
3	8.3417	163.94	-21.504
3	8.375	165.65	-20.649
3	8.4084	170.35	-21.932
3	8.4418	173.77	-21.932
3	8.4751	175.54	-21.603
3	8.5085	177.62	-20.649
3	8.5419	181.46	-21.077
3	8.5752	184.03	-20.222
3	8.6086	187.02	-19.794
3	8.642	190.44	-20.649
3	8.6753	192.58	-20.222
3	8.7087	196	-19.367
3	8.7421	200.27	-21.077
3	8.7754	202.41	-18.939
3	8.8088	206.26	-19.367
3	8.8422	209.68	-19.367
3	8.8755	213.1	-19.367
3	8.9089	217.37	-20.222
3	8.9423	220.79	-20.222
3	8.9756	223.35	-21.932
3	9.009	227.63	-21.077
3	9.0424	228.91	-22.359
3	9.0757	233.19	-22.359
3	9.1091	236.86	-22.445
3	9.1425	239.6	-23.641
3	9.1758	243.87	-24.496
3	9.2092	246.01	-24.924
3	9.2426	249	-26.206
3	9.2759	252.42	-26.206
3	9.3093	255.41	-27.489
3	9.3427	258.96	-28.146
3	9.376	260.97	-29.626
3	9.4094	265.25	-30.481
3	9.4428	268.66	-30.481
3	9.4761	270.37	-31.336
3	9.5095	273.79	-32.191
3	9.5429	277.21	-33.045
3	9.5762	278.92	-32.191
3	9.6096	282.34	-33.046
3	9.643	286.62	-33.901
3	9.6763	290.04	-34.755
3	9.7097	292.6	-35.61
3	9.7431	295.59	-35.183
3	9.7764	298.16	-36.038
3	9.8098	301.15	-36.465
3	9.8432	303.72	-35.61
3	9.8765	307.56	-36.038
3	9.9099	311.41	-37.32
3	9.9433	314.83	-37.32
3	9.9766	316.97	-36.038
3	10.01	320.39	-36.038
3	10.043	325.09	-36.465
3	10.077	328.51	-36.465
3	10.11	330.22	-35.61
3	10.143	333.64	-35.61
3	10.177	338.77	-36.465
3	10.21	341.33	-35.61
3	10.244	344.75	-33.901
3	10.277	347.74	-31.763
3	10.31	353.3	-32.191
3	10.344	355.01	-31.336
3	10.377	358.43	-29.626
3	10.41	361.85	-29.626
3	10.444	365.27	-28.771
3	10.477	369.55	-27.061
3	10.511	373.82	-26.206
3	10.544	378.52	-24.924
3	10.577	382.8	-24.069
3	10.611	386.64	-22.787
3	10.644	390.92	-21.932
3	10.677	395.19	-21.077
3	10.711	398.61	-19.367
3	10.744	402.03	-17.657
3	10.777	406.31	-16.802
3	10.811	410.58	-15.947
3	10.844	413.15	-14.237
3	10.878	417.91	-12.429
3	10.911	420.84	-10.818
3	10.944	425.54	-9.5353
3	10.978	428.96	-7.8254
3	11.011	433.66	-7.398
3	11.044	436.23	-4.8333
3	11.078	441.36	-3.9783
3	11.111	444.78	-2.2685
3	11.144	448.2	-0.55871
3	11.178	453.33	1.1512
3	11.211	457.17	1.5787
3	11.245	461.88	3.716
3	11.278	467.01	4.5708
3	11.311	470.85	5.8532
3	11.345	475.55	6.2807
3	11.378	478.97	7.9904
3	11.411	484.1	7.9905
3	11.445	487.52	8.8454
3	11.478	490.94	10.555
3	11.512	496.07	10.555
4	2.2689	-499.05	-82.631
4	2.3023	-493.92	-82.631
4	2.3357	-488.79	-82.631
4	2.369	-482.81	-82.631
4	2.4024	-478.11	-83.913
4	2.4358	-474.26	-83.486
4	2.4691	-469.13	-82.631
4	2.5025	-464.86	-83.486
4	2.5359	-459.73	-82.631
4	2.5692	-454.6	-82.631
4	2.6026	-449.47	-82.631
4	2.636	-444.34	-81.776
4	2.6693	-439.63	-81.348
4	2.7027	-434.08	-80.921
4	2.7361	-428.52	-79.639
4	2.7694	-423.48	-79.04
4	2.8028	-418.69	-79.211
4	2.8362	-412.7	-78.356
4	2.8695	-407.58	-78.356
4	2.9029	-402.45	-77.501
4	2.9363	-397.32	-77.501
4	2.9696	-393.04	-77.501
4	3.003	-388.77	-77.501
4	3.0364	-383.64	-77.501
4	3.0697	-378.51	-77.501
4	3.1031	-374.23	-78.356
4	3.1365	-369.1	-78.356
4	3.1698	-364.4	-78.784
4	3.2032	-359.7	-79.211
4	3.2366	-354.14	-79.639
4	3.2699	-349.44	-80.921
4	3.3033	-345.17	-81.776
4	3.3367	-340.89	-81.776
4	3.37	-336.62	-82.631
4	3.4034	-332.69	-82.802
4	3.4368	-328.5	-83.058
4	3.4701	-323.37	-83.058
4	3.5035	-319.09	-83.913
4	3.5369	-315.25	-82.631
4	3.5702	-310.12	-82.631
4	3.6036	-304.99	-83.486
4	3.637	-301.57	-82.631
4	3.6703	-296.01	-83.058
4	3.7037	-290.45	-82.631
4	3.7371	-285.75	-82.203
4	3.7704	-281.9	-81.776
4	3.8038	-276.77	-80.921
4	3.8372	-272.5	-80.066
4	3.8705	-267.37	-80.066
4	3.9039	-263.1	-79.211
4	3.9373	-258.82	-80.066
4	3.9706	-254.54	-79.211
4	4.004	-250.27	-79.211
4	4.0374	-245.57	-79.639
4	4.0707	-241.29	-79.639
4	4.1041	-237.45	-79.211
4	4.1375	-233.6	-79.639
4	4.1708	-229.32	-79.639
4	4.2042	-225.48	-79.211
4	4.2376	-221.63	-79.639
4	4.2709	-217.78	-80.066
4	4.3043	-213.94	-80.493
4	4.3377	-209.24	-80.921
4	4.371	-205.82	-80.921
4	4.4044	-201.88	-81.092
4	4.4378	-197.27	-81.776
4	4.4711	-195.13	-81.348
4	4.5045	-191.28	-80.921
4	4.5379	-185.72	-81.348
4	4.5712	-182.31	-81.348
4	4.6046	-178.88	-79.639
4	4.638	-175.47	-79.639
4	4.6713	-171.1	-79.382
4	4.7047	-166.92	-79.639
4	4.7381	-162.64	-78.784
4	4.7714	-158.37	-77.929
4	4.8048	-155.38	-76.646
4	4.8382	-151.96	-76.646
4	4.8715	-148.11	-74.509
4	4.9049	-144.26	-74.936
4	4.9383	-141.7	-74.082
4	4.9716	-138.28	-74.082
4	5.005	-135.28	-73.654
4	5.0384	-133.15	-74.936
4	5.0717	-130.58	-74.936
4	5.1051	-127.59	-74.509
4	5.1385	-124.47	-74.279
4	5.1718	-121.61	-74.509
4	5.2052	-118.61	-74.936
4	5.2386	-116.25	-75.068
4	5.2719	-113.91	-75.364
4	5.3053	-110.92	-76.646
4	5.3387	-109.21	-77.501
4	5.372	-106.65	-77.501
4	5.4054	-104.51	-77.929
4	5.4388	-102.8	-77.929
4	5.4721	-100.23	-77.074
4	5.5055	-98.096	-77.501
4	5.5389	-95.531	-77.501
4	5.5722	-93.393	-77.074
4	5.6056	-90.401	-77.501
4	5.639	-87.535	-76.998
4	5.6723	-84.075	-76.475
4	5.7057	-82.279	-77.074
4	5.7391	-78.86	-75.364
4	5.7724	-75.868	-74.936
4	5.8058	-73.303	-74.082
4	5.8392	-70.738	-73.227
4	5.8725	-67.746	-71.944
4	5.9059	-65.181	-71.089
4	5.9393	-62.531	-69.978
4	5.9726	-60.052	-69.38
4	6.006	-56.546	-68.781
4	6.0394	-53.64	-68.952
4	6.0727	-51.93	-68.097
4	6.1061	-48.938	-68.525
4	6.1395	-45.518	-67.67
4	6.1728	-42.953	-67.67
4	6.2062	-39.961	-67.242
4	6.2396	-37.396	-66.387
4	6.2729	-33.977	-66.387
4	6.3063	-30.557	-67.242
4	6.3397	-27.137	-67.242
4	6.373	-23.718	-67.242
4	6.4064	-22.435	-68.525
4	6.4398	-18.417	-69.294
4	6.4731	-15.596	-70.234
4	6.5065	-12.604	-70.662
4	6.5399	-10.039	-70.662
4	6.5732	-7.0467	-70.234
4	6.6066	-3.6271	-69.38
4	6.64	-1.4897	-68.952
4	6.6733	2.3574	-69.379
4	6.7067	5.0077	-68.268
4	6.7401	6.632	-68.525
4	6.7734	9.7952	-66.729
4	6.8068	12.189	-66.387
4	6.8402	14.754	-64.677
4	6.8735	17.318	-63.823
4	6.9069	19.028	-62.968
4	6.9403	21.593	-62.113
4	6.9736	24.158	-62.113
4	7.007	26.295	-61.685
4	7.0404	28.86	-61.685
4	7.0737	30.997	-62.113
4	7.1071	33.562	-61.258
4	7.1405	35.699	-61.685
4	7.1738	38.264	-61.685
4	7.2072	40.829	-61.685
4	7.2406	43.821	-62.113
4	7.2739	46.386	-62.113
4	7.3073	48.523	-63.395
4	7.3407	51.515	-63.823
4	7.374	54.507	-65.96
4	7.4074	56.645	-65.532
4	7.4408	58.355	-66.387
4	7.4741	61.347	-67.67
4	7.5075	64.138	-68.147
4	7.5409	67.075	-68.61
4	7.5742	69.041	-69.38
4	7.6076	72.033	-69.807
4	7.641	75.453	-69.807
4	7.6743	78.018	-70.662
4	7.7077	81.01	-71.089
4	7.7411	84.002	-70.662
4	7.7744	87.422	-70.662
4	7.8078	90.841	-70.662
4	7.8412	92.979	-70.234
4	7.8745	95.971	-69.807
4	7.9079	98.536	-68.097
4	7.9413	101.44	-67.071
4	7.9746	104.52	-66.387
4	8.008	107.51	-65.96
4	8.0414	110.93	-65.96
4	8.0747	113.07	-65.532
4	8.1081	116.49	-65.532
4	8.1415	119.05	-65.532
4	8.1748	122.05	-65.105
4	8.2082	125.04	-64.678
4	8.2416	128.46	-65.532
4	8.2749	131.88	-66.387
4	8.3083	134.44	-67.242
4	8.3417	137.86	-67.242
4	8.375	140.43	-68.097
4	8.4084	143.42	-68.525
4	8.4418	147.27	-69.807
4	8.4751	150.69	-70.662
4	8.5085	154.1	-70.662
4	8.5419	157.1	-71.089
4	8.5752	160.94	-70.662
4	8.6086	163.08	-71.089
4	8.642	166.5	-71.089
4	8.6753	170.35	-69.807
4	8.7087	172.91	-69.807
4	8.7421	176.33	-69.807
4	8.7754	180.61	-69.807
4	8.8088	183.17	-68.952
4	8.8422	184.46	-67.67
4	8.8755	188.73	-66.815
4	8.9089	191.72	-65.532
4	8.9423	193.43	-64.678
4	8.9756	196.85	-63.823
4	9.009	197.71	-64.677
4	9.0424	203.26	-64.25
4	9.0757	205.4	-62.968
4	9.1091	208.39	-63.395
4	9.1425	212.24	-63.823
4	9.1758	214.38	-63.395
4	9.2092	217.37	-63.823
4	9.2426	220.79	-63.823
4	9.2759	224.21	-65.532
4	9.3093	227.63	-65.532
4	9.3427	229.77	-66.815
4	9.376	232.76	-67.242
4	9.4094	236.18	-69.807
4	9.4428	238.74	-70.662
4	9.4761	242.16	-72.372
4	9.5095	245.58	-72.372
4	9.5429	249	-74.082
4	9.5762	251.14	-74.509
4	9.6096	255.84	-74.936
4	9.643	257.98	-75.364
4	9.6763	261.82	-76.646
4	9.7097	265.25	-77.501
4	9.7431	267.81	-77.501
4	9.7764	270.37	-77.501
4	9.8098	273.79	-77.501
4	9.8432	277.21	-77.501
4	9.8765	280.63	-77.501
4	9.9099	284.05	-76.646
4	9.9433	286.19	-76.219
4	9.9766	289.18	-75.791
4	10.01	292.6	-75.791
4	10.043	296.02	-75.791
4	10.077	299.01	-74.509
4	10.11	301.15	-74.936
4	10.143	304.57	-74.936
4	10.177	307.56	-74.509
4	10.21	309.7	-74.936
4	10.244	313.12	-74.937
4	10.277	317.05	-74.766
4	10.31	319.96	-75.791
4	10.344	323.38	-77.501
4	10.377	325.94	-78.356
4	10.41	330.22	-79.211
4	10.444	332.78	-80.066
4	10.477	335.35	-80.921
4	10.511	338.77	-81.776
4	10.544	342.19	-82.631
4	10.577	344.75	-83.486
4	10.611	347.32	-83.486
4	10.644	350.74	-83.486
4	10.677	354.58	-83.058
4	10.711	358	-83.058
4	10.744	361.85	-83.486
4	10.777	366.13	-82.631
4	10.811	369.55	-82.631
4	10.844	372.96	-82.631
4	10.878	376.38	-81.776
4	10.911	379.8	-80.921
4	10.944	384.08	-80.066
4	10.978	387.5	-78.356
4	11.011	391.77	-78.356
4	11.044	396.05	-77.501
4	11.078	400.83	-75.963
4	11.111	403.74	-75.791
4	11.144	408.7	-75.45
4	11.178	411.86	-75.364
4	11.211	416.57	-75.791
4	11.245	420.41	-75.364
4	11.278	424.69	-76.219
4	11.311	429.82	-77.074
4	11.345	434.52	-77.501
4	11.378	439.65	-78.356
4	11.411	444.35	-78.784
4	11.445	448.63	-79.639
4	11.478	454.18	-80.066
4	11.512	458.03	-80.493
4	11.545	463.16	-80.493
4	11.578	469.4	-79.724
4	11.612	474.7	-80.066
4	11.645	480.68	-79.211
4	11.678	485.81	-79.211
4	11.712	490.09	-78.356
4	11.745	494.36	-78.356
4	11.778	499.49	-77.501
5	3.0364	-494.35	126.4
5	3.0697	-490.5	126.82
5	3.1031	-485.68	123.91
5	3.1365	-482.51	123.05
5	3.1698	-477.25	125.54
5	3.2032	-473.83	125.54
5	3.2366	-470.84	125.97
5	3.2699	-465.71	125.11
5	3.3033	-464.49	126.32
5	3.3367	-460.58	125.11
5	3.37	-456.75	126.76
5	3.4034	-452.89	125.97
5	3.4368	-447.76	126.82
5	3.4701	-443.48	125.97
5	3.5035	-438.35	129.39
5	3.5369	-434.68	130.16
5	3.5702	-430.11	127.82
5	3.6036	-425.53	130.24
5	3.637	-419.97	132.38
5	3.6703	-415.69	131.71
5	3.7037	-411.3	133.31
5	3.7371	-411	131.95
5	3.7704	-405.36	131.65
5	3.8038	-402.45	131.1
5	3.8372	-394.75	132.81
5	3.8705	-390.48	131.1
5	3.9039	-388.34	128.96
5	3.9373	-386.2	128.53
5	3.9706	-378.08	128.96
5	4.004	-373.81	128.96
5	4.0374	-369.1	128.53
5	4.0707	-364.4	127.25
5	4.1041	-360.56	125.97
5	4.1375	-356.28	125.11
5	4.1708	-352.43	124.69
5	4.2042	-347.9	125.63
5	4.2376	-342.18	123.83
5	4.2709	-338.33	123.4
5	4.3043	-333.63	123.83
5	4.3377	-333.2	122.55
5	4.371	-326.19	119.64
5	4.4044	-322.51	122.98
5	4.4378	-320.37	123.4
5	4.4711	-315.25	123.4
5	4.5045	-310.23	124.1
5	4.5379	-308.4	125.97
5	4.5712	-303.86	125.32
5	4.6046	-299	125.11
5	4.638	-293.66	127.29
5	4.6713	-289.1	125.02
5	4.7047	-287.03	126.82
5	4.7381	-281.05	130.24
5	4.7714	-276.94	129.9
5	4.8048	-272.93	132.38
5	4.8382	-269.18	129.84
5	4.8715	-264.8	134.52
5	4.9049	-263.74	132.26
5	4.9383	-257.96	134.52
5	4.9716	-253.69	136.23
5	5.005	-248.9	133.49
5	5.0384	-243.86	134.09
5	5.0717	-240.01	134.52
5	5.1051	-235.46	134.72
5	5.1385	-231.46	133.66
5	5.1718	-224.88	134.67
5	5.2052	-222.06	132.81
5	5.2386	-216.5	134.09
5	5.2719	-210.28	133.87
5	5.3053	-205.39	132.38
5	5.3387	-204.94	131.83
5	5.372	-198.98	131.95
5	5.4054	-193.33	132.13
5	5.4388	-187.86	131.1
5	5.4721	-186.45	131.33
5	5.5055	-181.02	131.1
5	5.5389	-177.18	130.67
5	5.5722	-174.18	131.1
5	5.6056	-170.49	129.21
5	5.639	-163.92	131.1
5	5.6723	-160.5	131.95
5	5.7057	-157.09	132.81
5	5.7391	-151.96	133.66
5	5.7724	-150.25	131.95
5	5.8058	-147.04	132.4
5	5.8392	-142.55	133.66
5	5.8725	-137.85	133.24
5	5.9059	-135.03	135.89
5	5.9393	-130.01	137.04
5	5.9726	-127.16	137.94
5	6.006	-123.95	138.63
5	6.0394	-115.54	142.9
5	6.0727	-110.84	142.96
5	6.1061	-106.35	145.86
5	6.1395	-106.13	148.37
5	6.1728	-100.34	146.21
5	6.2062	-96.386	148.2
5	6.2396	-92.966	147.34
5	6.2729	-88.264	147.77
5	6.3063	-86.127	146.49
5	6.3397	-80.57	146.06
5	6.373	-75.013	143.07
5	6.4064	-72.448	143.07
5	6.4398	-66.398	141.88
5	6.4731	-63.044	140.5
5	6.5065	-57.487	142.64
5	6.5399	-53.554	140.25
5	6.5732	-51.502	139.22
5	6.6066	-46.901	137.54
5	6.64	-42.718	137.78
5	6.6733	-38.297	135.95
5	6.7067	-32.267	137.94
5	6.7401	-27.565	137.51
5	6.7734	-24.231	135.54
5	6.8068	-21.991	133.78
5	6.8402	-17.733	134.52
5	6.8735	-13.202	134.6
5	6.9069	-10.227	134.06
5	6.9403	-3.9417	132.78
5	6.9736	0.72132	133.69
5	7.007	2.7848	132.81
5	7.0404	8.7693	135.37
5	7.0737	11.334	136.23
5	7.1071	14.754	135.37
5	7.1405	18.173	134.52
5	7.1738	22.448	136.23
5	7.2072	28.432	135.37
5	7.2406	33.825	134.12
5	7.2739	36.981	135.37
5	7.3073	41.709	135.47
5	7.3407	46.044	136.06
5	7.374	48.95	137.08
5	7.4074	54.935	137.08
5	7.4408	57.906	135.61
5	7.4741	61.661	138.76
5	7.5075	65.898	136.48
5	7.5409	69.981	136.06
5	7.5742	72.033	135.37
5	7.6076	78.018	134.52
5	7.641	80.582	135.37
5	7.6743	85.712	135.37
5	7.7077	91.696	137.08
5	7.7411	95.116	135.37
5	7.7744	100.67	136.66
5	7.8078	102.81	133.66
5	7.8412	107.08	134.52
5	7.8745	112.21	132.81
5	7.9079	117.34	132.81
5	7.9413	124.79	133.35
5	7.9746	128.46	132.81
5	8.008	131.02	131.95
5	8.0414	135.3	131.95
5	8.0747	138.72	131.95
5	8.1081	142.99	131.1
5	8.1415	146.61	130.19
5	8.1748	148.12	132.81
5	8.2082	154.1	131.95
5	8.2416	158.38	132.81
5	8.2749	159.66	134.95
5	8.3083	163.94	135.8
5	8.3417	168.21	136.66
5	8.375	174.2	137.51
5	8.4084	179.14	137.12
5	8.4418	181.46	139.65
5	8.4751	182.75	140.07
5	8.5085	188.3	137.08
5	8.5419	197.53	140.94
5	8.5752	201.13	140.5
5	8.6086	203.69	140.5
5	8.642	206.68	142.64
5	8.6753	210.1	141.79
5	8.7087	213.95	142.21
5	8.7421	218.65	140.93
5	8.7754	223.78	140.07
5	8.8088	228.48	139.65
5	8.8422	232.33	140.07
5	8.8755	236.18	138.79
5	8.9089	239.28	138.67
5	8.9423	246.44	138.79
5	8.9756	248.57	140.07
5	9.009	255.84	137.94
5	9.0424	259.26	136.23
5	9.0757	264.82	135.8
5	9.1091	272.08	135.37
5	9.1425	275.93	134.95
5	9.1758	279.42	135.65
5	9.2092	284.05	134.52
5	9.2426	286.37	132.66
5	9.2759	289.11	133.29
5	9.3093	292.3	135
5	9.3427	296.48	132.6
5	9.376	300.55	132.99
5	9.4094	302.77	134.26
5	9.4428	307.99	134.52
5	9.4761	311.34	134.08
5	9.5095	314.93	134.66
5	9.5429	320.19	136.16
5	9.5762	324.4	136.19
5	9.6096	327.65	137.08
5	9.643	331.93	137.08
5	9.6763	338.94	138.35
5	9.7097	343.9	138.79
5	9.7431	349.88	139.65
5	9.7764	353.3	139.65
5	9.8098	355.01	142.21
5	9.8432	358.43	142.21
5	9.8765	364.84	140.93
5	9.9099	367.83	141.36
5	9.9433	371.8	141.61
5	9.9766	375.79	140.9
5	10.01	381.09	140.93
5	10.043	386.64	138.79
5	10.077	390.58	139.48
5	10.11	394.66	137.65
5	10.143	398.15	137.73
5	10.177	402.03	136.23
5	10.21	404.6	132.81
5	10.244	411.81	130.18
5	10.277	415.71	130.24
5	10.31	419.56	129.82
5	10.344	424.73	128.21
5	10.377	431.92	127.44
5	10.41	433.24	128.11
5	10.444	438.01	126.39
5	10.477	442.9	124.52
5	10.511	446.09	124.52
5	10.544	448.63	122.12
5	10.577	452.04	124.69
5	10.611	460.59	124.69
5	10.644	462.73	123.4
5	10.677	466.61	123.67
5	10.711	471.71	122.98
5	10.744	476.41	123.4
5	10.777	480.51	121.18
5	10.811	485.91	122.6
5	10.844	489.39	122.67
5	10.878	494.79	123.83
5	10.911	499.17	123.02
6	3.8038	-496.49	114
6	3.8372	-490.5	114
6	3.8705	-488.79	113.15
6	3.9039	-484.95	112.72
6	3.9373	-479.82	112.72
6	3.9706	-475.11	112.29
6	4.004	-468.96	113.49
6	4.0374	-464	114
6	4.0707	-461.46	113.5
6	4.1041	-457.16	114.86
6	4.1375	-450.75	115.28
6	4.1708	-447.93	116.05
6	4.2042	-442.63	116.57
6	4.2376	-438.35	117.42
6	4.2709	-435.79	117.42
6	4.3043	-429.8	118.28
6	4.3377	-426.38	118.28
6	4.371	-420.4	118.28
6	4.4044	-415.67	119.39
6	4.4378	-412.02	119.78
6	4.4711	-406.72	119.99
6	4.5045	-404.04	121.68
6	4.5379	-401.11	121.92
6	4.5712	-395.84	120.85
6	4.6046	-391.5	122.21
6	4.638	-388.26	121.87
6	4.6713	-386.2	123.4
6	4.7047	-381.01	123.03
6	4.7381	-377.65	122.55
6	4.7714	-373.38	122.55
6	4.8048	-369.1	121.69
6	4.8382	-363.12	121.69
6	4.8715	-357.99	122.55
6	4.9049	-353.72	120.84
6	4.9383	-352.01	120.84
6	4.9716	-348.59	119.99
6	5.005	-343.03	120.41
6	5.0384	-339.64	120.19
6	5.0717	-335.33	120.41
6	5.1051	-330.8	120.65
6	5.1385	-328.92	119.99
6	5.1718	-324.65	120.84
6	5.2052	-321.57	121.01
6	5.2386	-318.2	120.25
6	5.2719	-314.58	121.02
6	5.3053	-312	120.33
6	5.3387	-307.09	120.25
6	5.372	-301.99	122.12
6	5.4054	-297.29	122.55
6	5.4388	-292.68	122.69
6	5.4721	-288.86	121.6
6	5.5055	-283.7	122.29
6	5.5389	-279.04	125.62
6	5.5722	-272.07	125.54
6	5.6056	-269.8	127.02
6	5.639	-266.97	128.39
6	5.6723	-263.95	127.68
6	5.7057	-255.4	128.53
6	5.7391	-254.12	127.25
6	5.7724	-246	128.53
6	5.8058	-244.2	129.13
6	5.8392	-240.01	130.24
6	5.8725	-234.32	129.23
6	5.9059	-230.67	129.91
6	5.9393	-226.53	130.11
6	5.9726	-221.44	130.06
6	6.006	-216.93	130.24
6	6.0394	-212.65	131.1
6	6.0727	-209.24	131.1
6	6.1061	-204.96	131.1
6	6.1395	-200.56	131.5
6	6.1728	-196.41	133.66
6	6.2062	-192.99	132.81
6	6.2396	-188.72	133.66
6	6.2729	-184.7	134.43
6	6.3063	-180.06	135.39
6	6.3397	-176.75	136.23
6	6.373	-172.47	137.08
6	6.4064	-169.91	137.94
6	6.4398	-163.92	137.94
6	6.4731	-163.07	138.79
6	6.5065	-159.65	139.65
6	6.5399	-154.09	140.07
6	6.5732	-147.34	138.62
6	6.6066	-145.6	141.34
6	6.64	-141.7	141.36
6	6.6733	-138.7	143.5
6	6.7067	-136.75	144.18
6	6.7401	-129.73	143.07
6	6.7734	-124.6	143.07
6	6.8068	-119.79	142.68
6	6.8402	-115.19	143.92
6	6.8735	-112.63	144.78
6	6.9069	-109.04	145.12
6	6.9403	-104.08	144.78
6	6.9736	-101.09	143.5
6	7.007	-98.95	143.92
6	7.0404	-89.546	142.21
6	7.0737	-88.691	142.21
6	7.1071	-83.562	139.65
6	7.1405	-79.01	139.6
6	7.1738	-75.868	138.79
6	7.2072	-70.225	138.96
6	7.2406	-67.746	139.22
6	7.2739	-61.77	138.55
6	7.3073	-58.769	137.94
6	7.3407	-53.469	138.45
6	7.374	-49.365	137.94
6	7.4074	-46.629	139.31
6	7.4408	-44.663	140.07
6	7.4741	-39.106	138.79
6	7.5075	-37.396	141.36
6	7.5409	-33.122	141.36
6	7.5742	-28.87	139.79
6	7.6076	-24.507	140.17
6	7.641	-20.725	141.79
6	7.6743	-16.878	141.36
6	7.7077	-13.031	141.79
6	7.7411	-9.6114	140.93
6	7.7744	-4.9094	141.36
6	7.8078	-0.20733	141.79
6	7.8412	7.0594	141.36
6	7.8745	8.7693	141.36
6	7.9079	11.762	142.64
6	7.9413	15.609	142.21
6	7.9746	21.197	143.78
6	8.008	23.73	141.79
6	8.0414	27.578	141.36
6	8.0747	33.135	140.93
6	8.1081	35.272	138.79
6	8.1415	42.966	138.79
6	8.1748	46.044	137.77
6	8.2082	48.95	137.94
6	8.2416	50.233	140.07
6	8.2749	57.5	137.08
6	8.3083	60.064	139.65
6	8.3417	66.049	136.23
6	8.375	72.687	135.42
6	8.4084	72.033	133.66
6	8.4418	78.942	134.1
6	8.4751	84.002	132.81
6	8.5085	85.267	132.85
6	8.5419	90.841	134.52
6	8.5752	93.155	133.51
6	8.6086	100.9	134.57
6	8.642	105.17	135.01
6	8.6753	106.23	135.37
6	8.7087	108.8	135.37
6	8.7421	113.77	136.48
6	8.7754	119.36	136.1
6	8.8088	122.14	137.18
6	8.8422	125.47	138.37
6	8.8755	131.88	137.94
6	8.9089	135.3	138.79
6	8.9423	138.72	139.65
6	8.9756	147.63	136.65
6	9.009	148.55	140.93
6	9.0424	152.4	140.5
6	9.0757	157.95	140.07
6	9.1091	161.46	141.26
6	9.1425	164.79	142.64
6	9.1758	168.72	143.99
6	9.2092	171.65	143.69
6	9.2426	177.19	142.21
6	9.2759	180.18	141.79
6	9.3093	184.62	142.61
6	9.3427	189.34	143.08
6	9.376	194.29	140.5
6	9.4094	198.56	139.65
6	9.4428	202.32	140.72
6	9.4761	207.54	140.07
6	9.5095	210.96	139.22
6	9.5429	214.81	140.5
6	9.5762	219.76	140.16
6	9.6096	225.92	140.5
6	9.643	230.42	139.94
6	9.6763	233.61	140.5
6	9.7097	236.38	142.82
6	9.7431	242.16	142.21
6	9.7764	247.59	140.36
6	9.8098	248.9	143.52
6	9.8432	252.42	142.21
6	9.8765	255.84	142.21
6	9.9099	263.69	140.06
6	9.9433	265.26	140.86
6	9.9766	269.09	141.79
6	10.01	273.37	142.64
6	10.043	277.62	143.38
6	10.077	282.34	143.07
6	10.11	287.07	142.87
6	10.143	291.75	142.21
6	10.177	296.05	142.52
6	10.21	300.68	142.36
6	10.244	304.14	141.79
6	10.277	308.59	141.57
6	10.31	313.98	140.5
6	10.344	317.99	139.92
6	10.377	321.81	139.69
6	10.41	329.54	139.13
6	10.444	332.78	137.94
6	10.477	337.51	137.84
6	10.511	341.33	137.94
6	10.544	344.75	136.23
6	10.577	348.26	136.83
6	10.611	351.97	137.15
6	10.644	358.6	135.89
6	10.677	361.94	135.97
6	10.711	366.48	135.93
6	10.744	371.51	136.14
6	10.777	376.38	136.23
6	10.811	382.43	135.6
6	10.844	387.5	134.52
6	10.878	389.47	136.28
6	10.911	396.22	135.03
6	10.944	399.04	136.66
6	10.978	402.89	136.23
6	11.011	408.02	135.37
6	11.044	411.01	134.95
6	11.078	415.71	134.52
6	11.111	420.84	134.52
6	11.144	425.54	134.95
6	11.178	431.1	134.52
6	11.211	434.52	134.52
6	11.245	440.07	134.09
6	11.278	445.2	133.24
6	11.311	448.18	132.07
6	11.345	455.04	130.24
6	11.378	457.6	129.39
6	11.411	462.73	129.39
6	11.445	467.86	125.97
6	11.478	470.43	125.97
6	11.512	476.41	122.55
6	11.545	481.54	121.69
6	11.578	486.67	121.69
6	11.612	490.94	120.84
6	11.645	494.36	119.13
6	11.678	498.64	118.28
7	4.371	-497.34	-1.4136
7	4.4044	-492.21	-2.2685
7	4.4378	-487.51	-1.8411
7	4.4711	-483.24	-2.696
7	4.5045	-478.53	-3.1234
7	4.5379	-473.27	-2.9261
7	4.5712	-469.39	-2.6631
7	4.6046	-465.54	-1.7555
7	4.638	-460.93	-2.239
7	4.6713	-456.27	-2.4329
7	4.7047	-451.69	-2.0975
7	4.7381	-447.24	-1.5846
7	4.7714	-442.63	-1.4136
7	4.8048	-438.35	-0.5587
7	4.8382	-433.65	-0.13123
7	4.8715	-428.52	-0.13123
7	4.9049	-424.67	1.1512
7	4.9383	-420.4	2.0061
7	4.9716	-416.13	2.0061
7	5.005	-411	2.0061
7	5.0384	-406.72	2.0061
7	5.0717	-402.45	2.861
7	5.1051	-398.17	2.861
7	5.1385	-394.32	3.2885
7	5.1718	-389.62	3.7159
7	5.2052	-385.35	3.7159
7	5.2386	-380.65	3.2885
7	5.2719	-376.8	3.7159
7	5.3053	-372.52	3.7159
7	5.3387	-367.82	4.1434
7	5.372	-363.55	3.2885
7	5.4054	-358.85	3.7159
7	5.4388	-354.57	3.7159
7	5.4721	-350.3	4.5708
7	5.5055	-346.02	4.5709
7	5.5389	-341.32	4.1434
7	5.5722	-337.05	4.9983
7	5.6056	-331.92	4.9983
7	5.639	-327.87	4.7024
7	5.6723	-323.37	4.9983
7	5.7057	-318.66	5.4257
7	5.7391	-313.54	5.4257
7	5.7724	-308.83	5.8532
7	5.8058	-304.13	6.2807
7	5.8392	-299	7.1356
7	5.8725	-293.87	6.2807
7	5.9059	-289.17	5.8532
7	5.9393	-284.47	5.4257
7	5.9726	-281.05	4.5708
7	6.006	-275.92	3.7159
7	6.0394	-271.22	2.4335
7	6.0727	-266.51	2.0061
7	6.1061	-262.17	-0.03258
7	6.1395	-257.96	-2.2685
7	6.1728	-253.69	-3.1234
7	6.2062	-248.56	-4.8333
7	6.2396	-244.71	-6.9706
7	6.2729	-240.01	-9.1079
7	6.3063	-236.16	-11.245
7	6.3397	-232.32	-12.528
7	6.373	-228.04	-14.237
7	6.4064	-224.62	-15.092
7	6.4398	-219.92	-16.375
7	6.4731	-216.5	-17.23
7	6.5065	-212.65	-17.657
7	6.5399	-207.95	-18.939
7	6.5732	-204.96	-18.512
7	6.6066	-199.83	-20.222
7	6.64	-195.98	-19.794
7	6.6733	-191.28	-20.222
7	6.7067	-188.72	-20.222
7	6.7401	-184.44	-20.222
7	6.7734	-179.31	-21.077
7	6.8068	-174.61	-21.504
7	6.8402	-171.62	-21.077
7	6.8735	-167.34	-21.077
7	6.9069	-163.07	-21.077
7	6.9403	-158.79	-21.932
7	6.9736	-154.52	-21.932
7	7.007	-149.82	-24.069
7	7.0404	-145.97	-24.496
7	7.0737	-142.55	-24.496
7	7.1071	-138.28	-25.351
7	7.1405	-134.43	-25.779
7	7.1738	-129.73	-26.206
7	7.2072	-125.45	-26.206
7	7.2406	-121.18	-27.061
7	7.2739	-117.33	-27.489
7	7.3073	-113.91	-27.489
7	7.3407	-108.78	-28.343
7	7.374	-104.94	-28.771
7	7.4074	-100.66	-28.771
7	7.4408	-96.813	-29.198
7	7.4741	-92.966	-28.771
7	7.5075	-88.691	-28.771
7	7.5409	-84.844	-28.343
7	7.5742	-81.852	-27.916
7	7.6076	-78.432	-26.206
7	7.641	-75.44	-25.779
7	7.6743	-72.02	-24.924
7	7.7077	-68.601	-24.069
7	7.7411	-65.609	-23.642
7	7.7744	-62.616	-21.504
7	7.8078	-58.342	-20.649
7	7.8412	-56.205	-19.367
7	7.8745	-52.785	-18.512
7	7.9079	-50.22	-17.657
7	7.9413	-47.228	-18.084
7	7.9746	-43.808	-18.084
7	8.008	-40.816	-18.512
7	8.0414	-37.824	-18.084
7	8.0747	-35.687	-17.657
7	8.1081	-32.267	-18.512
7	8.1415	-28.847	-18.512
7	8.1748	-25.855	-18.939
7	8.2082	-23.29	-18.939
7	8.2416	-19.443	-20.222
7	8.2749	-16.878	-21.077
7	8.3083	-13.031	-21.504
7	8.3417	-10.466	-22.359
7	8.375	-6.6192	-21.932
7	8.4084	-3.6271	-23.214
7	8.4418	-0.20733	-23.214
7	8.4751	3.2123	-23.214
7	8.5085	5.7771	-22.359
7	8.5419	8.7693	-23.641
7	8.5752	11.334	-21.932
7	8.6086	14.326	-22.359
7	8.642	17.318	-21.932
7	8.6753	19.883	-21.932
7	8.7087	22.448	-21.077
7	8.7421	25.013	-20.222
7	8.7754	27.578	-19.367
7	8.8088	30.142	-18.512
7	8.8422	32.707	-16.802
7	8.8755	35.699	-15.52
7	8.9089	38.264	-15.52
7	8.9423	41.256	-15.092
7	8.9756	45.103	-13.81
7	9.009	45.531	-13.382
7	9.0424	50.233	-13.81
7	9.0757	52.37	-14.237
7	9.1091	55.362	-13.81
7	9.1425	58.355	-14.237
7	9.1758	61.347	-15.52
7	9.2092	63.057	-16.375
7	9.2426	66.904	-17.657
7	9.2759	69.041	-18.084
7	9.3093	72.461	-18.939
7	9.3427	75.453	-21.077
7	9.376	78.445	-21.504
7	9.4094	81.437	-22.787
7	9.4428	84.857	-23.642
7	9.4761	87.422	-23.641
7	9.5095	90.414	-24.069
7	9.5429	94.261	-24.496
7	9.5762	96.826	-24.496
7	9.6096	98.963	-24.069
7	9.643	102.81	-24.496
7	9.6763	104.95	-24.069
7	9.7097	108.37	-24.069
7	9.7431	110.5	-23.641
7	9.7764	113.5	-23.214
7	9.8098	116.49	-22.787
7	9.8432	119.05	-21.932
7	9.8765	122.47	-21.932
7	9.9099	125.04	-19.367
7	9.9433	127.6	-20.222
7	9.9766	130.6	-18.939
7	10.01	133.16	-18.939
7	10.043	136.15	-18.512
7	10.077	139.14	-18.084
7	10.11	141.28	-18.512
7	10.143	144.7	-18.512
7	10.177	146.41	-18.512
7	10.21	150.69	-19.367
7	10.244	152.4	-19.367
7	10.277	155.82	-19.367
7	10.31	159.24	-21.077
7	10.344	161.8	-21.932
7	10.377	164.79	-22.359
7	10.41	169.49	-23.641
7	10.444	171.63	-24.924
7	10.477	175.48	-25.351
7	10.511	178.47	-26.634
7	10.544	182.75	-27.489
7	10.577	185.31	-28.343
7	10.611	189.16	-28.771
7	10.644	192.58	-29.626
7	10.677	196.34	-29.455
7	10.711	200.27	-30.481
7	10.744	203.69	-30.481
7	10.777	207.11	-31.336
7	10.811	210.53	-31.336
7	10.844	214.38	-31.763
7	10.878	217.88	-32.02
7	10.911	221.22	-31.763
7	10.944	224.64	-31.763
7	10.978	228.06	-31.763
7	11.011	231.47	-31.763
7	11.044	235.32	-32.191
7	11.078	238.74	-32.191
7	11.111	242.16	-32.191
7	11.144	246.01	-32.618
7	11.178	249.43	-32.618
7	11.211	252.85	-33.473
7	11.245	257.12	-33.473
7	11.278	260.54	-33.473
7	11.311	263.96	-34.328
7	11.345	267.81	-33.901
7	11.378	271.66	-34.328
7	11.411	276.36	-34.755
7	11.445	279.78	-34.755
7	11.478	283.2	-34.755
7	11.512	288.33	-34.755
7	11.545	291.75	-34.755
7	11.578	296.02	-33.901
7	11.612	299.44	-33.901
7	11.645	302.86	-32.191
7	11.678	306.28	-32.191
7	11.712	309.27	-30.053
7	11.745	312.26	-29.626
7	11.778	315.69	-27.916
7	11.812	318.68	-26.634
7	11.845	321.67	-25.351
7	11.879	325.09	-23.641
7	11.912	328.08	-22.359
7	11.945	331.07	-20.222
7	11.979	334.92	-18.939
7	12.012	337.49	-16.375
7	12.045	342.19	-15.092
7	12.079	345.18	-12.955
7	12.112	349.88	-13.382
7	12.145	352.87	-11.245
7	12.179	356.72	-9.9628
7	12.212	359.71	-9.5353
7	12.246	363.56	-9.1079
7	12.279	366.55	-8.6804
7	12.312	370.4	-8.253
7	12.346	374.67	-8.253
7	12.379	378.09	-7.398
7	12.412	381.09	-7.8255
7	12.446	385.36	-7.8255
7	12.479	390.06	-8.2529
7	12.513	393.48	-8.253
7	12.546	396.48	-8.6804
7	12.579	400.32	-9.1079
7	12.613	404.6	-8.253
7	12.646	408.87	-9.1078
7	12.679	412.72	-7.8255
7	12.713	416.14	-7.8255
7	12.746	420.84	-7.398
7	12.779	424.26	-7.398
7	12.813	428.96	-6.9705
7	12.846	432.81	-6.5431
7	12.88	436.66	-6.1156
7	12.913	440.93	-5.2607
7	12.946	445.2	-4.4058
7	12.98	449.05	-4.8333
7	13.013	453.75	-4.4058
7	13.046	458.88	-3.5509
7	13.08	463.59	-3.9784
7	13.113	467.86	-3.9784
7	13.146	472.13	-3.9784
7	13.18	476.84	-4.4059
7	13.213	481.54	-4.8332
7	13.247	486.67	-4.8333
7	13.28	490.94	-5.6882
7	13.313	496.07	-6.5431
8	4.7047	-499.05	109.73
8	4.7381	-495.46	110.92
8	4.7714	-490.35	111.27
8	4.8048	-486.66	111.01
8	4.8382	-481.1	111.44
8	4.8715	-476.48	112.12
8	4.9049	-472.12	112.72
8	4.9383	-467.85	111.86
8	4.9716	-463.14	112.29
8	5.005	-459.27	112.39
8	5.0384	-455.02	111.86
8	5.0717	-450.61	113.21
8	5.1051	-447.76	112.29
8	5.1385	-443.48	113.15
8	5.1718	-439.21	113.15
8	5.2052	-434.08	113.15
8	5.2386	-430.76	116.28
8	5.2719	-427.24	115.71
8	5.3053	-424.25	115.28
8	5.3387	-419.97	116.14
8	5.372	-414.91	114.59
8	5.4054	-411.85	117.42
8	5.4388	-408	117.85
8	5.4721	-405	116.37
8	5.5055	-398.89	115.81
8	5.5389	-396.2	116.48
8	5.5722	-390.48	118.28
8	5.6056	-385.35	119.13
8	5.639	-383.64	119.13
8	5.6723	-379.36	119.13
8	5.7057	-377.2	120.94
8	5.7391	-373.49	120.87
8	5.7724	-370.08	122.82
8	5.8058	-363.98	125.11
8	5.8392	-359.7	125.11
8	5.8725	-357.1	125.28
8	5.9059	-351.58	125.54
8	5.9393	-347.86	126.29
8	5.9726	-343.65	125.84
8	6.006	-338.76	126.4
8	6.0394	-334.05	126.82
8	6.0727	-330.21	127.25
8	6.1061	-326.31	127.03
8	6.1395	-322.08	126.82
8	6.1728	-318.66	126.82
8	6.2062	-315.25	124.26
8	6.2396	-310.97	125.97
8	6.2729	-306.27	127.25
8	6.3063	-303.45	127.17
8	6.3397	-299.43	128.11
8	6.373	-294.37	125.02
8	6.4064	-290.58	126.63
8	6.4398	-286.38	126.1
8	6.4731	-283.59	129.06
8	6.5065	-280.54	128.71
8	6.5399	-273.3	129.19
8	6.5732	-270.33	130.84
8	6.6066	-265.66	131.1
8	6.64	-260.1	131.53
8	6.6733	-258.48	131.78
8	6.7067	-255.23	131.69
8	6.7401	-248.99	134.95
8	6.7734	-244.68	136.49
8	6.8068	-240.44	135.8
8	6.8402	-234.88	136.23
8	6.8735	-232.32	135.37
8	6.9069	-226.76	135.8
8	6.9403	-222.49	134.95
8	6.9736	-216.93	135.37
8	7.007	-212.23	134.95
8	7.0404	-207.95	133.24
8	7.0737	-204.96	134.52
8	7.1071	-198.98	133.66
8	7.1405	-193.76	133.77
8	7.1738	-189.14	133.24
8	7.2072	-184.58	132.91
8	7.2406	-181.02	131.95
8	7.2739	-175.89	131.95
8	7.3073	-171.45	132.3
8	7.3407	-168.2	131.95
8	7.374	-163.59	132.05
8	7.4074	-162.64	129.82
8	7.4408	-160.08	129.82
8	7.4741	-154.95	131.53
8	7.5075	-149.05	130.07
8	7.5409	-149.39	131.1
8	7.5742	-141.51	132.22
8	7.6076	-139.05	132.55
8	7.641	-136.04	132.83
8	7.6743	-133	133.06
8	7.7077	-128.02	131.95
8	7.7411	-122.46	133.24
8	7.7744	-121.38	131.23
8	7.8078	-114.34	134.52
8	7.8412	-112.2	132.38
8	7.8745	-107.5	133.66
8	7.9079	-103.57	132.32
8	7.9413	-98.096	132.81
8	7.9746	-95.531	133.66
8	8.008	-89.546	131.95
8	8.0414	-85.272	133.66
8	8.0747	-81.852	133.66
8	8.1081	-78.432	132.81
8	8.1415	-76.073	131.68
8	8.1748	-70.738	133.66
8	8.2082	-65.915	131.74
8	8.2416	-61.481	131.9
8	8.2749	-57.059	131.95
8	8.3083	-53.702	131.39
8	8.3417	-49.194	129.9
8	8.375	-44.236	131.95
8	8.4084	-42.526	131.1
8	8.4418	-36.195	130.73
8	8.4751	-34.428	130.97
8	8.5085	-29.879	130.69
8	8.5419	-24.573	131.1
8	8.5752	-22.008	131.95
8	8.6086	-18.759	132.3
8	8.642	-15.134	130.88
8	8.6753	-10.762	132.15
8	8.7087	-5.865	133.26
8	8.7421	-2.0905	132.99
8	8.7754	2.5796	133.08
8	8.8088	6.2045	132.81
8	8.8422	8.7693	133.66
8	8.8755	14.583	134.18
8	8.9089	17.318	134.52
8	8.9423	21.593	133.66
8	8.9756	30.494	134.22
8	9.009	33.457	134.33
8	9.0424	35.272	135.37
8	9.0757	38.247	135.07
8	9.1091	43.701	135.36
8	9.1425	49.87	136
8	9.1758	51.515	138.79
8	9.2092	55.79	137.08
8	9.2426	59.979	140.76
8	9.2759	63.484	139.65
8	9.3093	70.067	139.56
8	9.3427	72.888	137.94
8	9.376	78.494	139.54
8	9.4094	81.01	138.37
8	9.4428	86.046	137.52
8	9.4761	89.987	140.5
8	9.5095	95.204	142.44
8	9.5429	100.17	145.76
8	9.5762	101.96	145.63
8	9.6096	105.06	145.04
8	9.643	108.67	142.65
8	9.6763	113.07	146.49
8	9.7097	117.77	146.06
8	9.7431	121.62	149.05
8	9.7764	124.18	148.2
8	9.8098	130.6	148.62
8	9.8432	133.59	149.05
8	9.8765	137.86	149.05
8	9.9099	143.49	149.94
8	9.9433	148.12	149.05
8	9.9766	151.54	149.91
8	10.01	155.82	150
8	10.043	162.23	150
8	10.077	166.07	149.91
8	10.11	171.63	150
8	10.143	177.19	149.91
8	10.177	181.46	149.91
8	10.21	185.31	150
8	10.244	188.3	150
8	10.277	192.58	150
8	10.31	196.85	150
8	10.344	201.98	150
8	10.377	205.4	149.91
8	10.41	210.53	150
8	10.444	214.38	150
8	10.477	219.93	149.05
8	10.511	223.78	148.63
8	10.544	228.33	148.45
8	10.577	231.47	149.48
8	10.611	236.6	150
8	10.644	238.81	148.61
8	10.677	245.24	148.88
8	10.711	249.04	147.27
8	10.744	253.7	147.77
8	10.777	254.59	148.79
8	10.811	260.21	149.41
8	10.844	265.25	149.91
8	10.878	269.95	148.63
8	10.911	273.79	150
8	10.944	277.57	148.66
8	10.978	281.18	148.8
8	11.011	288.33	148.2
[truncated: 12,169 more rows]
