# Supplementary material for: A universal function for capacity of bidirectional pedestrian streams: Filling the gaps in the literature
Source: PLoS One. 2018 Dec 19;13(12):e0208496. doi: 10.1371/journal.pone.0208496 (PMC6300270; doi:10.1371/journal.pone.0208496)
Supplement: S1 Data Set — Trajectories are divided into folders for the different experiments within the ZIP archive. Data relative to the own experiments are directly provided as a CSV file. Links are provided for data obtained from open database from third party researchers. (ZIP) [file pone.0208496.s001.zip › datasets/dataset_C/3_3_C.csv]

ped. #	time (s)	x (cm)	y (cm)
1	0.7007	-496.49	82.368
1	0.73407	-493.03	83.463
1	0.76743	-489.6	85.036
1	0.8008	-485.37	84.078
1	0.83417	-479.48	84.285
1	0.86753	-475.97	83.223
1	0.9009	-472.72	85.446
1	0.93427	-467.35	85.262
1	0.96763	-462.72	84.506
1	1.001	-461.44	84.078
1	1.0344	-458.02	82.368
1	1.0677	-451.18	83.223
1	1.1011	-446.05	83.223
1	1.1345	-441.77	80.659
1	1.1678	-435.79	79.804
1	1.2012	-432.37	78.949
1	1.2346	-428.09	78.094
1	1.2679	-423.39	76.811
1	1.3013	-417.83	76.384
1	1.3347	-412.7	75.529
1	1.368	-409.29	75.529
1	1.4014	-405.87	75.529
1	1.4348	-400.74	75.529
1	1.4681	-398.34	75.187
1	1.5015	-394.92	76.042
1	1.5349	-389.62	75.529
1	1.5682	-385.77	75.102
1	1.6016	-380.22	75.529
1	1.635	-377.65	75.529
1	1.6683	-373.38	75.529
1	1.7017	-368.68	76.811
1	1.7351	-363.55	76.811
1	1.7684	-359.27	77.666
1	1.8018	-354.87	77.591
1	1.8352	-350.72	79.376
1	1.8685	-346.88	78.949
1	1.9019	-343.03	77.666
1	1.9353	-340.04	78.094
1	1.9686	-335.76	78.094
1	2.002	-331.92	76.811
1	2.0354	-329.78	78.094
1	2.0687	-326.36	76.384
1	2.1021	-322.94	75.529
1	2.1355	-319.52	74.674
1	2.1688	-315.93	74.332
1	2.2022	-312.68	72.964
1	2.2356	-308.4	71.254
1	2.2689	-303.62	71.425
1	2.3023	-296.62	69.799
1	2.3357	-294.73	67.835
1	2.369	-291.31	66.98
1	2.4024	-288.74	66.98
1	2.4358	-284.64	65.612
1	2.4691	-280.19	65.27
1	2.5025	-277.63	65.27
1	2.5359	-274.38	64.928
1	2.5692	-271.22	63.988
1	2.6026	-267.37	64.415
1	2.636	-263.1	64.415
1	2.6693	-257.96	64.415
1	2.7027	-255.4	65.27
1	2.7361	-251.13	64.415
1	2.7694	-246.85	64.415
1	2.8028	-243.43	65.27
1	2.8362	-236.59	65.27
1	2.8695	-234.03	66.125
1	2.9029	-231.04	65.698
1	2.9363	-228.04	66.125
1	2.9696	-225.14	66.296
1	3.003	-221.63	65.698
1	3.0364	-217.36	66.552
1	3.0697	-213.51	66.125
1	3.1031	-210.6	65.441
1	3.1365	-207.1	63.988
1	3.1698	-203.68	64.843
1	3.2032	-200.26	63.988
1	3.2366	-195.56	62.705
1	3.2699	-192.14	62.705
1	3.3033	-189.14	62.278
1	3.3367	-186.15	60.995
1	3.37	-182.73	60.995
1	3.4034	-179.31	59.286
1	3.4368	-174.7	59.115
1	3.4701	-169.91	57.576
1	3.5035	-166.92	57.148
1	3.5369	-162.21	57.576
1	3.5702	-159.22	56.293
1	3.6036	-155.8	56.293
1	3.637	-152.38	55.438
1	3.6703	-148.54	55.866
1	3.7037	-144.69	56.293
1	3.7371	-139.56	56.293
1	3.7704	-135.71	56.721
1	3.8038	-131.44	55.866
1	3.8372	-128.02	55.866
1	3.8705	-124.17	55.438
1	3.9039	-119.04	57.148
1	3.9373	-111.77	57.576
1	3.9706	-108.78	58.003
1	4.004	-104.94	58.431
1	4.0374	-99.805	58.431
1	4.0707	-95.958	58.003
1	4.1041	-90.401	57.576
1	4.1375	-87.836	57.576
1	4.1708	-82.707	57.576
1	4.2042	-80.142	56.721
1	4.2376	-76.295	57.148
1	4.2709	-73.303	56.721
1	4.3043	-69.028	55.866
1	4.3377	-65.609	55.866
1	4.371	-61.334	54.156
1	4.4044	-58.769	55.011
1	4.4378	-54.837	54.84
1	4.4711	-50.22	53.301
1	4.5045	-45.091	53.301
1	4.5379	-41.671	52.446
1	4.5712	-38.422	51.933
1	4.6046	-35.858	51.078
1	4.638	-31.412	49.027
1	4.6713	-27.137	48.172
1	4.7047	-22.435	48.599
1	4.7381	-20.298	49.027
1	4.7714	-15.852	47.659
1	4.8048	-10.894	48.172
1	4.8382	-6.619	48.172
1	4.8715	-4.225	47.83
1	4.9049	0.22	48.172
1	4.9383	4.495	48.172
1	4.9716	8.769	48.172
1	5.005	12.616	48.599
1	5.0384	17.318	49.882
1	5.0717	22.79	48.856
1	5.1051	28.432	50.736
1	5.1385	31.681	51.249
1	5.1718	36.127	52.446
1	5.2052	40.401	52.446
1	5.2386	45.958	51.164
1	5.2719	51.515	50.736
1	5.3053	54.507	51.164
1	5.3387	58.868	50.053
1	5.372	62.202	49.454
1	5.4054	66.904	49.027
1	5.4388	71.178	48.172
1	5.4721	76.308	49.027
1	5.5055	79.727	46.462
1	5.5389	83.66	47.146
1	5.5722	88.277	46.462
1	5.6056	91.696	45.607
1	5.639	95.971	43.897
1	5.6723	98.963	42.615
1	5.7057	103.67	41.332
1	5.7391	108.88	39.879
1	5.7724	110.93	40.905
1	5.8058	116.06	40.905
1	5.8392	121.62	40.477
1	5.8725	124.18	40.477
1	5.9059	128.46	40.477
1	5.9393	133.59	39.623
1	5.9726	137.01	39.623
1	6.006	140.6	39.964
1	6.0394	142.99	39.623
1	6.0727	147.69	40.05
1	6.1061	152.4	39.623
1	6.1395	157.1	41.76
1	6.1728	160.94	42.187
1	6.2062	166.93	41.332
1	6.2396	169.92	41.76
1	6.2729	173.34	40.905
1	6.3063	176.5	40.819
1	6.3397	180.61	40.477
1	6.373	184.03	39.623
1	6.4064	187.02	40.905
1	6.4398	190.44	40.05
1	6.4731	193.86	39.195
1	6.5065	197.71	37.913
1	6.5399	201.13	37.913
1	6.5732	204.89	38.084
1	6.6066	209.68	36.203
1	6.64	211.38	36.203
1	6.6733	215.83	34.835
1	6.7067	219.08	35.348
1	6.7401	225.06	33.638
1	6.7734	228.91	33.211
1	6.8068	234.47	32.783
1	6.8402	237.03	33.638
1	6.8735	243.02	34.493
1	6.9069	245.24	32.954
1	6.9403	250.71	36.203
1	6.9736	252.42	36.203
1	7.007	256.27	36.63
1	7.0404	260.54	37.485
1	7.0737	262.68	38.768
1	7.1071	266.34	39.203
1	7.1405	273.96	42.7
1	7.1738	275.08	45.179
1	7.2072	281.06	46.889
1	7.2406	284.91	47.317
1	7.2739	290.04	49.027
1	7.3073	296.02	49.882
1	7.3407	300.98	49.368
1	7.374	305.08	52.617
1	7.4074	308.85	52.446
1	7.4408	312.26	54.156
1	7.4741	314.15	54.498
1	7.5075	318.25	54.156
1	7.5409	321.67	55.011
1	7.5742	327.65	54.156
1	7.6076	330.65	54.584
1	7.641	332.78	54.156
1	7.6743	337.12	54.485
1	7.7077	341.16	54.669
1	7.7411	343.04	55.011
1	7.7744	348.17	55.866
1	7.8078	351.07	54.09
1	7.8412	355.01	54.156
1	7.8745	357.58	54.156
1	7.9079	361	53.301
1	7.9413	366.98	54.156
1	7.9746	370.4	54.156
1	8.008	374.67	55.011
1	8.0414	377.24	55.011
1	8.0747	380.66	55.011
1	8.1081	384.08	55.011
1	8.1415	388.87	54.84
1	8.1748	392.2	54.584
1	8.2082	396.9	55.866
1	8.2416	400.32	56.721
1	8.2749	404.6	55.866
1	8.3083	408.87	55.866
1	8.3417	412.29	55.866
1	8.375	417.42	56.721
1	8.4084	419.99	56.721
1	8.4418	423.75	56.892
1	8.4751	427.68	55.866
1	8.5085	430.24	53.301
1	8.5419	433.49	52.959
1	8.5752	438.79	52.446
1	8.6086	440.93	52.019
1	8.642	446.49	50.736
1	8.6753	448.2	49.027
1	8.7087	452.47	49.882
1	8.7421	456.75	46.462
1	8.7754	462.3	45.179
1	8.8088	467.52	44.923
1	8.8422	472.99	43.897
1	8.8755	478.55	42.615
1	8.9089	484.1	42.187
1	8.9423	489.06	43.384
1	8.9756	493.94	42.615
1	9.009	498.47	42.529
2	1.8685	-497.34	119.99
2	1.9019	-492.95	121.53
2	1.9353	-487.25	120.5
2	1.9686	-484.32	119.93
2	2.002	-478.53	120.84
2	2.0354	-475.11	119.99
2	2.0687	-469.36	120.52
2	2.1021	-464.49	120.25
2	2.1355	-461.86	120.41
2	2.1688	-456.31	120.84
2	2.2022	-451.18	120.84
2	2.2356	-447.38	121.81
2	2.2689	-442.63	121.69
2	2.3023	-437.08	123.07
2	2.3357	-433.22	122.55
2	2.369	-429.38	122.98
2	2.4024	-425.1	122.98
2	2.4358	-419.97	123.83
2	2.4691	-414.42	124.26
2	2.5025	-409.71	124.69
2	2.5359	-405.87	123.4
2	2.5692	-400.74	125.11
2	2.6026	-396.98	122.38
2	2.636	-391.33	121.69
2	2.6693	-387.91	121.69
2	2.7027	-383.3	121.52
2	2.7361	-379.36	119.99
2	2.7694	-372.95	120.41
2	2.8028	-368.76	119.3
2	2.8362	-364.66	119.64
2	2.8695	-360.9	118.96
2	2.9029	-356.28	119.99
2	2.9363	-353.56	121.22
2	2.9696	-349.05	120.88
2	3.003	-344.62	119.96
2	3.0364	-338.5	121.35
2	3.0697	-334.48	121.27
2	3.1031	-330.63	119.99
2	3.1365	-324.31	119.81
2	3.1698	-320.37	120.84
2	3.2032	-316.07	121.17
2	3.2366	-313.36	123.92
2	3.2699	-307.98	122.98
2	3.3033	-304.13	125.11
2	3.3367	-297.29	126.82
2	3.37	-295.58	124.26
2	3.4034	-288.74	125.97
2	3.4368	-285.59	123.86
2	3.4701	-281.48	125.54
2	3.5035	-277.63	125.11
2	3.5369	-272.93	126.4
2	3.5702	-267.72	126.52
2	3.6036	-263.95	125.97
2	3.637	-260.1	128.11
2	3.6703	-256.26	126.82
2	3.7037	-251.55	127.25
2	3.7371	-248.1	126.87
2	3.7704	-243.86	127.25
2	3.8038	-238.3	128.53
2	3.8372	-234.88	128.53
2	3.8705	-230.61	128.53
2	3.9039	-228.04	128.53
2	3.9373	-225.05	128.11
2	3.9706	-220.57	125.87
2	4.004	-214.11	127.01
2	4.0374	-211.29	124.43
2	4.0707	-209.26	128.07
2	4.1041	-202.4	128.53
2	4.1375	-198.55	128.96
2	4.1708	-194.47	132.54
2	4.2042	-190	129.82
2	4.2376	-186.15	130.24
2	4.2709	-181.76	133.96
2	4.3043	-180.34	132.47
2	4.3377	-174.01	132.47
2	4.371	-169.91	134.52
2	4.4044	-166.49	134.52
2	4.4378	-163.07	133.66
2	4.4711	-159.5	134.46
2	4.5045	-155.38	134.52
2	4.5379	-151.96	134.52
2	4.5712	-148.19	136.91
2	4.6046	-143.83	134.95
2	4.638	-139.13	135.37
2	4.6713	-135.04	135.61
2	4.7047	-131.44	138.79
2	4.7381	-128.02	137.94
2	4.7714	-123.08	138.07
2	4.8048	-119.9	140.07
2	4.8382	-115.19	140.5
2	4.8715	-111.6	139.13
2	4.9049	-106.99	138.96
2	4.9383	-104.08	141.36
2	4.9716	-99.805	141.36
2	5.005	-95.236	142.1
2	5.0384	-91.256	141.36
2	5.0717	-88.691	142.21
2	5.1051	-83.049	144.95
2	5.1385	-80.997	143.07
2	5.1718	-76.899	143.48
2	5.2052	-73.303	146.49
2	5.2386	-69.028	146.49
2	5.2719	-65.382	145.16
2	5.3053	-61.847	146.32
2	5.3387	-58.065	146.24
2	5.372	-54.067	148.63
2	5.4054	-51.417	148.37
2	5.4388	-47.235	150
2	5.4721	-43.381	149.91
2	5.5055	-40.987	148.71
2	5.5389	-37.824	149.48
2	5.5722	-33.977	148.2
2	5.6056	-31.412	149.05
2	5.639	-27.565	148.63
2	5.6723	-22.521	148.88
2	5.7057	-20.298	148.2
2	5.7391	-16.878	148.2
2	5.7724	-12.091	146.66
2	5.8058	-9.216	147.46
2	5.8392	-4.909	145.63
2	5.8725	-0.635	144.78
2	5.9059	4.495	143.92
2	5.9393	7.059	142.21
2	5.9726	11.266	141.84
2	6.006	13.899	138.79
2	6.0394	16.293	137.6
2	6.0727	27.15	138.37
2	6.1061	26.295	139.22
2	6.1395	29.287	138.79
2	6.1728	34.844	136.66
2	6.2062	37.837	139.65
2	6.2396	42.624	138.96
2	6.2729	48.803	141.3
2	6.3063	51.088	141.79
2	6.3397	53.225	138.79
2	6.373	57.072	140.07
2	6.4064	59.209	140.5
2	6.4398	65.194	139.65
2	6.4731	68.614	138.79
2	6.5065	72.033	140.5
2	6.5399	75.453	140.5
2	6.5732	78.873	141.36
2	6.6066	83.147	140.5
2	6.64	85.712	140.5
2	6.6733	89.132	142.21
2	6.7067	92.38	140.85
2	6.7401	99.391	138.79
2	6.7734	102.81	138.79
2	6.8068	102.81	138.79
2	6.8402	109.65	138.79
2	6.8735	114.44	138.96
2	6.9069	117.77	141.79
2	6.9403	123.28	141.08
2	6.9736	125.89	139.65
2	7.007	130.17	139.65
2	7.0404	132.73	139.65
2	7.0737	137.44	141.79
2	7.1071	139.57	142.21
2	7.1405	142.51	142.96
2	7.1738	145.56	143.07
2	7.2072	153.25	143.92
2	7.2406	155.64	142.56
2	7.2739	158.81	142.64
2	7.3073	163.51	143.07
2	7.3407	167.78	143.07
2	7.374	170.35	143.92
2	7.4074	174.57	144.58
2	7.4408	180.61	146.49
2	7.4741	182.45	147.28
2	7.5075	187.45	146.49
2	7.5409	190.36	148.73
2	7.5742	194.64	148.47
2	7.6076	197.71	148.2
2	7.641	201.05	147.97
2	7.6743	203.69	148.2
2	7.7077	209.68	148.2
2	7.7411	212.46	148.28
2	7.7744	215.88	148.28
2	7.8078	219.93	149.05
2	7.8412	225.92	149.05
2	7.8745	225.92	148.2
2	7.9079	229.24	148.65
2	7.9413	235.32	143.92
2	7.9746	237.03	143.07
2	8.008	241.76	142.31
2	8.0414	243.64	141.62
2	8.0747	249.34	144.61
2	8.1081	252.85	143.5
2	8.1415	257.21	141.19
2	8.1748	260.12	142.21
2	8.2082	265.25	143.07
2	8.2416	264.73	141.19
2	8.2749	272.12	142.1
2	8.3083	274.18	141.03
2	8.3417	280.63	138.79
2	8.375	284.05	138.79
2	8.4084	286.79	140.85
2	8.4418	290.72	141.02
2	8.4751	296.67	139.1
2	8.5085	299.01	140.93
2	8.5419	303.29	141.79
2	8.5752	308.85	139.65
2	8.6086	313.46	140.67
2	8.642	315.26	140.93
2	8.6753	318.68	141.79
2	8.7087	323.38	142.21
2	8.7421	327.82	140.71
2	8.7754	330.39	140.85
2	8.8088	336.2	141.36
2	8.8422	342.19	138.79
2	8.8755	345.63	140.83
2	8.9089	348.57	141.1
2	8.9423	352.87	141.79
2	8.9756	356.72	141.36
2	9.009	360.57	141.79
2	9.0424	366.13	141.36
2	9.0757	370.83	140.07
2	9.1091	373.56	140.59
2	9.1425	379.46	141.53
2	9.1758	382.25	141.06
2	9.2092	387.5	142.21
2	9.2426	390.06	142.21
2	9.2759	396.05	142.21
2	9.3093	398.61	141.36
2	9.3427	401.18	141.36
2	9.376	402.8	142.81
2	9.4094	409.3	140.93
2	9.4428	412.29	141.36
2	9.4761	415.54	142.73
2	9.5095	419.99	143.07
2	9.5429	422.55	143.92
2	9.5762	426.85	144.25
2	9.6096	431.49	147.53
2	9.643	434.18	144.09
2	9.6763	441.36	145.63
2	9.7097	444.78	147.34
2	9.7431	448.2	149.05
2	9.7764	453.33	149.05
2	9.8098	455.89	149.05
2	9.8432	459.31	149.05
2	9.8765	464.44	147.34
2	9.9099	467.86	148.2
2	9.9433	470.94	145.46
2	9.9766	475.38	145.12
2	10.01	478.12	143.07
2	10.043	482.82	142.64
2	10.077	487.52	142.21
2	10.11	492.65	142.21
2	10.143	495.73	136.06
2	10.177	498.2	138.96
3	1.9019	-498.2	-112.55
3	1.9353	-492.21	-111.7
3	1.9686	-487.94	-111.7
3	2.002	-484.69	-111.36
3	2.0354	-481.73	-109.92
3	2.0687	-477.97	-109.68
3	2.1021	-468.79	-109.3
3	2.1355	-462.29	-109.13
3	2.1688	-457.16	-109.13
3	2.2022	-452.03	-109.13
3	2.2356	-447.36	-109.19
3	2.2689	-445.19	-110.84
3	2.3023	-442.63	-109.13
3	2.3357	-437.07	-109.56
3	2.369	-429.98	-110.33
3	2.4024	-425.96	-110.42
3	2.4358	-419.97	-110.42
3	2.4691	-415.7	-109.56
3	2.5025	-411.42	-109.56
3	2.5359	-409.29	-108.28
3	2.5692	-404.84	-106.23
3	2.6026	-400.05	-105.2
3	2.636	-393.9	-107.42
3	2.6693	-392.19	-105.71
3	2.7027	-387.32	-104.46
3	2.7361	-383.21	-103.58
3	2.7694	-377.48	-102.81
3	2.8028	-372.52	-102.29
3	2.8362	-367.39	-102.29
3	2.8695	-361.58	-101.78
3	2.9029	-357.99	-101.44
3	2.9363	-352.86	-99.729
3	2.9696	-350.3	-99.729
3	3.003	-344.11	-100.5
3	3.0364	-340.55	-99.9
3	3.0697	-337.9	-98.447
3	3.1031	-333.63	-99.302
3	3.1365	-328.5	-99.302
3	3.1698	-325.5	-98.019
3	3.2032	-319.35	-100.07
3	3.2366	-316.95	-99.729
3	3.2699	-313.11	-100.16
3	3.3033	-308.4	-102.29
3	3.3367	-304.13	-101.44
3	3.37	-300.03	-101.78
3	3.4034	-295.58	-103.15
3	3.4368	-292.33	-104.52
3	3.4701	-287.46	-105.29
3	3.5035	-281.48	-104.43
3	3.5369	-277.63	-106.57
3	3.5702	-273.78	-106.14
3	3.6036	-269.93	-107.42
3	3.637	-264.38	-106.14
3	3.6703	-260.1	-107
3	3.7037	-254.97	-107
3	3.7371	-254.54	-108.28
3	3.7704	-247.18	-106.63
3	3.8038	-245.14	-110.84
3	3.8372	-240.01	-109.13
3	3.8705	-235.74	-109.99
3	3.9039	-228.73	-108.62
3	3.9373	-227.19	-109.13
3	3.9706	-220.78	-108.71
3	4.004	-217.36	-110.42
3	4.0374	-214.79	-110.42
3	4.0707	-206.67	-110.84
3	4.1041	-204.96	-113.41
3	4.1375	-202.4	-113.41
3	4.1708	-198.55	-114.69
3	4.2042	-193.42	-114.69
3	4.2376	-189.14	-116.4
3	4.2709	-184.87	-114.69
3	4.3043	-179.74	-118.11
3	4.3377	-175.04	-118.54
3	4.371	-171.79	-119.73
3	4.4044	-169.05	-120.25
3	4.4378	-163.07	-115.97
3	4.4711	-159.65	-120.25
3	4.5045	-157.09	-120.25
3	4.5379	-151.1	-120.25
3	4.5712	-148.96	-120.68
3	4.6046	-143.83	-118.97
3	4.638	-138.28	-121.1
3	4.6713	-134.86	-120.25
3	4.7047	-132.29	-120.25
3	4.7381	-130.16	-119.82
3	4.7714	-125.88	-119.82
3	4.8048	-121.18	-120.25
3	4.8382	-118.61	-119.39
3	4.8715	-114.67	-119.33
3	4.9049	-110.92	-117.68
3	4.9383	-107.5	-116.83
3	4.9716	-103.22	-115.97
3	5.005	-101.52	-114.26
3	5.0384	-97.24	-113.41
3	5.0717	-94.676	-111.7
3	5.1051	-88.007	-110.5
3	5.1385	-86.981	-109.99
3	5.1718	-81.852	-109.13
3	5.2052	-79.287	-107.42
3	5.2386	-75.868	-107.42
3	5.2719	-73.816	-105.89
3	5.3053	-69.028	-105.71
3	5.3387	-66.891	-105.29
3	5.372	-63.044	-102.29
3	5.4054	-60.308	-102.81
3	5.4388	-57.401	-102.12
3	5.4721	-56.375	-101.1
3	5.5055	-54.067	-100.16
3	5.5389	-50.22	-101.44
3	5.5722	-46.373	-101.01
3	5.6056	-43.552	-100.07
3	5.639	-39.534	-101.01
3	5.6723	-36.2	-100.76
3	5.7057	-36.37	-98.532
3	5.7391	-33.549	-99.302
3	5.7724	-27.137	-98.874
3	5.8058	-26.282	-98.019
3	5.8392	-22.008	-98.019
3	5.8725	-20.725	-96.737
3	5.9059	-18.588	-96.309
3	5.9393	-15.852	-93.232
3	5.9726	-12.176	-94.172
3	6.006	-9.184	-95.454
3	6.0394	-6.619	-94.6
3	6.0727	-3.2	-93.745
3	6.1061	-0.635	-94.6
3	6.1395	2.357	-93.317
3	6.1728	5.35	-92.89
3	6.2062	9.197	-92.462
3	6.2396	11.334	-91.18
3	6.2729	15.609	-91.18
3	6.3063	18.601	-92.462
3	6.3397	20.738	-91.18
3	6.373	23.73	-91.607
3	6.4064	27.15	-92.462
3	6.4398	28.261	-91.522
3	6.4731	31.425	-92.462
3	6.5065	33.562	-92.89
3	6.5399	36.554	-93.317
3	6.5732	39.375	-95.112
3	6.6066	40.829	-95.027
3	6.64	43.821	-96.31
3	6.6733	45.531	-96.31
3	6.7067	48.608	-98.19
3	6.7401	50.233	-99.302
3	6.7734	51.943	-101.01
3	6.8068	54.08	-101.44
3	6.8402	57.072	-103.58
3	6.8735	58.782	-103.58
3	6.9069	61.347	-105.29
3	6.9403	63.484	-105.71
3	6.9736	67.331	-107.85
3	7.007	68.614	-108.28
3	7.0404	72.888	-109.13
3	7.0737	74.598	-110.84
3	7.1071	77.163	-111.7
3	7.1405	80.155	-112.13
3	7.1738	81.437	-112.55
3	7.2072	84.002	-113.41
3	7.2406	87.593	-113.75
3	7.2739	89.816	-113.92
3	7.3073	92.979	-113.83
3	7.3407	95.629	-113.58
3	7.374	99.391	-113.41
3	7.4074	101.1	-113.41
3	7.4408	103.67	-114.26
3	7.4741	106.23	-114.26
3	7.5075	110.16	-114.95
3	7.5409	112.21	-115.97
3	7.5742	115.63	-117.68
3	7.6076	117.34	-118.54
3	7.641	119.91	-118.54
3	7.6743	123.76	-119.82
3	7.7077	126.32	-121.53
3	7.7411	129.31	-121.1
3	7.7744	131.88	-122.81
3	7.8078	133.59	-122.81
3	7.8412	137.01	-125.38
3	7.8745	140	-126.66
3	7.9079	141.71	-125.8
3	7.9413	143.85	-128.8
3	7.9746	148.12	-131.36
3	8.008	151.97	-130.93
3	8.0414	154.96	-133.07
3	8.0747	157.61	-132.81
3	8.1081	161.8	-132.22
3	8.1415	166.33	-133.16
3	8.1748	168.64	-134.78
3	8.2082	173.6	-134.27
3	8.2416	175.48	-134.78
3	8.2749	179.58	-133.41
3	8.3083	184.37	-134.1
3	8.3417	186.16	-133.5
3	8.375	189.16	-133.93
3	8.4084	190.87	-133.93
3	8.4418	193.86	-133.5
3	8.4751	196.85	-131.36
3	8.5085	200.7	-130.93
3	8.5419	202.84	-131.36
3	8.5752	207.97	-130.51
3	8.6086	210.1	-130.08
3	8.642	209.68	-129.65
3	8.6753	214.8	-132.22
3	8.7087	219.51	-130.93
3	8.7421	220.36	-129.22
3	8.7754	225.06	-130.51
3	8.8088	227.2	-130.08
3	8.8422	231.05	-128.8
3	8.8755	234.47	-128.8
3	8.9089	236.6	-128.37
3	8.9423	238.74	-130.51
3	8.9756	241.73	-130.08
3	9.009	245.15	-130.93
3	9.0424	249	-131.36
3	9.0757	251.57	-132.22
3	9.1091	254.99	-132.22
3	9.1425	259.26	-132.22
3	9.1758	260.97	-131.36
3	9.2092	266.53	-130.93
3	9.2426	267.81	-132.22
3	9.2759	272.08	-132.22
3	9.3093	275.5	-131.36
3	9.3427	278.07	-130.51
3	9.376	279.95	-131.02
3	9.4094	283.37	-131.02
3	9.4428	287.05	-128.37
3	9.4761	290.89	-129.65
3	9.5095	294.74	-129.22
3	9.5429	298.16	-129.22
3	9.5762	301.15	-130.51
3	9.6096	304.57	-130.51
3	9.643	307.56	-130.08
3	9.6763	310.56	-129.65
3	9.7097	313.55	-130.93
3	9.7431	316.97	-130.93
3	9.7764	320.64	-131.87
3	9.8098	324.23	-133.07
3	9.8432	326.8	-132.22
3	9.8765	330.65	-133.5
3	9.9099	332.78	-133.93
3	9.9433	337.06	-133.93
3	9.9766	340.14	-133.76
3	10.01	343.38	-135.47
3	10.043	346.46	-133.93
3	10.077	349.88	-134.78
3	10.11	353.3	-134.78
3	10.143	357.58	-134.78
3	10.177	361	-135.64
3	10.21	364.42	-134.78
3	10.244	368.26	-134.35
3	10.277	370.4	-133.07
3	10.31	374.67	-133.07
3	10.344	374.67	-129.65
3	10.377	380.66	-130.51
3	10.41	384.08	-129.65
3	10.444	386.64	-127.94
3	10.477	391.77	-127.09
3	10.511	395.62	-125.8
3	10.544	399.13	-124.69
3	10.577	402.89	-123.67
3	10.611	406.31	-121.96
3	10.644	411.01	-123.24
3	10.677	414.43	-121.53
3	10.711	417.42	-121.1
3	10.744	421.69	-120.25
3	10.777	425.46	-120.08
3	10.811	429.05	-118.71
3	10.844	432.81	-119.39
3	10.878	436.66	-117.26
3	10.911	440.07	-117.26
3	10.944	443.92	-116.83
3	10.978	447.68	-116.66
3	11.011	450.33	-116.4
3	11.044	452.47	-115.97
3	11.078	460.17	-115.12
3	11.111	464.01	-113.83
3	11.144	468.71	-114.26
3	11.178	471.45	-111.36
3	11.211	476.41	-110.84
3	11.245	480.68	-110.84
3	11.278	483.25	-107.42
3	11.311	483.25	-104
3	11.345	488.38	-105.71
3	11.378	495.22	-103.15
3	11.411	499.92	-101.01
4	2.7027	-499.05	78.094
4	2.7361	-496.49	78.949
4	2.7694	-490.16	79.12
4	2.8028	-487.08	77.239
4	2.8362	-482.58	76.738
4	2.8695	-476.48	75.7
4	2.9029	-472.12	75.957
4	2.9363	-467.42	73.819
4	2.9696	-462.29	73.819
4	3.003	-458.87	74.674
4	3.0364	-452.89	74.674
4	3.0697	-448.95	73.99
4	3.1031	-444.92	73.14
4	3.1365	-440.75	72.451
4	3.1698	-435.55	71.844
4	3.2032	-431	70.57
4	3.2366	-428.52	74.247
4	3.2699	-421.68	72.537
4	3.3033	-417.15	70.742
4	3.3367	-413.56	73.819
4	3.37	-408.43	74.674
4	3.4034	-404.16	73.819
4	3.4368	-398	74.161
4	3.4701	-393.73	74.161
4	3.5035	-386.61	73.92
4	3.5369	-384.49	73.819
4	3.5702	-378.17	73.99
4	3.6036	-373.21	73.477
4	3.637	-368.25	72.109
4	3.6703	-364.49	73.135
4	3.7037	-357.99	71.254
4	3.7371	-352.86	69.545
4	3.7704	-349.78	71.083
4	3.8038	-346.02	68.69
4	3.8372	-341.75	68.69
4	3.8705	-337.47	67.835
4	3.9039	-332.34	67.835
4	3.9373	-328.07	66.98
4	3.9706	-324.22	68.262
4	4.004	-319.95	68.262
4	4.0374	-315.67	68.262
4	4.0707	-310.8	68.177
4	4.1041	-306.87	69.203
4	4.1375	-302.08	68.519
4	4.1708	-298.15	68.69
4	4.2042	-293.87	68.69
4	4.2376	-289.6	68.69
4	4.2709	-283.61	69.545
4	4.3043	-280.62	69.972
4	4.3377	-276.09	69.203
4	4.371	-271.22	69.972
4	4.4044	-267.7	70.425
4	4.4378	-262.24	70.4
4	4.4711	-258.82	70.4
4	4.5045	-253.69	70.4
4	4.5379	-250.27	70.4
4	4.5712	-245.14	69.545
4	4.6046	-241.72	70.4
4	4.638	-236.59	70.4
4	4.6713	-232.75	70.827
4	4.7047	-228.87	69.898
4	4.7381	-224.62	70.4
4	4.7714	-221.63	69.972
4	4.8048	-216.93	68.69
4	4.8382	-212.65	68.69
4	4.8715	-207.53	66.98
4	4.9049	-203.68	66.552
4	4.9383	-200.34	64.586
4	4.9716	-195.39	62.497
4	5.005	-191.49	61.269
4	5.0384	-188.74	60.467
4	5.0717	-184.87	58.858
4	5.1051	-179.31	58.431
4	5.1385	-173.72	55.274
4	5.1718	-169.4	53.472
4	5.2052	-162.9	52.959
4	5.2386	-159.65	49.882
4	5.2719	-155.2	51.078
4	5.3053	-151.1	49.882
4	5.3387	-145.97	48.172
4	5.372	-143.41	45.607
4	5.4054	-138.28	45.607
4	5.4388	-134	43.897
4	5.4721	-129.73	43.897
4	5.5055	-125.45	42.187
4	5.5389	-118.61	40.477
4	5.5722	-115.62	40.05
4	5.6056	-110.92	40.477
4	5.639	-105.79	39.622
4	5.6723	-102.37	38.768
4	5.7057	-97.241	38.768
4	5.7391	-93.393	38.34
4	5.7724	-88.862	38.426
4	5.8058	-83.989	38.34
4	5.8392	-79.287	37.913
4	5.8725	-75.868	37.058
4	5.9059	-70.738	37.913
4	5.9393	-66.036	38.34
4	5.9726	-60.479	38.768
4	6.006	-57.743	39.109
4	6.0394	-53.64	37.913
4	6.0727	-49.365	38.768
4	6.1061	-44.236	37.913
4	6.1395	-40.816	38.767
4	6.1728	-36.114	40.05
4	6.2062	-30.13	40.05
4	6.2396	-25.427	41.332
4	6.2729	-22.863	43.897
4	6.3063	-18.588	41.332
4	6.3397	-15.168	42.187
4	6.373	-9.611	42.615
4	6.4064	-6.192	42.615
4	6.4398	-1.661	43.555
4	6.4731	2.785	43.042
4	6.5065	7.059	43.897
4	6.5399	11.762	44.325
4	6.5732	15.438	43.384
4	6.6066	19.883	43.897
4	6.64	25.868	44.752
4	6.6733	28.432	44.752
4	6.7067	32.365	44.068
4	6.7401	36.981	43.042
4	6.7734	41.684	42.615
4	6.8068	45.958	43.47
4	6.8402	51.088	44.325
4	6.8735	52.798	41.76
4	6.9069	55.987	41.464
4	6.9403	60.064	39.623
4	6.9736	65.194	38.768
4	7.007	67.331	39.195
4	7.0404	71.606	37.485
4	7.0737	75.025	37.485
4	7.1071	79.728	37.058
4	7.1405	83.147	36.203
4	7.1738	86.994	35.775
4	7.2072	91.696	36.203
4	7.2406	96.826	37.913
4	7.2739	100.42	37.4
4	7.3073	104.95	38.34
4	7.3407	108.8	37.913
4	7.374	113.5	38.34
4	7.4074	116.49	37.058
4	7.4408	122.47	39.623
4	7.4741	125.89	37.913
4	7.5075	130.17	38.768
4	7.5409	134.44	38.768
4	7.5742	142.31	40.135
4	7.6076	148.55	39.195
4	7.641	155.05	39.416
4	7.6743	157.95	39.195
4	7.7077	163.51	41.332
4	7.7411	169.07	40.05
4	7.7744	172.91	41.332
4	7.8078	176.33	39.623
4	7.8412	181.04	40.05
4	7.8745	184.46	41.76
4	7.9079	189.16	41.332
4	7.9413	195.31	41.845
4	7.9746	199.42	42.187
4	8.008	203.26	41.76
4	8.0414	206.26	42.187
4	8.0747	212.24	43.897
4	8.1081	216.86	44.581
4	8.1415	222.84	44.923
4	8.1748	225.92	45.607
4	8.2082	232.76	48.172
4	8.2416	236.6	49.454
4	8.2749	241.82	50.053
4	8.3083	245.75	51.933
4	8.3417	251.4	51.933
4	8.375	255.41	54.584
4	8.4084	258.58	55.353
4	8.4418	262.34	55.695
4	8.4751	267.64	56.208
4	8.5085	271.66	57.148
4	8.5419	275.5	57.576
4	8.5752	280.98	57.747
4	8.6086	284.91	59.286
4	8.642	289.01	58.773
4	8.6753	290.89	60.995
4	8.7087	296.45	61.423
4	8.7421	301.05	63.158
4	8.7754	305.93	60.913
4	8.8088	311.41	62.705
4	8.8422	315.26	63.988
4	8.8755	318.25	63.56
4	8.9089	324.23	62.705
4	8.9423	327.91	62.791
4	8.9756	331.93	62.705
4	9.009	335.35	61.85
4	9.0424	340.14	61.679
4	9.0757	345.61	60.141
4	9.1091	349.03	59.286
4	9.1425	352.79	58.26
4	9.1758	356.29	58.003
4	9.2092	360.48	56.55
4	9.2426	366.13	56.721
4	9.2759	368.69	56.721
4	9.3093	374.5	57.063
4	9.3427	378.09	57.576
4	9.376	382.8	57.148
4	9.4094	386.64	56.721
4	9.4428	389.63	56.293
4	9.4761	393.91	56.293
4	9.5095	400.32	54.156
4	9.5429	403.74	55.866
4	9.5762	410.15	56.293
4	9.6096	412.29	56.721
4	9.643	418.27	56.721
4	9.6763	420.19	57.664
4	9.7097	424.05	58.342
4	9.7431	427.68	58.431
4	9.7764	433.24	58.858
4	9.8098	437.51	58.858
4	9.8432	443.5	58.858
4	9.8765	447.68	59.969
4	9.9099	451.62	60.141
4	9.9433	461.02	59.286
4	9.9766	464.44	58.431
4	10.01	469.57	59.286
4	10.043	473.42	58.858
4	10.077	478.12	60.141
4	10.11	482.38	58.311
4	10.143	488.38	56.721
4	10.177	492.65	56.721
4	10.21	497.78	54.156
5	3.8038	-497.68	102.2
5	3.8372	-493.5	102.46
5	3.8705	-491.36	101.18
5	3.9039	-488.11	102.54
5	3.9373	-483.66	101.18
5	3.9706	-479.39	102.03
5	4.004	-476.31	101.01
5	4.0374	-473.4	101.18
5	4.0707	-468.27	102.03
5	4.1041	-464.86	102.03
5	4.1375	-460.15	103.31
5	4.1708	-455.11	104.43
5	4.2042	-452.54	105.28
5	4.2376	-448.18	105.02
5	4.2709	-443.48	106.31
5	4.3043	-440.06	108.02
5	4.3377	-436.13	108.7
5	4.371	-433.65	111.01
5	4.4044	-430.66	109.73
5	4.4378	-426.51	112.09
5	4.4711	-422.11	113.15
5	4.5045	-418.69	112.29
5	4.5379	-414.42	112.29
5	4.5712	-411.85	114
5	4.6046	-406.89	113.66
5	4.638	-404.16	114
5	4.6713	-399.45	114.43
5	4.7047	-396.46	113.15
5	4.7381	-392.19	111.44
5	4.7714	-387.91	113.15
5	4.8048	-383.81	112.8
5	4.8382	-378.51	111.44
5	4.8715	-374.23	112.29
5	4.9049	-369.79	111.95
5	4.9383	-366.2	111.61
5	4.9716	-362.26	112.29
5	5.005	-358.42	111.01
5	5.0384	-355	111.01
5	5.0717	-349.61	111.09
5	5.1051	-346.36	112.46
5	5.1385	-340.12	114.26
5	5.1718	-339.01	114.34
5	5.2052	-334.48	116.14
5	5.2386	-332.17	115.2
5	5.2719	-329.78	115.71
5	5.3053	-325.5	117.42
5	5.3387	-323.07	116.37
5	5.372	-319.52	118.28
5	5.4054	-315.67	119.56
5	5.4388	-310.97	121.69
5	5.4721	-307.55	122.55
5	5.5055	-305.84	125.11
5	5.5389	-301.89	124.19
5	5.5722	-297.79	126
5	5.6056	-294.21	126.14
5	5.639	-290.13	127.21
5	5.6723	-286.88	127.62
5	5.7057	-283.24	128.55
5	5.7391	-280.62	129.82
5	5.7724	-276.94	128.88
5	5.8058	-274.26	128.98
5	5.8392	-269.76	130.59
5	5.8725	-265.66	131.95
5	5.9059	-262.24	131.95
5	5.9393	-258.39	132.38
5	5.9726	-255.4	131.1
5	6.006	-250.13	133.58
5	6.0394	-247.71	132.81
5	6.0727	-245.82	133.15
5	6.1061	-241.72	133.66
5	6.1395	-239.33	134.18
5	6.1728	-236.59	135.37
5	6.2062	-232.49	135.03
5	6.2396	-229.75	137.08
5	6.2729	-227.19	137.08
5	6.3063	-223.44	137.06
5	6.3397	-219.49	138.79
5	6.373	-217.36	138.37
5	6.4064	-214.79	140.07
5	6.4398	-210.94	140.5
5	6.4731	-208.55	140.85
5	6.5065	-205.82	142.21
5	6.5399	-202.4	142.21
5	6.5732	-197.27	144.78
5	6.6066	-195.98	144.35
5	6.64	-191.49	144.5
5	6.6733	-189.11	145.04
5	6.7067	-185.72	144.35
5	6.7401	-183.59	144.78
5	6.7734	-180.17	144.78
5	6.8068	-176.15	146.57
5	6.8402	-173.16	145.97
5	6.8735	-170.25	146.66
5	6.9069	-167.34	145.63
5	6.9403	-166.06	147.77
5	6.9736	-163.07	147.34
5	7.007	-159.38	146.72
5	7.0404	-154.95	146.91
5	7.0737	-151.96	146.49
5	7.1071	-146.83	148.2
5	7.1405	-144.09	145.97
5	7.1738	-139.99	146.49
5	7.2072	-134.66	146.32
5	7.2406	-132.29	145.63
5	7.2739	-129.73	144.78
5	7.3073	-126.31	143.92
5	7.3407	-123.32	144.35
5	7.374	-119.04	144.35
5	7.4074	-116.56	142.9
5	7.4408	-112.63	142.21
5	7.4741	-108.35	143.07
5	7.5075	-105.79	143.92
5	7.5409	-102.37	143.92
5	7.5742	-98.221	143.85
5	7.6076	-95.531	143.92
5	7.641	-91.256	143.07
5	7.6743	-87.837	142.21
5	7.7077	-83.989	144.35
5	7.7411	-80.997	143.07
5	7.7744	-77.577	143.92
5	7.8078	-73.303	143.07
5	7.8412	-70.311	145.21
5	7.8745	-66.463	144.78
5	7.9079	-63.044	144.78
5	7.9413	-58.423	145.15
5	7.9746	-54.922	146.91
5	8.008	-51.93	146.49
5	8.0414	-48.083	146.91
5	8.0747	-45.603	146.32
5	8.1081	-42.098	146.91
5	8.1415	-38.679	146.91
5	8.1748	-35.687	145.63
5	8.2082	-30.557	146.49
5	8.2416	-27.573	148.44
5	8.2749	-25	146.06
5	8.3083	-21.263	146.56
5	8.3417	-18.93	145.46
5	8.375	-13.459	144.78
5	8.4084	-9.348	145.79
5	8.4418	-7.916	145.14
5	8.4751	-4.054	144.78
5	8.5085	0.733	144.95
5	8.5419	4.495	145.63
5	8.5752	8	145.38
5	8.6086	9.624	144.78
5	8.642	13.899	141.36
5	8.6753	17.318	143.07
5	8.7087	21.764	144.44
5	8.7421	25.697	145.12
5	8.7754	28.816	145.1
5	8.8088	32.633	146.09
5	8.8422	33.733	146.15
5	8.8755	38.603	146.28
5	8.9089	41.256	143.07
5	8.9423	46.984	145.55
5	8.9756	47.925	146.83
5	9.009	52.199	147.68
5	9.0424	52.797	147.77
5	9.0757	56.645	147.34
5	9.1091	58.782	146.91
5	9.1425	61.432	146.66
5	9.1758	63.655	146.83
5	9.2092	69.896	146.06
5	9.2426	72.717	146.15
5	9.2759	81.01	146.06
5	9.3093	81.95	145.46
5	9.3427	85.712	144.78
5	9.376	92.124	146.06
5	9.4094	94.663	145.53
5	9.4428	100.93	144.26
5	9.4761	103.24	145.21
5	9.5095	110.08	145.21
5	9.5429	114.78	146.49
5	9.5762	120.08	146.15
5	9.6096	121.68	144.25
5	9.643	125.55	144.61
5	9.6763	127.6	144.78
5	9.7097	134.44	146.49
5	9.7431	137.18	147
5	9.7764	139.57	146.49
5	9.8098	142.99	146.49
5	9.8432	144.02	146.15
5	9.8765	147.27	145.63
5	9.9099	151.11	147.77
5	9.9433	157.53	146.49
5	9.9766	160.52	145.21
5	10.01	163.51	145.63
5	10.043	163.78	144.54
5	10.077	171.55	145.8
5	10.11	175.74	145.72
5	10.143	179.63	145.84
5	10.177	178.49	144.95
5	10.21	182.72	145.14
5	10.244	187.96	145.8
5	10.277	193.43	143.92
5	10.31	195.49	145.33
5	10.344	198.56	143.07
5	10.377	198.13	145.21
5	10.41	200.7	142.64
5	10.444	210.48	144.98
5	10.477	214.3	143.55
5	10.511	215.73	143.18
5	10.544	215.49	144.26
5	10.577	221.72	143.21
5	10.611	228.48	141.36
5	10.644	230.62	142.64
5	10.677	234.43	142.6
5	10.711	239.77	141.7
5	10.744	239.6	139.65
5	10.777	247.12	140.16
5	10.811	251.05	140.33
5	10.844	253.7	140.93
5	10.878	255.84	137.94
5	10.911	258.58	136.74
5	10.944	264.49	135.83
5	10.978	266.63	135.94
5	11.011	271.4	137.43
5	11.044	275.08	140.07
5	11.078	277.13	138.23
5	11.111	280.73	135.87
5	11.144	284.25	136.36
5	11.178	287.47	135.37
5	11.211	292.27	135.31
5	11.245	297.56	137.43
5	11.278	300.3	139.65
5	11.311	303.88	141.17
5	11.345	309.7	139.65
5	11.378	310.9	144.09
5	11.411	315.69	144.78
5	11.445	323.38	146.49
5	11.478	327.65	145.63
5	11.512	329.1	147.58
5	11.545	328.51	145.63
5	11.578	338.77	147.34
5	11.612	342.19	147.34
5	11.645	350.74	146.49
5	11.678	355.01	147.34
5	11.712	358.43	147.34
5	11.745	361.85	146.49
5	11.778	362.72	147.45
5	11.812	366.98	147.34
5	11.845	369.55	146.49
5	11.879	375.53	146.49
5	11.912	376	146.13
5	11.945	385.79	143.07
5	11.979	386.64	143.07
5	12.012	390.83	139.54
5	12.045	394.76	140.93
5	12.079	402.03	135.37
5	12.112	406.65	136.91
5	12.145	409.73	134.52
5	12.179	411.78	132.98
5	12.212	415.28	134.95
5	12.246	418.27	135.37
5	12.279	423.92	136.91
5	12.312	427.38	135.02
5	12.346	430.24	133.66
5	12.379	431.82	133.56
5	12.412	436.23	133.66
5	12.446	446.39	134.92
5	12.479	445.2	134.95
5	12.513	445.63	132.81
5	12.546	451.27	132.64
5	12.579	458.52	126.35
5	12.613	462.82	127.94
5	12.646	468.29	129.82
5	12.679	473.85	130.24
5	12.713	481.54	131.95
5	12.746	483.25	131.1
5	12.779	488.38	131.1
5	12.813	488.04	129.22
5	12.846	494.39	129.04
5	12.88	497.87	127.15
6	3.9039	-498.2	-119.39
6	3.9373	-493.07	-119.39
6	3.9706	-487.51	-118.97
6	4.004	-481.95	-116.83
6	4.0374	-477.51	-117.34
6	4.0707	-471.27	-116.4
6	4.1041	-465.71	-115.97
6	4.1375	-461.01	-116.4
6	4.1708	-457.16	-116.83
6	4.2042	-451.18	-115.12
6	4.2376	-446.9	-115.12
6	4.2709	-441.77	-115.12
6	4.3043	-437.5	-114.26
6	4.3377	-432.37	-114.26
6	4.371	-427.58	-115.8
6	4.4044	-422.62	-114.43
6	4.4378	-417.83	-115.12
6	4.4711	-412.7	-115.12
6	4.5045	-408.26	-115.63
6	4.5379	-404.16	-116.83
6	4.5712	-398.17	-116.83
6	4.6046	-393.9	-117.68
6	4.638	-388.77	-118.54
6	4.6713	-385.35	-119.39
6	4.7047	-379.36	-119.39
6	4.7381	-373.81	-118.97
6	4.7714	-370.81	-120.25
6	4.8048	-366.54	-120.25
6	4.8382	-361.07	-119.56
6	4.8715	-356.71	-120.68
6	4.9049	-352.86	-120.25
6	4.9383	-347.73	-120.25
6	4.9716	-342.6	-120.25
6	5.005	-337.05	-119.82
6	5.0384	-332.34	-119.39
6	5.0717	-327.21	-119.39
6	5.1051	-322.51	-118.97
6	5.1385	-317.81	-118.54
6	5.1718	-312.34	-117.85
6	5.2052	-307.55	-117.68
6	5.2386	-302.42	-115.97
6	5.2719	-296.44	-116.83
6	5.3053	-290.88	-116.4
6	5.3387	-285.75	-117.26
6	5.372	-279.34	-115.97
6	5.4054	-273.78	-115.55
6	5.4388	-268.65	-115.55
6	5.4721	-264.38	-115.55
6	5.5055	-259.68	-115.12
6	5.5389	-255.83	-114.69
6	5.5722	-250.27	-115.12
6	5.6056	-245.57	-114.69
6	5.639	-240.78	-115.72
6	5.6723	-236.59	-115.12
6	5.7057	-231.46	-116.83
6	5.7391	-226.33	-116.83
6	5.7724	-220.78	-115.55
6	5.8058	-216.07	-116.83
6	5.8392	-211.8	-116.83
6	5.8725	-204.96	-118.54
6	5.9059	-201.11	-117.26
6	5.9393	-197.27	-117.68
6	5.9726	-192.99	-118.54
6	6.006	-187.01	-118.54
6	6.0394	-183.16	-117.26
6	6.0727	-178.88	-116.4
6	6.1061	-172.47	-116.83
6	6.1395	-167.34	-116.83
6	6.1728	-163.5	-116.4
6	6.2062	-160.08	-114.69
6	6.2396	-153.66	-115.12
6	6.2729	-149.82	-114.69
6	6.3063	-144.26	-112.55
6	6.3397	-139.56	-112.13
6	6.373	-136.57	-112.55
6	6.4064	-131.87	-111.27
6	6.4398	-126.31	-111.7
6	6.4731	-122.46	-110.42
6	6.5065	-116.56	-110.67
6	6.5399	-111.77	-109.99
6	6.5732	-109.21	-109.13
6	6.6066	-103.65	-108.71
6	6.64	-98.95	-109.13
6	6.6733	-93.821	-109.13
6	6.7067	-89.974	-108.71
6	6.7401	-84.844	-109.56
6	6.7734	-81.424	-109.56
6	6.8068	-76.722	-109.99
6	6.8402	-74.671	-110.16
6	6.8735	-68.173	-111.7
6	6.9069	-63.471	-111.27
6	6.9403	-58.769	-111.7
6	6.9736	-56.205	-111.7
6	7.007	-51.075	-111.7
6	7.0404	-47.655	-111.7
6	7.0737	-44.104	-112.36
6	7.1071	-40.389	-112.13
6	7.1405	-36.114	-112.98
6	7.1738	-34.319	-112.72
6	7.2072	-30.984	-112.13
6	7.2406	-26.282	-112.55
6	7.2739	-23.29	-112.98
6	7.3073	-18.588	-111.7
6	7.3407	-14.741	-110.42
6	7.374	-10.381	-111.01
6	7.4074	-8.329	-109.99
6	7.4408	-3.542	-108.96
6	7.4741	0.648	-107.85
6	7.5075	4.067	-107
6	7.5409	7.914	-105.71
6	7.5742	13.044	-104.86
6	7.6076	15.609	-103.15
6	7.641	16.464	-104.86
6	7.6743	20.738	-103.15
6	7.7077	26.381	-101.61
6	7.7411	29.971	-101.95
6	7.7744	33.22	-101.61
6	7.8078	36.554	-101.87
6	7.8412	39.546	-102.29
6	7.8745	40.829	-102.72
6	7.9079	43.137	-101.78
6	7.9413	46.728	-102.12
6	7.9746	50.66	-103.15
6	8.008	54.08	-103.15
6	8.0414	56.645	-104
6	8.0747	59.209	-103.15
6	8.1081	63.484	-104
6	8.1415	68.186	-104.43
6	8.1748	70.323	-107.42
6	8.2082	73.743	-107.42
6	8.2416	78.018	-109.99
6	8.2749	81.437	-109.99
6	8.3083	84.002	-110.84
6	8.3417	86.567	-111.7
6	8.375	89.987	-111.7
6	8.4084	92.893	-111.87
6	8.4418	96.826	-112.55
6	8.4751	98.536	-112.55
6	8.5085	101.96	-112.55
6	8.5419	105.38	-113.41
6	8.5752	108.8	-113.41
6	8.6086	112.21	-113.41
6	8.642	115.21	-112.98
6	8.6753	118.63	-112.98
6	8.7087	121.62	-112.55
6	8.7421	125.89	-111.7
6	8.7754	127.77	-112.04
6	8.8088	133.16	-110.42
6	8.8422	137.35	-110.16
6	8.8755	142.14	-108.28
6	8.9089	145.13	-108.71
6	8.9423	148.12	-107.42
6	8.9756	152.4	-106.57
6	9.009	154.96	-107.42
6	9.0424	158.81	-107
6	9.0757	161.37	-107
6	9.1091	166.07	-107.42
6	9.1425	169.49	-105.71
6	9.1758	172.06	-106.57
6	9.2092	175.48	-107.42
6	9.2426	178.04	-105.71
6	9.2759	180.61	-107.42
6	9.3093	184.88	-106.57
6	9.3427	186.59	-107.42
6	9.376	190.44	-107
6	9.4094	192.58	-107.42
6	9.4428	196.17	-108.62
6	9.4761	198.13	-107
6	9.5095	201.13	-109.99
6	9.5429	206.26	-109.13
6	9.5762	208.82	-109.13
6	9.6096	211.38	-110.84
6	9.643	216.51	-111.7
6	9.6763	219.08	-110.84
6	9.7097	221.22	-112.98
6	9.7431	225.92	-110.84
6	9.7764	228.06	-111.27
6	9.8098	231.47	-111.27
6	9.8432	235.32	-111.7
6	9.8765	237.89	-111.7
6	9.9099	237.89	-111.7
6	9.9433	243.02	-112.55
6	9.9766	247.29	-111.7
6	10.01	250.37	-111.53
6	10.043	252.42	-112.55
6	10.077	254.56	-112.13
6	10.11	260.12	-109.13
6	10.143	266.1	-110.84
6	10.177	269.95	-108.71
6	10.21	274.22	-107.85
6	10.244	278.07	-108.28
6	10.277	282.77	-107
6	10.31	285.33	-105.29
6	10.344	287.05	-103.58
6	10.377	296.88	-104
6	10.41	300.72	-104.43
6	10.444	302.86	-104.86
6	10.477	306.71	-104.43
6	10.511	308.85	-104.86
6	10.544	312.69	-105.29
6	10.577	315.51	-104.35
6	10.611	319.96	-105.71
6	10.644	322.87	-105.03
6	10.677	326.37	-103.58
6	10.711	331.07	-104
6	10.744	333.21	-102.72
6	10.777	336.63	-103.58
6	10.811	342.19	-104.86
6	10.844	346.46	-104.86
6	10.878	349.88	-104
6	10.911	353.3	-104
6	10.944	355.87	-105.71
6	10.978	359.97	-104.35
6	11.011	364.42	-103.15
6	11.044	367.41	-102.72
6	11.078	371.25	-104
6	11.111	374.67	-103.15
6	11.144	378.09	-102.29
6	11.178	380.23	-101.01
6	11.211	383.65	-100.16
6	11.245	387.07	-98.447
6	11.278	388.78	-95.882
6	11.311	392.63	-97.164
6	11.345	397.76	-95.454
6	11.378	404.6	-96.31
6	11.411	408.44	-95.882
6	11.445	413.9	-94.197
6	11.478	418.27	-93.745
6	11.512	423.57	-92.548
6	11.545	428.11	-90.752
6	11.578	430.24	-89.47
6	11.612	436.06	-88.957
6	11.645	439.65	-88.615
6	11.678	442.64	-88.188
6	11.712	447.34	-86.905
6	11.745	451.19	-86.478
6	11.778	453.33	-86.05
6	11.812	457.17	-84.768
6	11.845	459.74	-83.913
6	11.879	464.44	-83.486
6	11.912	467.86	-82.631
6	11.945	470.85	-82.203
6	11.979	474.7	-80.921
6	12.012	478.12	-80.921
6	12.045	481.11	-80.493
6	12.079	486.67	-80.066
6	12.112	490.09	-79.211
6	12.145	493.51	-79.211
6	12.179	497.27	-78.185
7	5.3053	-499.91	-19.367
7	5.3387	-496.06	-18.084
7	5.372	-491.79	-18.084
7	5.4054	-487.94	-17.657
7	5.4388	-482.81	-16.802
7	5.4721	-480.67	-16.375
7	5.5055	-475.11	-15.092
7	5.5389	-470.84	-15.947
7	5.5722	-466.14	-14.665
7	5.6056	-462.72	-13.81
7	5.639	-458.87	-12.528
7	5.6723	-454.6	-11.673
7	5.7057	-451.18	-11.673
7	5.7391	-447.76	-11.673
7	5.7724	-442.46	-11.331
7	5.8058	-438.78	-11.245
7	5.8392	-435.79	-9.963
7	5.8725	-431.09	-10.39
7	5.9059	-427.24	-9.963
7	5.9393	-421.68	-9.535
7	5.9726	-417.41	-10.39
7	6.006	-414.67	-10.048
7	6.0394	-410.57	-9.535
7	6.0727	-405.01	-11.673
7	6.1061	-403.13	-11.331
7	6.1395	-398.17	-11.673
7	6.1728	-394.07	-10.476
7	6.2062	-390.9	-10.39
7	6.2396	-386.2	-10.818
7	6.2729	-383.21	-9.535
7	6.3063	-378.94	-10.39
7	6.3397	-376.63	-9.621
7	6.373	-372.1	-10.39
7	6.4064	-368.25	-9.963
7	6.4398	-364.83	-9.108
7	6.4731	-361.41	-9.108
7	6.5065	-357.99	-8.253
7	6.5399	-355	-7.825
7	6.5732	-351.15	-6.543
7	6.6066	-347.73	-6.543
7	6.64	-344.31	-6.543
7	6.6733	-340.89	-4.833
7	6.7067	-336.62	-4.833
7	6.7401	-333.2	-4.833
7	6.7734	-331.92	-3.551
7	6.8068	-328.92	-3.978
7	6.8402	-326.02	-3.294
7	6.8735	-323.37	-3.551
7	6.9069	-319.52	-3.978
7	6.9403	-316.95	-3.123
7	6.9736	-312.34	-3.807
7	7.007	-309.69	-3.551
7	7.0404	-306.27	-4.406
7	7.0737	-303.28	-4.833
7	7.1071	-299.43	-6.116
7	7.1405	-295.58	-6.543
7	7.1738	-292.16	-7.398
7	7.2072	-287.89	-7.398
7	7.2406	-283.61	-7.398
7	7.2739	-282.33	-10.39
7	7.3073	-277.2	-10.39
7	7.3407	-274.21	-9.963
7	7.374	-271.64	-10.818
7	7.4074	-268.22	-11.673
7	7.4408	-263.95	-11.673
7	7.4741	-263.1	-11.673
7	7.5075	-259.25	-10.39
7	7.5409	-255.83	-11.245
7	7.5742	-254.54	-11.673
7	7.6076	-251.13	-11.673
7	7.641	-247.88	-12.015
7	7.6743	-244.71	-10.39
7	7.7077	-240.87	-9.108
7	7.7411	-237.45	-9.108
7	7.7744	-232.32	-8.253
7	7.8078	-229.75	-6.543
7	7.8412	-227.19	-6.543
7	7.8745	-224.62	-5.688
7	7.9079	-220.78	-6.116
7	7.9413	-217.78	-4.833
7	7.9746	-216.07	-3.123
7	8.008	-212.65	-3.978
7	8.0414	-210.52	-3.551
7	8.0747	-206.24	-3.551
7	8.1081	-204.1	-3.123
7	8.1415	-204.1	-3.123
7	8.1748	-199.83	-2.269
7	8.2082	-197.27	-2.269
7	8.2416	-194.7	-2.269
7	8.2749	-192.14	-2.269
7	8.3083	-189.14	-2.696
7	8.3417	-187.01	-3.123
7	8.375	-184.44	-3.978
7	8.4084	-180.17	-3.978
7	8.4418	-178.46	-4.833
7	8.4751	-175.89	-4.833
7	8.5085	-172.47	-4.833
7	8.5419	-171.19	-5.261
7	8.5752	-167.77	-6.116
7	8.6086	-165.21	-5.261
7	8.642	-163.58	-5.859
7	8.6753	-160.5	-5.688
7	8.7087	-158.37	-5.261
7	8.7421	-155.8	-5.261
7	8.7754	-153.66	-4.833
7	8.8088	-151.96	-4.833
7	8.8422	-149.39	-4.833
7	8.8755	-146.83	-4.833
7	8.9089	-144.69	-4.406
7	8.9423	-142.55	-3.978
7	8.9756	-140.16	-2.611
7	9.009	-136.99	-1.841
7	9.0424	-136.57	-1.414
7	9.0757	-134.86	-1.414
7	9.1091	-131.87	-0.131
7	9.1425	-128.87	0.296
7	9.1758	-125.45	2.006
7	9.2092	-122.89	2.006
7	9.2426	-121.35	3.374
7	9.2759	-118.61	3.716
7	9.3093	-117.93	4.229
7	9.3427	-115.19	3.716
7	9.376	-112.2	4.998
7	9.4094	-110.92	3.716
7	9.4428	-107.93	4.998
7	9.4761	-106.22	4.143
7	9.5095	-104.08	4.571
7	9.5429	-100.66	5.426
7	9.5762	-99.805	4.571
7	9.6096	-96.386	4.571
7	9.643	-95.531	3.716
7	9.6763	-94.676	3.716
7	9.7097	-92.966	3.716
7	9.7431	-89.546	3.716
7	9.7764	-88.178	3.545
7	9.8098	-84.417	0.296
7	9.8432	-82.707	1.151
7	9.8765	-80.142	2.006
7	9.9099	-79.287	1.151
7	9.9433	-77.578	0.296
7	9.9766	-74.158	0.296
7	10.01	-74.158	-1.414
7	10.043	-71.593	-1.414
7	10.077	-67.746	-1.841
7	10.11	-67.318	-1.414
7	10.143	-64.326	-3.551
7	10.177	-63.044	-3.123
7	10.21	-60.479	-3.123
7	10.244	-57.914	-3.123
7	10.277	-56.205	-3.123
7	10.31	-54.495	-3.123
7	10.344	-54.495	-1.414
7	10.377	-48.083	-3.551
7	10.41	-46.8	-3.123
7	10.444	-45.09	-3.123
7	10.477	-42.526	-3.123
7	10.511	-40.816	-3.123
7	10.544	-40.816	-3.123
7	10.577	-36.541	-1.414
7	10.611	-35.687	-1.414
7	10.644	-34.832	-0.559
7	10.677	-31.412	0.296
7	10.711	-29.702	0.296
7	10.744	-26.282	1.151
7	10.777	-21.153	1.151
7	10.811	-21.837	2.348
7	10.844	-19.443	2.861
7	10.878	-18.417	3.203
7	10.911	-15.168	3.716
7	10.944	-14.313	3.716
7	10.978	-12.604	4.571
7	11.011	-10.894	3.716
7	11.044	-7.474	5.426
7	11.078	-4.909	5.426
7	11.111	-3.2	5.426
7	11.144	-2.345	5.426
7	11.178	1.075	5.426
7	11.211	3.212	4.998
7	11.245	4.666	5.084
7	11.278	7.059	7.991
7	11.311	7.914	7.991
7	11.345	11.334	7.136
7	11.378	13.899	3.716
7	11.411	15.951	5.255
7	11.445	18.173	4.571
7	11.478	21.935	3.887
7	11.512	24.842	4.913
7	11.545	26.295	4.143
7	11.578	25.868	5.426
7	11.612	27.578	6.281
7	11.645	31.852	7.136
7	11.678	36.127	7.136
7	11.712	41.256	7.136
7	11.745	42.538	8.418
7	11.778	43.821	7.136
7	11.812	45.531	7.99
7	11.845	48.95	8.845
7	11.879	50.233	9.273
7	11.912	52.883	9.871
7	11.945	53.567	10.384
7	11.979	54.08	11.41
7	12.012	60.919	14.83
7	12.045	63.383	15.163
7	12.079	66.476	14.402
7	12.112	69.041	12.693
7	12.145	70.323	12.265
7	12.179	72.033	13.12
7	12.212	74.171	13.547
7	12.246	76.735	12.693
7	12.279	79.3	12.693
7	12.312	80.582	11.41
7	12.346	84.002	12.265
7	12.379	85.712	11.41
7	12.412	88.704	10.983
7	12.446	92.551	10.555
7	12.479	95.116	10.555
7	12.513	99.391	8.845
7	12.546	101.1	8.845
7	12.579	102.81	7.99
7	12.613	107.05	9.94
7	12.646	110.08	5.853
7	12.679	110.93	5.853
7	12.713	116.06	4.998
7	12.746	117.52	5.768
7	12.779	121.62	4.571
7	12.813	124.61	5.853
7	12.846	127.6	5.426
7	12.88	130	4.913
7	12.913	133.59	5.426
7	12.946	136.15	4.571
7	12.98	138.29	4.143
7	13.013	142.14	3.716
7	13.046	146.41	3.716
7	13.08	148.12	4.571
7	13.113	151.88	3.545
7	13.146	153.25	3.716
7	13.18	157.53	4.571
7	13.213	161.37	4.143
7	13.247	165.22	5.426
7	13.28	167.78	5.426
7	13.313	171.2	5.426
7	13.347	174.62	5.426
7	13.38	178.9	5.426
7	13.413	181.46	5.426
7	13.447	185.74	5.426
7	13.48	188.3	4.571
7	13.514	191.72	4.571
7	13.547	195.57	4.143
7	13.58	199.42	2.861
7	13.614	202.32	2.69
7	13.647	207.11	2.006
7	13.68	210.53	1.151
7	13.714	214.12	-0.046
7	13.747	219.08	0.296
7	13.78	222.93	-0.131
7	13.814	227.63	-1.414
7	13.847	232.76	-1.414
7	13.881	236.18	-0.559
7	13.914	240.11	-0.73
7	13.947	244.9	-0.901
7	13.981	248.15	-2.268
7	14.014	252.85	-1.841
7	14.047	255.41	-3.551
7	14.081	258.58	-3.465
7	14.114	262	-2.61
7	14.147	267.38	-2.696
7	14.181	270.37	-3.123
7	14.214	276.36	-3.123
7	14.248	279.78	-2.269
7	14.281	283.88	-2.781
7	14.314	287.9	-3.551
7	14.348	293.03	-3.551
7	14.381	297.39	-3.807
7	14.414	301.58	-4.406
7	14.448	306.28	-3.123
7	14.481	310.13	-5.261
7	14.515	313.12	-4.833
7	14.548	318.25	-4.833
7	14.581	321.67	-5.688
7	14.615	325.94	-7.398
7	14.648	330.65	-6.971
7	14.681	334.49	-6.543
7	14.715	338.77	-8.253
7	14.748	340.48	-9.108
7	14.781	346.46	-10.818
7	14.815	349.45	-12.1
7	14.848	354.58	-12.955
7	14.882	358.43	-12.528
7	14.915	363.56	-13.382
7	14.948	366.98	-15.947
7	14.982	371.25	-16.802
7	15.015	375.53	-17.657
7	15.048	379.8	-17.657
7	15.082	385.79	-18.512
7	15.115	388.61	-19.452
7	15.148	393.82	-20.393
7	15.182	397.42	-20.906
7	15.215	402.03	-21.077
7	15.249	405.88	-22.359
7	15.282	409.73	-21.932
7	15.315	414.43	-23.214
7	15.349	418.27	-23.642
7	15.382	423.83	-23.214
7	15.415	427.25	-23.214
7	15.449	431.95	-22.787
7	15.482	435.37	-23.642
7	15.516	439.65	-22.787
7	15.549	443.5	-23.214
7	15.582	450.33	-22.359
7	15.616	452.47	-22.787
7	15.649	457.77	-21.59
7	15.682	462.39	-21.761
7	15.716	467.01	-21.932
7	15.749	472.99	-21.077
7	15.782	478.97	-21.932
7	15.816	482.39	-23.641
7	15.849	486.67	-22.787
7	15.883	490.94	-23.641
7	15.916	494.36	-24.496
7	15.949	499.49	-25.351
8	5.4054	-497.11	68.955
8	5.4388	-496.49	68.69
8	5.4721	-491.36	68.69
8	5.5055	-487.94	68.69
8	5.5389	-484.52	67.835
8	5.5722	-481.1	68.69
8	5.6056	-477.68	68.69
8	5.639	-471.69	68.69
8	5.6723	-468.27	68.69
8	5.7057	-466.22	69.374
8	5.7391	-462.97	69.887
8	5.7724	-458.02	71.254
8	5.8058	-454.17	71.682
8	5.8392	-450.32	72.109
8	5.8725	-446.9	72.964
8	5.9059	-443.55	72.635
8	5.9393	-440.06	73.819
8	5.9726	-436.64	73.819
8	6.006	-432.8	74.247
8	6.0394	-429.8	72.109
8	6.0727	-427.24	72.109
8	6.1061	-423.82	72.109
8	6.1395	-422.11	72.109
8	6.1728	-418.69	72.109
8	6.2062	-413.56	71.254
8	6.2396	-411	72.109
8	6.2729	-407.4	71.767
8	6.3063	-404.16	72.109
8	6.3397	-401.25	69.716
8	6.373	-398.6	69.972
8	6.4064	-395.98	69.318
8	6.4398	-392.7	67.151
8	6.4731	-389.62	66.98
8	6.5065	-386.63	66.552
8	6.5399	-382.78	64.415
8	6.5732	-380.56	65.099
8	6.6066	-378.51	63.56
8	6.64	-375.09	63.56
8	6.6733	-372.52	62.705
8	6.7067	-367.39	60.995
8	6.7401	-364.83	61.85
8	6.7734	-361.41	60.995
8	6.8068	-357.14	60.141
8	6.8402	-354.57	59.286
8	6.8735	-351.58	59.713
8	6.9069	-349.01	58.858
8	6.9403	-346.02	58.431
8	6.9736	-343.46	58.431
8	7.007	-340.04	58.431
8	7.0404	-337.9	57.148
8	7.0737	-334.05	55.011
8	7.1071	-330.63	53.301
8	7.1405	-328.07	53.301
8	7.1738	-325.5	50.736
8	7.2072	-322.08	49.882
8	7.2406	-317.81	48.172
8	7.2739	-315.25	47.317
8	7.3073	-312.68	45.607
8	7.3407	-309.26	44.752
8	7.374	-306.69	43.897
8	7.4074	-304.13	42.187
8	7.4408	-301.14	42.615
8	7.4741	-297.29	40.477
8	7.5075	-293.02	38.768
8	7.5409	-289.6	38.768
8	7.5742	-287.89	38.768
8	7.6076	-285.32	37.913
8	7.641	-281.9	37.913
8	7.6743	-278.65	37.4
8	7.7077	-275.06	37.058
8	7.7411	-272.5	36.203
8	7.7744	-269.08	36.203
8	7.8078	-265.66	36.203
8	7.8412	-263.1	34.493
8	7.8745	-258.82	34.493
8	7.9079	-256.68	36.63
8	7.9413	-253.26	36.63
8	7.9746	-251.98	36.203
8	8.008	-248.56	37.058
8	8.0414	-245.14	37.058
8	8.0747	-243.43	37.913
8	8.1081	-239.16	37.058
8	8.1415	-236.42	37.571
8	8.1748	-233.17	37.058
8	8.2082	-230.18	36.63
8	8.2416	-228.04	37.058
8	8.2749	-225.48	37.058
8	8.3083	-222.49	35.775
8	8.3417	-219.84	36.032
8	8.375	-216.5	34.066
8	8.4084	-213.94	34.92
8	8.4418	-211.29	33.467
8	8.4751	-207.95	33.211
8	8.5085	-205.75	31.449
8	8.5419	-202.82	31.501
8	8.5752	-200.51	30.731
8	8.6086	-198.12	31.073
8	8.642	-195.98	30.646
8	8.6753	-193.42	30.646
8	8.7087	-191.28	31.073
8	8.7421	-189.57	31.073
8	8.7754	-187.43	31.501
8	8.8088	-186.15	31.073
8	8.8422	-182.73	31.928
8	8.8755	-181.71	31.415
8	8.9089	-178.88	32.356
8	8.9423	-177.6	33.638
8	8.9756	-175.47	33.211
8	9.009	-170.76	32.783
8	9.0424	-169.91	34.493
8	9.0757	-166.49	35.348
8	9.1091	-164.61	36.545
8	9.1425	-163.07	37.058
8	9.1758	-160.5	37.913
8	9.2092	-157.94	38.767
8	9.2426	-156.66	38.34
8	9.2759	-153.66	40.477
8	9.3093	-151.96	40.477
8	9.3427	-147.68	41.332
8	9.376	-145.97	41.332
8	9.4094	-144.69	40.905
8	9.4428	-142.55	40.477
8	9.4761	-139.99	40.477
8	9.5095	-137.42	41.332
8	9.5429	-135.54	40.99
8	9.5762	-132.46	40.819
8	9.6096	-130.58	40.477
8	9.643	-128.02	39.623
8	9.6763	-126.31	39.623
8	9.7097	-123.74	37.058
8	9.7431	-121.18	37.913
8	9.7764	-120.32	37.058
8	9.8098	-117.5	36.117
8	9.8432	-116.9	35.348
8	9.8765	-115.24	32.582
8	9.9099	-113.06	34.066
8	9.9433	-110.41	33.809
8	9.9766	-109.21	33.638
8	10.01	-107.93	34.066
8	10.043	-106.65	34.493
8	10.077	-104.08	33.638
8	10.11	-102.54	33.296
8	10.143	-98.95	34.493
8	10.177	-98.096	33.638
8	10.21	-95.531	34.493
[truncated: 13,132 more rows]
