# Supplementary material for: A universal function for capacity of bidirectional pedestrian streams: Filling the gaps in the literature
Source: PLoS One. 2018 Dec 19;13(12):e0208496. doi: 10.1371/journal.pone.0208496 (PMC6300270; doi:10.1371/journal.pone.0208496)
Supplement: S1 Data Set — Trajectories are divided into folders for the different experiments within the ZIP archive. Data relative to the own experiments are directly provided as a CSV file. Links are provided for data obtained from open database from third party researchers. (ZIP) [file pone.0208496.s001.zip › datasets/dataset_C/3_3_D.csv]

ped. #	time (s)	x (cm)	y (cm)
1	0.1001	-499.45	77.502
1	0.13347	-495.63	77.239
1	0.16683	-490.5	77.239
1	0.2002	-483.66	75.529
1	0.23357	-479.39	75.529
1	0.26693	-474.26	74.674
1	0.3003	-469.13	73.819
1	0.33367	-464	73.819
1	0.36703	-460.58	73.819
1	0.4004	-455.45	73.819
1	0.43377	-450.75	74.247
1	0.46713	-446.9	73.819
1	0.5005	-440.49	73.392
1	0.53387	-437.5	73.819
1	0.56723	-434.08	73.819
1	0.6006	-428.09	73.819
1	0.63397	-423.39	75.102
1	0.66733	-417.83	73.819
1	0.7007	-412.7	73.819
1	0.73407	-408.43	74.674
1	0.76743	-403.3	74.674
1	0.8008	-398.82	75.479
1	0.83417	-392.19	77.239
1	0.86753	-387.06	77.239
1	0.9009	-382.78	75.529
1	0.93427	-376.8	75.529
1	0.96763	-371.67	76.384
1	1.001	-367.39	76.384
1	1.0344	-363.12	75.529
1	1.0677	-357.14	75.529
1	1.1011	-352.01	75.529
1	1.1345	-346.88	75.529
1	1.1678	-341.75	75.529
1	1.2012	-336.62	73.819
1	1.2346	-330.63	73.819
1	1.2679	-326.79	74.247
1	1.3013	-321.23	74.674
1	1.3347	-314.39	71.254
1	1.368	-311.82	71.254
1	1.4014	-307.12	72.537
1	1.4348	-303.28	71.254
1	1.4681	-298.15	70.4
1	1.5015	-293.02	71.254
1	1.5349	-288.74	71.254
1	1.5682	-284.47	71.254
1	1.6016	-280.19	72.109
1	1.635	-275.06	72.109
1	1.6683	-269.08	72.109
1	1.7017	-263.95	71.254
1	1.7351	-258.82	72.109
1	1.7684	-253.26	72.537
1	1.8018	-248.13	72.537
1	1.8352	-243.86	72.537
1	1.8685	-238.3	72.964
1	1.9019	-232.49	73.306
1	1.9353	-227.62	73.392
1	1.9686	-222.06	73.819
1	2.002	-216.93	72.109
1	2.0354	-212.48	72.451
1	2.0687	-208.38	72.109
1	2.1021	-202.4	72.109
1	2.1355	-198.75	71.786
1	2.1688	-192.14	71.254
1	2.2022	-187.86	71.254
1	2.2356	-182.73	70.4
1	2.2689	-178.46	69.545
1	2.3023	-174.18	69.545
1	2.3357	-168.2	68.69
1	2.369	-162.64	69.117
1	2.4024	-158.79	67.835
1	2.4358	-154.69	68.177
1	2.4691	-151.1	68.69
1	2.5025	-144.09	69.032
1	2.5359	-138.28	68.69
1	2.5692	-134.86	69.545
1	2.6026	-131.44	69.545
1	2.636	-126.31	69.545
1	2.6693	-122.2	70.912
1	2.7027	-117.76	70.4
1	2.7361	-111.09	70.912
1	2.7694	-106.65	71.254
1	2.8028	-101.09	71.682
1	2.8362	-95.958	72.537
1	2.8695	-92.111	72.109
1	2.9029	-86.981	73.819
1	2.9363	-81.852	73.819
1	2.9696	-75.868	73.819
1	3.003	-71.422	74.161
1	3.0364	-65.609	73.819
1	3.0697	-61.334	73.819
1	3.1031	-54.837	73.99
1	3.1365	-49.536	73.477
1	3.1698	-45.946	72.964
1	3.2032	-41.671	72.964
1	3.2366	-36.541	72.109
1	3.2699	-29.702	71.254
1	3.3033	-25.427	70.4
1	3.3367	-21.153	68.69
1	3.37	-14.826	68.519
1	3.4034	-10.039	68.69
1	3.4368	-5.08	68.177
1	3.4701	-0.635	68.69
1	3.5035	4.666	69.203
1	3.5369	10.565	68.946
1	3.5702	14.583	69.032
1	3.6036	20.225	69.374
1	3.637	25.44	67.407
1	3.6703	30.142	69.545
1	3.7037	34.417	67.835
1	3.7371	37.837	68.69
1	3.7704	42.111	69.545
1	3.8038	48.95	68.69
1	3.8372	51.088	69.117
1	3.8705	58.355	68.69
1	3.9039	60.492	68.262
1	3.9373	65.194	67.835
1	3.9706	70.751	67.407
1	4.004	75.453	66.125
1	4.0374	80.155	65.698
1	4.0707	82.72	63.988
1	4.1041	87.251	63.218
1	4.1375	90.414	61.423
1	4.1708	93.834	60.568
1	4.2042	98.536	59.286
1	4.2376	101.96	57.576
1	4.2709	108.37	56.293
1	4.3043	113.07	55.866
1	4.3377	117.86	53.472
1	4.371	121.62	52.446
1	4.4044	126.32	51.164
1	4.4378	131.02	49.882
1	4.4711	135.72	49.454
1	4.5045	140.43	49.882
1	4.5379	146.41	49.882
1	4.5712	149.4	47.744
1	4.6046	153.12	47.514
1	4.638	157.53	48.172
1	4.6713	164.36	48.172
1	4.7047	166.42	46.633
1	4.7381	172.06	45.607
1	4.7714	177.19	45.607
1	4.8048	180.61	46.462
1	4.8382	186.16	45.179
1	4.8715	191.04	45.265
1	4.9049	196.85	46.462
1	4.9383	200.14	44.949
1	4.9716	204.97	44.325
1	5.005	211.3	46.205
1	5.0384	214.38	44.325
1	5.0717	220.62	42.7
1	5.1051	225.75	41.845
1	5.1385	228.65	41.674
1	5.1718	233.19	40.905
1	5.2052	237.89	40.477
1	5.2386	243.53	40.648
1	5.2719	248.15	39.623
1	5.3053	253.7	38.34
1	5.3387	258.14	37.518
1	5.372	264.39	37.913
1	5.4054	268.24	36.63
1	5.4388	271.66	37.485
1	5.4721	276.36	37.913
1	5.5055	280.63	38.768
1	5.5389	285.76	38.768
1	5.5722	289.61	39.195
1	5.6056	293.46	40.477
1	5.639	297.22	41.161
1	5.6723	303.62	40.025
1	5.7057	305.94	41.503
1	5.7391	310.47	42.291
1	5.7724	313.12	43.897
1	5.8058	319.11	43.042
1	5.8392	323.81	44.325
1	5.8725	329.19	44.41
1	5.9059	331.07	45.607
1	5.9393	337.06	47.317
1	5.9726	342.19	47.317
1	6.006	346.46	47.317
1	6.0394	352.02	47.744
1	6.0727	356.29	47.744
1	6.1061	361	49.026
1	6.1395	368.52	48.685
1	6.1728	372.11	49.027
1	6.2062	375.53	49.027
1	6.2396	379.8	49.027
1	6.2729	384.51	47.744
1	6.3063	389.63	47.744
1	6.3397	395.88	48.685
1	6.373	397.76	49.027
1	6.4064	402.89	49.027
1	6.4398	407.59	50.309
1	6.4731	412.72	49.454
1	6.5065	419.47	51.42
1	6.5399	421.69	54.156
1	6.5732	425.97	55.866
1	6.6066	431.14	54.619
1	6.64	431.95	57.576
1	6.6733	438.79	56.721
1	6.7067	442.21	59.286
1	6.7401	447.34	59.286
1	6.7734	447.68	61.679
1	6.8068	451.19	62.278
1	6.8402	452.04	63.133
1	6.8735	457.17	62.278
1	6.9069	461.7	61.337
1	6.9403	465.13	60.483
1	6.9736	466.88	61.054
1	7.007	468.71	61.85
1	7.0404	471.11	61.337
1	7.0737	472.99	61.85
1	7.1071	474.7	61.85
1	7.1405	475.56	60.995
1	7.1738	478.55	60.568
1	7.2072	481.54	59.286
1	7.2406	482.39	56.721
1	7.2739	485.39	56.293
1	7.3073	486.24	53.729
1	7.3407	487.52	54.156
1	7.374	492.14	50.565
1	7.4074	493.94	48.599
1	7.4408	496.07	49.027
2	1.3347	-497.34	12.265
2	1.368	-491.36	12.265
2	1.4014	-484.52	12.265
2	1.4348	-479.65	11.805
2	1.4681	-474.26	11.41
2	1.5015	-471.01	10.897
2	1.5349	-466.99	10.983
2	1.5682	-460.58	10.555
2	1.6016	-455.02	10.128
2	1.635	-449.47	8.845
2	1.6683	-444.17	10.213
2	1.7017	-437.16	10.384
2	1.7351	-431.51	9.7
2	1.7684	-427.24	9.7
2	1.8018	-422.96	10.555
2	1.8352	-416.98	10.555
2	1.8685	-410.23	9.957
2	1.9019	-404.58	9.273
2	1.9353	-401.59	7.99
2	1.9686	-396.46	7.136
2	2.002	-388.77	6.281
2	2.0354	-385.77	6.708
2	2.0687	-381.07	5.426
2	2.1021	-375.94	5.426
2	2.1355	-369.96	2.861
2	2.1688	-364.4	2.434
2	2.2022	-358.42	1.579
2	2.2356	-353.72	0.296
2	2.2689	-348.59	-0.559
2	2.3023	-343.46	-2.269
2	2.3357	-338.76	-2.696
2	2.369	-333.2	-3.978
2	2.4024	-327.21	-3.978
2	2.4358	-322.94	-3.978
2	2.4691	-319.52	-5.688
2	2.5025	-314.39	-5.688
2	2.5359	-309.69	-6.116
2	2.5692	-305.41	-6.971
2	2.6026	-301.14	-7.825
2	2.636	-296.44	-8.253
2	2.6693	-291.73	-9.535
2	2.7027	-286.18	-9.108
2	2.7361	-281.9	-9.108
2	2.7694	-276.77	-10.818
2	2.8028	-272.16	-9.792
2	2.8362	-267.37	-9.963
2	2.8695	-261.76	-9.15
2	2.9029	-257.96	-10.818
2	2.9363	-253.01	-10.476
2	2.9696	-248.56	-9.963
2	3.003	-244.29	-10.818
2	3.0364	-237.45	-10.818
2	3.0697	-233.69	-9.792
2	3.1031	-230.18	-11.245
2	3.1365	-224.62	-11.673
2	3.1698	-219.49	-12.528
2	3.2032	-214.36	-12.528
2	3.2366	-209.03	-11.622
2	3.2699	-204.96	-13.383
2	3.3033	-199.83	-14.237
2	3.3367	-193.5	-14.921
2	3.37	-188.72	-15.092
2	3.4034	-183.59	-15.947
2	3.4368	-179.14	-16.289
2	3.4701	-175.04	-17.657
2	3.5035	-168.2	-16.802
2	3.5369	-163.92	-19.367
2	3.5702	-160.08	-18.939
2	3.6036	-156.23	-19.367
2	3.637	-151.1	-19.367
2	3.6703	-145.97	-19.367
2	3.7037	-142.55	-19.367
2	3.7371	-136.99	-20.649
2	3.7704	-134	-20.222
2	3.8038	-129.56	-20.735
2	3.8372	-123.74	-19.367
2	3.8705	-118.61	-20.222
2	3.9039	-113.48	-20.222
2	3.9373	-108.35	-19.367
2	3.9706	-104.08	-18.512
2	4.004	-98.95	-19.367
2	4.0374	-93.137	-18.17
2	4.0707	-89.974	-18.939
2	4.1041	-86.554	-18.084
2	4.1375	-78.86	-17.23
2	4.1708	-76.722	-17.657
2	4.2042	-71.593	-16.802
2	4.2376	-69.028	-16.802
2	4.2709	-63.899	-15.947
2	4.3043	-58.342	-14.665
2	4.3377	-55.606	-14.323
2	4.371	-50.22	-14.237
2	4.4044	-44.578	-14.921
2	4.4378	-41.671	-14.237
2	4.4711	-38.679	-13.81
2	4.5045	-33.806	-14.579
2	4.5379	-26.874	-13.777
2	4.5712	-23.718	-10.818
2	4.6046	-18.588	-12.528
2	4.638	-14.741	-12.1
2	4.6713	-10.039	-11.673
2	4.7047	-5.422	-10.134
2	4.7381	-0.635	-9.963
2	4.7714	5.008	-8.937
2	4.8048	9.624	-8.253
2	4.8382	12.616	-6.116
2	4.8715	15.609	-6.543
2	4.9049	19.456	-6.971
2	4.9383	24.158	-7.398
2	4.9716	28.86	-5.261
2	5.005	33.562	-3.123
2	5.0384	37.442	-1.677
2	5.0717	39.888	-0.73
2	5.1051	45.827	-0.789
2	5.1385	49.378	-0.131
2	5.1718	54.08	2.861
2	5.2052	56.645	3.716
2	5.2386	62.629	3.716
2	5.2719	65.194	6.281
2	5.3053	70.323	6.281
2	5.3387	74.598	7.136
2	5.372	77.163	7.136
2	5.4054	80.582	7.991
2	5.4388	83.476	7.201
2	5.4721	86.793	9.223
2	5.5055	90.841	9.7
2	5.5389	93.205	10.505
2	5.5722	97.681	9.7
2	5.6056	101.53	10.128
2	5.639	105.18	9.832
2	5.6723	110.5	8.845
2	5.7057	112.64	9.273
2	5.7391	116.49	8.845
2	5.7724	121.28	9.529
2	5.8058	125.04	9.7
2	5.8392	129.31	9.7
2	5.8725	132.31	9.273
2	5.9059	134.87	10.128
2	5.9393	140	10.128
2	5.9726	144.36	10.384
2	6.006	146.41	9.7
2	6.0394	151.03	10.726
2	6.0727	153.68	10.128
2	6.1061	157.95	10.983
2	6.1395	162.23	11.838
2	6.1728	165.65	12.693
2	6.2062	169.66	12.607
2	6.2396	173.09	13.462
2	6.2729	175.91	13.547
2	6.3063	181.76	14.6
2	6.3397	183.6	16.112
2	6.373	188.3	16.54
2	6.4064	191.72	18.25
2	6.4398	198.73	17.907
2	6.4731	201.13	19.105
2	6.5065	204.38	19.446
2	6.5399	207.54	18.677
2	6.5732	212.34	18.743
2	6.6066	216	18.078
2	6.64	219.93	19.105
2	6.6733	222.5	18.25
2	6.7067	226.77	19.959
2	6.7401	229.34	19.959
2	6.7734	233.61	19.959
2	6.8068	238.06	19.617
2	6.8402	241.31	19.959
2	6.8735	245.25	18.315
2	6.9069	249.86	18.25
2	6.9403	254.13	19.105
2	6.9736	257.38	16.882
2	7.007	260.97	16.54
2	7.0404	265.25	16.54
2	7.0737	269.09	16.967
2	7.1071	273.37	18.677
2	7.1405	275.93	17.822
2	7.1738	281.49	14.83
2	7.2072	284.91	15.685
2	7.2406	287.47	16.54
2	7.2739	292.93	16.605
2	7.3073	296.02	16.54
2	7.3407	297.73	18.25
2	7.374	302.43	19.532
2	7.4074	307.14	18.25
2	7.4408	312.26	18.25
2	7.4741	316.05	20.306
2	7.5075	319.1	20.814
2	7.5409	323.89	20.13
2	7.5742	327.31	20.13
2	7.6076	330.65	20.387
2	7.641	333.21	22.097
2	7.6743	337.49	21.242
2	7.7077	340.48	23.379
2	7.7411	344.75	23.379
2	7.7744	348.17	22.524
2	7.8078	351.16	22.952
2	7.8412	355.01	22.524
2	7.8745	358.43	23.379
2	7.9079	360.82	22.011
2	7.9413	364.42	22.524
2	7.9746	367.83	23.379
2	8.008	371.51	23.465
2	8.0414	374.67	22.524
2	8.0747	378.95	23.379
2	8.1081	384.93	22.524
2	8.1415	389.5	23.609
2	8.1748	391.77	22.524
2	8.2082	396.05	22.524
2	8.2416	400.32	23.379
2	8.2749	402.89	22.524
2	8.3083	407.22	24.087
2	8.3417	411.44	22.524
2	8.375	415.71	23.379
2	8.4084	419.13	23.379
2	8.4418	423.4	24.234
2	8.4751	424.69	24.661
2	8.5085	427.68	25.089
2	8.5419	432.38	24.661
2	8.5752	435.8	24.661
2	8.6086	439.48	25.431
2	8.642	443.07	27.654
2	8.6753	448.03	26.457
2	8.7087	449.91	27.654
2	8.7421	455.04	25.944
2	8.7754	458.29	26.286
2	8.8088	463.16	26.371
2	8.8422	465.64	26.115
2	8.8755	469.57	27.654
2	8.9089	471.28	27.654
2	8.9423	475.56	26.799
2	8.9756	479.83	25.944
2	9.009	484.1	25.944
2	9.0424	487.52	25.089
2	9.0757	490.94	21.669
2	9.1091	495.22	23.379
2	9.1425	499.49	21.669
3	1.5349	-495.63	-124.52
3	1.5682	-491.36	-123.67
3	1.6016	-485.03	-122.98
3	1.635	-481.53	-122.39
3	1.6683	-476.31	-121.79
3	1.7017	-472.55	-122.81
3	1.7351	-467.59	-119.91
3	1.7684	-462.63	-120.42
3	1.8018	-456.48	-120.76
3	1.8352	-451.97	-120.77
3	1.8685	-447.76	-119.39
3	1.9019	-442.63	-119.39
3	1.9353	-438.69	-118.71
3	1.9686	-432.37	-119.39
3	2.002	-428.44	-117.85
3	2.0354	-423.31	-117.85
3	2.0687	-418.01	-118.19
3	2.1021	-412.7	-117.68
3	2.1355	-408.43	-117.68
3	2.1688	-403.13	-118.02
3	2.2022	-398	-118.02
3	2.2356	-393.47	-118.11
3	2.2689	-388.08	-118.19
3	2.3023	-383.64	-118.54
3	2.3357	-379.36	-117.68
3	2.369	-374.75	-116.66
3	2.4024	-369.96	-117.68
3	2.4358	-365.34	-115.8
3	2.4691	-360.73	-116.49
3	2.5025	-356.59	-115.56
3	2.5359	-352.01	-113.41
3	2.5692	-346.88	-114.26
3	2.6026	-342.6	-111.7
3	2.636	-337.13	-111.53
3	2.6693	-332.6	-111.78
3	2.7027	-328.92	-109.13
3	2.7361	-323.79	-108.28
3	2.7694	-319.52	-106.57
3	2.8028	-315.25	-104.86
3	2.8362	-309.26	-104.86
3	2.8695	-306.27	-102.72
3	2.9029	-302.42	-102.29
3	2.9363	-297.72	-101.01
3	2.9696	-293.87	-100.58
3	3.003	-288.74	-99.729
3	3.0364	-284.04	-99.302
3	3.0697	-279.34	-98.874
3	3.1031	-274.21	-98.019
3	3.1365	-269.51	-96.737
3	3.1698	-264.8	-96.31
3	3.2032	-258.82	-96.31
3	3.2366	-255.4	-95.455
3	3.2699	-250.78	-94.429
3	3.3033	-246	-94.6
3	3.3367	-241.29	-95.027
3	3.37	-237.45	-93.745
3	3.4034	-233.6	-94.172
3	3.4368	-228.73	-94.087
3	3.4701	-224.2	-93.317
3	3.5035	-220.18	-92.548
3	3.5369	-215.56	-91.351
3	3.5702	-211.8	-90.325
3	3.6036	-206.67	-90.325
3	3.637	-202.36	-89.635
3	3.6703	-197.27	-87.76
3	3.7037	-193.85	-87.76
3	3.7371	-188.72	-86.051
3	3.7704	-184.44	-85.196
3	3.8038	-181.02	-84.341
3	3.8372	-176.24	-82.46
3	3.8705	-171.19	-82.203
3	3.9039	-167.34	-80.921
3	3.9373	-163.07	-80.066
3	3.9706	-158.79	-79.211
3	4.004	-155.38	-79.211
3	4.0374	-150.25	-79.211
3	4.0707	-145.54	-79.639
3	4.1041	-138.96	-77.159
3	4.1375	-136.74	-77.843
3	4.1708	-133.15	-76.646
3	4.2042	-128.7	-76.304
3	4.2376	-124.77	-76.133
3	4.2709	-120.19	-73.884
3	4.3043	-117.33	-74.509
3	4.3377	-112.8	-73.74
3	4.371	-107.93	-74.509
3	4.4044	-103.22	-73.227
3	4.4378	-98.573	-75.565
3	4.4711	-95.103	-72.799
3	4.5045	-92.111	-73.227
3	4.5379	-86.554	-73.654
3	4.5712	-83.134	-72.799
3	4.6046	-78.86	-72.799
3	4.638	-75.355	-72.201
3	4.6713	-70.311	-71.944
3	4.7047	-67.66	-69.978
3	4.7381	-63.044	-69.807
3	4.7714	-58.769	-68.097
3	4.8048	-54.972	-68.726
3	4.8382	-51.93	-66.387
3	4.8715	-45.945	-65.532
3	4.9049	-42.526	-64.677
3	4.9383	-38.251	-64.677
3	4.9716	-36.541	-63.823
3	5.005	-30.557	-62.968
3	5.0384	-26.282	-62.968
3	5.0717	-22.179	-60.061
3	5.1051	-18.161	-59.975
3	5.1385	-14.313	-58.693
3	5.1718	-9.184	-56.983
3	5.2052	-4.482	-56.556
3	5.2386	-0.122	-55.444
3	5.2719	4.324	-54.077
3	5.3053	9.453	-52.367
3	5.3387	11.847	-52.025
3	5.372	15.609	-50.999
3	5.4054	21.166	-49.716
3	5.4388	24.158	-50.144
3	5.4721	28.432	-49.289
3	5.5055	33.134	-49.716
3	5.5389	36.127	-47.579
3	5.5722	40.23	-47.921
3	5.6056	44.334	-46.553
3	5.639	49.453	-47.881
3	5.6723	52.797	-46.297
3	5.7057	57.072	-47.152
3	5.7391	62.458	-46.211
3	5.7724	65.621	-45.442
3	5.8058	70.323	-45.869
3	5.8392	74.085	-43.134
3	5.8725	78.189	-43.647
3	5.9059	81.095	-43.476
3	5.9393	83.575	-42.022
3	5.9726	89.132	-43.305
3	6.006	91.696	-41.595
3	6.0394	94.945	-40.398
3	6.0727	99.391	-39.885
3	6.1061	102.81	-39.03
3	6.1395	105.38	-38.175
3	6.1728	109.65	-38.175
3	6.2062	114.35	-37.748
3	6.2396	117.34	-37.32
3	6.2729	121.62	-36.465
3	6.3063	126.32	-36.038
3	6.3397	130.12	-36.188
3	6.373	133.59	-35.61
3	6.4064	139.57	-34.755
3	6.4398	143.85	-34.755
3	6.4731	146.41	-33.901
3	6.5065	151.03	-33.217
3	6.5399	155.39	-34.328
3	6.5732	158.81	-34.328
3	6.6066	163.94	-33.473
3	6.64	166.93	-33.901
3	6.6733	170.78	-34.328
3	6.7067	173.77	-33.901
3	6.7401	177.19	-33.901
3	6.7734	182.75	-33.473
3	6.8068	186.59	-33.901
3	6.8402	190.01	-34.755
3	6.8735	195.57	-35.183
3	6.9069	197.71	-33.901
3	6.9403	199.76	-35.439
3	6.9736	203.52	-36.123
3	7.007	207.97	-36.465
3	7.0404	210.53	-35.61
3	7.0737	214.8	-34.755
3	7.1071	219.76	-35.097
3	7.1405	223.18	-35.032
3	7.1738	226.84	-34.192
3	7.2072	229.73	-34.609
3	7.2406	232.76	-33.901
3	7.2739	236.18	-33.046
3	7.3073	240.11	-33.217
3	7.3407	245.75	-31.678
3	7.374	251.57	-29.626
3	7.4074	255.84	-28.771
3	7.4408	256.69	-27.916
3	7.4741	260.12	-27.916
3	7.5075	262.68	-27.061
3	7.5409	270.03	-26.377
3	7.5742	272.51	-25.779
3	7.6076	275.5	-25.351
3	7.641	279.78	-23.642
3	7.6743	284.48	-24.924
3	7.7077	286.96	-25.18
3	7.7411	291.75	-23.641
3	7.7744	293.88	-23.214
3	7.8078	297.73	-21.932
3	7.8412	301.15	-21.932
3	7.8745	304.57	-21.932
3	7.9079	308.5	-21.248
3	7.9413	311.41	-21.077
3	7.9746	315.69	-21.077
3	8.008	319.96	-21.077
3	8.0414	323.38	-21.932
3	8.0747	327.65	-21.077
3	8.1081	331.07	-21.077
3	8.1415	335.35	-21.932
3	8.1748	338.77	-21.077
3	8.2082	342.7	-20.906
3	8.2416	346.29	-20.564
3	8.2749	349.71	-20.564
3	8.3083	354.16	-20.222
3	8.3417	358.43	-20.222
3	8.375	362.19	-21.761
3	8.4084	365.7	-21.504
3	8.4418	367.83	-19.367
3	8.4751	371.6	-21.248
3	8.5085	374.33	-20.393
3	8.5419	378.95	-18.512
3	8.5752	382.37	-18.512
3	8.6086	386.99	-18.683
3	8.642	391.97	-19.235
3	8.6753	395.62	-19.794
3	8.7087	398.61	-19.367
3	8.7421	402.31	-17.862
3	8.7754	405.45	-17.657
3	8.8088	410.15	-18.939
3	8.8422	415.28	-18.939
3	8.8755	419.2	-18.386
3	8.9089	423.4	-18.512
3	8.9423	427.25	-18.084
3	8.9756	431.1	-18.512
3	9.009	436.23	-19.367
3	9.0424	438.79	-19.367
3	9.0757	443.07	-19.367
3	9.1091	447.51	-18.17
3	9.1425	449.91	-20.222
3	9.1758	455.46	-18.939
3	9.2092	460.17	-19.367
3	9.2426	465.19	-20.359
3	9.2759	469.57	-20.222
3	9.3093	472.13	-21.932
3	9.3427	478.55	-20.649
3	9.376	483.68	-20.649
3	9.4094	488.21	-21.419
3	9.4428	493.51	-21.932
3	9.4761	496.5	-21.504
4	2.2356	-497.34	-25.351
4	2.2689	-492.21	-25.351
4	2.3023	-483.66	-25.351
4	2.3357	-480.24	-27.061
4	2.369	-475.11	-27.061
4	2.4024	-469.13	-27.061
4	2.4358	-463.14	-26.206
4	2.4691	-458.44	-25.779
4	2.5025	-453.31	-25.779
4	2.5359	-446.9	-25.351
4	2.5692	-441.6	-25.009
4	2.6026	-436.3	-24.667
4	2.636	-430.66	-23.642
4	2.6693	-425.19	-23.812
4	2.7027	-420.83	-22.359
4	2.7361	-414.42	-23.641
4	2.7694	-409.29	-22.787
4	2.8028	-403.3	-21.932
4	2.8362	-399.88	-21.077
4	2.8695	-393.9	-21.932
4	2.9029	-388.77	-21.932
4	2.9363	-383.64	-21.932
4	2.9696	-378.94	-20.649
4	3.003	-373.81	-20.649
4	3.0364	-369.53	-21.504
4	3.0697	-363.46	-20.906
4	3.1031	-357.14	-21.077
4	3.1365	-352.01	-20.222
4	3.1698	-346.88	-21.932
4	3.2032	-342.6	-21.077
4	3.2366	-336.62	-21.077
4	3.2699	-334.05	-21.932
4	3.3033	-328.76	-20.868
4	3.3367	-324.65	-23.641
4	3.37	-319.52	-22.787
4	3.4034	-313.96	-22.359
4	3.4368	-309.26	-22.787
4	3.4701	-305.84	-21.932
4	3.5035	-300.71	-21.932
4	3.5369	-295.58	-22.787
4	3.5702	-291.73	-22.359
4	3.6036	-285.32	-21.077
4	3.637	-280.19	-21.077
4	3.6703	-276.77	-20.222
4	3.7037	-271.64	-19.367
4	3.7371	-267.37	-20.222
4	3.7704	-262.67	-18.939
4	3.8038	-257.96	-18.512
4	3.8372	-254.54	-19.367
4	3.8705	-248.99	-18.084
4	3.9039	-243.86	-18.084
4	3.9373	-238.73	-17.23
4	3.9706	-234.03	-17.657
4	4.004	-229.32	-18.084
4	4.0374	-224.11	-16.973
4	4.0707	-220.01	-18.341
4	4.1041	-215.65	-18.084
4	4.1375	-211.8	-18.512
4	4.1708	-206.67	-20.222
4	4.2042	-202.4	-19.367
4	4.2376	-198.55	-20.649
4	4.2709	-192.99	-21.077
4	4.3043	-188.72	-21.077
4	4.3377	-184.01	-21.504
4	4.371	-179.31	-22.787
4	4.4044	-174.61	-21.504
4	4.4378	-170.25	-20.906
4	4.4711	-166.49	-21.932
4	4.5045	-160.5	-21.932
4	4.5379	-157.09	-21.932
4	4.5712	-153.24	-22.359
4	4.6046	-148.02	-20.906
4	4.638	-143.83	-21.504
4	4.6713	-139.13	-21.932
4	4.7047	-134.43	-21.504
4	4.7381	-130.58	-20.222
4	4.7714	-126.74	-19.794
4	4.8048	-122.46	-18.939
4	4.8382	-116.9	-17.657
4	4.8715	-113.91	-16.375
4	4.9049	-109.21	-15.947
4	4.9383	-104.08	-15.947
4	4.9716	-101.52	-14.237
4	5.005	-96.386	-14.237
4	5.0384	-91.683	-12.955
4	5.0717	-86.981	-13.382
4	5.1051	-83.733	-12.185
4	5.1385	-80.142	-13.382
4	5.1718	-74.158	-12.528
4	5.2052	-72.448	-13.382
4	5.2386	-67.831	-11.844
4	5.2719	-63.899	-12.528
4	5.3053	-59.197	-11.245
4	5.3387	-55.35	-12.528
4	5.372	-49.793	-12.1
4	5.4054	-46.116	-13.041
4	5.4388	-43.381	-14.237
4	5.4721	-39.106	-14.237
4	5.5055	-32.78	-12.698
4	5.5389	-30.728	-13.041
4	5.5722	-25.427	-15.092
4	5.6056	-22.435	-13.81
4	5.639	-16.878	-13.382
4	5.6723	-14.656	-12.357
4	5.7057	-9.435	-12.377
4	5.7391	-4.909	-10.818
4	5.7724	-1.062	-11.245
4	5.8058	1.93	-12.528
4	5.8392	6.717	-10.989
4	5.8725	10.479	-10.818
4	5.9059	14.326	-8.68
4	5.9393	19.028	-8.253
4	5.9726	21.593	-7.398
4	6.006	25.868	-5.688
4	6.0394	29.715	-4.406
4	6.0727	33.989	-3.551
4	6.1061	36.982	-3.123
4	6.1395	41.256	-3.123
4	6.1728	44.676	-2.269
4	6.2062	48.096	-2.269
4	6.2396	51.515	-3.123
4	6.2729	54.935	-2.269
4	6.3063	58.782	-0.986
4	6.3397	63.484	-2.269
4	6.373	66.904	-0.559
4	6.4064	69.896	-0.986
4	6.4398	74.171	-0.986
4	6.4731	77.59	-0.986
4	6.5065	80.582	-0.559
4	6.5399	84.857	-0.559
4	6.5732	87.422	-0.559
4	6.6066	90.841	-0.559
4	6.64	94.261	-0.559
4	6.6733	97.253	-0.986
4	6.7067	100.25	-1.414
4	6.7401	105.8	-0.131
4	6.7734	107.94	0.296
4	6.8068	111.36	-0.559
4	6.8402	115.81	-0.901
4	6.8735	119.48	-0.131
4	6.9069	121.62	-1.414
4	6.9403	125.04	-2.269
4	6.9736	128.46	-0.559
4	7.007	131.88	-0.559
4	7.0404	135.3	-1.414
4	7.0737	139.57	-0.559
4	7.1071	143.42	0.724
4	7.1405	146.41	1.151
4	7.1738	149.31	1.085
4	7.2072	151.97	2.434
4	7.2406	157.87	2.177
4	7.2739	160.94	3.716
4	7.3073	163.51	2.006
4	7.3407	170.35	0.296
4	7.374	174.62	2.861
4	7.4074	177.02	3.374
4	7.4408	178.9	2.006
4	7.4741	179.75	2.006
4	7.5075	184.03	2.861
4	7.5409	187.45	2.006
4	7.5742	190.87	2.006
4	7.6076	193.86	2.434
4	7.641	197.71	2.861
4	7.6743	199.42	2.861
4	7.7077	203.26	2.434
4	7.7411	207.62	1.835
4	7.7744	211.38	2.861
4	7.8078	214.8	2.006
4	7.8412	218.65	3.288
4	7.8745	222.5	2.006
4	7.9079	225.06	2.006
4	7.9413	229.34	2.006
4	7.9746	231.05	1.151
4	8.008	235.32	1.151
4	8.0414	237.89	2.861
4	8.0747	240.88	2.434
4	8.1081	245.58	1.151
4	8.1415	248.15	2.006
4	8.1748	251.06	1.704
4	8.2082	254.56	2.434
4	8.2416	257.12	3.288
4	8.2749	260.97	2.006
4	8.3083	264.39	2.861
4	8.3417	267.81	2.006
4	8.375	271.66	4.998
4	8.4084	276.36	3.716
4	8.4418	279.78	3.716
4	8.4751	282.34	2.861
4	8.5085	286.28	4.742
4	8.5419	289.18	4.571
4	8.5752	293.46	5.426
4	8.6086	297.9	4.229
4	8.642	301.15	5.426
4	8.6753	304.92	7.689
4	8.7087	308.34	7.689
4	8.7421	311.41	6.281
4	8.7754	313.55	8.418
4	8.8088	317.39	7.99
4	8.8422	320.39	7.563
4	8.8755	324.23	7.136
4	8.9089	327.23	5.853
4	8.9423	330.65	6.708
4	8.9756	332.36	7.563
4	9.009	337.06	6.281
4	9.0424	340.05	7.563
4	9.0757	344.32	5.853
4	9.1091	346.89	7.563
4	9.1425	350.31	5.853
4	9.1758	354.33	5.084
4	9.2092	358.86	4.998
4	9.2426	363.99	4.143
4	9.2759	367.41	4.143
4	9.3093	370.23	5.084
4	9.3427	374.67	4.571
4	9.376	378.09	4.571
4	9.4094	381.51	3.716
4	9.4428	386.22	4.998
4	9.4761	390.49	4.143
4	9.5095	394.34	4.571
4	9.5429	398.18	4.143
4	9.5762	401.18	3.716
4	9.6096	406.31	2.861
4	9.643	408.87	4.571
4	9.6763	414	3.716
4	9.7097	418.7	4.998
4	9.7431	423.4	4.571
4	9.7764	428.11	4.998
4	9.8098	431.61	5.597
4	9.8432	433.66	4.571
4	9.8765	439.65	4.571
4	9.9099	446.14	5.597
4	9.9433	449.91	1.151
4	9.9766	458.46	5.426
4	10.01	464.01	4.143
4	10.043	467.86	3.716
4	10.077	472.13	3.716
4	10.11	476.84	1.579
4	10.143	481.11	2.434
4	10.177	486.38	2.798
4	10.21	490.94	2.861
4	10.244	493.57	-0.033
4	10.277	499.92	1.579
5	2.5359	-499.05	-109.99
5	2.5692	-494.78	-108.28
5	2.6026	-488.79	-108.28
5	2.636	-480.24	-106.57
5	2.6693	-474.75	-105.81
5	2.7027	-472.55	-104.86
5	2.7361	-466.57	-104
5	2.7694	-460.58	-103.15
5	2.8028	-456.31	-102.29
5	2.8362	-452.03	-102.29
5	2.8695	-446.9	-101.44
5	2.9029	-444.34	-101.44
5	2.9363	-438.78	-101.87
5	2.9696	-434.76	-100.24
5	3.003	-430.66	-101.44
5	3.0364	-425.64	-101.47
5	3.0697	-420.4	-99.729
5	3.1031	-415.27	-99.729
5	3.1365	-409.29	-99.729
5	3.1698	-405.01	-98.874
5	3.2032	-400.74	-98.874
5	3.2366	-395.61	-98.874
5	3.2699	-390.48	-98.874
5	3.3033	-384.49	-99.729
5	3.3367	-381.07	-98.019
5	3.37	-374.58	-97.848
5	3.4034	-370.81	-97.164
5	3.4368	-365.69	-96.31
5	3.4701	-363.12	-96.31
5	3.5035	-358.33	-94.429
5	3.5369	-354.57	-93.745
5	3.5702	-349.44	-92.89
5	3.6036	-344.31	-92.89
5	3.637	-340.04	-91.18
5	3.6703	-334.91	-91.18
5	3.7037	-328.92	-89.47
5	3.7371	-322.94	-87.76
5	3.7704	-320.55	-87.247
5	3.8038	-315.25	-86.05
5	3.8372	-309.26	-84.341
5	3.8705	-303.28	-84.341
5	3.9039	-299	-82.631
5	3.9373	-294.73	-83.486
5	3.9706	-290.45	-81.776
5	4.004	-285.75	-82.203
5	4.0374	-281.9	-80.921
5	4.0707	-277.2	-80.493
5	4.1041	-271.64	-80.921
5	4.1375	-267.2	-79.724
5	4.1708	-261.21	-80.579
5	4.2042	-257.54	-79.639
5	4.2376	-251.13	-79.211
5	4.2709	-246.85	-79.211
5	4.3043	-241.72	-79.211
5	4.3377	-238.3	-79.211
5	4.371	-233.17	-80.066
5	4.4044	-228.47	-79.639
5	4.4378	-223.43	-78.527
5	4.4711	-218.21	-77.929
5	4.5045	-213.51	-78.356
5	4.5379	-208.89	-78.527
5	4.5712	-204.96	-77.501
5	4.6046	-198.55	-77.074
5	4.638	-194.7	-75.791
5	4.6713	-189.57	-75.791
5	4.7047	-184.44	-75.791
5	4.7381	-179.48	-74.424
5	4.7714	-174.78	-74.167
5	4.8048	-169.91	-74.082
5	4.8382	-165.12	-73.056
5	4.8715	-159.65	-72.372
5	4.9049	-156.23	-72.372
5	4.9383	-149.9	-72.201
5	4.9716	-145.97	-72.372
5	5.005	-141.27	-71.944
5	5.0384	-135.71	-72.372
5	5.0717	-132.72	-71.089
5	5.1051	-128.87	-71.517
5	5.1385	-125.03	-70.234
5	5.1718	-119.9	-71.089
5	5.2052	-114	-69.636
5	5.2386	-111.35	-70.234
5	5.2719	-105.79	-70.662
5	5.3053	-101.86	-69.978
5	5.3387	-96.813	-71.089
5	5.372	-92.966	-70.662
5	5.4054	-88.691	-70.662
5	5.4388	-84.844	-69.38
5	5.4721	-80.997	-70.662
5	5.5055	-76.722	-69.807
5	5.5389	-72.875	-68.525
5	5.5722	-69.883	-68.952
5	5.6056	-65.609	-68.952
5	5.639	-61.334	-66.387
5	5.6723	-56.717	-67.926
5	5.7057	-52.785	-65.532
5	5.7391	-48.51	-64.677
5	5.7724	-44.236	-62.968
5	5.8058	-41.671	-62.113
5	5.8392	-37.396	-59.548
5	5.8725	-33.977	-58.693
5	5.9059	-30.13	-58.266
5	5.9393	-25.427	-56.983
5	5.9726	-20.725	-54.846
5	6.006	-18.588	-53.564
5	6.0394	-14.313	-51.854
5	6.0727	-11.749	-50.999
5	6.1061	-7.816	-49.118
5	6.1395	-3.2	-48.434
5	6.1728	1.075	-48.434
5	6.2062	5.521	-48.092
5	6.2396	7.059	-46.724
5	6.2729	12.189	-46.724
5	6.3063	16.634	-46.211
5	6.3397	20.738	-45.869
5	6.373	25.013	-45.869
5	6.4064	29.116	-46.211
5	6.4398	32.878	-46.382
5	6.4731	35.956	-46.211
5	6.5065	41.085	-46.211
5	6.5399	45.531	-46.724
5	6.5732	49.634	-47.066
5	6.6066	54.08	-46.724
5	6.64	58.697	-46.895
5	6.6733	61.945	-46.382
5	6.7067	66.904	-45.869
5	6.7401	71.606	-44.587
5	6.7734	76.137	-45.356
5	6.8068	80.582	-44.159
5	6.8402	84.002	-45.014
5	6.8735	88.277	-45.014
5	6.9069	92.979	-45.442
5	6.9403	96.826	-45.014
5	6.9736	101.96	-45.014
5	7.007	106.23	-44.16
5	7.0404	110.85	-45.185
5	7.0737	115.63	-45.014
5	7.1071	119.05	-45.014
5	7.1405	125.04	-44.16
5	7.1738	128.46	-44.16
5	7.2072	132.31	-44.587
5	7.2406	136.15	-45.869
5	7.2739	140.43	-45.869
5	7.3073	143.85	-46.724
5	7.3407	148.12	-46.724
5	7.374	151.63	-46.981
5	7.4074	155.82	-47.579
5	7.4408	160.94	-47.579
5	7.4741	164.36	-49.289
5	7.5075	166.93	-48.434
5	7.5409	172.06	-50.144
5	7.5742	173.77	-50.144
5	7.6076	178.04	-50.999
5	7.641	182.32	-50.999
5	7.6743	186.59	-51.854
5	7.7077	190.01	-51.854
5	7.7411	193.86	-51.426
5	7.7744	197.28	-50.571
5	7.8078	199.42	-50.999
5	7.8412	201.98	-50.999
5	7.8745	206.26	-50.999
5	7.9079	209.88	-49.377
5	7.9413	212.67	-49.716
5	7.9746	215.66	-49.289
5	8.008	218.4	-47.921
5	8.0414	220.79	-46.724
5	8.0747	222.5	-46.724
5	8.1081	225.92	-44.16
5	8.1415	227.63	-44.16
5	8.1748	231.22	-43.818
5	8.2082	234.56	-42.656
5	8.2416	237.89	-40.74
5	8.2749	241.31	-39.03
5	8.3083	243.87	-38.175
5	8.3417	244.9	-36.978
5	8.375	249.69	-36.123
5	8.4084	250.28	-35.183
5	8.4418	254.99	-34.755
5	8.4751	256.7	-33.046
5	8.5085	259.26	-33.045
5	8.5419	263.13	-32.945
5	8.5752	265.76	-32.875
5	8.6086	269.52	-31.336
5	8.642	271.66	-32.618
5	8.6753	274.48	-32.704
5	8.7087	276.87	-31.165
5	8.7421	278.07	-30.481
5	8.7754	281.66	-30.994
5	8.8088	284.05	-30.481
5	8.8422	288.16	-30.823
5	8.8755	292.6	-30.481
5	8.9089	294.81	-30.579
5	8.9423	298.23	-30.579
5	8.9756	300.3	-30.481
5	9.009	304.23	-31.165
5	9.0424	305.94	-30.31
5	9.0757	310.04	-30.652
5	9.1091	313.46	-30.652
5	9.1425	316.88	-30.652
5	9.1758	319.96	-31.336
5	9.2092	322.95	-30.908
5	9.2426	326.8	-29.626
5	9.2759	330.22	-30.481
5	9.3093	333.47	-30.823
5	9.3427	336.89	-30.823
5	9.376	339.62	-30.481
5	9.4094	343.04	-30.481
5	9.4428	347.32	-30.481
5	9.4761	351.59	-30.481
5	9.5095	355.01	-30.481
5	9.5429	359.84	-30.833
5	9.5762	363.26	-30.833
5	9.6096	366.98	-31.336
5	9.643	370.4	-31.336
5	9.6763	374.67	-32.191
5	9.7097	378.95	-32.191
5	9.7431	382.37	-32.191
5	9.7764	386.64	-33.045
5	9.8098	389.21	-33.045
5	9.8432	395.19	-31.336
5	9.8765	397.93	-32.704
5	9.9099	402.03	-33.046
5	9.9433	404.6	-35.61
5	9.9766	408.02	-34.755
5	10.01	411.44	-34.755
5	10.043	415.71	-34.755
5	10.077	420.84	-35.61
5	10.11	423.57	-34.243
5	10.143	427.68	-35.61
5	10.177	431.53	-36.893
5	10.21	436.23	-37.32
5	10.244	441.36	-36.465
5	10.277	446.49	-36.465
5	10.31	450.33	-34.328
5	10.344	452.9	-36.038
5	10.377	458.88	-36.893
5	10.41	464.95	-38.004
5	10.444	468.54	-38.517
5	10.477	473.5	-39.714
5	10.511	477.26	-39.03
5	10.544	482.39	-38.175
5	10.577	487.52	-39.03
5	10.611	490.94	-40.74
5	10.644	496.93	-40.74
6	3.3367	-497.34	-92.035
6	3.37	-492.21	-91.18
6	3.4034	-484.95	-90.752
6	3.4368	-480.24	-89.47
6	3.4701	-475.97	-89.47
6	3.5035	-471.42	-90.501
6	3.5369	-469.13	-88.615
6	3.5702	-464.34	-86.734
6	3.6036	-458.02	-86.905
6	3.637	-453.06	-87.247
6	3.6703	-447.76	-86.905
6	3.7037	-442.63	-86.905
6	3.7371	-438.35	-85.195
6	3.7704	-432.8	-84.768
6	3.8038	-428.09	-85.195
6	3.8372	-422.11	-85.195
6	3.8705	-416.47	-84.512
6	3.9039	-410.14	-85.195
6	3.9373	-405.01	-83.486
6	3.9706	-402.87	-83.058
6	4.004	-399.03	-81.776
6	4.0374	-393.56	-81.947
6	4.0707	-388.94	-80.408
6	4.1041	-383.21	-80.493
6	4.1375	-378.51	-78.356
6	4.1708	-372.95	-77.929
6	4.2042	-369.53	-76.219
6	4.2376	-364.4	-74.509
6	4.2709	-359.27	-73.654
6	4.3043	-352.51	-73.528
6	4.3377	-350.3	-70.662
6	4.371	-345.51	-69.636
6	4.4044	-340.89	-68.952
6	4.4378	-335.33	-68.525
6	4.4711	-330.21	-66.815
6	4.5045	-325.93	-65.96
6	4.5379	-320.8	-65.96
6	4.5712	-316.95	-64.677
6	4.6046	-311.82	-63.823
6	4.638	-307.12	-61.685
6	4.6713	-301.46	-61.174
6	4.7047	-297.72	-60.83
6	4.7381	-292.16	-59.548
6	4.7714	-287.89	-59.548
6	4.8048	-282.76	-60.403
6	4.8382	-278.06	-59.121
6	4.8715	-273.35	-58.693
6	4.9049	-267.37	-58.693
6	4.9383	-261.81	-59.121
6	4.9716	-258.39	-57.411
6	5.005	-254.12	-56.556
6	5.0384	-249.84	-55.701
6	5.0717	-244.71	-55.701
6	5.1051	-240.01	-55.273
6	5.1385	-235.31	-54.846
6	5.1718	-230.61	-53.564
6	5.2052	-226.76	-53.136
6	5.2386	-221.2	-52.709
6	5.2719	-215.22	-51.854
6	5.3053	-211.8	-50.144
6	5.3387	-205.82	-50.144
6	5.372	-200.69	-49.289
6	5.4054	-195.13	-49.717
6	5.4388	-190.85	-48.007
6	5.4721	-185.72	-47.152
6	5.5055	-179.74	-47.152
6	5.5389	-177.6	-47.579
6	5.5722	-170.76	-45.869
6	5.6056	-165.63	-47.579
6	5.639	-160.5	-47.579
6	5.6723	-156.23	-47.579
6	5.7057	-151.96	-47.579
6	5.7391	-145.97	-47.579
6	5.7724	-141.7	-46.724
6	5.8058	-136.57	-46.724
6	5.8392	-131.01	-48.007
6	5.8725	-128.44	-47.152
6	5.9059	-122.89	-47.579
6	5.9393	-119.9	-47.152
6	5.9726	-115.62	-46.297
6	6.006	-109.89	-46.382
6	6.0394	-105.36	-45.442
6	6.0727	-100.66	-43.305
6	6.1061	-95.531	-44.16
6	6.1395	-91.256	-41.595
6	6.1728	-86.554	-40.312
6	6.2062	-83.134	-40.312
6	6.2396	-77.577	-39.03
6	6.2729	-73.73	-37.748
6	6.3063	-69.37	-39.201
6	6.3397	-66.036	-37.748
6	6.373	-61.334	-36.465
6	6.4064	-55.829	-34.714
6	6.4398	-51.075	-33.901
6	6.4731	-48.51	-32.191
6	6.5065	-44.578	-32.02
6	6.5399	-40.816	-30.481
6	6.5732	-37.824	-30.053
6	6.6066	-33.977	-31.336
6	6.64	-30.557	-28.771
6	6.6733	-24.808	-26.796
6	6.7067	-24.573	-27.061
6	6.7401	-17.733	-26.206
6	6.7734	-14.741	-25.779
6	6.8068	-11.321	-24.924
6	6.8402	-6.192	-24.069
6	6.8735	-2.345	-22.787
6	6.9069	1.93	-23.641
6	6.9403	6.632	-23.214
6	6.9736	8.085	-24.154
6	7.007	13.044	-22.787
6	7.0404	16.464	-21.932
6	7.0737	20.311	-20.649
6	7.1071	23.303	-20.222
6	7.1405	27.15	-19.794
6	7.1738	30.142	-19.367
6	7.2072	35.272	-19.367
6	7.2406	38.52	-17.999
6	7.2739	42.539	-17.23
6	7.3073	47.07	-17.144
6	7.3407	50.66	-16.802
6	7.374	53.653	-15.52
6	7.4074	60.919	-15.947
6	7.4408	63.997	-15.776
6	7.4741	66.476	-14.665
6	7.5075	70.323	-14.237
6	7.5409	75.836	-15.416
6	7.5742	79.668	-14.385
6	7.6076	81.437	-14.237
6	7.641	84.43	-14.665
6	7.6743	88.79	-14.921
6	7.7077	91.696	-14.237
6	7.7411	98.023	-15.263
6	7.7744	100.25	-15.947
6	7.8078	105.38	-17.657
6	7.8412	109.22	-17.23
6	7.8745	112.39	-19.025
6	7.9079	115.63	-17.657
6	7.9413	118.2	-19.367
6	7.9746	124.18	-20.222
6	8.008	127.6	-20.222
6	8.0414	131.37	-20.393
6	8.0747	134.96	-20.393
6	8.1081	137.3	-20.846
6	8.1415	140.43	-20.222
6	8.1748	144.7	-21.077
6	8.2082	148.12	-21.932
6	8.2416	152.4	-22.787
6	8.2749	156.67	-22.787
6	8.3083	160.94	-23.641
6	8.3417	163.85	-23.47
6	8.375	166.93	-23.642
6	8.4084	170.35	-21.932
6	8.4418	174.2	-22.359
6	8.4751	176.5	-22.445
6	8.5085	180.61	-22.787
6	8.5419	183.6	-22.359
6	8.5752	185.74	-21.932
6	8.6086	188.3	-21.932
6	8.642	191.29	-22.359
6	8.6753	195.14	-21.932
6	8.7087	197.71	-21.932
6	8.7421	199.42	-21.932
6	8.7754	202.84	-21.932
6	8.8088	206.26	-21.932
6	8.8422	209.16	-22.958
6	8.8755	212.92	-23.128
6	8.9089	215.66	-22.787
6	8.9423	217.2	-23.128
6	8.9756	219.93	-22.787
6	9.009	222.5	-22.787
6	9.0424	225.06	-22.787
6	9.0757	227.12	-23.47
6	9.1091	229.77	-22.359
6	9.1425	232.76	-23.641
6	9.1758	234.98	-22.616
6	9.2092	238.32	-21.504
6	9.2426	240.11	-22.616
6	9.2759	243.02	-21.932
6	9.3093	246.44	-21.932
6	9.3427	247.72	-22.359
6	9.376	251.57	-21.932
6	9.4094	253.28	-22.787
6	9.4428	255.84	-21.932
6	9.4761	258.4	-21.077
6	9.5095	261.82	-21.077
6	9.5429	265.67	-21.504
6	9.5762	268.02	-20.988
6	9.6096	272.08	-21.932
6	9.643	274.41	-21.043
6	9.6763	278.75	-21.419
6	9.7097	279.95	-21.419
6	9.7431	282.34	-21.077
6	9.7764	284.91	-21.077
6	9.8098	287.47	-21.077
6	9.8432	290.89	-21.932
6	9.8765	295.17	-23.642
6	9.9099	298.25	-22.958
6	9.9433	300.3	-22.787
6	9.9766	305.85	-25.779
6	10.01	309.87	-25.009
6	10.043	311.41	-25.351
6	10.077	315.69	-25.351
6	10.11	319.96	-25.351
6	10.143	323.38	-27.061
6	10.177	326.8	-27.061
6	10.21	331.07	-26.206
6	10.244	334.49	-27.916
6	10.277	340.01	-28.24
6	10.31	342.19	-28.771
6	10.344	346.46	-28.771
6	10.377	350.74	-29.626
6	10.41	354.16	-29.626
6	10.444	358.09	-29.455
6	10.477	361.42	-29.198
6	10.511	365.27	-29.626
6	10.544	370.91	-30.31
6	10.577	375.53	-28.771
6	10.611	379.98	-30.994
6	10.644	383.91	-31.678
6	10.677	387.93	-31.763
6	10.711	393.48	-32.191
6	10.744	398.61	-33.045
6	10.777	402.37	-35.781
6	10.811	406.31	-37.32
6	10.844	411.57	-40.082
6	10.878	414.86	-40.74
6	10.911	419.99	-43.305
6	10.944	425.11	-45.014
6	10.978	429.05	-47.408
6	11.011	432.3	-49.118
6	11.044	437.08	-51.854
6	11.078	442.21	-53.564
6	11.111	448.2	-57.838
6	11.144	453.33	-58.693
6	11.178	457.6	-59.548
6	11.211	462.73	-61.258
6	11.245	468.19	-65.916
6	11.278	472.99	-67.242
6	11.311	478.12	-68.952
6	11.345	483.25	-70.662
6	11.378	489.57	-73.398
6	11.411	492.23	-75.364
6	11.445	499.49	-76.646
7	4.1708	-499.91	104.6
7	4.2042	-493.92	102.89
7	4.2376	-490.5	102.03
7	4.2709	-485.37	101.18
7	4.3043	-481.44	101.01
7	4.3377	-478.11	99.894
7	4.371	-473.4	98.612
7	4.4044	-468.7	98.184
7	4.4378	-465.71	98.612
7	4.4711	-461.44	98.612
7	4.5045	-457.16	97.757
7	4.5379	-452.03	98.612
7	4.5712	-447.33	97.329
7	4.6046	-441.77	97.757
7	4.638	-437.07	98.184
7	4.6713	-433.22	97.757
7	4.7047	-428.95	97.757
7	4.7381	-423.82	98.612
7	4.7714	-418.69	97.757
7	4.8048	-415.27	97.757
7	4.8382	-411	97.757
7	4.8715	-406.72	96.902
7	4.9049	-403.3	96.902
7	4.9383	-399.2	96.56
7	4.9716	-395.18	95.62
7	5.005	-390.48	95.192
7	5.0384	-383.64	96.047
7	5.0717	-381.93	93.482
7	5.1051	-377.65	92.627
7	5.1385	-371.67	91.772
7	5.1718	-367.57	90.405
7	5.2052	-361.65	89.242
7	5.2386	-358.67	87.84
7	5.2719	-356.28	85.788
7	5.3053	-351.15	85.788
7	5.3387	-346.45	84.506
7	5.372	-344.31	85.788
7	5.4054	-339.18	85.788
7	5.4388	-334.91	85.788
7	5.4721	-332.34	85.788
7	5.5055	-327.21	84.078
7	5.5389	-323.79	85.788
7	5.5722	-320.37	84.933
7	5.6056	-316.1	84.933
7	5.639	-311.31	85.959
7	5.6723	-306.69	86.643
7	5.7057	-302.42	86.643
7	5.7391	-298.15	87.498
7	5.7724	-293.02	89.208
7	5.8058	-288.4	89.892
7	5.8392	-283.61	90.063
7	5.8725	-279.34	89.208
7	5.9059	-275.49	89.635
7	5.9393	-269.08	89.208
7	5.9726	-265.66	88.353
7	6.006	-261.38	88.353
7	6.0394	-256.26	87.498
7	6.0727	-253.86	86.985
7	6.1061	-248.56	85.788
7	6.1395	-242.58	84.933
7	6.1728	-238.3	83.223
7	6.2062	-233.17	81.513
7	6.2396	-228.47	81.086
7	6.2729	-224.62	78.949
7	6.3063	-219.49	77.239
7	6.3397	-216.07	75.529
7	6.373	-212.65	75.529
7	6.4064	-207.95	74.247
7	6.4398	-204.96	73.819
7	6.4731	-200.86	74.161
7	6.5065	-196.41	72.964
7	6.5399	-192.14	72.964
7	6.5732	-187.01	72.109
7	6.6066	-183.16	70.827
7	6.64	-178.46	71.254
7	6.6733	-171.62	70.4
7	6.7067	-167.34	70.4
7	6.7401	-162.21	69.545
7	6.7734	-157.09	69.545
7	6.8068	-151.1	68.69
7	6.8402	-145.12	68.69
7	6.8735	-140.41	67.407
7	6.9069	-135.71	66.98
7	6.9403	-130.16	68.262
7	6.9736	-124.6	67.835
7	7.007	-119.9	68.262
7	7.0404	-117.33	68.262
7	7.0737	-113.48	68.69
7	7.1071	-110.49	67.407
7	7.1405	-105.36	67.407
7	7.1738	-101.17	65.954
7	7.2072	-98.523	64.843
7	7.2406	-94.163	63.731
7	7.2739	-89.974	61.423
7	7.3073	-85.272	60.995
7	7.3407	-80.142	57.576
7	7.374	-74.158	55.011
7	7.4074	-73.303	57.576
7	7.4408	-68.601	56.293
7	7.4741	-63.767	56.063
7	7.5075	-59.197	56.293
7	7.5409	-53.469	54.498
7	7.5742	-49.365	56.721
7	7.6076	-46.8	56.721
7	7.641	-43.381	56.721
7	7.6743	-39.961	56.721
7	7.7077	-34.404	58.003
7	7.7411	-30.557	59.286
7	7.7744	-25.427	58.431
7	7.8078	-22.863	59.286
7	7.8412	-17.306	61.423
7	7.8745	-11.749	60.141
7	7.9079	-4.482	62.278
7	7.9413	-0.635	61.85
7	7.9746	6.824	62.116
7	8.008	9.624	61.85
7	8.0414	13.899	60.995
7	8.0747	16.464	60.995
7	8.1081	24.158	61.85
7	8.1415	27.578	60.995
7	8.1748	30.997	60.995
7	8.2082	36.127	60.995
7	8.2416	39.974	59.713
7	8.2749	44.248	60.568
7	8.3083	48.95	59.286
7	8.3417	55.704	59.542
7	8.375	60.919	57.576
7	8.4084	64.681	57.747
7	8.4418	66.904	57.576
7	8.4751	72.033	56.721
7	8.5085	78.018	56.721
7	8.5419	81.437	57.576
7	8.5752	85.284	57.148
7	8.6086	89.132	56.721
7	8.642	94.261	56.721
7	8.6753	97.253	58.003
7	8.7087	102.38	58.003
7	8.7421	105.8	58.003
7	8.7754	110.51	57.576
7	8.8088	115.63	58.431
7	8.8422	120.76	57.576
7	8.8755	124.18	59.286
7	8.9089	129.31	59.286
7	8.9423	133.07	57.747
7	8.9756	139.57	56.721
7	9.009	142.99	57.576
7	9.0424	147.27	58.431
7	9.0757	150.69	57.576
7	9.1091	156.67	57.576
7	9.1425	158.81	56.293
7	9.1758	163.94	55.438
7	9.2092	169.32	55.524
7	9.2426	172.06	54.156
7	9.2759	178.21	53.643
7	9.3093	181.89	52.874
7	9.3427	185.74	52.446
7	9.376	190.01	51.591
7	9.4094	195.14	51.591
7	9.4428	200.27	51.591
7	9.4761	205.06	48.343
7	9.5095	207.97	49.882
7	9.5429	210.87	50.053
7	9.5762	215.66	50.736
7	9.6096	219.08	49.882
7	9.643	223.35	49.882
7	9.6763	227.63	49.882
7	9.7097	231.05	49.882
7	9.7431	235.32	49.882
7	9.7764	239.6	49.882
7	9.8098	245.58	49.882
7	9.8432	251.99	51.164
7	9.8765	254.99	51.591
7	9.9099	257.46	52.703
7	9.9433	263.54	52.446
7	9.9766	266.44	53.13
7	10.01	272.08	52.446
7	10.043	275.5	55.011
7	10.077	279.78	55.011
7	10.11	284.05	55.011
7	10.143	286.62	55.011
7	10.177	290.04	54.156
7	10.21	296.02	55.011
7	10.244	299.44	54.156
7	10.277	305.43	54.156
7	10.31	311.41	54.156
7	10.344	313.98	54.156
7	10.377	315.69	52.446
7	10.41	322.01	53.472
7	10.444	326.8	53.301
7	10.477	331.78	53.553
7	10.511	336.2	53.301
7	10.544	341.33	52.446
7	10.577	345.61	52.446
7	10.611	348.17	53.301
7	10.644	354.16	53.301
7	10.677	358.86	52.874
7	10.711	362.7	53.301
7	10.744	366.98	55.866
7	10.777	369.2	56.55
7	10.811	374.67	56.721
7	10.844	379.38	58.003
7	10.878	383.22	61.85
7	10.911	388.35	62.705
7	10.944	391.35	64.843
7	10.978	397.76	66.98
7	11.011	402.03	67.835
7	11.044	406.89	69.339
7	11.078	410.42	70.69
7	11.111	414.86	72.109
7	11.144	417.85	71.682
7	11.178	424.26	73.819
7	11.211	426.82	73.819
7	11.245	431.95	73.819
7	11.278	433.66	73.819
7	11.311	437.94	73.819
7	11.345	443.92	75.529
7	11.378	446.49	77.239
7	11.411	450.76	77.239
7	11.445	453.33	76.384
7	11.478	461.02	75.529
7	11.512	466.15	77.239
7	11.545	469.57	78.094
7	11.578	473.85	79.804
7	11.612	478.55	81.086
7	11.645	484.99	82.204
7	11.678	487.35	84.42
7	11.712	491.37	84.506
7	11.745	495.22	87.498
7	11.778	498.64	89.208
8	5.1385	-499.91	-68.952
8	5.1718	-494.78	-68.952
8	5.2052	-490.5	-68.952
8	5.2386	-485.03	-69.123
8	5.2719	-482.81	-68.952
8	5.3053	-478.53	-68.952
8	5.3387	-475.97	-68.097
8	5.372	-470.84	-67.242
8	5.4054	-467.42	-67.242
8	5.4388	-460.58	-67.242
8	5.4721	-459.38	-67.413
8	5.5055	-455.45	-66.387
8	5.5389	-450.32	-65.532
8	5.5722	-446.9	-65.532
8	5.6056	-442.63	-64.677
8	5.639	-438.35	-63.823
8	5.6723	-434.08	-63.823
8	5.7057	-428.95	-62.968
8	5.7391	-424.67	-62.113
8	5.7724	-422.45	-61.942
8	5.8058	-419.55	-62.113
8	5.8392	-416.13	-61.258
8	5.8725	-411.85	-60.403
8	5.9059	-408.43	-60.403
8	5.9393	-404.16	-60.403
8	5.9726	-399.88	-61.258
8	6.006	-396.29	-60.916
8	6.0394	-392.53	-60.574
8	6.0727	-388.34	-60.83
8	6.1061	-383.64	-62.113
8	6.1395	-380.22	-61.258
8	6.1728	-376.46	-61.942
8	6.2062	-372.52	-62.113
8	6.2396	-369.1	-62.113
8	6.2729	-365.69	-62.113
8	6.3063	-361.24	-61.6
8	6.3397	-357.56	-61.685
8	6.373	-353.72	-61.258
8	6.4064	-350.3	-60.403
8	6.4398	-347.3	-59.975
8	6.4731	-344.74	-59.121
8	6.5065	-340.04	-58.693
8	6.5399	-337.05	-57.411
8	6.5732	-333.2	-56.983
8	6.6066	-329.78	-55.273
8	6.64	-325.5	-54.419
8	6.6733	-322.08	-53.564
8	6.7067	-317.81	-54.419
8	6.7401	-314.39	-51.854
8	6.7734	-310.12	-50.144
8	6.8068	-306.27	-48.007
8	6.8402	-302.85	-47.152
8	6.8735	-299.17	-46.211
8	6.9069	-295.15	-46.297
8	6.9403	-290.45	-45.014
8	6.9736	-286.69	-45.185
8	7.007	-282.76	-44.16
8	7.0404	-278.31	-44.501
8	7.0737	-273.78	-44.587
8	7.1071	-269.76	-42.963
8	7.1405	-265.66	-43.305
8	7.1738	-260.53	-43.305
8	7.2072	-257.11	-42.45
8	7.2406	-251.13	-43.305
8	7.2739	-246.85	-42.45
8	7.3073	-244.29	-42.45
8	7.3407	-239.16	-39.885
8	7.374	-234.88	-40.74
8	7.4074	-228.73	-42.792
8	7.4408	-227.19	-40.74
8	7.4741	-221.2	-40.74
8	7.5075	-218.21	-39.457
8	7.5409	-214.79	-37.748
8	7.5742	-209.24	-38.175
8	7.6076	-204.1	-37.32
8	7.641	-199.4	-36.893
8	7.6743	-195.13	-34.328
8	7.7077	-191.28	-33.901
8	7.7411	-187.01	-33.045
8	7.7744	-181.88	-33.045
8	7.8078	-178.46	-31.336
8	7.8412	-172.9	-30.908
8	7.8745	-167.69	-30.31
8	7.9079	-164.78	-29.626
8	7.9413	-158.97	-30.139
8	7.9746	-155.38	-29.626
8	8.008	-147.25	-29.198
8	8.0414	-144.77	-28.6
8	8.0747	-138.7	-29.198
8	8.1081	-136.57	-29.626
8	8.1415	-134	-30.481
8	8.1748	-128.7	-29.113
8	8.2082	-123.74	-29.626
8	8.2416	-120.32	-28.771
8	8.2749	-116.48	-29.198
8	8.3083	-113.06	-28.343
8	8.3417	-107.5	-28.771
8	8.375	-103.22	-29.626
8	8.4084	-98.95	-28.771
8	8.4418	-92.624	-28.6
8	8.4751	-90.829	-29.198
8	8.5085	-85.785	-30.31
8	8.5419	-81.852	-28.771
8	8.5752	-77.15	-28.343
8	8.6086	-73.303	-27.061
8	8.642	-69.883	-27.061
8	8.6753	-63.044	-27.916
8	8.7087	-58.769	-24.496
8	8.7421	-53.811	-25.864
8	8.7754	-49.365	-24.496
8	8.8088	-43.894	-22.958
8	8.8422	-39.534	-23.214
8	8.8755	-35.173	-22.958
8	8.9089	-31.412	-22.787
8	8.9423	-25.598	-20.564
8	8.9756	-23.29	-20.649
8	9.009	-18.161	-20.649
8	9.0424	-12.604	-18.512
8	9.0757	-10.894	-19.367
8	9.1091	-5.764	-19.367
8	9.1425	-1.49	-19.367
8	9.1758	1.503	-19.794
8	9.2092	5.35	-19.367
8	9.2426	11.334	-20.222
8	9.2759	15.609	-18.512
8	9.3093	18.173	-19.367
8	9.3427	23.73	-19.794
8	9.376	25.868	-19.367
8	9.4094	30.142	-18.512
8	9.4428	34.075	-18.683
8	9.4761	37.837	-17.657
8	9.5095	41.256	-17.657
8	9.5429	45.958	-17.23
8	9.5762	49.805	-15.947
8	9.6096	52.798	-15.52
8	9.643	56.645	-14.237
8	9.6763	60.064	-12.528
8	9.7097	65.194	-12.528
8	9.7431	69.468	-10.818
8	9.7764	72.888	-9.963
8	9.8098	77.59	-9.535
8	9.8432	81.255	-8.783
8	9.8765	88.277	-7.398
8	9.9099	88.277	-7.398
8	9.9433	92.551	-5.688
8	9.9766	95.971	-6.543
8	10.01	99.818	-7.825
8	10.043	102.81	-7.398
8	10.077	106.23	-7.398
8	10.11	110.95	-5.865
8	10.143	114.25	-6.16
8	10.177	118.2	-7.398
8	10.21	122.9	-7.825
8	10.244	126.75	-6.543
8	10.277	130.34	-6.201
8	10.31	134.44	-6.543
8	10.344	138.72	-6.543
8	10.377	140.43	-7.398
8	10.41	143.85	-8.253
8	10.444	148.12	-7.398
8	10.477	151.54	-7.398
8	10.511	155.39	-6.971
8	10.544	158.31	-8.732
8	10.577	162.04	-8.287
8	10.611	165.22	-8.253
8	10.644	168.81	-6.201
8	10.677	171.63	-6.971
8	10.711	174.62	-7.398
8	10.744	178.47	-7.825
8	10.777	181.94	-7.33
8	10.811	185.74	-7.398
8	10.844	188.3	-6.543
8	10.878	191.72	-6.543
8	10.911	196.85	-6.543
8	10.944	201.13	-6.543
8	10.978	204.54	-7.398
8	11.011	206.68	-7.825
8	11.044	212.24	-8.253
8	11.078	214.8	-5.688
8	11.111	218.22	-9.108
8	11.144	222.07	-12.1
8	11.178	223.87	-10.647
8	11.211	227.8	-10.476
8	11.245	232.59	-11.331
8	11.278	235.49	-12.185
8	11.311	241.31	-12.528
8	11.345	243.02	-14.237
8	11.378	246.44	-16.802
8	11.411	251.57	-17.657
8	11.445	254.99	-18.512
8	11.478	257.12	-18.939
8	11.512	260.97	-18.512
8	11.545	264.39	-20.222
8	11.578	269.45	-19.038
8	11.612	274.99	-20.393
8	11.645	278.07	-20.222
8	11.678	280.8	-20.735
8	11.712	283.71	-20.906
8	11.745	289.18	-21.077
8	11.778	293.46	-21.077
8	11.812	297.73	-21.077
8	11.845	301.58	-21.504
8	11.879	306.28	-21.077
8	11.912	308.85	-21.932
8	11.945	313.98	-21.932
8	11.979	317.82	-21.504
8	12.012	320.81	-20.222
8	12.045	325.43	-21.248
8	12.079	331.76	-19.709
8	12.112	335.35	-21.932
8	12.145	338.77	-22.787
8	12.179	342.19	-21.932
8	12.212	345.61	-21.932
8	12.246	351.59	-22.787
8	12.279	355.87	-23.642
8	12.312	359.94	-26.256
8	12.346	365.27	-26.206
8	12.379	369.12	-27.488
8	12.412	372.11	-28.771
8	12.446	375.1	-30.053
8	12.479	378.95	-28.771
8	12.513	385.27	-28.942
8	12.546	392.63	-27.916
8	12.579	396.05	-27.916
8	12.613	399.04	-30.908
8	12.646	403.74	-29.626
8	12.679	407.59	-30.053
8	12.713	411.86	-30.053
8	12.746	414.86	-30.481
8	12.779	420.5	-29.455
8	12.813	424.6	-29.797
8	12.846	428.96	-29.198
8	12.88	432.81	-30.481
8	12.913	438.37	-29.198
8	12.946	444.26	-29.455
8	12.98	448.2	-29.626
8	13.013	450.76	-31.336
8	13.046	455.89	-28.771
8	13.08	461.88	-28.771
8	13.113	467.01	-27.916
8	13.146	470	-28.343
8	13.18	473.47	-28.729
8	13.213	477.69	-29.198
8	13.247	483.68	-30.908
8	13.28	487.52	-29.626
8	13.313	492.92	-30.086
8	13.347	496.93	-31.336
9	5.2719	-499.48	96.475
9	5.3053	-494.95	95.705
9	5.3387	-490.5	95.192
9	5.372	-485.8	93.91
9	5.4054	-482.38	93.91
9	5.4388	-477.68	93.482
9	5.4721	-474.26	92.627
9	5.5055	-469.13	93.482
9	5.5389	-465.2	92.456
9	5.5722	-461.86	92.2
9	5.6056	-457.59	91.345
9	5.639	-454.17	91.345
9	5.6723	-450.32	90.918
9	5.7057	-445.19	89.208
9	5.7391	-441.35	89.635
9	5.7724	-437.5	89.208
9	5.8058	-433.22	90.918
9	5.8392	-429.72	88.609
9	5.8725	-425.53	88.353
9	5.9059	-421.94	88.695
9	5.9393	-417.83	89.208
9	5.9726	-412.7	89.208
9	6.006	-409.29	90.063
9	6.0394	-404.5	91.602
9	6.0727	-400.74	93.482
9	6.1061	-396.98	95.021
9	6.1395	-393.9	94.337
9	6.1728	-388.34	95.62
9	6.2062	-385.35	96.047
9	6.2396	-381.5	95.62
9	6.2729	-377.23	97.329
9	6.3063	-374.23	97.757
9	6.3397	-370.81	97.757
9	6.373	-366.54	98.612
9	6.4064	-361.41	98.612
9	6.4398	-357.99	97.757
9	6.4731	-354.06	97.928
9	6.5065	-349.44	97.757
9	6.5399	-345.17	95.192
9	6.5732	-340.89	93.482
9	6.6066	-337.13	92.798
9	6.64	-333.2	90.063
9	6.6733	-329.44	89.379
9	6.7067	-323.79	86.643
9	6.7401	-322.08	84.933
9	6.7734	-317.81	84.078
9	6.8068	-315.25	80.659
9	6.8402	-310.12	78.094
9	6.8735	-306.69	77.239
9	6.9069	-301.57	75.529
9	6.9403	-296.44	74.674
9	6.9736	-292.59	73.392
9	7.007	-287.89	72.109
9	7.0404	-284.04	69.972
9	7.0737	-279.77	69.117
9	7.1071	-275.49	67.407
9	7.1405	-272.33	66.638
9	7.1738	-265.66	66.125
9	7.2072	-261.73	65.441
9	7.2406	-256.68	63.988
9	7.2739	-252.84	64.415
9	7.3073	-248.13	63.133
9	7.3407	-242.58	62.705
9	7.374	-238.3	61.85
9	7.4074	-234.37	59.457
9	7.4408	-230.61	59.286
9	7.4741	-226.76	60.568
9	7.5075	-221.2	58.431
9	7.5409	-217.78	58.431
9	7.5742	-212.65	57.576
9	7.6076	-208.38	60.141
9	7.641	-204.1	59.286
9	7.6743	-199.83	59.286
9	7.7077	-195.21	59.457
9	7.7411	-189.14	58.858
9	7.7744	-185.3	58.431
9	7.8078	-180.6	58.003
9	7.8412	-177.18	57.148
9	7.8745	-170.34	59.713
9	7.9079	-166.06	58.858
9	7.9413	-162.21	59.286
9	7.9746	-158.79	60.995
9	8.008	-152.81	60.141
9	8.0414	-148.54	60.995
9	8.0747	-142.12	63.133
9	8.1081	-136.57	62.705
9	8.1415	-134.86	63.56
9	8.1748	-129.73	62.705
9	8.2082	-124.6	62.705
9	8.2416	-119.9	63.988
9	8.2749	-114.77	64.843
9	8.3083	-110.92	64.415
9	8.3417	-104.42	65.099
9	8.375	-99.805	65.27
9	8.4084	-95.103	66.552
9	8.4418	-89.375	66.638
9	8.4751	-85.14	65.928
9	8.5085	-80.484	66.809
[truncated: 10,710 more rows]
