# Supplementary material for: A universal function for capacity of bidirectional pedestrian streams: Filling the gaps in the literature
Source: PLoS One. 2018 Dec 19;13(12):e0208496. doi: 10.1371/journal.pone.0208496 (PMC6300270; doi:10.1371/journal.pone.0208496)
Supplement: S1 Data Set — Trajectories are divided into folders for the different experiments within the ZIP archive. Data relative to the own experiments are directly provided as a CSV file. Links are provided for data obtained from open database from third party researchers. (ZIP) [file pone.0208496.s001.zip › datasets/dataset_C/4_2_A.csv]

ped. #	time (s)	x (cm)	y (cm)
1	0	-499.05	-115.97
1	0.033367	-494.09	-116.32
1	0.066733	-489.22	-116.4
1	0.1001	-483.66	-115.12
1	0.13347	-479.39	-114.26
1	0.16683	-472.98	-113.83
1	0.2002	-468.27	-112.55
1	0.23357	-462.97	-112.04
1	0.26693	-458.02	-109.99
1	0.3003	-451.86	-110.33
1	0.33367	-446.9	-109.13
1	0.36703	-439.63	-109.56
1	0.4004	-434.93	-108.28
1	0.43377	-428.95	-108.28
1	0.46713	-425.53	-108.28
1	0.5005	-418.69	-107.42
1	0.53387	-414.84	-107
1	0.56723	-410.14	-106.57
1	0.6006	-403.3	-107.42
1	0.63397	-398.17	-107.42
1	0.66733	-394.75	-107.42
1	0.7007	-388.34	-107.85
1	0.73407	-382.95	-108.62
1	0.76743	-378	-108.11
1	0.8008	-372.52	-108.28
1	0.83417	-368.25	-109.13
1	0.86753	-363.12	-109.13
1	0.9009	-357.99	-108.28
1	0.93427	-353.72	-107.42
1	0.96763	-347.3	-107
1	1.001	-343.03	-107
1	1.0344	-336.62	-107.42
1	1.0677	-332.34	-106.57
1	1.1011	-326.36	-107.42
1	1.1345	-321.06	-106.23
1	1.1678	-316.1	-105.71
1	1.2012	-309.69	-106.14
1	1.2346	-305.84	-104.86
1	1.2679	-300.28	-105.29
1	1.3013	-295.58	-104.86
1	1.3347	-290.45	-104.86
1	1.368	-286.18	-105.71
1	1.4014	-280.88	-105.2
1	1.4348	-274.21	-105.71
1	1.4681	-269.08	-106.57
1	1.5015	-263.1	-106.57
1	1.5349	-258.39	-107
1	1.5682	-254.54	-108.28
1	1.6016	-248.13	-110.42
1	1.635	-242.15	-110.42
1	1.6683	-238.3	-109.99
1	1.7017	-232.32	-111.7
1	1.7351	-227.19	-111.7
1	1.7684	-222.49	-112.98
1	1.8018	-216.59	-112.72
1	1.8352	-211.8	-113.41
1	1.8685	-207.53	-113.41
1	1.9019	-203.25	-113.41
1	1.9353	-197.27	-113.41
1	1.9686	-192.99	-113.41
1	2.002	-187.86	-113.41
1	2.0354	-183.59	-113.41
1	2.0687	-179.31	-113.41
1	2.1021	-174.18	-113.41
1	2.1355	-169.91	-113.41
1	2.1688	-164.61	-112.21
1	2.2022	-159.65	-112.55
1	2.2356	-154.09	-112.13
1	2.2689	-150.25	-111.7
1	2.3023	-145.54	-112.13
1	2.3357	-139.99	-112.55
1	2.369	-134	-112.55
1	2.4024	-129.04	-112.04
1	2.4358	-124.6	-111.7
1	2.4691	-119.47	-111.7
1	2.5025	-116.05	-111.7
1	2.5359	-110.75	-112.21
1	2.5692	-105.79	-112.55
1	2.6026	-100.66	-112.55
1	2.636	-95.103	-112.98
1	2.6693	-91.256	-113.41
1	2.7027	-86.127	-114.26
1	2.7361	-79.287	-113.41
1	2.7694	-74.158	-114.26
1	2.8028	-70.738	-114.26
1	2.8362	-65.609	-114.26
1	2.8695	-60.052	-113.83
1	2.9029	-55.264	-112.3
1	2.9363	-50.22	-112.55
1	2.9696	-45.946	-111.7
1	3.003	-40.816	-111.7
1	3.0364	-37.225	-111.36
1	3.0697	-34.831	-112.55
1	3.1031	-29.702	-109.99
1	3.1365	-27.964	-109.71
1	3.1698	-22.863	-107.42
1	3.2032	-14.313	-109.13
1	3.2366	-10.039	-107.42
1	3.2699	-5.422	-107.25
1	3.3033	0.22	-106.57
1	3.3367	5.35	-105.71
1	3.37	7.23	-105.37
1	3.4034	11.847	-105.54
1	3.4368	15.609	-102.29
1	3.4701	19.541	-102.98
1	3.5035	24.158	-100.58
1	3.5369	30.142	-102.29
1	3.5702	33.562	-102.29
1	3.6036	36.982	-101.44
1	3.637	40.401	-100.58
1	3.6703	47.668	-98.447
1	3.7037	52.088	-98.273
1	3.7371	59.209	-94.6
1	3.7704	62.629	-93.745
1	3.8038	66.049	-93.745
1	3.8372	69.469	-93.745
1	3.8705	73.743	-94.6
1	3.9039	79.3	-94.172
1	3.9373	82.72	-94.172
1	3.9706	86.909	-93.061
1	4.004	89.559	-92.462
1	4.0374	95.116	-91.18
1	4.0707	100.25	-91.18
1	4.1041	103.67	-91.18
1	4.1375	109.22	-93.317
1	4.1708	113.5	-92.462
1	4.2042	116.92	-92.462
1	4.2376	121.62	-93.745
1	4.2709	125.04	-92.89
1	4.3043	129.31	-93.745
1	4.3377	130.17	-94.6
1	4.371	133.59	-95.454
1	4.4044	136.15	-96.31
1	4.4378	139.57	-96.31
1	4.4711	140.43	-97.164
1	4.5045	142.56	-96.737
1	4.5379	147.69	-95.882
1	4.5712	151.11	-95.882
1	4.6046	151.97	-94.172
1	4.638	155.99	-94.087
1	4.6713	160.09	-92.89
1	4.7047	163.51	-92.89
1	4.7381	166.07	-90.325
1	4.7714	167.78	-89.47
1	4.8048	172.91	-87.76
1	4.8382	177.02	-86.392
1	4.8715	179.75	-86.05
1	4.9049	183.17	-84.341
1	4.9383	187.45	-82.631
1	4.9716	190.01	-83.486
1	5.005	193	-85.623
1	5.0384	198.99	-83.058
1	5.0717	200.78	-83.315
1	5.1051	203.86	-83.144
1	5.1385	206.26	-82.631
1	5.1718	212.24	-83.486
1	5.2052	215.66	-82.631
1	5.2386	221.64	-82.631
1	5.2719	227.2	-83.058
1	5.3053	231.9	-83.486
1	5.3387	235.32	-83.486
1	5.372	238.49	-83.571
1	5.4054	247.29	-82.631
1	5.4388	250.71	-82.631
1	5.4721	255.84	-81.776
1	5.5055	261.28	-82.22
1	5.5389	266.1	-79.211
1	5.5722	271.23	-77.501
1	5.6056	276.79	-77.074
1	5.639	279.78	-76.646
1	5.6723	284.91	-75.791
1	5.7057	288.33	-74.936
1	5.7391	294.74	-73.654
1	5.7724	298.76	-73.569
1	5.8058	311.61	-71.621
1	5.8392	312.43	-73.087
1	5.8725	317.86	-73.144
1	5.9059	322.29	-74.047
1	5.9393	326.8	-72.372
1	5.9726	332.61	-70.149
1	6.006	338.08	-71.175
1	6.0394	341.85	-70.833
1	6.0727	344.75	-69.807
1	6.1061	348.17	-68.952
1	6.1395	352.45	-68.952
1	6.1728	360.14	-68.952
1	6.2062	364.42	-69.807
1	6.2396	370.4	-70.662
1	6.2729	373.82	-70.662
1	6.3063	379.39	-72.302
1	6.3397	385.99	-71.648
1	6.373	390.06	-72.372
1	6.4064	396.05	-72.372
1	6.4398	403.06	-72.885
1	6.4731	407.33	-72.714
1	6.5065	412.29	-71.517
1	6.5399	418.27	-72.372
1	6.5732	422.55	-73.227
1	6.6066	427.68	-73.227
1	6.64	431.95	-73.227
1	6.6733	436.23	-73.227
1	6.7067	442.21	-73.227
1	6.7401	448.2	-74.082
1	6.7734	450.76	-75.791
1	6.8068	455.09	-76.847
1	6.8402	463.37	-77.137
1	6.8735	470.43	-77.501
1	6.9069	472.99	-76.646
1	6.9403	478.97	-76.646
1	6.9736	484.96	-75.791
1	7.007	489.23	-75.791
1	7.0404	494.36	-76.646
1	7.0737	499.07	-77.929
2	0.16683	-499.48	-61.685
2	0.2002	-494.35	-61.685
2	0.23357	-489.65	-59.548
2	0.26693	-483.24	-58.266
2	0.3003	-478.96	-57.411
2	0.33367	-471.87	-56.641
2	0.36703	-467.42	-55.273
2	0.4004	-462.29	-54.419
2	0.43377	-456.73	-52.281
2	0.46713	-451.6	-51.426
2	0.5005	-446.56	-51.683
2	0.53387	-441.43	-50.828
2	0.56723	-437.5	-50.999
2	0.6006	-433.22	-50.999
2	0.63397	-428.95	-50.999
2	0.66733	-422.96	-50.999
2	0.7007	-418.26	-50.571
2	0.73407	-413.56	-50.999
2	0.76743	-408.43	-50.999
2	0.8008	-402.45	-52.709
2	0.83417	-399.03	-52.709
2	0.86753	-394.75	-52.709
2	0.9009	-389.19	-53.991
2	0.93427	-383.98	-54.248
2	0.96763	-379.36	-53.564
2	1.001	-373.38	-53.564
2	1.0344	-370.81	-53.564
2	1.0677	-365.69	-53.564
2	1.1011	-360.56	-53.564
2	1.1345	-356.28	-52.709
2	1.1678	-351.15	-52.709
2	1.2012	-346.02	-52.709
2	1.2346	-342.6	-51.854
2	1.2679	-336.62	-51.854
2	1.3013	-330.63	-51.854
2	1.3347	-326.36	-49.289
2	1.368	-319.95	-48.861
2	1.4014	-315.67	-48.007
2	1.4348	-310.12	-47.579
2	1.4681	-304.99	-47.579
2	1.5015	-300.71	-46.724
2	1.5349	-294.73	-47.579
2	1.5682	-290.45	-48.434
2	1.6016	-286.61	-48.007
2	1.635	-281.9	-48.434
2	1.6683	-275.92	-49.289
2	1.7017	-272.5	-50.144
2	1.7351	-266.51	-50.144
2	1.7684	-262.24	-50.144
2	1.8018	-256.42	-51.032
2	1.8352	-252.84	-51.854
2	1.8685	-247.71	-52.709
2	1.9019	-242.58	-53.564
2	1.9353	-236.59	-52.709
2	1.9686	-231.46	-52.709
2	2.002	-227.19	-52.709
2	2.0354	-222.06	-53.564
2	2.0687	-217.13	-52.759
2	2.1021	-213.08	-52.281
2	2.1355	-207.01	-52.88
2	2.1688	-201.97	-52.281
2	2.2022	-198.12	-53.564
2	2.2356	-192.99	-50.144
2	2.2689	-188.29	-52.281
2	2.3023	-182.73	-50.999
2	2.3357	-179.31	-50.144
2	2.369	-172.72	-47.73
2	2.4024	-167.34	-48.434
2	2.4358	-162.21	-47.579
2	2.4691	-157.09	-50.144
2	2.5025	-153.66	-48.434
2	2.5359	-150.07	-48.776
2	2.5692	-143.83	-50.571
2	2.6026	-140.41	-50.571
2	2.636	-135.28	-51.426
2	2.6693	-129.73	-50.999
2	2.7027	-124.52	-52.583
2	2.7361	-122.89	-50.999
2	2.7694	-117.25	-51.17
2	2.8028	-113.48	-51.854
2	2.8362	-109.21	-53.564
2	2.8695	-105.36	-54.846
2	2.9029	-99.121	-55.786
2	2.9363	-95.873	-56.299
2	2.9696	-91.769	-57.154
2	3.003	-88.691	-56.128
2	3.0364	-84.246	-57.496
2	3.0697	-79.781	-57.74
2	3.1031	-76.722	-57.838
2	3.1365	-72.448	-57.838
2	3.1698	-69.883	-57.838
2	3.2032	-66.463	-57.838
2	3.2366	-62.189	-57.838
2	3.2699	-58.769	-57.838
2	3.3033	-54.495	-56.983
2	3.3367	-49.365	-57.838
2	3.37	-45.774	-56.641
2	3.4034	-40.816	-56.983
2	3.4368	-38.251	-56.983
2	3.4701	-32.267	-57.838
2	3.5035	-28.334	-57.154
2	3.5369	-25.427	-57.838
2	3.5702	-22.828	-57.599
2	3.6036	-16.878	-59.548
2	3.637	-15.681	-59.719
2	3.6703	-10.039	-60.403
2	3.7037	-4.055	-59.548
2	3.7371	-3.884	-60.745
2	3.7704	-0.293	-61.942
2	3.8038	2.785	-61.258
2	3.8372	7.059	-63.823
2	3.8705	10.479	-63.823
2	3.9039	14.754	-65.532
2	3.9373	18.344	-67.755
2	3.9706	19.883	-67.242
2	4.004	23.303	-68.952
2	4.0374	24.158	-68.952
2	4.0707	27.15	-69.38
2	4.1041	30.142	-70.662
2	4.1375	34.417	-69.807
2	4.1708	37.837	-70.662
2	4.2042	39.546	-70.662
2	4.2376	42.966	-71.517
2	4.2709	48.096	-71.517
2	4.3043	51.515	-71.517
2	4.3377	55.79	-70.662
2	4.371	58.355	-71.517
2	4.4044	63.484	-71.517
2	4.4378	66.049	-70.662
2	4.4711	71.178	-70.662
2	4.5045	74.598	-68.952
2	4.5379	79.728	-68.097
2	4.5712	83.147	-68.952
2	4.6046	85.712	-68.097
2	4.638	89.132	-68.952
2	4.6713	91.696	-68.097
2	4.7047	94.689	-67.67
2	4.7381	96.997	-67.755
2	4.7714	100.25	-67.242
2	4.8048	101.1	-67.242
2	4.8382	105.38	-67.242
2	4.8715	107.64	-67.594
2	4.9049	109.82	-67.755
2	4.9383	113.92	-68.097
2	4.9716	117.34	-68.097
2	5.005	119.91	-67.242
2	5.0384	122.64	-67.584
2	5.0717	125.47	-67.67
2	5.1051	128.88	-67.67
2	5.1385	131.02	-67.242
2	5.1718	134.87	-67.67
2	5.2052	138.38	-66.558
2	5.2386	143.33	-68.268
2	5.2719	145.13	-66.815
2	5.3053	147.69	-65.96
2	5.3387	151.54	-65.532
2	5.372	155.82	-64.677
2	5.4054	159.24	-63.823
2	5.4388	163.08	-63.395
2	5.4721	167.78	-62.968
2	5.5055	171.63	-61.685
2	5.5389	176.76	-59.975
2	5.5722	180.61	-59.548
2	5.6056	185.74	-58.693
2	5.639	190.44	-57.411
2	5.6723	197.17	-57.494
2	5.7057	198.56	-56.983
2	5.7391	203.18	-55.957
2	5.7724	207.11	-56.983
2	5.8058	206.68	-53.991
2	5.8392	212.24	-54.419
2	5.8725	216.51	-56.128
2	5.9059	219.93	-57.838
2	5.9393	223.51	-56.819
2	5.9726	228.89	-56.883
2	6.006	232.69	-57.094
2	6.0394	235.16	-57.686
2	6.0727	239.09	-58.391
2	6.1061	242.18	-60.215
2	6.1395	246.01	-63.395
2	6.1728	252.42	-65.532
2	6.2062	255.84	-65.532
2	6.2396	260.54	-65.96
2	6.2729	265.76	-66.216
2	6.3063	270.03	-66.216
2	6.3397	273.37	-65.96
2	6.373	278.07	-65.532
2	6.4064	280.63	-66.387
2	6.4398	286.62	-66.387
2	6.4731	290.04	-64.677
2	6.5065	295.06	-64.541
2	6.5399	299.1	-63.994
2	6.5732	304.57	-65.532
2	6.6066	308.85	-62.968
2	6.64	313.98	-62.113
2	6.6733	318.68	-60.83
2	6.7067	324.66	-61.685
2	6.7401	329.79	-61.685
2	6.7734	334.15	-62.797
2	6.8068	337.91	-62.113
2	6.8402	342.19	-62.968
2	6.8735	347.32	-63.823
2	6.9069	350.74	-64.677
2	6.9403	355.87	-64.677
2	6.9736	357.58	-64.677
2	7.007	361.85	-67.242
2	7.0404	365.7	-67.67
2	7.0737	371.95	-68.76
2	7.1071	377.24	-69.807
2	7.1405	380.66	-70.662
2	7.1738	385.79	-72.372
2	7.2072	391.94	-72.03
2	7.2406	395.19	-72.372
2	7.2739	399.89	-71.089
2	7.3073	406.31	-70.662
2	7.3407	411.46	-71.871
2	7.374	414.86	-70.662
2	7.4074	422.04	-72.543
2	7.4408	426.82	-70.662
2	7.4741	431.1	-70.662
2	7.5075	432.81	-70.662
2	7.5409	438.37	-71.089
2	7.5742	443.07	-69.807
2	7.6076	448.2	-69.807
2	7.641	450.76	-69.807
2	7.6743	458.11	-72.543
2	7.7077	466.15	-71.517
2	7.7411	472.89	-70.003
2	7.7744	477.09	-68.439
2	7.8078	481.54	-68.952
2	7.8412	486.67	-68.952
2	7.8745	491.8	-68.952
2	7.9079	495.22	-69.807
2	7.9413	499.83	-70.833
3	1.3013	-498.2	-64.677
3	1.3347	-493.92	-63.823
3	1.368	-489.65	-65.532
3	1.4014	-484.52	-63.823
3	1.4348	-480.24	-64.677
3	1.4681	-474.26	-63.823
3	1.5015	-468.7	-62.54
3	1.5349	-463.57	-61.685
3	1.5682	-458.02	-62.113
3	1.6016	-453.31	-60.83
3	1.635	-447.76	-59.548
3	1.6683	-443.48	-60.403
3	1.7017	-438.35	-57.838
3	1.7351	-431.94	-57.411
3	1.7684	-427.24	-56.983
3	1.8018	-422.96	-56.983
3	1.8352	-417.83	-56.128
3	1.8685	-412.7	-56.128
3	1.9019	-408.6	-56.641
3	1.9353	-402.87	-55.701
3	1.9686	-398.17	-56.128
3	2.002	-395.61	-56.128
3	2.0354	-390.48	-56.128
3	2.0687	-385.35	-56.128
3	2.1021	-379.36	-55.273
3	2.1355	-373.38	-55.273
3	2.1688	-367.39	-55.273
3	2.2022	-365.51	-55.615
3	2.2356	-360.56	-55.273
3	2.2689	-356.28	-55.273
3	2.3023	-351.58	-54.846
3	2.3357	-346.88	-56.128
3	2.369	-342.6	-55.273
3	2.4024	-338.33	-56.128
3	2.4358	-333.2	-55.273
3	2.4691	-328.92	-55.273
3	2.5025	-323.37	-53.991
3	2.5359	-318.24	-53.991
3	2.5692	-313.54	-53.564
3	2.6026	-310.12	-52.709
3	2.636	-304.99	-52.709
3	2.6693	-299	-51.854
3	2.7027	-292.59	-51.426
3	2.7361	-287.89	-50.999
3	2.7694	-283.61	-50.999
3	2.8028	-278.48	-49.289
3	2.8362	-273.78	-48.861
3	2.8695	-268.65	-48.861
3	2.9029	-263.95	-47.579
3	2.9363	-259.25	-48.007
3	2.9696	-254.54	-48.434
3	3.003	-251.98	-48.434
3	3.0364	-246	-48.434
3	3.0697	-238.3	-48.434
3	3.1031	-234.88	-48.434
3	3.1365	-230.61	-50.144
3	3.1698	-226.33	-50.144
3	3.2032	-220.35	-50.144
3	3.2366	-216.76	-50.486
3	3.2699	-212.65	-50.999
3	3.3033	-207.1	-50.571
3	3.3367	-204.1	-51.854
3	3.37	-198.98	-51.854
3	3.4034	-193.42	-54.846
3	3.4368	-190.43	-53.564
3	3.4701	-186.58	-53.991
3	3.5035	-181.02	-54.419
3	3.5369	-177.6	-55.273
3	3.5702	-173.67	-55.444
3	3.6036	-169.91	-55.273
3	3.637	-165.63	-55.273
3	3.6703	-160.5	-56.128
3	3.7037	-151.76	-57.661
3	3.7371	-151.27	-55.786
3	3.7704	-145.97	-54.419
3	3.8038	-140.5	-54.59
3	3.8372	-135.71	-54.419
3	3.8705	-131.44	-55.273
3	3.9039	-128.02	-53.564
3	3.9373	-124.43	-53.051
3	3.9706	-117.76	-53.564
3	4.004	-113.48	-53.564
3	4.0374	-109.89	-53.051
3	4.0707	-103.91	-53.906
3	4.1041	-100.66	-52.709
3	4.1375	-98.096	-52.709
3	4.1708	-92.966	-53.564
3	4.2042	-89.119	-53.136
3	4.2376	-85.272	-53.564
3	4.2709	-82.707	-53.564
3	4.3043	-78.432	-54.419
3	4.3377	-73.566	-54.813
3	4.371	-71.593	-54.419
3	4.4044	-67.318	-55.273
3	4.4378	-60.479	-56.983
3	4.4711	-57.914	-56.128
3	4.5045	-52.785	-56.983
3	4.5379	-49.365	-58.693
3	4.5712	-45.945	-59.548
3	4.6046	-40.816	-58.693
3	4.638	-37.396	-59.548
3	4.6713	-33.122	-60.403
3	4.7047	-29.702	-60.403
3	4.7381	-27.137	-60.403
3	4.7714	-21.153	-61.258
3	4.8048	-16.878	-61.258
3	4.8382	-13.459	-60.403
3	4.8715	-10.039	-61.258
3	4.9049	-5.337	-61.685
3	4.9383	-1.49	-61.258
3	4.9716	2.956	-61.6
3	5.005	7.23	-61.6
3	5.0384	12.189	-62.113
3	5.0717	13.899	-61.258
3	5.1051	17.318	-60.403
3	5.1385	21.593	-61.258
3	5.1718	26.723	-60.403
3	5.2052	30.142	-60.403
3	5.2386	33.562	-59.548
3	5.2719	37.837	-59.548
3	5.3053	40.401	-59.548
3	5.3387	42.966	-60.403
3	5.372	47.668	-59.121
3	5.4054	52.37	-59.548
3	5.4388	54.507	-59.975
3	5.4721	57.927	-59.975
3	5.5055	61.347	-59.975
3	5.5389	63.911	-59.975
3	5.5722	68.186	-59.975
3	5.6056	72.888	-60.403
3	5.639	76.308	-61.258
3	5.6723	78.189	-62.455
3	5.7057	81.437	-62.113
3	5.7391	86.567	-62.968
3	5.7724	90.414	-64.25
3	5.8058	92.701	-65.914
3	5.8392	99.568	-65.339
3	5.8725	102.81	-64.677
3	5.9059	104.09	-65.96
3	5.9393	109.99	-65.362
3	5.9726	113.5	-65.96
3	6.006	117.34	-65.532
3	6.0394	120.53	-66.683
3	6.0727	123.33	-66.387
3	6.1061	126.41	-66.216
3	6.1395	131.45	-66.815
3	6.1728	135.3	-64.677
3	6.2062	139.57	-64.677
3	6.2396	142.99	-65.532
3	6.2729	147.27	-64.677
3	6.3063	149.83	-64.677
3	6.3397	154.28	-63.481
3	6.373	158.38	-65.532
3	6.4064	161.8	-62.968
3	6.4398	166.07	-62.968
3	6.4731	170.35	-62.113
3	6.5065	175.05	-60.83
3	6.5399	178.04	-59.548
3	6.5732	181.46	-59.548
3	6.6066	184.88	-58.693
3	6.64	189.16	-59.548
3	6.6733	193.86	-58.266
3	6.7067	197.71	-56.983
3	6.7401	201.46	-56.063
3	6.7734	203.73	-56.222
3	6.8068	207.06	-55.927
3	6.8402	211.38	-56.983
3	6.8735	214.8	-56.983
3	6.9069	218.22	-57.838
3	6.9403	224.23	-57.7
3	6.9736	229.34	-59.548
3	7.007	230.88	-58.351
3	7.0404	233.1	-57.667
3	7.0737	238.69	-57.292
3	7.1071	245.16	-58.612
3	7.1405	251.57	-59.548
3	7.1738	254.64	-59.719
3	7.2072	259.26	-61.258
3	7.2406	263.54	-61.258
3	7.2739	267.74	-60.819
3	7.3073	271.23	-62.113
3	7.3407	276.02	-61.429
3	7.374	282.34	-62.113
3	7.4074	287.47	-60.403
3	7.4408	290.04	-60.403
3	7.4741	292.6	-60.403
3	7.5075	299.44	-60.403
3	7.5409	303.72	-59.548
3	7.5742	307.99	-60.403
3	7.6076	313.98	-58.693
3	7.641	317.39	-57.838
3	7.6743	322.95	-58.266
3	7.7077	327.65	-57.838
3	7.7411	330.9	-59.206
3	7.7744	337.06	-58.693
3	7.8078	341.33	-57.838
3	7.8412	344	-58.24
3	7.8745	348.17	-56.983
3	7.9079	353.9	-57.687
3	7.9413	359.29	-58.693
3	7.9746	364.42	-59.548
3	8.008	366.98	-60.403
3	8.0414	370.4	-61.258
3	8.0747	373.85	-63.207
3	8.1081	378.09	-63.823
3	8.1415	382.8	-63.395
3	8.1748	387.93	-65.105
3	8.2082	392.63	-66.387
3	8.2416	398.61	-65.532
3	8.2749	402.89	-66.387
3	8.3083	408.02	-67.242
3	8.3417	410.58	-68.097
3	8.375	416.77	-68.902
3	8.4084	421.69	-67.242
3	8.4418	427.68	-68.097
3	8.4751	429.82	-68.525
3	8.5085	434.52	-67.242
3	8.5419	438.79	-67.242
3	8.5752	443.5	-67.67
3	8.6086	445.63	-67.242
3	8.642	449.05	-68.097
3	8.6753	451.62	-67.242
3	8.7087	462.73	-68.097
3	8.7421	468.03	-67.755
3	8.7754	472.13	-65.532
3	8.8088	475.98	-64.25
3	8.8422	480.68	-62.113
3	8.8755	485.81	-62.968
3	8.9089	490.43	-61.087
3	8.9423	494.36	-60.403
4	1.368	-498.63	-123.24
4	1.4014	-493.92	-122.81
4	1.4348	-488.79	-121.1
4	1.4681	-483.66	-121.1
4	1.5015	-479.39	-120.25
4	1.5349	-473.83	-119.82
4	1.5682	-468.27	-120.25
4	1.6016	-462.29	-118.54
4	1.635	-457.16	-118.54
4	1.6683	-452.54	-117
4	1.7017	-446.9	-116.83
4	1.7351	-443.48	-115.97
4	1.7684	-438.35	-115.97
4	1.8018	-434.08	-115.97
4	1.8352	-428.52	-115.55
4	1.8685	-423.39	-116.4
4	1.9019	-419.55	-115.97
4	1.9353	-414.42	-115.97
4	1.9686	-409.29	-116.83
4	2.002	-404.16	-116.83
4	2.0354	-398.34	-117.34
4	2.0687	-393.9	-116.83
4	2.1021	-387.74	-117.17
4	2.1355	-382.61	-117.17
4	2.1688	-377.65	-117.68
4	2.2022	-372.52	-117.68
4	2.2356	-368.25	-117.68
4	2.2689	-363.12	-117.68
4	2.3023	-357.99	-116.83
4	2.3357	-352.86	-116.83
4	2.369	-348.59	-115.97
4	2.4024	-342.6	-114.26
4	2.4358	-338.76	-113.83
4	2.4691	-333.2	-112.55
4	2.5025	-328.92	-112.55
4	2.5359	-323.54	-110.93
4	2.5692	-317.81	-110.84
4	2.6026	-313.54	-109.99
4	2.636	-307.55	-109.99
4	2.6693	-301.99	-109.56
4	2.7027	-296.86	-107.85
4	2.7361	-293.02	-107.42
4	2.7694	-288.74	-105.71
4	2.8028	-283.19	-105.29
4	2.8362	-277.63	-105.71
4	2.8695	-273.35	-105.71
4	2.9029	-268.22	-105.71
4	2.9363	-263.95	-104.86
4	2.9696	-258.82	-104.86
4	3.003	-253.69	-105.71
4	3.0364	-249.42	-104.86
4	3.0697	-244.29	-105.71
4	3.1031	-240.01	-105.71
4	3.1365	-234.88	-105.71
4	3.1698	-228.9	-104.86
4	3.2032	-224.62	-104.86
4	3.2366	-218.21	-105.29
4	3.2699	-212.65	-107.42
4	3.3033	-208.38	-107.42
4	3.3367	-202.82	-107.85
4	3.37	-198.12	-107.42
4	3.4034	-193.42	-107
4	3.4368	-188.72	-107.42
4	3.4701	-184.01	-107
4	3.5035	-179.31	-107.42
4	3.5369	-174.18	-107.42
4	3.5702	-168.63	-107
4	3.6036	-163.92	-107.42
4	3.637	-158.79	-106.57
4	3.6703	-155.8	-107.85
4	3.7037	-151.46	-107.99
4	3.7371	-147	-107.74
4	3.7704	-142.89	-107.62
4	3.8038	-138.7	-107.45
4	3.8372	-132.72	-107
4	3.8705	-129.3	-107.85
4	3.9039	-126.31	-105.71
4	3.9373	-122.46	-106.14
4	3.9706	-119.9	-106.14
4	4.004	-117.23	-105.65
4	4.0374	-114.34	-104.86
4	4.0707	-111.77	-104.86
4	4.1041	-108.35	-104
4	4.1375	-105.79	-104.86
4	4.1708	-101.52	-104.86
4	4.2042	-100.66	-104
4	4.2376	-97.241	-104
4	4.2709	-93.821	-104
4	4.3043	-91.256	-103.15
4	4.3377	-86.981	-104
4	4.371	-85.272	-103.15
4	4.4044	-83.134	-102.72
4	4.4378	-80.142	-102.29
4	4.4711	-76.722	-103.15
4	4.5045	-75.013	-101.44
4	4.5379	-73.303	-100.58
4	4.5712	-69.883	-99.729
4	4.6046	-65.609	-100.58
4	4.638	-64.326	-99.302
4	4.6713	-62.189	-97.164
4	4.7047	-58.769	-98.874
4	4.7381	-56.632	-96.737
4	4.7714	-53.64	-96.31
4	4.8048	-50.648	-95.882
4	4.8382	-47.228	-95.027
4	4.8715	-45.091	-92.89
4	4.9049	-42.098	-93.317
4	4.9383	-39.961	-92.035
4	4.9716	-36.114	-93.317
4	5.005	-33.977	-92.89
4	5.0384	-30.13	-90.752
4	5.0717	-27.137	-89.47
4	5.1051	-23.889	-89.128
4	5.1385	-20.64	-88.786
4	5.1718	-17.733	-87.76
4	5.2052	-14.313	-87.76
4	5.2386	-10.894	-87.76
4	5.2719	-7.047	-88.188
4	5.3053	-4.055	-87.76
4	5.3387	-1.49	-86.905
4	5.372	1.93	-86.905
4	5.4054	5.35	-86.905
4	5.4388	8.769	-86.905
4	5.4721	12.445	-87.675
4	5.5055	15.951	-87.589
4	5.5389	19.028	-87.76
4	5.5722	22.02	-87.333
4	5.6056	26.295	-88.188
4	5.639	30.142	-89.47
4	5.6723	33.989	-89.898
4	5.7057	37.837	-89.47
4	5.7391	41.256	-90.325
4	5.7724	44.676	-90.325
4	5.8058	49.378	-89.898
4	5.8392	52.37	-91.18
4	5.8725	56.132	-91.351
4	5.9059	59.209	-90.325
4	5.9393	62.629	-90.325
4	5.9726	66.476	-90.752
4	6.006	69.981	-90.496
4	6.0394	73.401	-90.496
4	6.0727	76.308	-90.325
4	6.1061	79.3	-90.752
4	6.1395	83.575	-90.752
4	6.1728	86.994	-90.752
4	6.2062	88.961	-90.838
4	6.2396	92.38	-90.838
4	6.2729	95.971	-91.18
4	6.3063	99.391	-91.18
4	6.3397	102.81	-91.18
4	6.373	106.23	-91.18
4	6.4064	109.22	-91.607
4	6.4398	112.64	-91.607
4	6.4731	116.06	-91.607
4	6.5065	119.48	-91.607
4	6.5399	123.76	-92.462
4	6.5732	126.75	-92.89
4	6.6066	129.74	-93.317
4	6.64	133.16	-93.317
4	6.6733	137.18	-94.087
4	6.7067	140.77	-94.429
4	6.7401	143.85	-95.454
4	6.7734	148.12	-96.31
4	6.8068	151.54	-96.309
4	6.8402	156.67	-97.164
4	6.8735	159.24	-96.31
4	6.9069	163.08	-97.592
4	6.9403	167.78	-97.164
4	6.9736	171.2	-97.164
4	7.007	175.48	-96.31
4	7.0404	178.9	-97.164
4	7.0737	181.46	-97.164
4	7.1071	185.31	-95.027
4	7.1405	187.45	-94.6
4	7.1738	191.72	-94.6
4	7.2072	194.71	-95.027
4	7.2406	198.99	-95.882
4	7.2739	200.96	-94.258
4	7.3073	204.97	-94.172
4	7.3407	209.25	-93.317
4	7.374	212.24	-92.89
4	7.4074	216.09	-91.608
4	7.4408	221.64	-90.325
4	7.4741	225.06	-90.325
4	7.5075	228.48	-90.325
4	7.5409	231.05	-89.47
4	7.5742	235.75	-89.043
4	7.6076	238.74	-88.615
4	7.641	245.15	-89.043
4	7.6743	249.43	-89.043
4	7.7077	252.85	-88.188
4	7.7411	256.35	-88.786
4	7.7744	260.8	-88.273
4	7.8078	263.54	-87.76
4	7.8412	268.83	-88.102
4	7.8745	272.94	-87.76
4	7.9079	278.07	-87.76
4	7.9413	280.21	-87.333
4	7.9746	286.62	-89.47
4	8.008	291.32	-89.898
4	8.0414	296.02	-88.615
4	8.0747	300.72	-89.898
4	8.1081	305.85	-89.043
4	8.1415	310.13	-89.898
4	8.1748	316.54	-90.325
4	8.2082	320.39	-89.043
4	8.2416	324.23	-88.615
4	8.2749	329.36	-89.47
4	8.3083	334.49	-90.325
4	8.3417	339.19	-89.898
4	8.375	342.53	-88.786
4	8.4084	347.32	-89.47
4	8.4418	352.45	-89.47
4	8.4751	356.29	-89.043
4	8.5085	361	-89.47
4	8.5419	366.98	-89.47
4	8.5752	372.11	-90.325
4	8.6086	374.67	-88.615
4	8.642	379.8	-90.325
4	8.6753	384.93	-89.47
4	8.7087	390.49	-90.752
4	8.7421	393.91	-89.898
4	8.7754	399.89	-91.608
4	8.8088	403.74	-91.18
4	8.8422	409.73	-91.18
4	8.8755	414.43	-90.752
4	8.9089	419.13	-92.89
4	8.9423	424.26	-92.89
4	8.9756	430.07	-93.403
4	9.009	432.81	-93.745
4	9.0424	436.66	-95.027
4	9.0757	440.5	-95.454
4	9.1091	444.78	-95.454
4	9.1425	449.05	-95.454
4	9.1758	455.04	-96.31
4	9.2092	461.02	-96.309
4	9.2426	466.32	-96.651
4	9.2759	470.85	-95.027
4	9.3093	476.84	-94.172
4	9.3427	481.54	-94.6
4	9.376	487.1	-94.172
4	9.4094	491.37	-93.317
4	9.4428	497.36	-94.172
5	2.7027	-496.49	108.87
5	2.7361	-491.36	108.87
5	2.7694	-486.23	108.87
5	2.8028	-481.95	108.87
5	2.8362	-478.36	109.21
5	2.8695	-475.63	109.56
5	2.9029	-469.56	108.44
5	2.9363	-465.71	108.02
5	2.9696	-462.29	108.87
5	3.003	-457.5	107.85
5	3.0364	-453.74	107.16
5	3.0697	-449.3	106.82
5	3.1031	-444.51	105.79
5	3.1365	-439.89	105.11
5	3.1698	-436.21	104.17
5	3.2032	-431.94	103.31
5	3.2366	-427.24	102.89
5	3.2699	-423.39	101.6
5	3.3033	-418.26	99.894
5	3.3367	-413.56	99.467
5	3.37	-408.77	99.296
5	3.4034	-404.16	99.467
5	3.4368	-401.59	99.467
5	3.4701	-396.46	98.612
5	3.5035	-392.62	98.184
5	3.5369	-387.91	98.612
5	3.5702	-382.78	96.902
5	3.6036	-378.17	97.073
5	3.637	-374.23	97.757
5	3.6703	-369.79	96.56
5	3.7037	-365.5	96.491
5	3.7371	-357.99	96.902
5	3.7704	-355.43	98.612
5	3.8038	-351.15	96.902
5	3.8372	-346.88	97.757
5	3.8705	-341.75	96.902
5	3.9039	-338.89	97.132
5	3.9373	-334.91	96.902
5	3.9706	-330.63	97.757
5	4.004	-327.57	97.001
5	4.0374	-321.23	96.047
5	4.0707	-317.81	95.192
5	4.1041	-312.68	95.192
5	4.1375	-309.26	96.047
5	4.1708	-306.27	94.765
5	4.2042	-300.71	93.482
5	4.2376	-299	93.482
5	4.2709	-293.02	91.772
5	4.3043	-291.31	91.772
5	4.3377	-286.18	90.918
5	4.371	-281.05	90.063
5	4.4044	-276.77	89.208
5	4.4378	-272.67	88.695
5	4.4711	-269.08	88.353
5	4.5045	-265.23	87.925
5	4.5379	-261.81	87.07
5	4.5712	-258.65	88.011
5	4.6046	-253.69	88.353
5	4.638	-250.27	87.498
5	4.6713	-247.71	87.498
5	4.7047	-242.58	87.498
5	4.7381	-238.3	87.498
5	4.7714	-235.74	87.498
5	4.8048	-230.78	88.011
5	4.8382	-224.62	87.498
5	4.8715	-222.06	87.498
5	4.9049	-217.78	87.498
5	4.9383	-213.51	88.353
5	4.9716	-209.24	88.353
5	5.005	-205.39	88.78
5	5.0384	-201.97	88.78
5	5.0717	-197.27	88.353
5	5.1051	-193.42	88.78
5	5.1385	-188.72	88.353
5	5.1718	-186.15	88.353
5	5.2052	-182.73	88.353
5	5.2386	-180.17	87.498
5	5.2719	-175.11	87.874
5	5.3053	-171.62	87.498
5	5.3387	-167.86	86.814
5	5.372	-164.78	85.788
5	5.4054	-160.5	84.933
5	5.4388	-157.09	84.933
5	5.4721	-152.81	83.223
5	5.5055	-150.25	83.223
5	5.5389	-146.83	81.513
5	5.5722	-143.41	81.513
5	5.6056	-139.99	81.513
5	5.639	-137.42	81.513
5	5.6723	-133.49	81.343
5	5.7057	-131.67	80.954
5	5.7391	-128.02	79.804
5	5.7724	-125.45	79.804
5	5.8058	-123.74	79.804
5	5.8392	-121.18	78.094
5	5.8725	-116.05	78.094
5	5.9059	-113.06	79.376
5	5.9393	-110.06	81.513
5	5.9726	-108.7	81.685
5	6.006	-105.79	80.659
5	6.0394	-102.54	81.001
5	6.0727	-100.66	79.804
5	6.1061	-97.241	83.223
5	6.1395	-95.531	84.078
5	6.1728	-92.111	84.078
5	6.2062	-89.546	84.933
5	6.2396	-86.127	85.788
5	6.2729	-83.562	84.933
5	6.3063	-80.997	84.933
5	6.3397	-79.287	84.933
5	6.373	-75.868	85.788
5	6.4064	-73.303	84.933
5	6.4398	-70.738	84.933
5	6.4731	-69.028	84.078
5	6.5065	-65.609	84.078
5	6.5399	-63.044	84.078
5	6.5732	-59.624	84.078
5	6.6066	-57.059	83.223
5	6.64	-55.35	83.223
5	6.6733	-51.93	82.368
5	6.7067	-48.168	82.539
5	6.7401	-45.091	81.513
5	6.7734	-42.526	81.513
5	6.8068	-39.961	81.513
5	6.8402	-37.396	80.659
5	6.8735	-34.832	80.659
5	6.9069	-31.839	80.231
5	6.9403	-28.847	81.513
5	6.9736	-25.855	81.086
5	7.007	-23.889	81.171
5	7.0404	-20.298	81.513
5	7.0737	-16.451	81.086
5	7.1071	-13.801	82.539
5	7.1405	-10.894	81.513
5	7.1738	-7.645	83.565
5	7.2072	-4.055	84.078
5	7.2406	-1.062	85.361
5	7.2739	2.357	85.361
5	7.3073	7.059	86.643
5	7.3407	10.479	87.498
5	7.374	14.754	87.498
5	7.4074	18.173	86.643
5	7.4408	20.738	87.498
5	7.4741	26.723	87.498
5	7.5075	30.126	89.579
5	7.5409	33.049	88.524
5	7.5742	36.469	88.524
5	7.6076	39.119	87.07
5	7.641	43.137	86.985
5	7.6743	46.386	86.643
5	7.7077	49.805	86.643
5	7.7411	53.225	84.933
5	7.7744	57.5	84.078
5	7.8078	59.637	83.651
5	7.8412	64.766	82.796
5	7.8745	66.904	83.223
5	7.9079	72.165	83.421
5	7.9413	75.453	81.513
5	7.9746	81.01	81.941
5	8.008	83.489	80.829
5	8.0414	85.712	80.659
5	8.0747	91.269	81.086
5	8.1081	94.689	81.941
5	8.1415	97.253	81.941
5	8.1748	100.25	80.659
5	8.2082	105.38	80.659
5	8.2416	107.94	82.368
5	8.2749	110.93	82.796
5	8.3083	113.92	81.513
5	8.3417	118.63	83.651
5	8.375	121.62	83.223
5	8.4084	125.47	83.651
5	8.4418	129.31	84.078
5	8.4751	133.16	84.506
5	8.5085	137.86	84.933
5	8.5419	141.45	85.446
5	8.5752	145.56	85.788
5	8.6086	148.02	85.386
5	8.642	151.54	85.788
5	8.6753	156.67	86.643
5	8.7087	159.92	85.446
5	8.7421	162.31	85.617
5	8.7754	166.93	84.078
5	8.8088	171.72	84.762
5	8.8422	174.62	85.788
5	8.8755	177.19	85.788
5	8.9089	181.04	87.07
5	8.9423	184.46	87.07
5	8.9756	187.45	86.643
5	9.009	190.01	86.643
5	9.0424	196.85	86.643
5	9.0757	199.42	87.498
5	9.1091	202.84	87.498
5	9.1425	205.83	87.07
5	9.1758	210.96	87.07
5	9.2092	213.16	88.682
5	9.2426	218.65	87.925
5	9.2759	223.35	88.353
5	9.3093	227.63	89.208
5	9.3427	232.76	89.208
5	9.376	235.65	88.825
5	9.4094	239.6	90.063
5	9.4428	243.87	90.063
5	9.4761	247.72	91.345
5	9.5095	252.42	91.772
5	9.5429	255.84	92.627
5	9.5762	260.12	94.337
5	9.6096	264.39	97.757
5	9.643	268.66	97.757
5	9.6763	273.37	98.184
5	9.7097	277.77	99.115
5	9.7431	281.49	99.467
5	9.7764	286.62	101.18
5	9.8098	290.04	100.32
5	9.8432	295.17	101.18
5	9.8765	298.04	101.78
5	9.9099	302.43	102.46
5	9.9433	305.19	101.77
5	9.9766	310.71	102.28
5	10.01	313.12	102.89
5	10.043	316.25	103.9
5	10.077	320.81	103.74
5	10.11	322.52	103.74
5	10.143	326.56	103.15
5	10.177	331.07	101.18
5	10.21	336.2	102.89
5	10.244	341.76	105.02
5	10.277	346.03	103.31
5	10.31	351.16	101.6
5	10.344	353.13	105.11
5	10.377	356.72	104.6
5	10.41	361	105.45
5	10.444	365.7	109.3
5	10.477	370.4	109.73
5	10.511	375.53	109.73
5	10.544	378.09	110.58
5	10.577	383.65	111.01
5	10.611	387.07	111.86
5	10.644	391.35	111.86
5	10.677	397.33	111.86
5	10.711	401.69	112.46
5	10.744	405.45	114
5	10.777	408.44	116.14
5	10.811	415.71	116.57
5	10.844	419.13	116.57
5	10.878	422.55	115.71
5	10.911	426.82	114.86
5	10.944	432.81	116.57
5	10.978	437.28	116.61
5	11.011	442.78	116.6
5	11.044	447.28	115.58
5	11.078	448.8	115.63
5	11.111	451.79	115.2
5	11.144	459.73	116.22
5	11.178	461.88	117.42
5	11.211	467.35	115.88
5	11.245	472.13	116.57
5	11.278	476.58	115.37
5	11.311	480.34	115.03
5	11.345	484.1	114
5	11.378	489.23	114.86
5	11.411	494.36	113.15
5	11.445	499.07	112.72
6	2.8695	-498.63	31.501
6	2.9029	-493.92	30.218
6	2.9363	-488.79	29.363
6	2.9696	-482.38	28.081
6	3.003	-477.68	27.654
6	3.0364	-472.55	27.654
6	3.0697	-467.42	25.944
6	3.1031	-462.72	26.371
6	3.1365	-461.01	27.226
6	3.1698	-454.17	25.516
6	3.2032	-449.47	25.944
6	3.2366	-445.62	25.516
6	3.2699	-440.06	25.944
6	3.3033	-435.79	26.799
6	3.3367	-431.51	26.799
6	3.37	-427.24	26.799
6	3.4034	-422.11	26.799
6	3.4368	-415.27	27.654
6	3.4701	-411	27.654
6	3.5035	-406.38	29.192
6	3.5369	-402.45	28.509
6	3.5702	-397.32	29.363
6	3.6036	-394.25	30.52
6	3.637	-389.62	29.363
6	3.6703	-385.35	29.363
6	3.7037	-379.36	30.218
6	3.7371	-374.23	31.073
6	3.7704	-372.52	30.218
6	3.8038	-369.1	30.218
6	3.8372	-364.83	30.218
6	3.8705	-361.41	30.218
6	3.9039	-357.14	30.218
6	3.9373	-352.86	31.073
6	3.9706	-349.01	31.501
6	4.004	-345.17	31.073
6	4.0374	-339.18	31.073
6	4.0707	-335.76	29.363
6	4.1041	-331.92	30.646
6	4.1375	-327.64	29.791
6	4.1708	-323.96	29.876
6	4.2042	-318.66	29.363
6	4.2376	-315.25	30.218
6	4.2709	-310.97	31.073
6	4.3043	-307.55	31.073
6	4.3377	-302.25	31.586
6	4.371	-299	32.783
6	4.4044	-294.3	33.211
6	4.4378	-290.88	34.066
6	4.4711	-287.03	34.493
6	4.5045	-282.42	34.664
6	4.5379	-279.34	34.493
6	4.5712	-275.06	35.348
6	4.6046	-271.64	36.203
6	4.638	-265.86	36.153
6	4.6713	-262.24	37.058
6	4.7047	-258.82	37.058
6	4.7381	-255.4	38.767
6	4.7714	-251.13	38.768
6	4.8048	-247.88	39.281
6	4.8382	-244.29	38.767
6	4.8715	-240.87	38.768
6	4.9049	-235.74	38.768
6	4.9383	-232.32	38.768
6	4.9716	-228.9	39.623
6	5.005	-225.48	39.623
6	5.0384	-221.2	38.768
6	5.0717	-217.78	38.768
6	5.1051	-214.36	38.768
6	5.1385	-210.94	38.768
6	5.1718	-207.53	37.058
6	5.2052	-204.1	37.913
6	5.2386	-200.6	37.656
6	5.2719	-196.58	38.255
6	5.3053	-192.56	38.34
6	5.3387	-190	38.34
6	5.372	-187.43	37.485
6	5.4054	-183.59	37.058
6	5.4388	-180.17	37.913
6	5.4721	-177.6	38.768
6	5.5055	-174.18	38.768
6	5.5389	-171.96	38.597
6	5.5722	-168.63	39.195
6	5.6056	-165.63	38.768
6	5.639	-162.21	37.913
6	5.6723	-159.65	37.058
6	5.7057	-156.23	39.623
6	5.7391	-156.23	40.477
6	5.7724	-151.96	40.477
6	5.8058	-153.87	40.751
6	5.8392	-150.25	42.187
6	5.8725	-149.39	43.042
6	5.9059	-146.83	44.752
6	5.9393	-145.29	44.239
6	5.9726	-144.09	45.265
6	6.006	-139.13	45.607
6	6.0394	-138.28	46.462
6	6.0727	-137.85	46.034
6	6.1061	-134	47.317
6	6.1395	-133.09	46.17
6	6.1728	-129.73	47.317
6	6.2062	-128.44	46.889
6	6.2396	-126.74	47.744
6	6.2729	-124.6	48.172
6	6.3063	-122.46	47.744
6	6.3397	-119.47	49.027
6	6.373	-116.9	48.172
6	6.4064	-113.48	49.027
6	6.4398	-112.63	48.172
6	6.4731	-109.21	49.027
6	6.5065	-107.07	47.744
6	6.5399	-104.08	49.027
6	6.5732	-102.37	48.172
6	6.6066	-99.805	49.027
6	6.64	-97.241	49.027
6	6.6733	-94.676	49.027
6	6.7067	-91.683	48.599
6	6.7401	-89.546	49.027
6	6.7734	-85.272	49.882
6	6.8068	-83.562	49.027
6	6.8402	-80.142	49.882
6	6.8735	-78.432	49.882
6	6.9069	-76.722	49.882
6	6.9403	-73.303	49.882
6	6.9736	-71.593	49.027
6	7.007	-69.028	49.882
6	7.0404	-67.318	49.882
6	7.0737	-63.899	49.027
6	7.1071	-62.189	49.882
6	7.1405	-58.769	49.882
6	7.1738	-55.777	50.309
6	7.2072	-52.785	50.736
6	7.2406	-49.365	50.736
6	7.2739	-47.228	52.019
6	7.3073	-44.065	52.104
6	7.3407	-42.013	53.985
6	7.374	-37.396	54.156
6	7.4074	-35.687	54.156
6	7.4408	-32.267	54.156
6	7.4741	-29.275	53.729
6	7.5075	-26.611	54.09
6	7.5409	-23.29	53.729
6	7.5742	-20.725	54.584
6	7.6076	-17.602	53.959
6	7.641	-13.459	55.011
6	7.6743	-10.039	54.156
6	7.7077	-7.474	53.301
6	7.7411	-3.989	52.775
6	7.7744	-1.49	52.446
6	7.8078	2.785	51.591
6	7.8412	5.683	51.174
6	7.8745	9.624	51.591
6	7.9079	13.591	51.181
6	7.9413	17.319	49.882
6	7.9746	19.883	49.027
6	8.008	22.448	49.027
6	8.0414	26.962	48.992
6	8.0747	30.997	49.027
6	8.1081	34.417	47.317
6	8.1415	37.837	47.317
6	8.1748	40.914	48.856
6	8.2082	45.581	47.518
6	8.2416	48.745	48.445
6	8.2749	51.515	49.027
6	8.3083	54.935	49.027
6	8.3417	58.355	49.882
6	8.375	61.774	49.027
6	8.4084	64.852	49.711
6	8.4418	69.041	51.164
6	8.4751	72.888	51.591
6	8.5085	76.735	52.019
6	8.5419	79.727	51.591
6	8.5752	84.002	52.446
6	8.6086	87.422	53.301
6	8.642	91.696	53.301
6	8.6753	95.116	53.301
6	8.7087	98.536	52.446
6	8.7421	102.81	52.446
6	8.7754	106.66	52.019
6	8.8088	110.08	52.019
6	8.8422	113.92	51.591
6	8.8755	115.63	51.591
6	8.9089	120.34	51.164
6	8.9423	123.33	50.736
6	8.9756	126.75	50.736
6	9.009	129.74	51.164
6	9.0424	132.73	50.736
6	9.0757	134.87	50.309
6	9.1091	138.72	49.882
6	9.1425	142.14	50.736
6	9.1758	144.7	50.736
6	9.2092	148.55	50.309
6	9.2426	152.4	51.591
6	9.2759	156.67	49.882
6	9.3093	160.09	50.736
6	9.3427	164.36	50.736
6	9.376	166.93	50.736
6	9.4094	171.63	52.874
6	9.4428	175.05	52.019
6	9.4761	180.18	52.019
6	9.5095	185.31	51.164
6	9.5429	188.3	49.882
6	9.5762	193	52.019
6	9.6096	196.85	53.301
6	9.643	200.27	53.301
6	9.6763	204.54	53.301
6	9.7097	207.97	55.011
6	9.7431	213.1	55.011
6	9.7764	217.37	55.866
6	9.8098	222.81	56.471
6	9.8432	227.3	57.601
6	9.8765	232.76	57.576
6	9.9099	239.17	57.148
6	9.9433	243.32	57.073
6	9.9766	248.57	58.858
6	10.01	251.16	58.302
6	10.043	255.67	58.089
6	10.077	259.77	57.747
6	10.11	264.39	56.721
6	10.143	268.66	57.576
6	10.177	275.08	58.003
6	10.21	277.21	56.721
6	10.244	282.34	57.576
6	10.277	286.72	57.083
6	10.31	292	55.951
6	10.344	297.07	55.734
6	10.377	301.49	56.037
6	10.41	304.57	54.156
6	10.444	311.41	54.156
6	10.477	316.54	54.156
6	10.511	320.81	52.446
6	10.544	326.8	53.301
6	10.577	331.07	54.156
6	10.611	337.06	53.301
6	10.644	343.9	54.156
6	10.677	347.74	53.729
6	10.711	352.14	54.601
6	10.744	358.43	55.866
6	10.777	362.28	55.438
6	10.811	369.55	55.866
6	10.844	372.96	55.011
6	10.878	376.38	55.866
6	10.911	382.37	55.866
6	10.944	388.35	55.866
6	10.978	390.92	55.866
6	11.011	397.76	55.011
6	11.044	402.89	55.866
6	11.078	406.31	55.866
6	11.111	411.44	55.011
6	11.144	415.71	55.866
6	11.178	421.24	52.346
6	11.211	426.4	51.164
6	11.245	431.1	49.882
6	11.278	432.81	49.027
6	11.311	437.08	47.317
6	11.345	442.21	47.317
6	11.378	446.92	46.034
6	11.411	449.91	43.897
6	11.445	455.72	43.384
6	11.478	462.73	40.477
6	11.512	466.15	38.768
6	11.545	472.13	39.623
6	11.578	476.07	38.084
6	11.612	483.1	38.164
6	11.645	488.55	37.571
6	11.678	492.65	36.203
6	11.712	496.95	36.064
7	3.5035	-496.92	-5.261
7	3.5369	-493.07	-5.688
7	3.5702	-487.94	-6.543
7	3.6036	-483.66	-6.543
7	3.637	-475.29	-6.885
7	3.6703	-469.99	-6.543
7	3.7037	-461.44	-9.108
7	3.7371	-458.02	-6.543
7	3.7704	-453.74	-5.688
7	3.8038	-449.04	-4.406
7	3.8372	-444.76	-4.406
7	3.8705	-440.06	-3.978
7	3.9039	-436.22	-3.551
7	3.9373	-430.49	-4.491
7	3.9706	-427.24	-3.123
7	4.004	-422.28	-4.32
7	4.0374	-417.83	-3.123
7	4.0707	-413.73	-4.32
7	4.1041	-407.58	-4.833
7	4.1375	-403.73	-4.406
7	4.1708	-399.03	-4.833
7	4.2042	-394.58	-6.201
7	4.2376	-389.45	-5.175
7	4.2709	-385.18	-7.056
7	4.3043	-381.93	-7.398
7	4.3377	-375.94	-7.398
7	4.371	-373.38	-7.398
7	4.4044	-369.38	-8.785
7	4.4378	-364.66	-8.766
7	4.4711	-360.56	-8.253
7	4.5045	-357.14	-9.108
7	4.5379	-352.43	-9.535
7	4.5712	-348.59	-9.108
7	4.6046	-344.74	-8.68
7	4.638	-340.04	-8.253
7	4.6713	-336.19	-7.825
7	4.7047	-331.49	-8.253
7	4.7381	-327.21	-6.543
7	4.7714	-322.08	-6.543
7	4.8048	-318.66	-6.543
7	4.8382	-314.39	-4.833
7	4.8715	-311.31	-3.294
7	4.9049	-307.55	-3.123
7	4.9383	-303.28	0.296
7	4.9716	-299.86	0.296
7	5.005	-296.29	1.071
7	5.0384	-292.37	2.399
7	5.0717	-288.74	3.716
7	5.1051	-285.32	3.716
7	5.1385	-281.9	4.571
7	5.1718	-276.77	6.281
7	5.2052	-273.35	7.99
7	5.2386	-270.79	7.136
7	5.2719	-266.71	8.896
7	5.3053	-263.95	8.845
7	5.3387	-260.53	9.7
7	5.372	-256.26	10.555
7	5.4054	-252.32	10.384
7	5.4388	-250.1	10.897
7	5.4721	-246.85	11.41
7	5.5055	-243.43	11.41
7	5.5389	-240.44	12.693
7	5.5722	-237.09	13.746
7	5.6056	-234.88	13.975
7	5.639	-230.61	13.12
7	5.6723	-228.04	13.975
7	5.7057	-225.31	15.343
7	5.7391	-222.57	15.001
7	5.7724	-220.35	13.975
7	5.8058	-215.22	14.83
7	5.8392	-214.36	15.685
7	5.8725	-212.48	17.053
7	5.9059	-211.12	17.737
7	5.9393	-208.38	18.25
7	5.9726	-205.82	19.105
7	6.006	-204.1	19.105
7	6.0394	-201.54	20.814
7	6.0727	-198.98	20.814
7	6.1061	-198.12	22.524
7	6.1395	-196.41	23.379
7	6.1728	-193.85	24.234
7	6.2062	-192.56	24.661
7	6.2396	-189.91	25.773
7	6.2729	-187.01	25.944
7	6.3063	-185.3	25.944
7	6.3397	-183.59	25.944
7	6.373	-181.02	25.944
7	6.4064	-179.54	26.475
7	6.4398	-175.89	27.654
7	6.4731	-173.33	27.654
7	6.5065	-172.47	27.654
7	6.5399	-170.22	26.388
7	6.5732	-168.2	25.944
7	6.6066	-165.63	25.944
7	6.64	-163.92	25.944
7	6.6733	-162.21	25.944
7	6.7067	-159.65	25.944
7	6.7401	-157.94	25.944
7	6.7734	-156.06	25.602
7	6.8068	-153.66	25.089
7	6.8402	-151.96	25.089
7	6.8735	-149.39	25.944
7	6.9069	-147.68	25.944
7	6.9403	-145.12	25.944
7	6.9736	-143.87	27.062
7	7.007	-141.7	26.799
7	7.0404	-138.28	27.654
7	7.0737	-137.08	28.338
7	7.1071	-135.2	29.534
7	7.1405	-130.58	31.073
7	7.1738	-129.56	31.415
7	7.2072	-125.91	33.538
7	7.2406	-124.68	32.527
7	7.2739	-122.08	34.083
7	7.3073	-116.05	35.348
7	7.3407	-114.47	33.835
7	7.374	-111.77	34.493
7	7.4074	-109.98	35.091
7	7.4408	-106.65	35.348
7	7.4741	-104.51	38.34
7	7.5075	-101.52	37.058
7	7.5409	-99.634	37.4
7	7.5742	-97.241	36.203
7	7.6076	-95.531	36.203
7	7.641	-92.111	35.348
7	7.6743	-89.546	37.058
7	7.7077	-86.981	35.348
7	7.7411	-84.417	35.348
7	7.7744	-80.997	36.203
7	7.8078	-78.432	35.348
7	7.8412	-75.868	35.348
7	7.8745	-74.329	34.151
7	7.9079	-71.593	32.783
7	7.9413	-69.028	32.783
7	7.9746	-64.754	31.928
7	8.008	-61.334	31.928
7	8.0414	-60.308	31.415
7	8.0747	-57.914	31.928
7	8.1081	-55.802	30.973
7	8.1415	-53.896	31.159
7	8.1748	-48.51	34.493
7	8.2082	-47.655	31.073
7	8.2416	-45.09	31.928
7	8.2749	-41.868	31.205
7	8.3083	-38.948	31.349
7	8.3417	-34.831	31.073
7	8.375	-31.839	33.211
7	8.4084	-27.992	33.638
7	8.4418	-23.718	34.493
7	8.4751	-18.588	36.203
7	8.5085	-16.023	37.058
7	8.5419	-11.749	37.913
7	8.5752	-8.329	37.058
7	8.6086	-5.593	39.109
7	8.642	1.075	39.623
7	8.6753	3.982	39.793
7	8.7087	7.059	38.768
7	8.7421	11.157	39.816
7	8.7754	14.754	40.477
7	8.8088	18.948	40.332
7	8.8422	22.79	42.016
7	8.8755	26.295	42.615
7	8.9089	29.715	42.615
7	8.9423	31.852	41.332
7	8.9756	36.981	41.332
7	9.009	39.546	41.332
7	9.0424	42.966	40.477
7	9.0757	46.386	41.332
7	9.1091	49.805	41.332
7	9.1425	55.79	43.042
7	9.1758	58.646	42.25
7	9.2092	63.484	42.187
7	9.2426	65.194	41.332
7	9.2759	70.153	41.674
7	9.3093	74.256	42.016
7	9.3427	75.453	43.042
7	9.376	80.24	43.213
7	9.4094	84.26	44.704
7	9.4428	87.422	44.752
7	9.4761	91.269	45.179
7	9.5095	93.406	45.607
7	9.5429	97.082	46.547
7	9.5762	100.25	47.317
7	9.6096	103.67	49.026
7	9.643	107.43	50.907
7	9.6763	112.21	51.591
7	9.7097	116.06	54.584
7	9.7431	120.42	54.84
7	9.7764	123.33	56.721
7	9.8098	127.18	58.003
7	9.8432	132.73	60.141
7	9.8765	137.44	61.423
7	9.9099	140.43	61.85
7	9.9433	144.7	61.85
7	9.9766	147.69	62.278
7	10.01	151.11	62.278
7	10.043	154.96	61.85
7	10.077	157.95	61.423
7	10.11	161.8	61.85
7	10.143	165.22	61.85
7	10.177	167.78	60.141
7	10.21	172.06	60.141
7	10.244	176.33	57.576
7	10.277	180.61	56.721
7	10.31	183.17	55.866
7	10.344	186.59	53.301
7	10.377	190.01	53.301
7	10.41	194.8	50.907
7	10.444	199.42	50.736
7	10.477	202.84	49.027
7	10.511	206.26	48.172
7	10.544	212.24	48.172
7	10.577	215.66	47.317
7	10.611	218.61	46.107
7	10.644	224.21	45.607
7	10.677	229.34	47.317
7	10.711	231.9	45.607
7	10.744	236.68	44.67
7	10.777	241.31	44.752
7	10.811	247.29	43.897
7	10.844	252.42	43.042
7	10.878	257.55	43.042
7	10.911	263.88	42.871
7	10.944	269.18	43.213
7	10.978	276.36	42.187
7	11.011	281.15	41.503
7	11.044	287.13	40.648
7	11.078	293	39.723
7	11.111	298.59	37.913
7	11.144	303.72	37.058
7	11.178	307.99	36.203
7	11.211	312.69	34.066
7	11.245	317.82	31.501
7	11.278	321.67	30.218
7	11.311	326.8	30.218
7	11.345	331.07	28.509
7	11.378	336.63	28.081
7	11.411	341.33	26.799
7	11.445	345.78	25.431
7	11.478	352.1	23.208
7	11.512	357.58	22.524
7	11.545	362.88	22.011
7	11.578	368.69	21.669
7	11.612	373.39	20.387
7	11.645	379.75	18.451
7	11.678	384.51	17.822
7	11.712	388.78	16.967
7	11.745	393.91	14.402
7	11.778	398.18	14.402
7	11.812	403.74	12.265
7	11.845	409.15	11.586
7	11.879	413.15	11.41
7	11.912	418.45	10.042
7	11.945	425.11	9.7
7	11.979	431.1	8.845
7	12.012	435.8	8.418
7	12.045	441.36	3.716
7	12.079	448.71	6.11
7	12.112	452.9	7.563
7	12.145	457.98	7.666
7	12.179	462.73	6.281
7	12.212	468.71	4.571
7	12.246	473.85	2.006
7	12.279	479.4	2.433
7	12.312	487.52	1.151
7	12.346	491.8	-3.978
7	12.379	494.36	-3.978
7	12.412	499.49	-3.978
8	4.8382	-497.34	113.15
8	4.8715	-492.21	113.15
8	4.9049	-486.06	113.79
8	4.9383	-481.95	113.15
8	4.9716	-476.82	112.29
8	5.005	-472.12	113.57
8	5.0384	-469.43	111.34
8	5.0717	-464	110.58
8	5.1051	-458.53	110.75
8	5.1385	-454.58	109.47
8	5.1718	-449.64	109.38
8	5.2052	-445.01	107.6
8	5.2386	-439.63	108.44
8	5.2719	-434.93	107.16
8	5.3053	-431.09	106.73
8	5.3387	-424.67	106.31
8	5.372	-422.11	106.31
8	5.4054	-418.35	106.14
8	5.4388	-413.99	107.59
8	5.4721	-408	106.73
8	5.5055	-403.81	107.85
8	5.5389	-399.88	108.87
8	5.5722	-396.03	107.59
8	5.6056	-390.13	108.19
8	5.639	-386.2	107.16
8	5.6723	-381.07	108.87
8	5.7057	-377.14	108.7
8	5.7391	-373.21	108.53
8	5.7724	-368.68	109.3
8	5.8058	-364.66	103.4
8	5.8392	-357.46	106.37
8	5.8725	-353.72	107.16
8	5.9059	-351.32	109.21
8	5.9393	-347.9	109.21
8	5.9726	-344.31	108.87
8	6.006	-340.25	107.62
8	6.0394	-334.05	107.16
8	6.0727	-329.78	107.16
8	6.1061	-327.38	108.36
8	6.1395	-321.23	105.45
8	6.1728	-318.83	104.94
8	6.2062	-313.71	103.23
8	6.2396	-309.6	102.72
8	6.2729	-307.55	102.03
8	6.3063	-301.39	101.69
8	6.3397	-297.12	101.69
8	6.373	-293.87	100.32
8	6.4064	-289.6	101.18
8	6.4398	-285.66	101.01
8	6.4731	-281.05	100.32
8	6.5065	-278.06	100.75
8	6.5399	-274.21	100.32
8	6.5732	-270.79	100.32
8	6.6066	-266.94	100.75
8	6.64	-262.92	100.83
8	6.6733	-260.53	100.32
8	6.7067	-257.11	101.18
8	6.7401	-254.03	101.01
8	6.7734	-250.96	100.83
8	6.8068	-248.13	101.6
8	6.8402	-244.97	100.83
8	6.8735	-242.64	100.85
8	6.9069	-241.29	100.75
8	6.9403	-237.79	100.15
8	6.9736	-235.48	100.41
8	7.007	-233.69	99.638
8	7.0404	-230.61	99.467
8	7.0737	-228.38	98.441
8	7.1071	-226.33	97.757
8	7.1405	-224.28	97.073
8	7.1738	-222.4	95.876
8	7.2072	-221.2	96.047
8	7.2406	-218.3	95.363
8	7.2739	-216.07	93.482
8	7.3073	-214.36	93.482
8	7.3407	-212.23	94.765
8	7.374	-210.52	94.765
8	7.4074	-207.53	94.337
8	7.4408	-205.82	94.337
8	7.4741	-204.1	94.337
8	7.5075	-202.4	94.337
8	7.5409	-200.26	95.62
8	7.5742	-198.12	95.192
8	7.6076	-196.41	96.047
8	7.641	-195.56	96.047
8	7.6743	-192.99	96.047
8	7.7077	-191.28	96.902
8	7.7411	-189.57	97.757
8	7.7744	-187.86	98.612
8	7.8078	-186.15	99.467
8	7.8412	-184.44	99.467
8	7.8745	-183.59	99.467
8	7.9079	-181.71	99.809
8	7.9413	-181.11	100.97
8	7.9746	-178.46	100.32
8	8.008	-176.75	100.32
8	8.0414	-175.47	99.894
8	8.0747	-173.5	99.98
8	8.1081	-170.76	99.467
8	8.1415	-169.05	99.467
8	8.1748	-167.34	99.467
8	8.2082	-166.06	99.039
8	8.2416	-164.78	97.757
8	8.2749	-163.07	98.612
8	8.3083	-161.36	98.612
8	8.3417	-159.22	99.039
8	8.375	-157.09	99.467
8	8.4084	-155.38	98.612
8	8.4418	-153.68	98.849
8	8.4751	-153.24	99.894
8	8.5085	-151.1	99.467
8	8.5419	-148.54	99.467
8	8.5752	-147.68	99.467
8	8.6086	-145.12	101.18
8	8.642	-143.41	101.18
8	8.6753	-141.35	102.2
8	8.7087	-140.84	101.18
8	8.7421	-139.01	101.74
8	8.7754	-137.25	101.69
8	8.8088	-136.57	101.18
8	8.8422	-133.7	101.68
8	8.8755	-132.29	99.467
8	8.9089	-128.02	100.32
8	8.9423	-128.87	99.467
8	8.9756	-126.31	98.612
8	9.009	-122.89	96.902
8	9.0424	-121.18	96.902
8	9.0757	-119.47	95.192
8	9.1091	-117.76	95.192
8	9.1425	-116.05	95.192
8	9.1758	-114.34	93.482
8	9.2092	-112.63	93.482
8	9.2426	-110.92	93.482
8	9.2759	-109.04	92.285
8	9.3093	-106.65	93.482
8	9.3427	-104.94	93.482
8	9.376	-102.88	92.456
8	9.4094	-99.805	93.482
8	9.4428	-98.523	93.91
8	9.4761	-96.386	94.337
8	9.5095	-94.676	95.192
8	9.5429	-92.111	96.902
8	9.5762	-90.401	96.902
8	9.6096	-86.981	97.757
8	9.643	-83.989	99.039
8	9.6763	-82.707	99.467
8	9.7097	-80.142	100.32
8	9.7431	-77.919	102.2
8	9.7764	-76.038	102.54
8	9.8098	-73.474	102.54
8	9.8432	-71.165	103.31
8	9.8765	-69.028	102.03
8	9.9099	-66.635	102.54
8	9.9433	-64.754	102.89
8	9.9766	-62.792	101.33
8	10.01	-59.624	101.18
8	10.043	-57.914	99.467
8	10.077	-55.35	97.757
8	10.11	-51.93	96.047
8	10.143	-48.51	94.337
8	10.177	-47.655	94.337
8	10.21	-45.091	92.627
8	10.244	-40.816	91.772
8	10.277	-38.251	90.063
8	10.31	-34.49	89.037
8	10.344	-31.839	86.216
8	10.377	-28.334	85.104
8	10.41	-27.137	84.933
8	10.444	-24.401	86.985
8	10.477	-18.588	87.498
8	10.511	-16.023	86.643
8	10.544	-12.433	88.695
8	10.577	-10.894	89.208
8	10.611	-6.961	90.234
8	10.644	-4.482	93.055
8	10.677	-3.2	95.192
8	10.711	-0.635	97.757
8	10.744	1.93	99.467
8	10.777	5.35	100.32
8	10.811	7.059	103.74
8	10.844	7.914	105.45
8	10.878	13.044	105.45
8	10.911	18.173	105.45
8	10.944	22.602	106.94
8	10.978	25.524	106.84
8	11.011	30.142	108.02
8	11.044	33.562	108.87
8	11.078	39.546	109.73
8	11.111	42.966	108.87
8	11.144	47.241	109.73
8	11.178	51.449	110.91
8	11.211	55.498	107.99
8	11.245	60.853	109.4
8	11.278	67.759	109.73
8	11.311	71.606	113.57
8	11.345	76.308	111.44
8	11.378	79.727	114
8	11.411	83.147	115.71
8	11.445	88.277	116.57
8	11.478	93.406	117.42
8	11.512	97.681	118.28
8	11.545	101.96	119.13
8	11.578	104.18	121.01
8	11.612	108.8	123.4
8	11.645	112.18	126.43
8	11.678	116.92	128.96
8	11.712	122.47	131.1
8	11.745	126.75	132.81
8	11.778	131.02	133.66
8	11.812	135.3	132.81
8	11.845	140.82	134.78
8	11.879	145.56	135.37
8	11.912	151.88	137.25
8	11.945	156.67	137.08
8	11.979	160.6	136.4
8	12.012	164.36	135.37
8	12.045	172.06	135.37
8	12.079	176.76	136.66
8	12.112	178.25	136.14
8	12.145	182.49	135.72
8	12.179	189.11	135.17
8	12.212	194.12	134.86
8	12.246	196.85	134.52
8	12.279	201.13	131.1
8	12.312	205.4	129.39
8	12.346	210.53	129.39
8	12.379	215.66	130.24
8	12.412	219.46	132.48
8	12.446	223.53	132.3
8	12.479	228.53	132.16
8	12.513	232.76	132.81
8	12.546	236.18	132.81
8	12.579	239.77	131.61
8	12.613	245.58	133.66
8	12.646	248.36	131.65
8	12.679	254.13	130.24
8	12.713	259.26	132.81
8	12.746	263.54	132.81
8	12.779	268.63	131.66
8	12.813	274.65	133.66
8	12.846	278.04	132.52
8	12.88	284.05	133.66
8	12.913	291.32	130.67
8	12.946	294.34	131.39
8	12.98	299.44	132.81
8	13.013	304.4	129.73
8	13.046	308.36	127.33
8	13.08	312.69	125.54
8	13.113	318.25	125.11
8	13.146	322.1	124.69
8	13.18	328.85	120.67
8	13.213	333.64	119.99
8	13.247	339.62	119.99
8	13.28	344.75	119.13
8	13.313	349.88	118.28
8	13.347	352.45	119.13
8	13.38	358.69	117.51
8	13.413	361.72	117.22
8	13.447	366.13	119.13
8	13.48	370.4	118.28
8	13.514	374.67	119.13
8	13.547	378.95	119.13
8	13.58	383.22	119.13
8	13.614	388.35	119.99
8	13.647	392.63	120.84
8	13.68	397.76	120.84
8	13.714	402.89	121.69
8	13.747	406.31	125.97
8	13.78	411.44	126.82
8	13.814	417.42	125.11
8	13.847	423.47	124.74
8	13.881	426.82	124.26
8	13.914	432.81	123.4
8	13.947	436.4	120.33
8	13.981	443.07	121.69
8	14.014	446.92	121.27
8	14.047	450.76	118.28
8	14.081	458.46	121.69
8	14.114	462.73	119.13
8	14.147	465.12	119.64
8	14.181	470.77	118.1
8	14.214	475.56	119.13
[truncated: 12,800 more rows]
