# Supplementary material for: A universal function for capacity of bidirectional pedestrian streams: Filling the gaps in the literature
Source: PLoS One. 2018 Dec 19;13(12):e0208496. doi: 10.1371/journal.pone.0208496 (PMC6300270; doi:10.1371/journal.pone.0208496)
Supplement: S1 Data Set — Trajectories are divided into folders for the different experiments within the ZIP archive. Data relative to the own experiments are directly provided as a CSV file. Links are provided for data obtained from open database from third party researchers. (ZIP) [file pone.0208496.s001.zip › datasets/dataset_C/4_2_B.csv]

ped. #	time (s)	x (cm)	y (cm)
1	0.4004	-495.63	-91.18
1	0.43377	-492.21	-92.035
1	0.46713	-487.51	-94.172
1	0.5005	-482.52	-93.682
1	0.53387	-478.11	-93.317
1	0.56723	-474.26	-92.89
1	0.6006	-469.99	-92.89
1	0.63397	-464.86	-92.035
1	0.66733	-461.44	-91.18
1	0.7007	-456.31	-91.18
1	0.73407	-451.6	-91.607
1	0.76743	-444.21	-92.692
1	0.8008	-442.03	-93.83
1	0.83417	-436.13	-93.574
1	0.86753	-431.24	-93.233
1	0.9009	-426.73	-92.719
1	0.93427	-421.05	-91.13
1	0.96763	-416.98	-89.47
1	1.001	-411.85	-89.47
1	1.0344	-408.43	-90.325
1	1.0677	-404.16	-89.47
1	1.1011	-399.03	-90.325
1	1.1345	-394.75	-89.47
1	1.1678	-387.06	-90.325
1	1.2012	-383.64	-90.325
1	1.2346	-378.08	-91.607
1	1.2679	-374.32	-91.778
1	1.3013	-369.96	-92.035
1	1.3347	-365.69	-92.035
1	1.368	-361.57	-93.712
1	1.4014	-355.85	-93.317
1	1.4348	-350.3	-93.745
1	1.4681	-345.59	-95.027
1	1.5015	-341.75	-96.31
1	1.5349	-336.62	-97.164
1	1.5682	-331.49	-97.164
1	1.6016	-327.21	-97.164
1	1.635	-322.08	-97.164
1	1.6683	-316.17	-97.643
1	1.7017	-313.54	-98.874
1	1.7351	-308.11	-98.644
1	1.7684	-304.13	-98.874
1	1.8018	-299	-99.729
1	1.8352	-294.73	-99.729
1	1.8685	-290.88	-100.16
1	1.9019	-285.49	-99.387
1	1.9353	-280.19	-99.729
1	1.9686	-275.06	-98.874
1	2.002	-269.93	-98.874
1	2.0354	-265.23	-99.302
1	2.0687	-258.39	-101.01
1	2.1021	-255.4	-100.58
1	2.1355	-249.42	-100.58
1	2.1688	-245.14	-102.29
1	2.2022	-241.21	-101.61
1	2.2356	-234.88	-103.15
1	2.2689	-231.04	-104.43
1	2.3023	-226.94	-104.16
1	2.3357	-222.23	-106.91
1	2.369	-218.21	-107
1	2.4024	-213.51	-109.13
1	2.4358	-208.81	-109.56
1	2.4691	-204.96	-108.28
1	2.5025	-199.4	-108.71
1	2.5359	-193.85	-110.84
1	2.5692	-189.14	-111.27
1	2.6026	-183.59	-112.55
1	2.636	-178.46	-112.55
1	2.6693	-174.54	-112.45
1	2.7027	-169.05	-113.41
1	2.7361	-163.92	-112.55
1	2.7694	-159.62	-114.38
1	2.8028	-154.6	-115.61
1	2.8362	-149.75	-115.58
1	2.8695	-144.97	-115.72
1	2.9029	-140.93	-114.86
1	2.9363	-136.01	-114.77
1	2.9696	-131.86	-114.51
1	3.003	-126.69	-114.62
1	3.0364	-122.03	-115.97
1	3.0697	-116.48	-115.55
1	3.1031	-111.35	-115.55
1	3.1365	-106.74	-115.48
1	3.1698	-102.17	-116.7
1	3.2032	-97.241	-115.97
1	3.2366	-92.538	-117.26
1	3.2699	-87.484	-118.24
1	3.3033	-86.554	-120.68
1	3.3367	-79.037	-120.81
1	3.37	-75.44	-121.53
1	3.4034	-68.502	-121.89
1	3.4368	-65.181	-120.68
1	3.4701	-61.334	-123.67
1	3.5035	-56.632	-124.95
1	3.5369	-49.365	-124.52
1	3.5702	-44.236	-126.23
1	3.6036	-39.961	-126.23
1	3.637	-35.716	-124.88
1	3.6703	-31.839	-126.66
1	3.7037	-25	-127.51
1	3.7371	-21.153	-126.23
1	3.7704	-16.878	-125.38
1	3.8038	-13.459	-125.38
1	3.8372	-7.047	-124.95
1	3.8705	-2.345	-125.38
1	3.9039	1.93	-125.38
1	3.9373	7.059	-126.23
1	3.9706	12.189	-126.23
1	4.004	16.805	-125.55
1	4.0374	21.79	-125.25
1	4.0707	25.44	-124.09
1	4.1041	30.57	-125.8
1	4.1375	34.588	-124.01
1	4.1708	40.145	-123.75
1	4.2042	44.676	-125.38
1	4.2376	49.805	-126.23
1	4.2709	53.225	-126.23
1	4.3043	57.5	-126.23
1	4.3377	61.347	-128.37
1	4.371	65.621	-127.51
1	4.4044	70.494	-128.45
1	4.4378	76.308	-130.51
1	4.4711	78.873	-129.65
1	4.5045	83.147	-129.65
1	4.5379	89.987	-131.36
1	4.5712	95.116	-131.36
1	4.6046	99.183	-131.82
1	4.638	104.67	-131.97
1	4.6713	109.25	-131.46
1	4.7047	115.12	-132.04
1	4.7381	119.91	-131.36
1	4.7714	121.19	-129.22
1	4.8048	125.04	-128.8
1	4.8382	133.28	-130.76
1	4.8715	136.77	-129.62
1	4.9049	138.72	-130.51
1	4.9383	146.67	-130.42
1	4.9716	151.54	-131.36
1	5.005	155.82	-128.8
1	5.0384	161.24	-127.71
1	5.0717	166.5	-127.51
1	5.1051	171.2	-125.38
1	5.1385	176.33	-126.23
1	5.1718	180.61	-125.38
1	5.2052	186.59	-125.38
1	5.2386	191.72	-125.38
1	5.2719	196.85	-126.23
1	5.3053	201.13	-127.94
1	5.3387	203.9	-129.07
1	5.372	207.97	-127.09
1	5.4054	213.1	-127.94
1	5.4388	219.24	-126.35
1	5.4721	221.64	-126.23
1	5.5055	228.28	-126.69
1	5.5389	233.19	-128.37
1	5.5722	238.45	-128.06
1	5.6056	241.31	-129.65
1	5.639	249.86	-128.8
1	5.6723	251.57	-128.8
1	5.7057	256.7	-128.8
1	5.7391	263.12	-128.73
1	5.7724	263.11	-128.37
1	5.8058	271.57	-126.06
1	5.8392	275.7	-127.07
1	5.8725	282.34	-127.94
1	5.9059	285	-128.24
1	5.9393	290.04	-127.94
1	5.9726	294.26	-126.85
1	6.006	299.48	-127.57
1	6.0394	305	-128.37
1	6.0727	310.13	-127.51
1	6.1061	314.88	-125.79
1	6.1395	320.01	-125.79
1	6.1728	324.23	-127.09
1	6.2062	329.79	-126.66
1	6.2396	334.49	-128.8
1	6.2729	337.91	-127.94
1	6.3063	343.04	-127.94
1	6.3397	348.17	-128.8
1	6.373	352.02	-129.22
1	6.4064	357.58	-128.8
1	6.4398	361.85	-128.8
1	6.4731	365.7	-130.93
1	6.5065	369.55	-130.51
1	6.5399	374.25	-131.79
1	6.5732	380.2	-131.62
1	6.6066	386.64	-132.22
1	6.64	392.63	-132.22
1	6.6733	396.05	-133.93
1	6.7067	402.03	-133.93
1	6.7401	408.02	-133.93
1	6.7734	413.07	-133.22
1	6.8068	416.74	-134.27
1	6.8402	423.46	-134.07
1	6.8735	428.34	-134.65
1	6.9069	431.1	-133.93
1	6.9403	436.43	-133.88
1	6.9736	443.08	-134.03
1	7.007	448.2	-133.93
1	7.0404	452.99	-133.24
1	7.0737	453.79	-133.28
1	7.1071	461.88	-130.51
1	7.1405	467.01	-129.65
1	7.1738	471.28	-131.36
1	7.2072	476.84	-131.79
1	7.2406	481.54	-130.51
1	7.2739	484.78	-132.49
1	7.3073	490.52	-132.64
1	7.3407	495.22	-133.07
2	0.93427	-494.78	125.97
2	0.96763	-492.21	125.97
2	1.001	-487.08	125.97
2	1.0344	-484.01	125.8
2	1.0677	-480.24	123.4
2	1.1011	-475.97	123.4
2	1.1345	-471.69	122.55
2	1.1678	-469.13	122.55
2	1.2012	-466.57	121.69
2	1.2346	-464	121.69
2	1.2679	-457.67	120.16
2	1.3013	-453.06	117.93
2	1.3347	-448.61	118.28
2	1.368	-444.34	119.13
2	1.4014	-438.78	117.85
2	1.4348	-434.08	116.57
2	1.4681	-428.95	116.57
2	1.5015	-425.53	114
2	1.5349	-420.4	114
2	1.5682	-416.93	114.26
2	1.6016	-413.99	116.14
2	1.635	-409.29	115.71
2	1.6683	-405.87	114.86
2	1.7017	-402.45	116.57
2	1.7351	-395.61	114.86
2	1.7684	-391.37	115.82
2	1.8018	-386.76	116.21
2	1.8352	-383.47	115.74
2	1.8685	-378.31	116.61
2	1.9019	-375.09	116.57
2	1.9353	-371.67	116.57
2	1.9686	-364.51	117.8
2	2.002	-360.13	118.7
2	2.0354	-356.28	119.13
2	2.0687	-352.01	119.13
2	2.1021	-349.44	119.13
2	2.1355	-343.88	120.41
2	2.1688	-340.89	119.13
2	2.2022	-336.62	119.13
2	2.2356	-333.2	119.99
2	2.2689	-329.35	120.41
2	2.3023	-325.08	118.7
2	2.3357	-321.23	117.42
2	2.369	-317.81	117.42
2	2.4024	-314.39	116.57
2	2.4358	-308.83	116.14
2	2.4691	-304.56	115.28
2	2.5025	-301.57	113.15
2	2.5359	-297.5	114.46
2	2.5692	-292.68	113.32
2	2.6026	-287.89	113.15
2	2.636	-282.76	111.44
2	2.6693	-279.77	111.01
2	2.7027	-275.49	111.86
2	2.7361	-272.5	112.29
2	2.7694	-268.65	112.72
2	2.8028	-263.27	112.63
2	2.8362	-259.68	113.15
2	2.8695	-256.26	113.15
2	2.9029	-251.98	114
2	2.9363	-248.56	114
2	2.9696	-243.86	114.43
2	3.003	-238.3	114.86
2	3.0364	-238.73	118.7
2	3.0697	-231.46	116.57
2	3.1031	-228.47	118.7
2	3.1365	-224.2	119.56
2	3.1698	-220.35	120.84
2	3.2032	-215.05	119.64
2	3.2366	-211.51	119.96
2	3.2699	-208.82	120.66
2	3.3033	-203.25	124.26
2	3.3367	-201.11	122.12
2	3.37	-197.78	121.01
2	3.4034	-194.19	121.52
2	3.4368	-190.77	121.52
2	3.4701	-188.29	122.12
2	3.5035	-184.87	121.27
2	3.5369	-180.6	120.41
2	3.5702	-176.98	118.81
2	3.6036	-173.33	120.84
2	3.637	-169.71	118.33
2	3.6703	-166.49	117.42
2	3.7037	-162.64	118.7
2	3.7371	-158.79	119.99
2	3.7704	-155.8	118.7
2	3.8038	-152.38	118.7
2	3.8372	-148.11	119.56
2	3.8705	-145.48	120.27
2	3.9039	-140.41	119.56
2	3.9373	-137.42	119.99
2	3.9706	-134	120.84
2	4.004	-130.58	120.84
2	4.0374	-127.16	122.55
2	4.0707	-122.03	124.26
2	4.1041	-116.9	124.26
2	4.1375	-110.49	127.25
2	4.1708	-107.5	127.68
2	4.2042	-104.08	128.53
2	4.2376	-100.66	129.39
2	4.2709	-96.386	131.1
2	4.3043	-93.445	132.74
2	4.3377	-88.76	134.04
2	4.371	-86.554	134.95
2	4.4044	-81.852	135.37
2	4.4378	-74.585	135.8
2	4.4711	-72.875	135.8
2	4.5045	-66.891	134.95
2	4.5379	-63.899	135.37
2	4.5712	-60.052	134.95
2	4.6046	-56.632	135.8
2	4.638	-52.785	135.37
2	4.6713	-48.51	136.23
2	4.7047	-44.663	135.8
2	4.7381	-40.816	134.52
2	4.7714	-36.969	133.24
2	4.8048	-32.267	133.66
2	4.8382	-28.847	133.66
2	4.8715	-24.573	132.81
2	4.9049	-19.87	131.53
2	4.9383	-15.168	131.95
2	4.9716	-9.611	132.38
2	5.005	-6.192	131.53
2	5.0384	-2.772	131.53
2	5.0717	2.127	128.66
2	5.1051	5.777	131.53
2	5.1385	8.769	131.95
2	5.1718	13.471	131.53
2	5.2052	16.464	131.95
2	5.2386	20.738	131.95
2	5.2719	24.585	131.53
2	5.3053	27.578	131.95
2	5.3387	32.707	130.24
2	5.372	34.844	131.53
2	5.4054	38.691	130.24
2	5.4388	42.966	131.95
2	5.4721	48.95	131.95
2	5.5055	54.08	131.95
2	5.5389	58.656	132.46
2	5.5722	60.492	132.38
2	5.6056	64.339	133.66
2	5.639	67.759	133.66
2	5.6723	71.606	133.24
2	5.7057	75.025	133.24
2	5.7391	78.018	133.66
2	5.7724	81.437	133.66
2	5.8058	84.857	132.81
2	5.8392	89.029	132.09
2	5.8725	92.124	132.38
2	5.9059	96.398	133.24
2	5.9393	99.818	131.53
2	5.9726	103.24	131.53
2	6.006	106.66	131.53
2	6.0394	109.22	129.82
2	6.0727	113.5	128.96
2	6.1061	118.2	128.53
2	6.1395	121.62	129.39
2	6.1728	125.59	128.05
2	6.2062	127.6	129.39
2	6.2396	131.54	129.56
2	6.2729	134.44	130.24
2	6.3063	138.72	131.1
2	6.3397	141.28	130.24
2	6.373	144.27	132.38
2	6.4064	148.12	131.1
2	6.4398	148.98	133.66
2	6.4731	152.4	134.52
2	6.5065	155.29	135.44
2	6.5399	158.81	136.66
2	6.5732	160.52	138.37
2	6.6066	163.85	138.11
2	6.64	167.41	140.43
2	6.6733	170.78	140.93
2	6.7067	171.97	144.18
2	6.7401	176.33	144.78
2	6.7734	178.9	145.63
2	6.8068	181.89	146.06
2	6.8402	184.46	147.77
2	6.8735	187.45	148.2
2	6.9069	190.01	149.91
2	6.9403	193.43	149.05
2	6.9736	195.93	148.68
2	7.007	200.27	147.34
2	7.0404	201.55	147.77
2	7.0737	204.97	147.77
2	7.1071	205.23	147.68
2	7.1405	207.97	147.34
2	7.1738	209.68	146.49
2	7.2072	214.38	145.21
2	7.2406	216.09	145.21
2	7.2739	219.08	143.07
2	7.3073	222.33	142.56
2	7.3407	224.21	142.21
2	7.374	227.63	141.36
2	7.4074	230.62	140.93
2	7.4408	233.61	139.65
2	7.4741	235.75	140.93
2	7.5075	237.65	141.09
2	7.5409	240.62	141.7
2	7.5742	242.64	141.13
2	7.6076	245.96	140.73
2	7.641	248.15	140.5
2	7.6743	252.42	139.65
2	7.7077	256.18	139.82
2	7.7411	259.26	138.79
2	7.7744	263.19	139.48
2	7.8078	266.95	138.79
2	7.8412	270.6	138.42
2	7.8745	274.99	138.96
2	7.9079	278.41	138.96
2	7.9413	281.49	138.79
2	7.9746	285.76	137.94
2	8.008	291.32	137.51
2	8.0414	296.19	139.13
2	8.0747	298.24	138.62
2	8.1081	301.15	138.79
2	8.1415	306.28	136.23
2	8.1748	309.04	138.07
2	8.2082	313.29	136.74
2	8.2416	316.54	136.23
2	8.2749	321.67	136.23
2	8.3083	325.51	132.76
2	8.3417	328.51	132.81
2	8.375	333.64	130.24
2	8.4084	336.63	133.24
2	8.4418	340.05	129.82
2	8.4751	343.04	129.39
2	8.5085	348.86	127.17
2	8.5419	351.2	128.27
2	8.5752	355.01	125.97
2	8.6086	358.36	125.89
2	8.642	363.13	127.25
2	8.6753	366.98	127.68
2	8.7087	369.55	126.82
2	8.7421	372.54	127.25
2	8.7754	376.38	128.53
2	8.8088	381.56	126.23
2	8.8422	382.8	128.11
2	8.8755	386.64	129.39
2	8.9089	389.63	129.82
2	8.9423	393.48	129.39
2	8.9756	396.05	131.1
2	9.009	399.2	132.19
2	9.0424	402.89	132.81
2	9.0757	405.45	133.66
2	9.1091	409.73	135.37
2	9.1425	413.15	136.23
2	9.1758	418.27	137.94
2	9.2092	422.12	138.37
2	9.2426	426.4	140.07
2	9.2759	429.65	140.96
2	9.3093	433.24	141.79
2	9.3427	437.08	141.36
2	9.376	442.21	141.36
2	9.4094	445.2	141.79
2	9.4428	448.2	142.21
2	9.4761	451.19	142.64
2	9.5095	455.17	143.17
2	9.5429	457.6	143.07
2	9.5762	462.53	142.26
2	9.6096	465.47	142.49
2	9.643	469.49	142.16
2	9.6763	472.13	141.36
2	9.7097	476.47	142.92
2	9.7431	480	142.56
2	9.7764	484.96	142.21
2	9.8098	488.73	141.66
2	9.8432	493.08	142.64
2	9.8765	496.76	142.56
3	2.0354	-494.78	128.53
3	2.0687	-489.65	128.53
3	2.1021	-486.23	128.53
3	2.1355	-481.53	127.25
3	2.1688	-478.02	127.51
3	2.2022	-472.12	127.25
3	2.2356	-468.27	127.68
3	2.2689	-463.57	127.25
3	2.3023	-460.58	126.82
3	2.3357	-453.57	127.17
3	2.369	-449.47	127.68
3	2.4024	-445.62	128.96
3	2.4358	-440.49	128.96
3	2.4691	-436.64	127.68
3	2.5025	-431.26	127.53
3	2.5359	-426.74	127.13
3	2.5692	-421.25	126.82
3	2.6026	-417.41	128.96
3	2.636	-413.3	127.59
3	2.6693	-409.29	128.53
3	2.7027	-405.52	129.22
3	2.7361	-400.14	128.62
3	2.7694	-396.89	130.67
3	2.8028	-392.62	129.82
3	2.8362	-389.19	129.82
3	2.8695	-384.66	129.05
3	2.9029	-381.5	128.96
3	2.9363	-376.8	129.39
3	2.9696	-372.1	128.96
3	3.003	-368.25	128.53
3	3.0364	-363.98	128.53
3	3.0697	-359.27	128.11
3	3.1031	-355.43	128.53
3	3.1365	-350.3	127.68
3	3.1698	-346.02	127.68
3	3.2032	-343.46	127.68
3	3.2366	-339.18	127.68
3	3.2699	-334.91	126.82
3	3.3033	-331.06	127.25
3	3.3367	-326.79	127.25
3	3.37	-322.51	127.25
3	3.4034	-318.24	128.11
3	3.4368	-314.82	128.11
3	3.4701	-310.54	128.11
3	3.5035	-307.12	128.11
3	3.5369	-302.42	127.68
3	3.5702	-297.72	128.11
3	3.6036	-293.87	127.68
3	3.637	-290.88	128.11
3	3.6703	-286.18	127.68
3	3.7037	-281.9	128.53
3	3.7371	-277.2	128.96
3	3.7704	-273.35	129.39
3	3.8038	-269.08	128.53
3	3.8372	-265.23	129.82
3	3.8705	-261.38	129.39
3	3.9039	-257.96	129.39
3	3.9373	-254.54	129.39
3	3.9706	-250.7	129.82
3	4.004	-246.42	128.96
3	4.0374	-242.58	129.39
3	4.0707	-238.73	129.82
3	4.1041	-234.46	130.67
3	4.1375	-230.18	129.82
3	4.1708	-226.76	129.82
3	4.2042	-222.39	129.46
3	4.2376	-218.21	130.67
3	4.2709	-213.51	128.53
3	4.3043	-210.09	130.24
3	4.3377	-205.39	129.82
3	4.371	-202.4	130.24
3	4.4044	-198.55	130.67
3	4.4378	-194.77	130.62
3	4.4711	-191.28	131.1
3	4.5045	-187.01	131.1
3	4.5379	-183.59	131.95
3	4.5712	-178.88	132.38
3	4.6046	-175.47	132.38
3	4.638	-172.05	132.38
3	4.6713	-167.34	132.81
3	4.7047	-163.07	132.81
3	4.7381	-160.08	132.38
3	4.7714	-154.95	132.38
3	4.8048	-151.53	133.24
3	4.8382	-147.62	134.19
3	4.8715	-143.41	134.52
3	4.9049	-139.99	134.52
3	4.9383	-135.03	134.01
3	4.9716	-131.44	133.66
3	5.005	-127.59	134.95
3	5.0384	-122.46	134.09
3	5.0717	-119.9	134.09
3	5.1051	-115.62	134.95
3	5.1385	-112.2	134.09
3	5.1718	-107.93	134.09
3	5.2052	-104.08	133.66
3	5.2386	-100.23	133.24
3	5.2719	-96.386	131.95
3	5.3053	-92.538	132.38
3	5.3387	-88.264	131.53
3	5.372	-84.417	131.1
3	5.4054	-81.852	131.1
3	5.4388	-77.2	130.47
3	5.4721	-73.73	131.53
3	5.5055	-69.028	131.1
3	5.5389	-66.463	131.1
3	5.5722	-60.907	132.38
3	5.6056	-57.487	132.38
3	5.639	-52.357	134.09
3	5.6723	-48.852	135.2
3	5.7057	-45.091	137.08
3	5.7391	-41.671	135.37
3	5.7724	-38.679	135.8
3	5.8058	-33.977	136.23
3	5.8392	-30.557	137.08
3	5.8725	-25.975	135.78
3	5.9059	-22.692	137.6
3	5.9393	-18.588	137.94
3	5.9726	-14.741	138.37
3	6.006	-11.321	139.22
3	6.0394	-7.495	139.46
3	6.0727	-1.917	140.07
3	6.1061	-0.635	138.79
3	6.1395	5.35	141.36
3	6.1728	8.427	140.33
3	6.2062	11.334	141.36
3	6.2396	15.056	141.01
3	6.2729	19.028	141.36
3	6.3063	22.619	140.85
3	6.3397	25.868	141.36
3	6.373	29.475	140.9
3	6.4064	32.861	140.28
3	6.4398	36.127	140.5
3	6.4731	39.974	139.22
3	6.5065	43.394	139.22
3	6.5399	46.386	139.65
3	6.5732	51.088	139.22
3	6.6066	54.935	138.79
3	6.64	58.355	138.79
3	6.6733	62.202	140.07
3	6.7067	64.766	140.07
3	6.7401	69.469	140.5
3	6.7734	72.033	141.36
3	6.8068	75.145	141.77
3	6.8402	79.3	141.79
3	6.8735	81.437	143.07
3	6.9069	85.284	143.5
3	6.9403	88.277	143.92
3	6.9736	91.269	144.35
3	7.007	94.689	145.21
3	7.0404	97.681	147.34
3	7.0737	101.1	145.63
3	7.1071	104.09	146.91
3	7.1405	108.8	146.49
3	7.1738	113.5	147.77
3	7.2072	116.92	149.48
3	7.2406	120.76	149.91
3	7.2739	123.76	150
3	7.3073	126.75	150
3	7.3407	129.74	150
3	7.374	131.88	150
3	7.4074	134.53	150
3	7.4408	137.43	150
3	7.4741	140.43	150
3	7.5075	142.56	150
3	7.5409	144.7	150
3	7.5742	146.41	150
3	7.6076	148.12	150
3	7.641	150.69	150
3	7.6743	152.4	149.05
3	7.7077	154.96	149.05
3	7.7411	157.1	146.91
3	7.7744	159.24	146.49
3	7.8078	160.94	145.63
3	7.8412	162.65	145.63
3	7.8745	165.05	145.29
3	7.9079	167.78	144.78
3	7.9413	170.18	142.56
3	7.9746	172.91	142.21
3	8.008	175.48	142.21
3	8.0414	178.04	142.21
3	8.0747	179.75	142.21
3	8.1081	182.75	140.07
3	8.1415	184.95	140.17
3	8.1748	188.73	138.37
3	8.2082	190.44	138.37
3	8.2416	193.43	137.94
3	8.2749	197.19	138.11
3	8.3083	201.13	137.94
3	8.3417	204.12	137.51
3	8.375	206.68	139.22
3	8.4084	211.38	138.79
3	8.4418	214.29	140.67
3	8.4751	217.57	141.31
3	8.5085	220.91	142.29
3	8.5419	224.38	142.73
3	8.5752	229.34	141.36
3	8.6086	231.73	142.73
3	8.642	234.9	142.64
3	8.6753	238.32	142.64
3	8.7087	240.88	141.79
3	8.7421	243.87	141.36
3	8.7754	249.24	142.03
3	8.8088	250.71	139.65
3	8.8422	254.13	139.65
3	8.8755	257.12	137.51
3	8.9089	259.26	137.08
3	8.9423	262.25	135.8
3	8.9756	265.67	134.95
3	9.009	269.52	134.52
3	9.0424	273.79	134.52
3	9.0757	276.96	134.53
3	9.1091	280.63	133.66
3	9.1425	284.05	132.81
3	9.1758	287.47	132.81
3	9.2092	290.89	132.81
3	9.2426	292.8	132.68
3	9.2759	296.02	132.81
3	9.3093	301.15	132.81
3	9.3427	303.72	131.95
3	9.376	307.14	133.66
3	9.4094	310.56	133.66
3	9.4428	312.78	133.83
3	9.4761	316.54	134.52
3	9.5095	319.1	134.52
3	9.5429	322.52	134.52
3	9.5762	325.52	135.8
3	9.6096	330.39	137.6
3	9.643	333.21	136.66
3	9.6763	336.63	138.37
3	9.7097	341.08	139.56
3	9.7431	345.61	139.65
3	9.7764	348.6	138.37
3	9.8098	352.02	139.22
3	9.8432	355.1	141.1
3	9.8765	359.49	141.41
3	9.9099	363.58	141.24
3	9.9433	366.21	141.1
3	9.9766	369.89	141.53
3	10.01	373.05	141.96
3	10.043	376.58	142.26
3	10.077	380.66	140.5
3	10.11	383.82	142.13
3	10.143	386.22	140.93
3	10.177	389.63	140.93
3	10.21	394.34	141.36
3	10.244	398.61	142.21
3	10.277	402.03	141.36
3	10.31	407.16	143.07
3	10.344	410.58	142.21
3	10.377	414.68	140.16
3	10.41	418.27	141.36
3	10.444	421.69	142.21
3	10.477	426.82	142.21
3	10.511	430.24	142.21
3	10.544	434.52	143.07
3	10.577	437.51	142.64
3	10.611	441.36	141.36
3	10.644	446.4	142.84
3	10.677	449.29	142.18
3	10.711	456.75	143.92
3	10.744	459.31	140.5
3	10.777	463.5	143.32
3	10.811	467.6	142.98
3	10.844	472.54	144.02
3	10.878	477.01	143.97
3	10.911	481.6	143.78
3	10.944	486.67	143.92
3	10.978	491.8	144.78
3	11.011	495.47	144.01
4	2.0687	-499.91	-5.688
4	2.1021	-495.63	-7.398
4	2.1355	-491.36	-6.543
4	2.1688	-487.08	-6.543
4	2.2022	-481.95	-6.543
4	2.2356	-478.53	-5.688
4	2.2689	-473.4	-5.688
4	2.3023	-467.42	-5.688
4	2.3357	-463.57	-6.116
4	2.369	-458.87	-5.688
4	2.4024	-455.02	-6.116
4	2.4358	-449.04	-7.825
4	2.4691	-445.32	-8.056
4	2.5025	-440.71	-8.164
4	2.5359	-436.64	-8.253
4	2.5692	-432.37	-8.253
4	2.6026	-428.09	-8.253
4	2.636	-423.82	-8.253
4	2.6693	-419.46	-8.509
4	2.7027	-415.27	-8.253
4	2.7361	-411	-7.398
4	2.7694	-406.29	-7.825
4	2.8028	-403.3	-6.543
4	2.8362	-398.6	-6.971
4	2.8695	-394.32	-6.116
4	2.9029	-389.62	-5.688
4	2.9363	-384.92	-6.116
4	2.9696	-381.07	-5.688
4	3.003	-376.8	-6.543
4	3.0364	-372.1	-5.261
4	3.0697	-366.54	-4.833
4	3.1031	-361.75	-4.149
4	3.1365	-357.99	-3.123
4	3.1698	-353.72	-2.269
4	3.2032	-349.87	-1.841
4	3.2366	-345.59	-0.986
4	3.2699	-340.46	-0.131
4	3.3033	-336.62	-0.559
4	3.3367	-333.2	-0.559
4	3.37	-327.21	-0.559
4	3.4034	-324.65	0.296
4	3.4368	-318.24	-0.131
4	3.4701	-314.39	0.296
4	3.5035	-309.26	0.296
4	3.5369	-304.13	-0.559
4	3.5702	-300.28	-0.986
4	3.6036	-296.44	-1.414
4	3.637	-291.31	-2.269
4	3.6703	-287.03	-1.414
4	3.7037	-281.9	-1.414
4	3.7371	-278.06	-1.841
4	3.7704	-273.21	-1.355
4	3.8038	-269.08	-1.414
4	3.8372	-264.38	-0.986
4	3.8705	-260.1	-0.131
4	3.9039	-256.68	-0.131
4	3.9373	-251.98	0.296
4	3.9706	-245.14	1.151
4	4.004	-242.15	1.579
4	4.0374	-236.59	2.861
4	4.0707	-233.6	3.288
4	4.1041	-228.47	3.288
4	4.1375	-224.2	4.143
4	4.1708	-219.92	4.998
4	4.2042	-214.79	4.998
4	4.2376	-210.94	6.281
4	4.2709	-205.82	6.281
4	4.3043	-201.54	7.136
4	4.3377	-196.41	7.991
4	4.371	-192.14	7.136
4	4.4044	-187.86	7.99
4	4.4378	-183.16	8.418
4	4.4711	-178.03	8.418
4	4.5045	-174.18	7.99
4	4.5379	-169.05	8.845
4	4.5712	-164.52	8.931
4	4.6046	-160.08	8.418
4	4.638	-155.38	7.99
4	4.6713	-151.1	7.991
4	4.7047	-146.4	8.418
4	4.7381	-141.7	7.991
4	4.7714	-136.99	7.563
4	4.8048	-132.29	7.136
4	4.8382	-128.44	6.708
4	4.8715	-123.74	7.136
4	4.9049	-119.47	7.991
4	4.9383	-114.77	7.563
4	4.9716	-111.77	7.99
4	5.005	-107.07	7.563
4	5.0384	-101.94	7.563
4	5.0717	-97.898	8.977
4	5.1051	-93.821	8.845
4	5.1385	-89.546	8.845
4	5.1718	-84.844	9.273
4	5.2052	-80.142	9.7
4	5.2386	-75.013	9.7
4	5.2719	-71.593	9.7
4	5.3053	-66.463	10.555
4	5.3387	-62.189	9.7
4	5.372	-58.769	10.555
4	5.4054	-53.64	10.555
4	5.4388	-47.655	10.555
4	5.4721	-45.09	11.41
4	5.5055	-40.389	10.983
4	5.5389	-36.541	11.41
4	5.5722	-30.557	11.41
4	5.6056	-26.71	10.983
4	5.639	-22.008	11.41
4	5.6723	-18.588	11.41
4	5.7057	-13.459	11.41
4	5.7391	-8.842	10.384
4	5.7724	-4.482	10.983
4	5.8058	-0.207	10.128
4	5.8392	3.811	10.042
4	5.8725	7.914	10.555
4	5.9059	11.334	10.555
4	5.9393	16.464	11.41
4	5.9726	20.225	11.581
4	6.006	24.585	10.128
4	6.0394	30.142	9.7
4	6.0727	33.135	9.273
4	6.1061	37.409	10.128
4	6.1395	41.684	10.983
4	6.1728	45.958	10.983
4	6.2062	50.489	11.068
4	6.2396	55.79	12.265
4	6.2729	58.782	11.838
4	6.3063	63.057	12.693
4	6.3397	66.904	13.12
4	6.373	71.178	13.975
4	6.4064	75.453	14.83
4	6.4398	79.728	15.685
4	6.4731	83.575	15.257
4	6.5065	88.277	16.54
4	6.5399	92.551	16.54
4	6.5732	96.826	17.395
4	6.6066	100.67	16.967
4	6.64	105.03	18.079
4	6.6733	108.8	17.395
4	6.7067	113.41	18.421
4	6.7401	118.2	18.25
4	6.7734	121.62	18.25
4	6.8068	125.47	17.822
4	6.8402	130.34	17.908
4	6.8735	134.44	18.25
4	6.9069	137.44	18.677
4	6.9403	142.14	18.25
4	6.9736	146.41	17.395
4	7.007	150.26	17.822
4	7.0404	153.25	17.395
4	7.0737	157.76	17.36
4	7.1071	162.23	16.967
4	7.1405	166.73	16.671
4	7.1738	169.92	16.112
4	7.2072	174.2	16.967
4	7.2406	178.6	16.892
4	7.2739	182.75	16.967
4	7.3073	186.59	16.54
4	7.3407	190.01	16.54
4	7.374	193.86	17.822
4	7.4074	197.71	17.395
4	7.4408	201.13	17.395
4	7.4741	204.55	17.395
4	7.5075	207.97	17.395
4	7.5409	212.07	18.592
4	7.5742	216.57	18.102
4	7.6076	219.08	18.25
4	7.641	224.21	19.105
4	7.6743	227.63	19.105
4	7.7077	231.05	19.959
4	7.7411	234.47	19.959
4	7.7744	237.89	19.959
4	7.8078	242.5	21.84
4	7.8412	246.44	21.669
4	7.8745	250.28	21.242
4	7.9079	253.7	21.242
4	7.9413	257.12	22.952
4	7.9746	261.48	22.353
4	8.008	263.96	22.952
4	8.0414	267.38	22.951
4	8.0747	271.23	23.379
4	8.1081	274.65	23.379
4	8.1415	277.73	23.55
4	8.1748	281.49	24.234
4	8.2082	284.91	22.524
4	8.2416	288.33	24.234
4	8.2749	292.19	23.926
4	8.3083	295.17	24.234
4	8.3417	299.44	25.089
4	8.375	303.29	24.661
4	8.4084	307.14	25.089
4	8.4418	310.98	25.516
4	8.4751	315.69	26.799
4	8.5085	319.11	27.654
4	8.5419	322.95	27.226
4	8.5752	326.8	28.509
4	8.6086	330.22	28.509
4	8.642	334.49	28.509
4	8.6753	337.91	29.363
4	8.7087	341.76	28.936
4	8.7421	345.18	28.936
4	8.7754	348.6	29.791
4	8.8088	352.02	29.791
4	8.8422	355.87	30.218
4	8.8755	360.14	29.363
4	8.9089	363.99	29.791
4	8.9423	367.83	30.218
4	8.9756	372.11	29.363
4	9.009	376.38	30.218
4	9.0424	381.09	29.791
4	9.0757	384.51	29.791
4	9.1091	389.21	29.363
4	9.1425	393.43	30.017
4	9.1758	396.97	29.842
4	9.2092	401.18	28.509
4	9.2426	404.66	28.837
4	9.2759	408.02	27.654
4	9.3093	413.14	27.654
4	9.3427	415.28	27.226
4	9.376	419.13	26.799
4	9.4094	423.4	25.944
4	9.4428	428.28	25.858
4	9.4761	431.53	23.806
4	9.5095	436.06	24.576
4	9.5429	440.5	21.669
4	9.5762	446.92	20.387
4	9.6096	450.42	19.275
4	9.643	456.32	19.532
4	9.6763	459.31	18.25
4	9.7097	462.73	19.105
4	9.7431	468.29	17.822
4	9.7764	471.28	19.104
4	9.8098	476.84	17.822
4	9.8432	480.68	18.25
4	9.8765	484.53	17.822
4	9.9099	488.81	18.677
4	9.9433	492.65	18.25
4	9.9766	495.64	18.677
4	10.01	499.92	17.822
5	2.7027	-496.92	69.117
5	2.7361	-493.07	67.835
5	2.7694	-487.08	67.835
5	2.8028	-483.66	66.125
5	2.8362	-476.82	66.125
5	2.8695	-469.99	64.415
5	2.9029	-465.71	64.415
5	2.9363	-459.73	64.415
5	2.9696	-453.74	63.56
5	3.003	-449.47	62.705
5	3.0364	-443.91	63.133
5	3.0697	-438.52	63.047
5	3.1031	-433.65	63.133
5	3.1365	-428.95	62.705
5	3.1698	-424.33	63.389
5	3.2032	-419.12	63.133
5	3.2366	-414.84	63.133
5	3.2699	-410.14	62.705
5	3.3033	-405.44	63.133
5	3.3367	-400.31	62.278
5	3.37	-395.18	63.133
5	3.4034	-391.33	62.705
5	3.4368	-384.92	63.133
5	3.4701	-380.65	63.133
5	3.5035	-375.52	63.133
5	3.5369	-369.62	63.389
5	3.5702	-363.98	64.415
5	3.6036	-360.56	64.415
5	3.637	-354.57	65.27
5	3.6703	-351.15	65.27
5	3.7037	-346.02	65.27
5	3.7371	-343.03	64.843
5	3.7704	-336.62	66.125
5	3.8038	-333.2	64.415
5	3.8372	-328.07	64.415
5	3.8705	-324.31	64.244
5	3.9039	-319.52	62.705
5	3.9373	-315.25	62.705
5	3.9706	-309.26	60.141
5	4.004	-306.69	60.995
5	4.0374	-301.14	60.568
5	4.0707	-295.58	58.431
5	4.1041	-291.31	58.431
5	4.1375	-286.61	56.293
5	4.1708	-281.9	55.011
5	4.2042	-277.2	53.729
5	4.2376	-273.35	53.301
5	4.2709	-268.22	50.736
5	4.3043	-263.95	50.736
5	4.3377	-259.68	49.027
5	4.371	-254.54	49.882
5	4.4044	-250.27	49.027
5	4.4378	-246	49.882
5	4.4711	-242.15	49.454
5	4.5045	-238.3	49.027
5	4.5379	-234.46	49.454
5	4.5712	-230.61	49.027
5	4.6046	-227.19	48.172
5	4.638	-223.34	48.599
5	4.6713	-220.35	49.027
5	4.7047	-216.5	48.599
5	4.7381	-212.65	48.172
5	4.7714	-208.81	48.599
5	4.8048	-204.1	49.027
5	4.8382	-200.69	49.027
5	4.8715	-196.41	49.882
5	4.9049	-193.42	50.309
5	4.9383	-189.14	50.309
5	4.9716	-185.3	50.736
5	5.005	-181.88	49.027
5	5.0384	-178.03	50.309
5	5.0717	-175.89	49.027
5	5.1051	-170.76	49.882
5	5.1385	-166.92	49.454
5	5.1718	-163.07	49.027
5	5.2052	-161.59	47.021
5	5.2386	-158.79	46.462
5	5.2719	-152.38	46.034
5	5.3053	-148.96	46.034
5	5.3387	-145.97	45.607
5	5.372	-141.27	45.179
5	5.4054	-136.99	42.615
5	5.4388	-133.15	42.187
5	5.4721	-128.44	40.905
5	5.5055	-122.46	40.05
5	5.5389	-119.02	39.315
5	5.5722	-114.34	39.623
5	5.6056	-111.35	39.195
5	5.639	-106.65	37.913
5	5.6723	-101.52	37.058
5	5.7057	-98.095	38.767
5	5.7391	-95.597	39.294
5	5.7724	-91.683	39.195
5	5.8058	-87.686	39.019
5	5.8392	-83.989	40.05
5	5.8725	-80.997	39.623
5	5.9059	-76.722	38.768
5	5.9393	-73.303	38.768
5	5.9726	-69.028	40.477
5	6.006	-65.181	40.905
5	6.0394	-63.044	41.332
5	6.0727	-59.197	40.905
5	6.1061	-55.35	42.187
5	6.1395	-51.93	43.042
5	6.1728	-49.365	43.042
5	6.2062	-45.946	42.187
5	6.2396	-41.414	43.812
5	6.2729	-37.396	44.752
5	6.3063	-32.267	44.752
5	6.3397	-27.907	43.641
5	6.373	-22.863	43.897
5	6.4064	-19.266	42.849
5	6.4398	-13.886	46.034
5	6.4731	-11.27	44.684
5	6.5065	-7.047	46.034
5	6.5399	-3.627	46.034
5	6.5732	0.648	46.034
5	6.6066	4.495	46.462
5	6.64	8.769	46.462
5	6.6733	12.189	45.607
5	6.7067	17.319	47.317
5	6.7401	22.448	46.462
5	6.7734	26.295	47.744
5	6.8068	30.142	48.172
5	6.8402	35.272	49.027
5	6.8735	38.691	49.027
5	6.9069	43.394	50.309
5	6.9403	48.096	50.736
5	6.9736	51.943	51.164
5	7.007	56.217	52.019
5	7.0404	59.209	52.446
5	7.0737	63.057	52.874
5	7.1071	66.904	53.301
5	7.1405	70.751	53.729
5	7.1738	75.025	54.584
5	7.2072	78.873	55.011
5	7.2406	82.292	55.011
5	7.2739	87.849	55.438
5	7.3073	91.269	56.293
5	7.3407	94.261	55.011
5	7.374	98.963	57.148
5	7.4074	102.38	56.293
5	7.4408	105.8	56.293
5	7.4741	110.08	55.438
5	7.5075	114.35	54.584
5	7.5409	116.92	52.874
5	7.5742	121.06	51.709
5	7.6076	124.18	48.172
5	7.641	128.63	47.83
5	7.6743	131.88	45.607
5	7.7077	134.87	44.325
5	7.7411	138.72	40.477
5	7.7744	142.56	39.195
5	7.8078	146.41	36.203
5	7.8412	149.83	32.783
5	7.8745	153.68	30.646
5	7.9079	158.04	28.337
5	7.9413	161.37	26.371
5	7.9746	164.79	24.661
5	8.008	169.07	23.807
5	8.0414	172.49	22.097
5	8.0747	175.91	20.387
5	8.1081	179.32	20.387
5	8.1415	182.32	19.105
5	8.1748	185.74	19.104
5	8.2082	189.16	18.25
5	8.2416	192.58	18.25
5	8.2749	195.57	17.822
5	8.3083	198.73	17.737
5	8.3417	202.84	19.105
5	8.375	204.54	19.959
5	8.4084	208.39	20.387
5	8.4418	211.38	22.524
5	8.4751	213.95	22.524
5	8.5085	218.22	25.944
5	8.5419	220.79	25.944
5	8.5752	225.49	29.791
5	8.6086	229.34	31.073
5	8.642	232.76	32.783
5	8.6753	236.18	33.638
5	8.7087	238.68	33.93
5	8.7421	242.16	34.493
5	8.7754	246.21	35.644
5	8.8088	250.28	38.34
5	8.8422	253.7	39.195
5	8.8755	257.55	39.622
5	8.9089	260.97	39.622
5	8.9423	264.82	40.905
5	8.9756	268.66	40.477
5	9.009	271.66	41.76
5	9.0424	275.08	42.615
5	9.0757	279.78	43.042
5	9.1091	283.63	43.47
5	9.1425	287.9	44.325
5	9.1758	291.75	43.897
5	9.2092	295.85	44.239
5	9.2426	300.3	44.752
5	9.2759	305	44.325
5	9.3093	309.7	44.752
5	9.3427	312.69	45.179
5	9.376	316.97	46.034
5	9.4094	321.24	46.034
5	9.4428	325.94	47.317
5	9.4761	329.36	47.317
5	9.5095	334.07	47.744
5	9.5429	337.91	48.172
5	9.5762	342.45	49.391
5	9.6096	346.03	49.454
5	9.643	350.74	49.881
5	9.6763	355.01	50.736
5	9.7097	358.86	51.164
5	9.7431	363.99	52.019
5	9.7764	367.77	52.822
5	9.8098	371.59	52.884
5	9.8432	376.81	52.874
5	9.8765	380.23	52.874
5	9.9099	384.51	52.874
5	9.9433	388.35	52.446
5	9.9766	392.63	52.446
5	10.01	396.48	51.164
5	10.043	400.75	50.309
5	10.077	404.17	49.454
5	10.11	407.85	48.514
5	10.143	411.86	47.744
5	10.177	416.14	46.034
5	10.21	419.99	43.897
5	10.244	424.69	43.47
5	10.277	429.82	41.76
5	10.31	434.09	40.905
5	10.344	439.22	40.05
5	10.377	448.2	35.348
5	10.41	449.91	36.203
5	10.444	453.33	35.348
5	10.477	458.46	35.348
5	10.511	463.59	35.348
5	10.544	467.86	34.493
5	10.577	472.56	34.92
5	10.611	477.69	34.065
5	10.644	481.54	33.638
5	10.677	486.24	33.211
5	10.711	491.71	33.568
5	10.744	495.22	32.783
6	2.9363	-499.48	127.25
6	2.9696	-496.49	127.68
6	3.003	-490.48	126.96
6	3.0364	-485.8	126.4
6	3.0697	-481.1	125.97
6	3.1031	-475.11	125.97
6	3.1365	-470.84	125.97
6	3.1698	-466.57	125.97
6	3.2032	-462.12	127.17
6	3.2366	-459.3	127.25
6	3.2699	-453.74	127.68
6	3.3033	-450.15	128.19
6	3.3367	-446.9	127.68
6	3.37	-440.92	127.68
6	3.4034	-436.64	127.68
6	3.4368	-432.37	127.68
6	3.4701	-428.09	127.68
6	3.5035	-423.82	127.68
6	3.5369	-418.69	126.82
6	3.5702	-413.41	126.19
6	3.6036	-409.24	125.32
6	3.637	-405.01	125.97
6	3.6703	-400.74	124.26
6	3.7037	-395.24	124.28
6	3.7371	-391.33	122.55
6	3.7704	-387.91	122.55
6	3.8038	-383.64	121.69
6	3.8372	-381.07	122.55
6	3.8705	-375.94	122.55
6	3.9039	-372.52	122.55
6	3.9373	-367.82	122.12
6	3.9706	-362.69	122.12
6	4.004	-358.42	122.12
6	4.0374	-353.72	122.55
6	4.0707	-349.44	121.69
6	4.1041	-345.11	123.26
6	4.1375	-340.64	122.36
6	4.1708	-336.19	122.98
6	4.2042	-333.37	123.06
6	4.2376	-328.02	123.76
6	4.2709	-325.5	124.26
6	4.3043	-320.37	125.11
6	4.3377	-316.95	125.97
6	4.371	-313.11	126.4
6	4.4044	-310.12	125.11
6	4.4378	-304.99	125.97
6	4.4711	-300.28	126.4
6	4.5045	-297.29	127.68
6	4.5379	-293.02	127.68
6	4.5712	-289.17	127.25
6	4.6046	-285.32	129.39
6	4.638	-281.48	128.11
6	4.6713	-277.2	128.11
6	4.7047	-273.35	127.68
6	4.7381	-268.22	127.68
6	4.7714	-265.23	128.11
6	4.8048	-261.38	127.68
6	4.8382	-258.39	128.96
6	4.8715	-253.69	127.68
6	4.9049	-249.42	127.68
6	4.9383	-245.93	127.35
6	4.9716	-241.72	127.68
6	5.005	-237.88	127.25
6	5.0384	-235.31	128.11
6	5.0717	-229.75	127.68
6	5.1051	-228.04	128.53
6	5.1385	-221.43	128.06
6	5.1718	-217.36	128.11
6	5.2052	-213.94	128.11
6	5.2386	-210.52	128.96
6	5.2719	-205.82	129.39
6	5.3053	-201.54	130.24
6	5.3387	-197.27	130.24
6	5.372	-193.85	131.1
6	5.4054	-189.14	130.67
6	5.4388	-184.87	131.53
6	5.4721	-181.4	132.77
6	5.5055	-177.6	132.81
6	5.5389	-174.18	133.66
6	5.5722	-170.08	134.18
6	5.6056	-165.63	133.66
6	5.639	-162.21	134.52
6	5.6723	-157.77	134.01
6	5.7057	-154.07	133.76
6	5.7391	-151.1	133.66
6	5.7724	-147.51	134.31
6	5.8058	-142.55	133.66
6	5.8392	-139.56	133.24
6	5.8725	-136.57	133.66
6	5.9059	-131.87	133.24
6	5.9393	-129.73	134.52
6	5.9726	-125.03	133.24
6	6.006	-121.61	133.24
6	6.0394	-117.76	132.81
6	6.0727	-113.91	132.38
6	6.1061	-110.92	132.81
6	6.1395	-107.93	132.38
6	6.1728	-104.01	132.28
6	6.2062	-99.805	131.1
6	6.2396	-95.958	130.67
6	6.2729	-92.966	131.95
6	6.3063	-88.691	131.1
6	6.3397	-84.844	130.67
6	6.373	-81.424	129.82
6	6.4064	-78.005	129.82
6	6.4398	-73.73	128.96
6	6.4731	-69.456	128.96
6	6.5065	-66.069	129.13
6	6.5399	-62.36	128.19
6	6.5732	-58.171	127.77
6	6.6066	-53.64	129.39
6	6.64	-51.331	128.62
6	6.6733	-46.373	128.96
6	6.7067	-41.671	129.39
6	6.7401	-38.251	131.1
6	6.7734	-34.934	132.09
6	6.8068	-30.557	131.1
6	6.8402	-26.282	131.1
6	6.8735	-21.409	129.47
6	6.9069	-19.101	130.41
6	6.9403	-15.51	128.71
6	6.9736	-12.176	129.82
6	7.007	-8.757	128.96
6	7.0404	-4.909	129.39
6	7.0737	-1.917	128.11
6	7.1071	1.535	127.94
6	7.1405	5.692	125.8
6	7.1738	11.762	123.83
6	7.2072	13.384	124.88
6	7.2406	19.028	123.4
6	7.2739	20.653	124
6	7.3073	25.868	122.55
6	7.3407	30.142	125.11
6	7.374	33.562	125.11
6	7.4074	37.409	125.54
6	7.4408	40.829	125.54
6	7.4741	44.248	125.54
6	7.5075	48.523	126.4
6	7.5409	51.943	126.4
6	7.5742	55.362	126.4
6	7.6076	58.697	125.29
6	7.641	62.202	126.4
6	7.6743	65.621	126.4
6	7.7077	68.614	126.82
6	7.7411	71.606	128.11
6	7.7744	74.564	128.77
6	7.8078	76.479	129.73
6	7.8412	80.155	130.67
6	7.8745	83.147	131.95
6	7.9079	86.567	132.81
6	7.9413	89.987	133.66
6	7.9746	92.551	133.66
6	8.008	95.287	133.15
6	8.0414	98.963	133.24
6	8.0747	101.96	132.81
6	8.1081	104.52	133.66
6	8.1415	107.51	133.24
6	8.1748	110.08	133.24
6	8.2082	114.78	132.81
6	8.2416	116.49	132.81
6	8.2749	119.91	132.81
6	8.3083	123.33	131.1
6	8.3417	125.81	130.84
6	8.375	128.46	131.1
6	8.4084	131.02	131.1
6	8.4418	134.1	130.07
6	8.4751	137.01	130.24
6	8.5085	139.23	129.56
6	8.5419	142.14	130.24
6	8.5752	145.56	130.24
6	8.6086	148.46	129.56
6	8.642	150.69	131.1
6	8.6753	154.96	131.1
6	8.7087	157.53	131.1
6	8.7421	159.24	130.24
6	8.7754	163.51	131.1
6	8.8088	165.22	131.95
6	8.8422	168.9	131.49
6	8.8755	171.63	132.38
6	8.9089	174.62	132.81
6	8.9423	177.19	133.66
6	8.9756	181.46	132.81
6	9.009	184.88	133.66
6	9.0424	188.3	134.52
6	9.0757	190.01	135.37
6	9.1091	191.72	135.37
6	9.1425	195.14	136.23
6	9.1758	198.56	136.23
6	9.2092	200.7	135.8
6	9.2426	204.54	135.37
6	9.2759	207.11	135.37
6	9.3093	209.68	135.37
6	9.3427	212.92	135.89
6	9.376	215.66	135.37
6	9.4094	217.37	135.37
6	9.4428	220.36	134.95
6	9.4761	223.35	134.52
6	9.5095	226.35	134.09
6	9.5429	229.34	132.81
6	9.5762	232.33	132.38
6	9.6096	234.9	131.53
6	9.643	239.6	131.95
6	9.6763	243.13	132.97
6	9.7097	245.75	130.59
6	9.7431	249.86	129.39
6	9.7764	253.28	131.1
6	9.8098	257.55	131.95
6	9.8432	260.12	131.95
6	9.8765	263.11	131.53
6	9.9099	266.26	131.84
6	9.9433	268.66	131.1
6	9.9766	272.94	131.95
6	10.01	275.5	131.95
6	10.043	278.92	132.81
6	10.077	282.08	133.27
6	10.11	285.76	133.66
6	10.143	289.01	134.86
6	10.177	291.75	135.37
6	10.21	295.17	135.37
6	10.244	299.44	136.23
6	10.277	304.57	137.08
6	10.31	306.28	137.08
6	10.344	310.13	137.51
6	10.377	316.11	137.51
6	10.41	319.53	137.51
6	10.444	321.73	136.45
6	10.477	324.58	136.91
6	10.511	329.36	137.08
6	10.544	332.78	133.66
6	10.577	334.92	136.66
6	10.611	338.91	136.19
6	10.644	343.04	134.52
6	10.677	346.89	133.24
6	10.711	350.74	134.52
6	10.744	354.58	133.24
6	10.777	358.6	131.44
6	10.811	363.13	132.38
6	10.844	367.41	132.38
6	10.878	372.96	130.24
6	10.911	375.96	131.53
6	10.944	379.38	130.67
6	10.978	385.79	130.24
6	11.011	389.21	131.95
6	11.044	393.48	129.39
6	11.078	397	131.46
6	11.111	402.03	131.1
6	11.144	403.31	129.82
6	11.178	409.21	130.93
6	11.211	412.72	129.82
6	11.245	416.99	130.67
6	11.278	421.27	130.67
6	11.311	425.97	130.24
6	11.345	431.1	131.1
6	11.378	435.8	131.53
6	11.411	440.07	131.53
6	11.445	443.92	131.1
6	11.478	448.2	131.1
6	11.512	451.62	130.24
6	11.545	454.58	128.43
6	11.578	458.99	127.45
6	11.612	462.22	126.65
6	11.645	465.3	124.26
6	11.678	467.01	124.26
6	11.712	470.94	123.58
6	11.745	474.27	122.12
6	11.778	478.97	120.84
6	11.812	482.39	119.13
6	11.845	487.52	117.42
6	11.879	490.94	117.42
6	11.912	495.73	117.59
6	11.945	498.98	115.88
7	4.004	-497.43	29.62
7	4.0374	-490.5	30.218
7	4.0707	-486.23	29.363
7	4.1041	-481.95	29.363
7	4.1375	-478.11	28.936
7	4.1708	-472.55	28.509
7	4.2042	-466.14	28.081
7	4.2376	-462.29	27.654
7	4.2709	-457.59	26.371
7	4.3043	-452.89	26.799
7	4.3377	-449.47	25.944
7	4.371	-443.48	25.089
7	4.4044	-439.21	25.944
7	4.4378	-434.93	25.944
7	4.4711	-429.38	25.516
7	4.5045	-424.67	25.944
7	4.5379	-420.4	26.799
7	4.5712	-414.84	26.371
7	4.6046	-410.14	27.654
7	4.638	-405.44	27.226
7	4.6713	-400.74	27.654
7	4.7047	-394.15	27.739
7	4.7381	-389.62	28.509
7	4.7714	-383.64	29.363
7	4.8048	-379.45	28.765
7	4.8382	-375.09	29.363
7	4.8715	-370.81	29.363
7	4.9049	-364.83	29.363
7	4.9383	-359.27	28.936
7	4.9716	-354.57	29.363
7	5.005	-349.44	28.509
7	5.0384	-345.59	28.081
7	5.0717	-340.04	28.509
7	5.1051	-334.91	27.654
7	5.1385	-330.63	28.509
7	5.1718	-325.5	27.654
7	5.2052	-319.95	28.081
7	5.2386	-315.25	28.509
7	5.2719	-310.12	26.799
7	5.3053	-304.99	25.089
7	5.3387	-300.28	24.661
7	5.372	-294.73	24.234
7	5.4054	-290.02	24.661
7	5.4388	-285.32	24.234
7	5.4721	-280.19	24.234
7	5.5055	-275.92	25.089
7	5.5389	-271.64	25.089
7	5.5722	-265.66	25.944
7	5.6056	-261.25	25.747
7	5.639	-256.26	25.944
7	5.6723	-250.27	26.799
7	5.7057	-246	26.799
7	5.7391	-240.87	27.654
7	5.7724	-236.59	28.509
7	5.8058	-230.61	27.654
7	5.8392	-225.65	28.851
7	5.8725	-220.78	28.081
7	5.9059	-215.5	29.317
7	5.9393	-211.37	28.936
7	5.9726	-206.67	29.363
7	6.006	-201.54	27.654
7	6.0394	-196.84	27.226
7	6.0727	-191.28	28.509
7	6.1061	-187.01	28.509
7	6.1395	-182.73	27.654
7	6.1728	-178.46	27.654
7	6.2062	-172.9	25.516
7	6.2396	-169.46	26.698
7	6.2729	-164.35	25.516
7	6.3063	-159.65	25.944
7	6.3397	-155.38	25.089
7	6.373	-150.25	25.089
7	6.4064	-146.83	25.089
7	6.4398	-141.7	25.089
7	6.4731	-136.57	25.944
7	6.5065	-131.78	26.628
7	6.5399	-126.74	26.371
7	6.5732	-122.03	26.799
7	6.6066	-116.9	26.799
7	6.64	-112.2	27.226
7	6.6733	-107.07	27.226
7	6.7067	-102.37	27.654
7	6.7401	-98.096	27.654
7	6.7734	-92.966	28.509
7	6.8068	-88.691	27.654
7	6.8402	-84.417	27.654
7	6.8735	-78.432	28.509
7	6.9069	-75.013	27.654
7	6.9403	-70.738	29.363
7	6.9736	-66.036	28.936
7	7.007	-61.334	27.654
7	7.0404	-57.059	28.509
7	7.0737	-51.93	27.654
7	7.1071	-48.51	28.509
7	7.1405	-44.236	28.509
7	7.1738	-41.671	28.509
7	7.2072	-36.541	28.509
7	7.2406	-32.267	28.509
7	7.2739	-27.992	29.363
7	7.3073	-22.435	31.501
7	7.3407	-18.246	30.389
7	7.374	-14.313	31.073
7	7.4074	-8.757	31.501
7	7.4408	-4.055	31.928
7	7.4741	0.22	32.783
7	7.5075	5.777	32.356
7	7.5409	9.624	33.638
7	7.5742	14.326	34.92
7	7.6076	17.746	34.92
7	7.641	21.593	35.348
7	7.6743	26.723	36.203
7	7.7077	30.997	37.058
7	7.7411	35.272	37.913
7	7.7744	39.974	38.34
7	7.8078	44.248	39.195
7	7.8412	49.378	39.195
7	7.8745	51.943	39.195
7	7.9079	56.645	39.623
7	7.9413	60.492	38.34
7	7.9746	64.339	37.913
7	8.008	67.759	37.058
7	8.0414	70.751	36.63
7	8.0747	75.025	35.775
7	8.1081	78.873	34.493
7	8.1415	81.437	33.638
7	8.1748	86.139	33.211
7	8.2082	90.397	32.236
7	8.2416	94.261	31.073
7	8.2749	97.253	30.646
7	8.3083	101.96	29.363
7	8.3417	104.95	28.081
7	8.375	109.22	28.081
7	8.4084	113.07	26.799
7	8.4418	116.92	27.226
7	8.4751	121.62	26.799
7	8.5085	125.47	26.371
7	8.5419	129.31	26.799
7	8.5752	133.59	26.799
7	8.6086	137.44	26.371
7	8.642	141.28	25.944
7	8.6753	144.7	25.944
7	8.7087	148.55	26.371
7	8.7421	152.82	26.371
7	8.7754	155.82	26.799
7	8.8088	159.66	26.371
7	8.8422	163.51	26.799
7	8.8755	167.78	27.654
7	8.9089	171.2	26.799
7	8.9423	175.05	27.226
7	8.9756	178.47	27.226
7	9.009	181.04	27.226
7	9.0424	185.31	27.226
7	9.0757	188.73	27.226
7	9.1091	192.15	27.226
7	9.1425	195.57	28.081
7	9.1758	199.84	28.081
7	9.2092	204.12	28.081
7	9.2426	207.97	27.654
7	9.2759	211.38	27.654
7	9.3093	216.09	28.081
7	9.3427	219.93	27.654
7	9.376	224.81	27.568
7	9.4094	228.48	28.509
7	9.4428	234.13	28.338
7	9.4761	237.46	28.081
7	9.5095	240.45	28.509
7	9.5429	245.58	28.509
7	9.5762	248.57	29.791
7	9.6096	252.85	30.646
7	9.643	257.55	31.073
7	9.6763	261.4	31.501
7	9.7097	264.82	32.356
7	9.7431	268.66	32.783
7	9.7764	272.94	33.638
7	9.8098	277.56	33.467
7	9.8432	280.21	34.066
7	9.8765	284.91	33.638
7	9.9099	290.04	34.493
7	9.9433	293.03	34.92
7	9.9766	297.7	34.994
7	10.01	301.15	34.493
7	10.043	306.28	34.493
7	10.077	309.96	33.724
7	10.11	314.83	33.638
7	10.143	319.1	31.928
7	10.177	321.67	31.928
7	10.21	326.8	30.218
7	10.244	330.48	30.133
7	10.277	334.49	30.218
7	10.31	338.34	29.791
7	10.344	343.07	30.08
7	10.377	349.03	29.363
7	10.41	352.45	29.363
7	10.444	354.16	29.363
7	10.477	359.29	29.363
7	10.511	363.56	29.363
7	10.544	367.83	29.363
7	10.577	372.11	28.509
7	10.611	376.38	28.509
7	10.644	379.8	28.509
7	10.677	384.08	29.363
7	10.711	388.35	29.363
7	10.744	391.77	29.363
7	10.777	395.62	29.791
7	10.811	399.47	28.509
7	10.844	403.74	30.218
7	10.878	407.67	28.338
7	10.911	412.29	28.509
7	10.944	416.14	28.081
7	10.978	420.84	26.799
7	11.011	424.09	25.602
7	11.044	428.36	25.602
7	11.078	432.81	25.089
7	11.111	436.23	25.089
7	11.144	441.82	22.261
7	11.178	446.49	22.524
7	11.211	449.48	22.097
7	11.245	453.75	20.387
7	11.278	461.45	16.112
7	11.311	465.3	14.83
7	11.345	468.71	15.685
7	11.378	475.04	15.514
7	11.411	479.83	14.83
7	11.445	484.73	14.765
7	11.478	488.38	13.12
7	11.512	494.49	14.633
7	11.545	498.4	13.154
8	4.1375	-496.06	-107
8	4.1708	-491.36	-107.42
8	4.2042	-487.08	-108.28
8	4.2376	-481.95	-107.42
8	4.2709	-477.25	-107.85
8	4.3043	-472.55	-108.28
8	4.3377	-467.42	-109.13
8	4.371	-462.72	-108.71
8	4.4044	-457.16	-111.7
8	4.4378	-452.03	-112.55
8	4.4711	-447.42	-112.14
8	4.5045	-442.2	-112.13
8	4.5379	-437.5	-113.41
8	4.5712	-431.91	-113.15
8	4.6046	-428.09	-113.41
8	4.638	-422.96	-112.55
8	4.6713	-419.12	-114.69
8	4.7047	-414.42	-113.41
8	4.7381	-410.14	-113.41
8	4.7714	-406.72	-111.7
8	4.8048	-402.62	-111.36
8	4.8382	-397.74	-111.27
8	4.8715	-392.19	-110.84
8	4.9049	-388.34	-111.27
8	4.9383	-381.5	-109.56
8	4.9716	-376.8	-108.28
8	5.005	-372.95	-107
8	5.0384	-366.88	-105.89
8	5.0717	-363.12	-104.86
8	5.1051	-357.56	-105.29
8	5.1385	-355	-104.43
8	5.1718	-351.15	-104
8	5.2052	-347.73	-106.57
8	5.2386	-344.31	-105.71
8	5.2719	-341.32	-107
8	5.3053	-337.47	-106.57
8	5.3387	-333.95	-106.21
8	5.372	-327.64	-107
8	5.4054	-325.5	-105.71
8	5.4388	-319.46	-108.52
8	5.4721	-317.81	-105.71
8	5.5055	-311.11	-110.09
8	5.5389	-307.98	-108.71
8	5.5722	-305.93	-110.59
8	5.6056	-300.71	-110.84
8	5.639	-296.01	-111.27
8	5.6723	-292.93	-112.81
8	5.7057	-287.46	-112.13
8	5.7391	-284.04	-112.13
8	5.7724	-277.2	-111.27
8	5.8058	-272.93	-111.27
8	5.8392	-268.65	-110.42
8	5.8725	-265.23	-112.13
8	5.9059	-263.1	-109.13
8	5.9393	-258.82	-111.7
8	5.9726	-253.69	-112.55
8	6.006	-246	-109.13
8	6.0394	-241.72	-109.13
8	6.0727	-239.16	-106.57
8	6.1061	-234.88	-105.71
8	6.1395	-231.04	-105.29
8	6.1728	-226.33	-105.71
8	6.2062	-222.49	-105.29
8	6.2396	-218.21	-105.29
8	6.2729	-213.94	-105.29
8	6.3063	-210.94	-106.57
8	6.3397	-206.24	-106.14
8	6.373	-204.1	-107.42
8	6.4064	-199.4	-107.85
8	6.4398	-195.98	-108.71
8	6.4731	-192.14	-109.13
8	6.5065	-188.44	-110.47
8	6.5399	-184.44	-110.84
8	6.5732	-181.14	-111.99
8	6.6066	-176.29	-111.44
8	6.64	-171.75	-112.75
8	6.6733	-166.49	-112.55
8	6.7067	-163.24	-113.75
8	6.7401	-160.36	-115.6
8	6.7734	-156.06	-115.46
8	6.8068	-152.08	-115.9
8	6.8402	-147.86	-115.56
8	6.8735	-144.37	-115.3
8	6.9069	-139.55	-114.53
8	6.9403	-135.37	-114.43
8	6.9736	-131.78	-114.09
8	7.007	-128.07	-113.21
8	7.0404	-123.66	-112.3
8	7.0737	-119.9	-112.13
8	7.1071	-114.34	-109.13
8	7.1405	-110.92	-110.84
8	7.1738	-105.79	-109.99
8	7.2072	-105.79	-109.99
8	7.2406	-101.12	-108.87
8	7.2739	-93.821	-107.42
8	7.3073	-89.119	-106.14
8	7.3407	-85.272	-106.57
8	7.374	-81.852	-108.28
8	7.4074	-77.578	-108.28
8	7.4408	-73.474	-108.79
8	7.4741	-71.114	-109.92
8	7.5075	-65.181	-109.56
8	7.5409	-63.044	-109.99
8	7.5742	-58.769	-109.99
8	7.6076	-53.212	-110.42
8	7.641	-50.22	-112.55
8	7.6743	-45.945	-112.55
8	7.7077	-42.953	-113.83
8	7.7411	-38.679	-114.69
8	7.7744	-31.583	-112.21
8	7.8078	-28.847	-115.12
8	7.8412	-22.008	-114.26
8	7.8745	-16.451	-115.55
8	7.9079	-13.459	-115.12
8	7.9413	-13.031	-112.98
8	7.9746	-7.474	-113.41
8	8.008	-4.055	-113.41
8	8.0414	-1.917	-112.98
8	8.0747	2.785	-111.7
8	8.1081	5.777	-111.27
8	8.1415	10.479	-109.99
8	8.1748	13.899	-108.28
8	8.2082	18.601	-108.71
8	8.2416	21.166	-107.85
8	8.2749	24.243	-107.68
8	8.3083	25.802	-105.19
8	8.3417	31.681	-105.2
8	8.375	38.264	-105.29
8	8.4084	42.111	-104.86
8	8.4418	45.958	-105.29
8	8.4751	49.378	-105.29
8	8.5085	51.339	-106.85
8	8.5419	56.217	-106.14
8	8.5752	58.782	-106.14
8	8.6086	61.774	-108.28
8	8.642	65.194	-109.13
8	8.6753	69.896	-107.85
8	8.7087	72.461	-107.85
8	8.7421	76.735	-107.85
8	8.7754	81.01	-108.71
8	8.8088	84.002	-110.84
8	8.8422	88.448	-112.21
8	8.8755	91.269	-112.98
8	8.9089	95.116	-113.41
8	8.9423	101.1	-113.41
8	8.9756	106.23	-112.55
8	9.009	109.99	-113.58
8	9.0424	113.5	-112.13
8	9.0757	118.2	-111.7
8	9.1091	122.47	-109.99
8	9.1425	126.32	-111.27
8	9.1758	130.17	-109.99
8	9.2092	133.26	-109.2
8	9.2426	137.01	-108.28
8	9.2759	142.14	-107.42
8	9.3093	146.41	-106.57
8	9.3427	150.69	-107.42
8	9.376	154.96	-107.42
8	9.4094	161.97	-106.23
8	9.4428	165.22	-105.71
8	9.4761	169.92	-106.14
8	9.5095	172.49	-107
8	9.5429	178.04	-106.57
8	9.5762	182.75	-106.14
8	9.6096	187.02	-108.71
8	9.643	191.72	-109.13
8	9.6763	195.14	-109.13
8	9.7097	199.42	-110.84
8	9.7431	204.12	-110.42
8	9.7764	207.48	-111.68
8	9.8098	207.97	-112.55
8	9.8432	216.51	-114.26
8	9.8765	221.64	-113.41
8	9.9099	225.49	-114.69
8	9.9433	229.71	-117.67
8	9.9766	234.24	-117.98
8	10.01	237.89	-117.68
8	10.043	243.02	-116.83
8	10.077	247.25	-117.96
8	10.11	251.57	-116.83
8	10.143	254.56	-118.11
8	10.177	258.06	-115.8
8	10.21	262.99	-116.42
8	10.244	267.24	-117.93
8	10.277	270.37	-115.97
8	10.31	275.08	-115.55
8	10.344	278.79	-115.1
8	10.377	286.23	-117.47
8	10.41	290.64	-115.2
8	10.444	296.02	-114.26
8	10.477	300.13	-114.61
8	10.511	304.57	-114.26
8	10.544	307.14	-112.55
8	10.577	310.04	-111.53
8	10.611	313.98	-115.12
8	10.644	316.11	-114.69
8	10.677	321.67	-113.41
8	10.711	325.94	-116.83
8	10.744	330.22	-115.97
8	10.777	330.22	-115.97
8	10.811	335	-118.84
8	10.844	339.62	-118.54
8	10.878	345.61	-118.54
8	10.911	350.74	-118.54
8	10.944	354.16	-121.96
8	10.978	359	-123.06
8	11.011	365.7	-124.09
8	11.044	368.74	-124.93
8	11.078	374.67	-126.23
8	11.111	378.95	-125.38
8	11.144	381.09	-124.95
8	11.178	385.36	-124.95
8	11.211	390.06	-123.67
8	11.245	395.62	-123.24
8	11.278	401.18	-123.67
8	11.311	404.6	-121.96
8	11.345	406.5	-122.12
8	11.378	410.92	-121.79
8	11.411	416.46	-120.7
8	11.445	420.41	-118.11
8	11.478	425.54	-117.26
8	11.512	431.1	-115.97
8	11.545	437.08	-115.97
8	11.578	441.12	-114.3
8	11.612	445.86	-114.82
8	11.645	450.59	-113.75
8	11.678	454.18	-114.26
8	11.712	460.17	-114.26
8	11.745	458.88	-113.83
8	11.778	464.87	-116.4
8	11.812	467.43	-118.11
8	11.845	471.28	-115.12
8	11.879	478.12	-117.68
8	11.912	481.54	-117.68
8	11.945	487.95	-116.4
8	11.979	492.45	-116.47
8	12.012	497.1	-117.08
9	5.4388	-499.91	19.105
9	5.4721	-496.06	18.677
9	5.5055	-492.21	19.104
9	5.5389	-487.94	16.54
9	5.5722	-483.24	16.112
9	5.6056	-479.82	16.112
9	5.639	-475.11	16.54
9	5.6723	-469.99	15.685
9	5.7057	-466.57	15.685
9	5.7391	-461.44	14.83
9	5.7724	-458.87	14.83
9	5.8058	-453.31	13.547
9	5.8392	-448.61	13.12
9	5.8725	-443.48	13.12
9	5.9059	-439.21	13.12
9	5.9393	-435.46	11.179
9	5.9726	-431.51	10.555
9	6.006	-426.21	10.213
9	6.0394	-422.11	11.41
9	6.0727	-416.13	9.7
9	6.1061	-411.42	9.273
9	6.1395	-407.15	7.563
9	6.1728	-401.25	7.307
9	6.2062	-398.17	6.281
9	6.2396	-393.04	6.281
9	6.2729	-387.91	5.426
9	6.3063	-383.64	6.281
9	6.3397	-379.79	5.853
9	6.373	-375.52	5.853
9	6.4064	-370.39	5.853
9	6.4398	-366.54	6.281
9	6.4731	-361.84	6.708
9	6.5065	-358.12	7.333
9	6.5399	-353.72	7.991
9	6.5732	-348.16	7.563
[truncated: 11,576 more rows]
