# Supplementary material for: A universal function for capacity of bidirectional pedestrian streams: Filling the gaps in the literature
Source: PLoS One. 2018 Dec 19;13(12):e0208496. doi: 10.1371/journal.pone.0208496 (PMC6300270; doi:10.1371/journal.pone.0208496)
Supplement: S1 Data Set — Trajectories are divided into folders for the different experiments within the ZIP archive. Data relative to the own experiments are directly provided as a CSV file. Links are provided for data obtained from open database from third party researchers. (ZIP) [file pone.0208496.s001.zip › datasets/dataset_C/4_2_C.csv]

ped. #	time (s)	x (cm)	y (cm)
1	0.066733	-494.26	-114.09
1	0.1001	-488.37	-113.83
1	0.13347	-483.49	-111.36
1	0.16683	-478.7	-111.36
1	0.2002	-470.84	-110.84
1	0.23357	-465.68	-109.37
1	0.26693	-461.44	-108.28
1	0.3003	-456.31	-106.57
1	0.33367	-451.18	-106.57
1	0.36703	-446.9	-106.57
1	0.4004	-442.2	-105.29
1	0.43377	-437.07	-105.29
1	0.46713	-431.51	-106.57
1	0.5005	-426.38	-106.57
1	0.53387	-422.11	-106.57
1	0.56723	-417.83	-106.57
1	0.6006	-412.7	-106.57
1	0.63397	-407.58	-106.57
1	0.66733	-402.02	-106.14
1	0.7007	-396.03	-107
1	0.73407	-391.33	-108.28
1	0.76743	-385.77	-108.71
1	0.8008	-380.65	-108.71
1	0.83417	-375.09	-109.99
1	0.86753	-370.64	-110.33
1	0.9009	-364.66	-109.65
1	0.93427	-360.13	-108.71
1	0.96763	-355	-108.71
1	1.001	-350.3	-108.28
1	1.0344	-345.59	-107.85
1	1.0677	-340.89	-107.42
1	1.1011	-335.76	-106.57
1	1.1345	-330.63	-106.57
1	1.1678	-325.93	-105.29
1	1.2012	-321.23	-104.86
1	1.2346	-314.82	-104.43
1	1.2679	-310.12	-103.15
1	1.3013	-304.99	-102.29
1	1.3347	-300.71	-101.44
1	1.368	-293.87	-102.29
1	1.4014	-290.45	-101.44
1	1.4348	-284.47	-101.44
1	1.4681	-280.62	-101.87
1	1.5015	-275.49	-101.87
1	1.5349	-270.36	-101.01
1	1.5682	-266.09	-101.87
1	1.6016	-261.38	-103.15
1	1.635	-255.4	-102.29
1	1.6683	-251.13	-103.15
1	1.7017	-246.85	-104
1	1.7351	-241.72	-104.86
1	1.7684	-236.93	-105.89
1	1.8018	-231.46	-106.57
1	1.8352	-227.19	-108.28
1	1.8685	-220.86	-108.45
1	1.9019	-216.42	-109.3
1	1.9353	-210.94	-108.28
1	1.9686	-204.96	-109.13
1	2.002	-201.37	-108.62
1	2.0354	-196.41	-109.13
1	2.0687	-191.71	-107.85
1	2.1021	-187.01	-107.42
1	2.1355	-181.45	-107.85
1	2.1688	-176.75	-107.42
1	2.2022	-172.05	-107
1	2.2356	-166.49	-106.57
1	2.2689	-161.96	-104.94
1	2.3023	-157.09	-104.86
1	2.3357	-151.96	-104.86
1	2.369	-147.25	-104.43
1	2.4024	-142.04	-102.98
1	2.4358	-136.14	-103.58
1	2.4691	-132.29	-104.86
1	2.5025	-127.16	-104
1	2.5359	-122.03	-104.86
1	2.5692	-116.9	-104.86
1	2.6026	-112.29	-105.54
1	2.636	-107.07	-106.14
1	2.6693	-102.37	-106.57
1	2.7027	-97.241	-106.57
1	2.7361	-92.966	-107.42
1	2.7694	-87.837	-108.28
1	2.8028	-84.902	-109.64
1	2.8362	-78.005	-109.56
1	2.8695	-73.303	-111.7
1	2.9029	-68.173	-111.7
1	2.9363	-63.044	-111.7
1	2.9696	-57.914	-111.7
1	3.003	-52.785	-111.7
1	3.0364	-47.655	-111.7
1	3.0697	-42.868	-111.53
1	3.1031	-37.396	-111.7
1	3.1365	-33.122	-111.7
1	3.1698	-28.847	-111.7
1	3.2032	-23.205	-110.67
1	3.2366	-18.075	-111.53
1	3.2699	-13.459	-111.7
1	3.3033	-7.474	-109.99
1	3.3367	-1.49	-109.99
1	3.37	3.298	-109.82
1	3.4034	8.769	-109.13
1	3.4368	13.899	-109.13
1	3.4701	18.686	-110.16
1	3.5035	23.303	-109.99
1	3.5369	28.005	-110.42
1	3.5702	30.997	-111.7
1	3.6036	36.127	-111.7
1	3.637	41.256	-111.7
1	3.6703	45.958	-112.13
1	3.7037	51.515	-113.41
1	3.7371	55.619	-113.75
1	3.7704	59.209	-114.26
1	3.8038	63.911	-115.55
1	3.8372	69.468	-116.83
1	3.8705	75.453	-118.54
1	3.9039	79.3	-118.97
1	3.9373	85.199	-119.22
1	3.9706	89.987	-120.25
1	4.004	95.971	-120.25
1	4.0374	99.818	-119.82
1	4.0707	104.52	-119.39
1	4.1041	110.5	-119.39
1	4.1375	113.07	-119.39
1	4.1708	118.63	-119.82
1	4.2042	123.33	-118.54
1	4.2376	127.94	-119.56
1	4.2709	132.73	-119.39
1	4.3043	137.44	-118.11
1	4.3377	142.56	-118.11
1	4.371	148.12	-117.68
1	4.4044	152.4	-116.83
1	4.4378	157.53	-116.83
1	4.4711	163.51	-116.83
1	4.5045	168.21	-117.26
1	4.5379	172.91	-116.83
1	4.5712	178.04	-116.83
1	4.6046	182.32	-116.83
1	4.638	186.59	-116.83
1	4.6713	190.44	-118.11
1	4.7047	194.29	-116.83
1	4.7381	200.27	-117.68
1	4.7714	204.54	-117.68
1	4.8048	208.39	-118.97
1	4.8382	213.1	-119.39
1	4.8715	219.08	-120.25
1	4.9049	225.92	-121.96
1	4.9383	230.19	-121.96
1	4.9716	235.75	-122.39
1	5.005	240.45	-122.81
1	5.0384	243.7	-122.3
1	5.0717	249.86	-121.1
1	5.1051	252.42	-121.96
1	5.1385	259.09	-123.15
1	5.1718	266.95	-123.67
1	5.2052	272.08	-122.81
1	5.2386	275.5	-122.81
1	5.2719	280.63	-121.96
1	5.3053	284.48	-120.68
1	5.3387	289.18	-120.25
1	5.372	295.17	-120.25
1	5.4054	298.59	-117.68
1	5.4388	303.72	-116.83
1	5.4721	309.7	-118.54
1	5.5055	315.69	-119.39
1	5.5389	320.81	-119.39
1	5.5722	325.52	-119.82
1	5.6056	329.36	-120.25
1	5.639	336.63	-121.53
1	5.6723	342.19	-122.81
1	5.7057	346.46	-122.81
1	5.7391	350.74	-122.81
1	5.7724	356.72	-123.67
1	5.8058	361.85	-123.67
1	5.8392	367.32	-124.69
1	5.8725	371.25	-125.38
1	5.9059	378.09	-126.23
1	5.9393	383.22	-126.23
1	5.9726	388.35	-127.09
1	6.006	393.48	-127.94
1	6.0394	398.61	-127.94
1	6.0727	402.89	-127.94
1	6.1061	408.87	-127.09
1	6.1395	412.72	-127.51
1	6.1728	416.57	-127.09
1	6.2062	422.55	-127.94
1	6.2396	427.68	-126.23
1	6.2729	432.3	-126.4
1	6.3063	436.23	-126.23
1	6.3397	442.21	-126.23
1	6.373	446.49	-122.81
1	6.4064	451.62	-121.96
1	6.4398	454.18	-119.39
1	6.4731	462.73	-118.54
1	6.5065	467.86	-119.39
1	6.5399	473.85	-118.54
1	6.5732	477.95	-118.88
1	6.6066	484.1	-120.25
1	6.64	490.09	-120.25
1	6.6733	493.85	-119.56
1	6.7067	499.07	-120.68
2	0	-493.92	131.95
2	0.033367	-488.79	132.81
2	0.066733	-484.52	131.95
2	0.1001	-478.53	133.66
2	0.13347	-472.98	134.95
2	0.16683	-466.99	134.95
2	0.2002	-461.44	135.37
2	0.23357	-458.02	135.37
2	0.26693	-452.89	135.37
2	0.3003	-447.76	135.37
2	0.33367	-443.48	135.37
2	0.36703	-438.35	135.37
2	0.4004	-434.08	133.66
2	0.43377	-428.95	133.66
2	0.46713	-424.67	133.66
2	0.5005	-418.69	131.95
2	0.53387	-413.05	130.07
2	0.56723	-408.43	130.24
2	0.6006	-404.16	129.39
2	0.63397	-398.34	128.02
2	0.66733	-393.04	127.68
2	0.7007	-387.91	127.68
2	0.73407	-382.78	127.68
2	0.76743	-378.68	127.17
2	0.8008	-375.09	127.68
2	0.83417	-371.33	128.71
2	0.86753	-366.11	128.96
2	0.9009	-362.65	129.07
2	0.93427	-357.48	129.22
2	0.96763	-352.01	129.39
2	1.001	-347.73	130.24
2	1.0344	-342.09	130.93
2	1.0677	-337.52	131.38
2	1.1011	-332.34	131.95
2	1.1345	-327.21	132.81
2	1.1678	-322.94	133.66
2	1.2012	-316.1	133.66
2	1.2346	-311.82	133.66
2	1.2679	-307.12	135.8
2	1.3013	-302.42	134.52
2	1.3347	-297.29	134.52
2	1.368	-292.5	135.2
2	1.4014	-288.74	135.37
2	1.4348	-282.76	134.52
2	1.4681	-277.63	132.81
2	1.5015	-273.35	132.81
2	1.5349	-269.08	131.95
2	1.5682	-263.95	131.1
2	1.6016	-258.82	130.24
2	1.635	-253.69	130.24
2	1.6683	-247.71	130.24
2	1.7017	-241.72	130.24
2	1.7351	-239.16	130.24
2	1.7684	-233.17	129.39
2	1.8018	-228.04	130.24
2	1.8352	-225.48	130.24
2	1.8685	-220.95	130.95
2	1.9019	-216.07	132.81
2	1.9353	-211.37	132.38
2	1.9686	-206.67	132.81
2	2.002	-201.54	133.66
2	2.0354	-196.41	132.81
2	2.0687	-190.43	134.52
2	2.1021	-186.15	136.23
2	2.1355	-179.31	136.23
2	2.1688	-175.73	136.34
2	2.2022	-169.05	137.94
2	2.2356	-163.92	137.94
2	2.2689	-158.79	137.94
2	2.3023	-154.52	137.08
2	2.3357	-148.02	136.91
2	2.369	-143.83	137.51
2	2.4024	-138.11	137.6
2	2.4358	-133.15	137.08
2	2.4691	-129.3	137.51
2	2.5025	-124.6	138.79
2	2.5359	-118.96	136.91
2	2.5692	-112.29	136.4
2	2.6026	-107.5	133.66
2	2.636	-103.22	133.66
2	2.6693	-98.096	133.66
2	2.7027	-92.966	133.66
2	2.7361	-88.691	134.52
2	2.7694	-84.417	135.37
2	2.8028	-79.287	135.37
2	2.8362	-75.013	135.37
2	2.8695	-71.062	137.56
2	2.9029	-64.583	138.45
2	2.9363	-59.624	139.65
2	2.9696	-55.35	141.36
2	3.003	-50.22	141.36
2	3.0364	-46.287	142.9
2	3.0697	-41.868	144.65
2	3.1031	-35.334	145.08
2	3.1365	-29.873	147.68
2	3.1698	-26.282	146.49
2	3.2032	-21.153	148.2
2	3.2366	-16.878	149.05
2	3.2699	-10.894	148.2
2	3.3033	-7.902	149.48
2	3.3367	-3.712	148.88
2	3.37	1.759	150
2	3.4034	5.35	149.05
2	3.4368	10.308	150
2	3.4701	13.899	149.91
2	3.5035	20.311	149.48
2	3.5369	25.013	149.05
2	3.5702	30.313	148.71
2	3.6036	34.246	147.68
2	3.637	39.546	147.34
2	3.6703	42.966	145.63
2	3.7037	47.412	145.12
2	3.7371	52.37	143.92
2	3.7704	57.927	146.06
2	3.8038	61.774	143.92
2	3.8372	67.759	144.78
2	3.8705	72.033	145.63
2	3.9039	75.88	144.35
2	3.9373	80.582	143.92
2	3.9706	85.712	144.78
2	4.004	90.841	143.92
2	4.0374	95.287	144.44
2	4.0707	101.44	144.95
2	4.1041	105.75	145
2	4.1375	112.21	145.63
2	4.1708	117.34	146.49
2	4.2042	122.47	147.34
2	4.2376	129.31	147.34
2	4.2709	134.44	148.2
2	4.3043	137.86	149.05
2	4.3377	142.14	149.05
2	4.371	146.41	149.05
2	4.4044	150.69	149.05
2	4.4378	156.67	147.34
2	4.4711	158.38	147.34
2	4.5045	162.65	147.34
2	4.5379	168.21	143.5
2	4.5712	171.63	142.64
2	4.6046	174.97	141.19
2	4.638	181.46	140.5
2	4.6713	185.32	137.76
2	4.7047	190.18	137.43
2	4.7381	196.68	136.57
2	4.7714	199.28	136.13
2	4.8048	203.69	135.37
2	4.8382	207.62	136.06
2	4.8715	213.1	136.23
2	4.9049	216.94	136.66
2	4.9383	220.79	137.08
2	4.9716	225.92	137.08
2	5.005	230.19	137.94
2	5.0384	234.9	139.22
2	5.0717	242.16	137.94
2	5.1051	246.1	140.33
2	5.1385	250.71	139.65
2	5.1718	255.84	140.5
2	5.2052	259.26	139.65
2	5.2386	263.54	140.5
2	5.2719	268.49	141.02
2	5.3053	272.26	141.7
2	5.3387	277.73	140.67
2	5.372	280.76	141.56
2	5.4054	284.48	140.07
2	5.4388	288.01	139.69
2	5.4721	291.75	138.79
2	5.5055	299.43	138.69
2	5.5389	301.32	138.28
2	5.5722	306.28	138.79
2	5.6056	309.7	137.08
2	5.639	314.83	137.08
2	5.6723	319.96	134.52
2	5.7057	324.23	134.52
2	5.7391	328.51	135.37
2	5.7724	332.78	136.23
2	5.8058	337.91	136.23
2	5.8392	340.8	137.36
2	5.8725	344.75	139.65
2	5.9059	348.62	139.52
2	5.9393	351.49	139.69
2	5.9726	355.87	139.65
2	6.006	358.86	140.93
2	6.0394	362.85	141.75
2	6.0727	368.92	141
2	6.1061	372.11	140.5
2	6.1395	376.35	145
2	6.1728	381.51	147.34
2	6.2062	386.64	147.34
2	6.2396	390.92	150
2	6.2729	394.34	150
2	6.3063	397.76	150
2	6.3397	401.18	150
2	6.373	403.74	150
2	6.4064	406.31	150
2	6.4398	410.58	150
2	6.4731	414	150
2	6.5065	419.13	150
2	6.5399	422.55	150
2	6.5732	426.82	150
2	6.6066	429.39	150
2	6.64	433.66	149.05
2	6.6733	435.8	149.48
2	6.7067	441.36	148.2
2	6.7401	444.78	147.34
2	6.7734	448.2	147.34
2	6.8068	451.62	146.49
2	6.8402	455.1	145.96
2	6.8735	460.17	144.78
2	6.9069	464.44	144.78
2	6.9403	467.43	144.35
2	6.9736	470.56	144.12
2	7.007	473.85	141.36
2	7.0404	478.97	141.36
2	7.0737	481.11	143.5
2	7.1071	487.01	142.9
2	7.1405	490.43	142.9
2	7.1738	494.82	143.89
2	7.2072	498.64	144.78
3	0.9009	-497.77	123.83
3	0.93427	-492.64	123.83
3	0.96763	-490.5	121.69
3	1.001	-482.81	121.69
3	1.0344	-477.68	121.69
3	1.0677	-471.27	123.83
3	1.1011	-467.42	122.55
3	1.1345	-462.29	122.55
3	1.1678	-455.88	123.83
3	1.2012	-451.6	124.69
3	1.2346	-446.29	124.29
3	1.2679	-441.77	125.11
3	1.3013	-436.64	125.11
3	1.3347	-432.8	126.4
3	1.368	-427.67	125.54
3	1.4014	-424.67	125.11
3	1.4348	-417.83	125.97
3	1.4681	-413.56	125.11
3	1.5015	-409.71	126.4
3	1.5349	-404.16	125.11
3	1.5682	-399.88	125.97
3	1.6016	-394.75	125.97
3	1.635	-390.05	125.54
3	1.6683	-385.35	125.11
3	1.7017	-380.22	125.11
3	1.7351	-375.94	125.11
3	1.7684	-371.24	124.69
3	1.8018	-366.54	125.11
3	1.8352	-360.98	125.54
3	1.8685	-356.28	124.26
3	1.9019	-351.58	126.4
3	1.9353	-346.88	125.11
3	1.9686	-342.6	126.82
3	2.002	-339.18	126.82
3	2.0354	-334.05	126.82
3	2.0687	-329.78	126.82
3	2.1021	-324.22	126.4
3	2.1355	-319.95	126.4
3	2.1688	-315.25	126.82
3	2.2022	-310.12	126.82
3	2.2356	-305.84	129.39
3	2.2689	-301.57	128.53
3	2.3023	-296.44	128.53
3	2.3357	-293.87	128.53
3	2.369	-289.6	128.53
3	2.4024	-285.32	129.39
3	2.4358	-281.05	130.24
3	2.4691	-276.77	129.39
3	2.5025	-271.64	131.1
3	2.5359	-269.08	130.24
3	2.5692	-265.15	129.22
3	2.6026	-260.58	128.79
3	2.636	-255.4	130.24
3	2.6693	-252.76	128.04
3	2.7027	-249.42	129.39
3	2.7361	-244.29	126.82
3	2.7694	-240.87	127.68
3	2.8028	-237.45	126.82
3	2.8362	-232.32	125.97
3	2.8695	-229.79	126.45
3	2.9029	-224.62	125.97
3	2.9363	-221.2	125.97
3	2.9696	-217.78	125.97
3	3.003	-214.36	126.82
3	3.0364	-211.8	125.97
3	3.0697	-207.53	125.97
3	3.1031	-204.1	125.97
3	3.1365	-200.69	125.11
3	3.1698	-197.16	125.25
3	3.2032	-192.56	125.54
3	3.2366	-187.86	125.97
3	3.2699	-183.59	125.97
3	3.3033	-181.02	125.11
3	3.3367	-176.32	125.54
3	3.37	-171.1	127.51
3	3.4034	-167.34	126.82
3	3.4368	-163.5	127.25
3	3.4701	-158.79	129.39
3	3.5035	-156.23	128.53
3	3.5369	-152.38	128.96
3	3.5702	-148.54	129.39
3	3.6036	-144.26	129.39
3	3.637	-141.7	130.24
3	3.6703	-137.42	130.24
3	3.7037	-133.15	131.1
3	3.7371	-129.73	131.1
3	3.7704	-126.31	131.95
3	3.8038	-122.89	131.1
3	3.8372	-117.76	132.81
3	3.8705	-113.09	131.31
3	3.9039	-109.21	132.81
3	3.9373	-105.79	133.66
3	3.9706	-103.22	133.66
3	4.004	-98.95	135.37
3	4.0374	-94.676	135.37
3	4.0707	-91.256	137.08
3	4.1041	-88.264	138.37
3	4.1375	-83.904	140.33
3	4.1708	-80.997	141.36
3	4.2042	-76.295	141.79
3	4.2376	-73.303	142.21
3	4.2709	-68.173	144.78
3	4.3043	-64.241	145.46
3	4.3377	-59.795	146.83
3	4.371	-56.205	146.49
3	4.4044	-49.707	148.03
3	4.4378	-47.655	149.05
3	4.4711	-45.09	149.05
3	4.5045	-42.098	150
3	4.5379	-39.106	150
3	4.5712	-33.122	150
3	4.6046	-30.557	149.91
3	4.638	-27.137	149.91
3	4.6713	-23.547	149.57
3	4.7047	-20.298	149.05
3	4.7381	-16.451	150
3	4.7714	-12.604	149.05
3	4.8048	-8.329	149.05
3	4.8382	-5.764	149.05
3	4.8715	-3.029	148.71
3	4.9049	0.562	148.37
3	4.9383	4.837	147.51
3	4.9716	7.855	147.49
3	5.005	10.992	146.32
3	5.0384	13.386	146.66
3	5.0717	16.806	145.8
3	5.1051	20.797	145.49
3	5.1385	24.158	143.92
3	5.1718	26.723	143.92
3	5.2052	30.433	143.76
3	5.2386	33.733	142.73
3	5.2719	38.691	141.36
3	5.3053	40.829	140.93
3	5.3387	45.702	141.87
3	5.372	50.66	139.65
3	5.4054	58.355	136.23
3	5.4388	60.064	139.65
3	5.4721	64.245	141.32
3	5.5055	70.153	137.43
3	5.5389	73.743	138.79
3	5.5722	78.873	138.79
3	5.6056	82.174	137.64
3	5.639	88.629	136.78
3	5.6723	95.569	136.13
3	5.7057	101.1	137.08
3	5.7391	105.38	136.23
3	5.7724	110.5	136.23
3	5.8058	114.78	135.37
3	5.8392	119.91	136.23
3	5.8725	125.89	136.23
3	5.9059	131.88	136.23
3	5.9393	136.15	136.23
3	5.9726	142.14	136.23
3	6.006	146.41	135.37
3	6.0394	151.54	136.23
3	6.0727	154.96	133.66
3	6.1061	160.09	133.66
3	6.1395	165.22	133.66
3	6.1728	168.64	135.37
3	6.2062	172.06	134.52
3	6.2396	177.19	135.37
3	6.2729	179.75	136.23
3	6.3063	183.17	135.37
3	6.3397	186.59	135.37
3	6.373	190.01	135.37
3	6.4064	195.14	135.37
3	6.4398	199.42	134.52
3	6.4731	202.39	133.82
3	6.5065	208.01	133.98
3	6.5399	211.38	133.66
3	6.5732	216.94	134.95
3	6.6066	220.1	134.86
3	6.64	224.21	133.66
3	6.6733	228.48	132.81
3	6.7067	232.76	133.66
3	6.7401	236.18	132.81
3	6.7734	240.28	132.47
3	6.8068	243.27	132.04
3	6.8402	247.29	130.24
3	6.8735	251.57	129.39
3	6.9069	254.99	128.53
3	6.9403	257.55	127.68
3	6.9736	261.82	129.39
3	7.007	265.25	130.24
3	7.0404	267.64	132.3
3	7.0737	271.74	133.49
3	7.1071	274.65	134.52
3	7.1405	277.21	134.52
3	7.1738	278.92	135.37
3	7.2072	281.32	136.57
3	7.2406	284.57	137.77
3	7.2739	285.33	137.51
3	7.3073	287.3	138.45
3	7.3407	288.92	140.96
3	7.374	290.72	142.35
3	7.4074	292.6	143.07
3	7.4408	294.39	145.07
3	7.4741	296.45	143.5
3	7.5075	297.73	145.63
3	7.5409	297.3	145.21
3	7.5742	299.27	146.15
3	7.6076	299.36	146.74
3	7.641	300.98	147.68
3	7.6743	300.64	147.17
3	7.7077	301.61	146.97
3	7.7411	303.07	146.09
3	7.7744	303.26	146.59
3	7.8078	302.86	146.49
3	7.8412	304.57	148.2
3	7.8745	304.57	148.2
3	7.9079	306.28	149.05
3	7.9413	309.7	149.91
3	7.9746	311.41	149.91
3	8.008	313.12	149.05
3	8.0414	314.83	149.91
3	8.0747	318.25	149.91
3	8.1081	320.81	149.91
3	8.1415	323.38	149.91
3	8.1748	326.8	150
3	8.2082	327.65	150
3	8.2416	330.65	150
3	8.2749	334.49	150
3	8.3083	336.2	150
3	8.3417	338.77	150
3	8.375	341.33	150
3	8.4084	343.9	150
3	8.4418	345.61	150
3	8.4751	347.32	150
3	8.5085	350.74	150
3	8.5419	352.45	150
3	8.5752	356.72	150
3	8.6086	358.43	150
3	8.642	362.7	150
3	8.6753	365.27	149.91
3	8.7087	368.69	150
3	8.7421	371.45	149.78
3	8.7754	373.82	149.05
3	8.8088	377.24	148.2
3	8.8422	381.51	147.34
3	8.8755	384.93	147.34
3	8.9089	389.21	147.34
3	8.9423	390.67	147.49
3	8.9756	394.34	146.49
3	9.009	396.9	146.49
3	9.0424	399.47	146.49
3	9.0757	402.03	145.63
3	9.1091	404.6	145.63
3	9.1425	407.33	145.29
3	9.1758	410.58	143.92
3	9.2092	412.97	143.58
3	9.2426	415.88	143.58
3	9.2759	419.13	143.92
3	9.3093	422.35	143.12
3	9.3427	425.54	145.21
3	9.376	430.07	145.12
3	9.4094	432.81	145.63
3	9.4428	435.8	145.21
3	9.4761	440.5	146.49
3	9.5095	444.78	143.92
3	9.5429	448.63	145.21
3	9.5762	450.76	144.78
3	9.6096	455.38	145.8
3	9.643	460.85	143.41
3	9.6763	464.18	144.01
3	9.7097	468.29	141.79
3	9.7431	472.31	141.87
3	9.7764	476.41	139.65
3	9.8098	481.4	137.91
3	9.8432	486.09	138.84
3	9.8765	491.8	136.23
3	9.9099	496.83	132
3	9.9433	497.78	133.66
4	1.3347	-499.91	60.995
4	1.368	-494.78	62.705
4	1.4014	-490.5	61.85
4	1.4348	-485.37	61.85
4	1.4681	-479.39	61.85
4	1.5015	-475.14	61.249
4	1.5349	-471.12	60.949
4	1.5682	-464	62.705
4	1.6016	-461.44	62.705
4	1.635	-457.16	62.705
4	1.6683	-451.66	63.602
4	1.7017	-447.76	64.415
4	1.7351	-442.2	65.698
4	1.7684	-437.84	65.099
4	1.8018	-433.22	64.415
4	1.8352	-429.8	66.125
4	1.8685	-426.38	65.27
4	1.9019	-420.83	65.698
4	1.9353	-416.13	65.27
4	1.9686	-411	64.415
4	2.002	-404.16	65.27
4	2.0354	-402.77	64.706
4	2.0687	-397.32	66.125
4	2.1021	-392.19	63.56
4	2.1355	-389.19	64.843
4	2.1688	-382.78	62.705
4	2.2022	-381.76	63.902
4	2.2356	-375.94	64.415
4	2.2689	-369.96	63.56
4	2.3023	-366.95	62.752
4	2.3357	-360.56	63.56
4	2.369	-357.14	61.85
4	2.4024	-351.58	63.133
4	2.4358	-347.73	62.705
4	2.4691	-342.18	63.133
4	2.5025	-338.33	62.705
4	2.5359	-334.57	63.389
4	2.5692	-329.78	62.705
4	2.6026	-324.65	62.705
4	2.636	-320.37	63.56
4	2.6693	-314.82	63.988
4	2.7027	-311.82	64.415
4	2.7361	-308.4	64.415
4	2.7694	-302.42	66.125
4	2.8028	-297.98	65.783
4	2.8362	-294.73	66.98
4	2.8695	-289.08	66.809
4	2.9029	-285.66	67.664
4	2.9363	-281.48	67.407
4	2.9696	-276.77	67.835
4	3.003	-272.93	68.262
4	3.0364	-268.22	67.835
4	3.0697	-263.95	67.835
4	3.1031	-258.82	67.835
4	3.1365	-254.54	67.835
4	3.1698	-251.13	67.835
4	3.2032	-246	66.98
4	3.2366	-240.01	66.98
4	3.2699	-237.45	66.125
4	3.3033	-232.32	65.27
4	3.3367	-228.04	65.27
4	3.37	-223.77	64.415
4	3.4034	-218.62	64.276
4	3.4368	-214.36	64.415
4	3.4701	-210.09	63.56
4	3.5035	-205.82	64.415
4	3.5369	-202.4	62.705
4	3.5702	-196.76	63.258
4	3.6036	-193.68	63.047
4	3.637	-188.39	63.177
4	3.6703	-186.15	61.85
4	3.7037	-180.17	62.705
4	3.7371	-175.47	61.423
4	3.7704	-170.76	60.995
4	3.8038	-166.92	60.568
4	3.8372	-161.79	59.713
4	3.8705	-157.09	60.995
4	3.9039	-153.66	60.995
4	3.9373	-148.11	61.423
4	3.9706	-143.41	61.85
4	4.004	-139.13	60.995
4	4.0374	-134	60.995
4	4.0707	-130.58	60.141
4	4.1041	-126.31	59.286
4	4.1375	-119.47	59.286
4	4.1708	-115.19	59.286
4	4.2042	-110.06	59.286
4	4.2376	-105.79	59.286
4	4.2709	-102.1	57.371
4	4.3043	-97.924	57.234
4	4.3377	-93.821	55.866
4	4.371	-88.691	55.011
4	4.4044	-83.235	54.131
4	4.4378	-77.578	53.301
4	4.4711	-74.158	52.446
4	4.5045	-70.738	52.446
4	4.5379	-64.754	50.736
4	4.5712	-59.624	50.736
4	4.6046	-57.083	50.598
4	4.638	-51.502	49.454
4	4.6713	-47.228	49.454
4	4.7047	-44.236	49.027
4	4.7381	-39.106	49.027
4	4.7714	-33.122	47.317
4	4.8048	-29.702	49.027
4	4.8382	-25.448	48.359
4	4.8715	-20.725	47.744
4	4.9049	-16.878	47.317
4	4.9383	-12.433	47.659
4	4.9716	-7.474	46.462
4	5.005	-2.772	46.889
4	5.0384	2.785	47.317
4	5.0717	6.632	47.744
4	5.1051	10.479	47.317
4	5.1385	15.411	47.448
4	5.1718	19.028	47.317
4	5.2052	25.868	48.172
4	5.2386	30.142	49.027
4	5.2719	34.417	49.026
4	5.3053	37.837	49.882
4	5.3387	42.966	49.027
4	5.372	48.95	49.027
4	5.4054	53.567	50.053
4	5.4388	58.526	49.539
4	5.4721	62.202	50.309
4	5.5055	65.194	49.027
4	5.5389	70.323	49.027
4	5.5722	75.025	50.309
4	5.6056	81.01	51.164
4	5.639	85.284	52.019
4	5.6723	89.987	51.591
4	5.7057	94.261	51.591
4	5.7391	100.25	50.736
4	5.7724	105.38	51.591
4	5.8058	107.08	52.446
4	5.8392	111.36	52.446
4	5.8725	115.29	53.472
4	5.9059	119.05	54.156
4	5.9393	125.04	54.156
4	5.9726	128.46	55.011
4	6.006	132.73	55.011
4	6.0394	136.15	55.011
4	6.0727	140.43	55.011
4	6.1061	143.85	55.866
4	6.1395	149.15	57.234
4	6.1728	153.68	58.858
4	6.2062	156.23	58.123
4	6.2396	161.37	59.713
4	6.2729	165.22	58.431
4	6.3063	169.49	59.286
4	6.3397	176.81	58.472
4	6.373	178.04	60.141
4	6.4064	182.32	59.285
4	6.4398	185.74	60.141
4	6.4731	190.01	60.995
4	6.5065	193.43	59.286
4	6.5399	196	59.286
4	6.5732	201.13	60.141
4	6.6066	203.03	59.154
4	6.64	205.4	58.431
4	6.6733	208.82	58.431
4	6.7067	212.41	58.773
4	6.7401	214.8	56.721
4	6.7734	217.88	56.892
4	6.8068	220.45	56.892
4	6.8402	223.35	55.866
4	6.8735	227.2	57.148
4	6.9069	229.77	56.293
4	6.9403	232.42	56.037
4	6.9736	236.18	55.011
4	7.007	237.03	55.011
4	7.0404	239.77	56.208
4	7.0737	241.99	56.379
4	7.1071	243.87	55.866
4	7.1405	246.86	56.293
4	7.1738	248.15	56.721
4	7.2072	251.14	57.148
4	7.2406	252.85	57.148
4	7.2739	254.99	57.576
4	7.3073	257.21	57.747
4	7.3407	259.26	58.431
4	7.374	261.82	58.431
4	7.4074	263.54	59.286
4	7.4408	265.76	59.457
4	7.4741	267.47	59.457
4	7.5075	269.95	60.568
4	7.5409	271.66	60.568
4	7.5742	273.79	60.141
4	7.6076	276.36	60.141
4	7.641	278.07	60.141
4	7.6743	279.78	60.141
4	7.7077	281.15	60.312
4	7.7411	282.77	60.568
4	7.7744	284.48	60.568
4	7.8078	286.62	60.141
4	7.8412	288.33	60.141
4	7.8745	290.46	59.713
4	7.9079	293.03	58.858
4	7.9413	295.17	57.576
4	7.9746	296.45	57.148
4	8.008	300.3	56.721
4	8.0414	302.01	56.721
4	8.0747	303.72	56.721
4	8.1081	305.43	57.576
4	8.1415	307.56	58.003
4	8.1748	308.85	57.576
4	8.2082	311.41	57.576
4	8.2416	313.12	57.576
4	8.2749	314.83	58.431
4	8.3083	318.25	58.431
4	8.3417	319.96	59.286
4	8.375	321.5	59.799
4	8.4084	325.09	59.286
4	8.4418	326.8	61.85
4	8.4751	328.51	60.995
4	8.5085	330.8	62.91
4	8.5419	332.36	63.988
4	8.5752	335.77	65.698
4	8.6086	338.43	67.151
4	8.642	341.33	68.69
4	8.6753	343.47	69.117
4	8.7087	346.9	70.733
4	8.7421	349.2	71.596
4	8.7754	352.27	73.306
4	8.8088	355.18	74.161
4	8.8422	358.43	75.529
4	8.8755	360.14	75.529
4	8.9089	363.56	77.239
4	8.9423	366.85	78.291
4	8.9756	369.55	79.804
4	9.009	372.11	79.804
4	9.0424	376.38	80.659
4	9.0757	378.09	80.659
4	9.1091	381.22	81.576
4	9.1425	385.53	82.454
4	9.1758	388.35	82.368
4	9.2092	392.63	82.368
4	9.2426	396.05	84.078
4	9.2759	400.32	83.223
4	9.3093	403.74	83.223
4	9.3427	408.02	84.078
4	9.376	413.14	84.933
4	9.4094	416.14	86.215
4	9.4428	419.99	87.498
4	9.4761	422.55	86.643
4	9.5095	428.11	86.216
4	9.5429	432.38	87.07
4	9.5762	435.37	87.498
4	9.6096	439.22	87.925
4	9.643	442.21	88.353
4	9.6763	446.49	88.353
4	9.7097	449.39	89.037
4	9.7431	453.75	91.345
4	9.7764	459.72	89.385
4	9.8098	461.88	91.772
4	9.8432	466.15	91.772
4	9.8765	471.72	92.558
4	9.9099	478.03	94.727
4	9.9433	479.83	95.192
4	9.9766	486.97	93.81
4	10.01	484.96	94.337
4	10.043	490.94	94.337
4	10.077	493.51	93.482
5	2.4691	-494.84	-6.835
5	2.5025	-488.37	-4.406
5	2.5359	-484.86	-3.807
5	2.5692	-479.9	-3.294
5	2.6026	-475.11	-3.123
5	2.636	-470.84	-2.269
5	2.6693	-465.71	-2.269
5	2.7027	-462.29	-3.123
5	2.7361	-457.5	-2.439
5	2.7694	-453.31	-2.696
5	2.8028	-449.04	-2.696
5	2.8362	-443.48	-2.269
5	2.8695	-439.63	-3.551
5	2.9029	-437.5	-3.978
5	2.9363	-431.51	-4.833
5	2.9696	-426.38	-4.833
5	3.003	-420.4	-5.688
5	3.0364	-416.13	-5.688
5	3.0697	-411	-7.398
5	3.1031	-407.58	-8.253
5	3.1365	-403.73	-8.68
5	3.1698	-399.03	-9.108
5	3.2032	-394.2	-9.611
5	3.2366	-389.11	-9.279
5	3.2699	-384.49	-9.108
5	3.3033	-379.36	-9.108
5	3.3367	-375.94	-9.108
5	3.37	-371.24	-7.825
5	3.4034	-366.54	-7.398
5	3.4368	-362.26	-6.543
5	3.4701	-357.56	-6.116
5	3.5035	-351.15	-3.123
5	3.5369	-348.07	-2.952
5	3.5702	-345.17	-1.414
5	3.6036	-340.04	-0.559
5	3.637	-334.91	1.151
5	3.6703	-327.64	4.143
5	3.7037	-323.79	4.571
5	3.7371	-319.95	5.853
5	3.7704	-314.82	7.563
5	3.8038	-310.63	8.162
5	3.8372	-305.41	10.128
5	3.8705	-300.28	10.983
5	3.9039	-296.01	11.838
5	3.9373	-290.79	13.291
5	3.9706	-286.61	13.547
5	4.004	-280.19	13.12
5	4.0374	-276.77	13.975
5	4.0707	-272.07	14.402
5	4.1041	-269.08	14.83
5	4.1375	-262.67	15.257
5	4.1708	-257.54	15.257
5	4.2042	-252.41	15.257
5	4.2376	-247.28	15.257
5	4.2709	-243.43	15.685
5	4.3043	-237.88	16.112
5	4.3377	-233.17	16.54
5	4.371	-228.44	17.495
5	4.4044	-221.2	18.25
5	4.4378	-217.78	19.105
5	4.4711	-210.94	19.959
5	4.5045	-205.82	21.669
5	4.5379	-201.88	20.985
5	4.5712	-196.41	21.669
5	4.6046	-190.85	23.807
5	4.638	-185.72	24.661
5	4.6713	-180.85	24.576
5	4.7047	-175.89	26.799
5	4.7381	-171.62	28.509
5	4.7714	-165.63	29.363
5	4.8048	-161.36	30.218
5	4.8382	-156.23	32.783
5	4.8715	-151.96	33.638
5	4.9049	-146.14	34.835
5	4.9383	-141.7	35.348
5	4.9716	-137.08	36.374
5	5.005	-133.15	37.913
5	5.0384	-128.44	37.485
5	5.0717	-123.74	37.913
5	5.1051	-117.76	38.768
5	5.1385	-114.34	37.913
5	5.1718	-110.06	39.623
5	5.2052	-104.08	38.768
5	5.2386	-99.805	39.622
5	5.2719	-95.531	38.768
5	5.3053	-91.769	39.793
5	5.3387	-86.981	39.623
5	5.372	-81.852	39.623
5	5.4054	-75.184	41.845
5	5.4388	-71.593	41.332
5	5.4721	-65.181	40.905
5	5.5055	-61.334	41.332
5	5.5389	-57.914	41.332
5	5.5722	-52.785	42.187
5	5.6056	-46.373	41.76
5	5.639	-42.098	42.615
5	5.6723	-38.679	42.615
5	5.7057	-33.122	43.042
5	5.7391	-28.42	44.325
5	5.7724	-23.718	43.897
5	5.8058	-18.588	43.042
5	5.8392	-13.459	43.897
5	5.8725	-8.329	46.462
5	5.9059	-4.482	46.889
5	5.9393	1.075	48.172
5	5.9726	5.35	46.462
5	6.006	9.624	48.172
5	6.0394	15.609	47.317
5	6.0727	19.883	48.172
5	6.1061	24.585	46.889
5	6.1395	30.997	46.462
5	6.1728	36.127	46.462
5	6.2062	39.033	46.291
5	6.2396	43.394	46.889
5	6.2729	48.267	46.804
5	6.3063	53.225	46.462
5	6.3397	57.5	46.462
5	6.373	62.629	44.752
5	6.4064	66.904	45.607
5	6.4398	72.461	46.034
5	6.4731	76.308	45.607
5	6.5065	82.72	46.034
5	6.5399	86.567	44.752
5	6.5732	91.269	44.325
5	6.6066	94.774	45.778
5	6.64	100.67	46.889
5	6.6733	104.52	47.317
5	6.7067	107.94	47.317
5	6.7401	111.36	46.462
5	6.7734	116.49	47.317
5	6.8068	120.94	46.975
5	6.8402	125.89	48.172
5	6.8735	129.14	48.685
5	6.9069	135.3	49.027
5	6.9403	138.03	49.54
5	6.9736	141.28	50.736
5	7.007	144.7	50.736
5	7.0404	148.98	51.591
5	7.0737	151.54	52.446
5	7.1071	156.67	52.446
5	7.1405	160.94	52.446
5	7.1738	163.51	51.591
5	7.2072	166.93	50.736
5	7.2406	170.35	50.736
5	7.2739	174.62	50.736
5	7.3073	177.53	49.711
5	7.3407	180.61	49.027
5	7.374	183.69	49.197
5	7.4074	186.59	49.027
5	7.4408	189.58	48.599
5	7.4741	193	47.744
5	7.5075	196.85	45.607
5	7.5409	198.56	45.607
5	7.5742	201.55	45.179
5	7.6076	203.69	43.897
5	7.641	206.77	43.213
5	7.6743	209.85	44.239
5	7.7077	213.1	44.752
5	7.7411	215.66	44.752
5	7.7744	218.22	44.752
5	7.8078	219.93	44.752
5	7.8412	223.01	44.068
5	7.8745	225.24	44.239
5	7.9079	227.63	43.897
5	7.9413	229.34	44.752
5	7.9746	231.73	44.41
5	8.008	233.61	45.607
5	8.0414	235.32	45.607
5	8.0747	237.89	45.607
5	8.1081	240.45	45.607
5	8.1415	242.68	45.778
5	8.1748	245.07	46.291
5	8.2082	247.29	45.607
5	8.2416	249.86	46.462
5	8.2749	252.42	45.607
5	8.3083	255.84	45.607
5	8.3417	257.55	45.607
5	8.375	260.54	44.325
5	8.4084	263.19	44.068
5	8.4418	265.76	43.213
5	8.4751	267.81	42.187
5	8.5085	273.28	40.306
5	8.5419	274.65	38.768
5	8.5752	278.07	37.913
5	8.6086	279.78	37.913
5	8.642	283.2	37.058
5	8.6753	288.33	33.638
5	8.7087	290.46	34.92
5	8.7421	292.6	35.348
5	8.7754	295.17	34.493
5	8.8088	297.73	34.493
5	8.8422	300.72	34.92
5	8.8755	303.72	34.493
5	8.9089	307.99	35.348
5	8.9423	308.76	35.091
5	8.9756	312.09	36.479
5	9.009	314.83	36.203
5	9.0424	317.39	35.348
5	9.0757	321.24	38.34
5	9.1091	325.94	37.058
5	9.1425	326.8	37.913
5	9.1758	331.93	38.768
5	9.2092	333.64	40.477
5	9.2426	336.2	42.187
5	9.2759	337.91	43.042
5	9.3093	341.33	44.752
5	9.3427	343.04	44.752
5	9.376	347.32	46.462
5	9.4094	350.74	46.462
5	9.4428	354.16	48.172
5	9.4761	356.72	49.027
5	9.5095	360.14	49.882
5	9.5429	362.53	50.394
5	9.5762	366.98	51.591
5	9.6096	369.55	50.736
5	9.643	373.82	52.446
5	9.6763	373.17	53.352
5	9.7097	375.96	54.584
5	9.7431	379.8	55.866
5	9.7764	383.65	56.293
5	9.8098	387.07	57.148
5	9.8432	393.48	55.866
5	9.8765	393.31	57.063
5	9.9099	397.33	57.148
5	9.9433	400.49	58.089
5	9.9766	404.6	60.141
5	10.01	407.59	60.568
5	10.043	410.15	61.423
5	10.077	413.14	61.85
5	10.11	417.42	63.56
5	10.143	419.99	64.415
5	10.177	424.26	65.27
5	10.21	426.82	67.835
5	10.244	430.24	67.835
5	10.277	433.66	69.545
5	10.31	437.94	70.4
5	10.344	442.42	71.716
5	10.377	445.63	72.964
5	10.41	450.76	72.964
5	10.444	454.58	73.719
5	10.477	459.31	72.964
5	10.511	461.45	73.392
5	10.544	464.87	72.537
5	10.577	470.43	72.109
5	10.611	474.7	71.254
5	10.644	479.83	70.4
5	10.677	484.1	68.69
5	10.711	489.23	66.125
5	10.744	494.36	66.125
5	10.777	498.64	63.56
6	3.5035	-496.49	-55.273
6	3.5369	-492.64	-56.556
6	3.5702	-487.94	-56.983
6	3.6036	-482.81	-58.693
6	3.637	-478.53	-58.693
6	3.6703	-473.8	-60.14
6	3.7037	-469.56	-59.121
6	3.7371	-464.86	-59.548
6	3.7704	-460.58	-59.548
6	3.8038	-456.31	-59.548
6	3.8372	-452.03	-59.548
6	3.8705	-446.9	-59.548
6	3.9039	-442.63	-58.693
6	3.9373	-437.5	-58.693
6	3.9706	-432.37	-57.838
6	4.004	-428.09	-56.983
6	4.0374	-422.96	-56.983
6	4.0707	-417.83	-55.273
6	4.1041	-412.7	-55.273
6	4.1375	-408.43	-54.419
6	4.1708	-404.16	-53.564
6	4.2042	-399.03	-55.273
6	4.2376	-396.29	-55.615
6	4.2709	-390.48	-56.128
6	4.3043	-387.06	-56.983
6	4.3377	-382.36	-56.556
6	4.371	-378.51	-57.838
6	4.4044	-373.38	-58.693
6	4.4378	-369.53	-59.975
6	4.4711	-364.83	-59.548
6	4.5045	-360.56	-61.258
6	4.5379	-355.43	-61.258
6	4.5712	-351.49	-63.139
6	4.6046	-346.88	-64.677
6	4.638	-343.03	-65.96
6	4.6713	-338.33	-66.387
6	4.7047	-333.63	-67.67
6	4.7381	-329.35	-67.67
6	4.7714	-324.65	-68.097
6	4.8048	-319.95	-68.525
6	4.8382	-315.25	-68.952
6	4.8715	-310.97	-69.807
6	4.9049	-306.69	-68.952
6	4.9383	-301.57	-69.807
6	4.9716	-297.29	-69.807
6	5.005	-292.16	-70.662
6	5.0384	-288.32	-70.234
6	5.0717	-283.61	-70.662
6	5.1051	-278.06	-71.089
6	5.1385	-273.35	-71.517
6	5.1718	-269.93	-71.517
6	5.2052	-265.23	-72.799
6	5.2386	-260.53	-73.227
6	5.2719	-256.68	-74.509
6	5.3053	-252.41	-74.509
6	5.3387	-247.71	-74.936
6	5.372	-243.86	-76.219
6	5.4054	-237.88	-75.364
6	5.4388	-234.88	-77.501
6	5.4721	-230.61	-80.066
6	5.5055	-225.91	-80.493
6	5.5389	-220.78	-81.348
6	5.5722	-218.21	-82.203
6	5.6056	-214.79	-84.768
6	5.639	-210.94	-85.196
6	5.6723	-207.1	-85.623
6	5.7057	-203.25	-86.905
6	5.7391	-199.83	-86.905
6	5.7724	-196.41	-86.905
6	5.8058	-192.99	-87.76
6	5.8392	-189.57	-88.615
6	5.8725	-185.3	-89.47
6	5.9059	-182.73	-89.47
6	5.9393	-179.31	-89.47
6	5.9726	-175.89	-89.47
6	6.006	-172.47	-89.47
6	6.0394	-169.48	-89.043
6	6.0727	-165.63	-88.615
6	6.1061	-162.21	-88.615
6	6.1395	-160.08	-88.188
6	6.1728	-156.66	-88.188
6	6.2062	-153.66	-87.76
6	6.2396	-150.25	-87.76
6	6.2729	-146.83	-87.76
6	6.3063	-144.26	-87.76
6	6.3397	-140.84	-88.615
6	6.373	-138.28	-87.76
6	6.4064	-134.43	-87.333
6	6.4398	-130.58	-88.615
6	6.4731	-128.87	-87.76
6	6.5065	-124.77	-89.128
6	6.5399	-122.03	-89.47
6	6.5732	-118.61	-89.47
6	6.6066	-114.34	-90.325
6	6.64	-112.63	-90.325
6	6.6733	-108.78	-90.752
6	6.7067	-104.76	-90.667
6	6.7401	-101.69	-90.838
6	6.7734	-97.924	-90.667
6	6.8068	-94.676	-90.325
6	6.8402	-91.427	-89.983
6	6.8735	-88.264	-89.898
6	6.9069	-84.417	-89.47
6	6.9403	-80.142	-89.47
6	6.9736	-78.005	-88.188
6	7.007	-74.158	-86.905
6	7.0404	-70.738	-86.051
6	7.0737	-68.173	-85.195
6	7.1071	-63.899	-84.341
6	7.1405	-60.052	-83.913
6	7.1738	-56.632	-83.913
6	7.2072	-52.785	-83.486
6	7.2406	-49.536	-83.999
6	7.2739	-46.373	-83.913
6	7.3073	-42.526	-83.486
6	7.3407	-39.534	-83.913
6	7.374	-36.541	-84.341
6	7.4074	-33.977	-85.195
6	7.4408	-30.557	-85.195
6	7.4741	-27.137	-86.905
6	7.5075	-23.718	-87.76
6	7.5409	-19.87	-88.188
6	7.5742	-17.22	-88.786
6	7.6076	-15.168	-89.47
6	7.641	-10.894	-89.47
6	7.6743	-8.329	-89.47
6	7.7077	-5.764	-89.47
6	7.7411	-2.772	-89.898
6	7.7744	0.22	-88.615
6	7.8078	3.64	-89.47
6	7.8412	5.777	-88.188
6	7.8745	8.769	-87.76
6	7.9079	12.189	-86.905
6	7.9413	15.609	-86.051
6	7.9746	17.318	-84.341
6	8.008	19.883	-82.631
6	8.0414	22.448	-81.776
6	8.0747	26.723	-80.921
6	8.1081	29.287	-79.211
6	8.1415	32.28	-78.784
6	8.1748	35.272	-78.356
6	8.2082	37.837	-77.501
6	8.2416	40.829	-77.929
6	8.2749	43.821	-77.501
6	8.3083	46.386	-77.501
6	8.3417	49.292	-78.527
6	8.375	51.943	-77.929
6	8.4084	54.764	-78.869
6	8.4418	57.072	-79.639
6	8.4751	60.064	-80.066
6	8.5085	62.629	-80.921
6	8.5419	65.023	-82.289
6	8.5752	68.614	-82.631
6	8.6086	71.349	-84.854
6	8.642	74.256	-85.025
6	8.6753	77.163	-85.195
6	8.7087	80.582	-86.05
6	8.7421	82.292	-86.051
6	8.7754	85.284	-85.623
6	8.8088	88.277	-86.051
6	8.8422	91.269	-85.623
6	8.8755	93.834	-85.623
6	8.9089	97.681	-85.195
6	8.9423	99.391	-84.341
6	8.9756	102.98	-83.828
6	9.009	105.38	-82.631
6	9.0424	107.94	-82.631
6	9.0757	110.51	-82.631
6	9.1091	113.92	-82.631
6	9.1425	116.49	-81.776
6	9.1758	119.91	-81.776
6	9.2092	123.33	-81.776
6	9.2426	125.04	-81.776
6	9.2759	128.03	-83.058
6	9.3093	130.34	-82.973
6	9.3427	133.59	-83.486
6	9.376	135.81	-83.657
6	9.4094	138.72	-85.195
6	9.4428	141.28	-86.05
6	9.4761	143.85	-86.905
6	9.5095	146.58	-88.273
6	9.5429	149.4	-89.043
6	9.5762	152.4	-90.325
6	9.6096	156.24	-90.752
6	9.643	158.81	-90.752
6	9.6763	161.8	-91.18
6	9.7097	164.36	-92.035
6	9.7431	167.78	-92.035
6	9.7764	170.35	-91.18
6	9.8098	172.91	-92.035
6	9.8432	176.33	-92.035
6	9.8765	178.9	-91.18
6	9.9099	181.46	-90.325
6	9.9433	184.03	-90.325
6	9.9766	187.02	-89.898
6	10.01	190.01	-90.325
6	10.043	193.43	-90.325
6	10.077	197.71	-90.325
6	10.11	200.27	-90.325
6	10.143	202.41	-90.752
6	10.177	205.83	-90.752
6	10.21	208.82	-92.035
6	10.244	212.24	-92.035
6	10.277	214.81	-92.89
6	10.31	218.22	-92.89
6	10.344	220.79	-93.745
6	10.377	224.55	-93.916
6	10.41	227.63	-95.454
6	10.444	231.9	-95.454
6	10.477	234.47	-96.31
6	10.511	237.03	-96.31
6	10.544	240.88	-95.882
6	10.577	243.87	-96.31
6	10.611	247.29	-95.455
6	10.644	251.57	-95.454
6	10.677	253.7	-94.172
6	10.711	257.55	-92.89
6	10.744	260.97	-92.035
6	10.777	264.56	-90.667
6	10.811	267.81	-89.47
6	10.844	270.8	-87.333
6	10.878	274.65	-86.905
6	10.911	278.07	-85.196
6	10.944	281.92	-83.913
6	10.978	285.76	-83.486
6	11.011	289.18	-82.631
6	11.044	292.6	-82.631
6	11.078	297.3	-81.348
6	11.111	300.3	-80.921
6	11.144	305	-80.493
6	11.178	308.42	-80.493
6	11.211	311.84	-80.493
6	11.245	316.54	-80.066
6	11.278	320.39	-80.493
6	11.311	325.52	-80.493
6	11.345	329.79	-81.348
6	11.378	334.92	-81.348
6	11.411	339.62	-81.776
6	11.445	344.75	-81.776
6	11.478	349.88	-81.776
6	11.512	354.58	-82.203
6	11.545	359.29	-80.921
6	11.578	363.56	-80.921
6	11.612	367.83	-80.921
6	11.645	372.96	-79.211
6	11.678	376.38	-79.211
6	11.712	380.66	-78.356
6	11.745	385.36	-77.929
6	11.778	390.4	-77.33
6	11.812	395.19	-76.646
6	11.845	400.32	-76.646
6	11.879	404.6	-74.082
6	11.912	409.73	-74.082
6	11.945	415.37	-73.398
6	11.979	420.16	-72.714
6	12.012	425.97	-74.082
6	12.045	430.24	-74.082
6	12.079	435.37	-74.082
6	12.112	440.5	-72.372
6	12.145	443.92	-73.227
6	12.179	449.48	-72.799
6	12.212	454.18	-73.227
6	12.246	460.17	-73.227
6	12.279	466.15	-73.227
6	12.312	470.6	-73.569
6	12.346	476.41	-73.227
6	12.379	482.39	-74.082
6	12.412	487.52	-73.227
6	12.446	493.51	-72.372
6	12.479	499.49	-72.372
7	3.5369	-498.73	124.49
7	3.5702	-496.04	125.16
7	3.6036	-490.33	124.6
7	3.637	-485.37	124.26
7	3.6703	-480.24	123.4
7	3.7037	-476.82	123.4
7	3.7371	-472.55	123.4
7	3.7704	-467.42	124.26
7	3.8038	-463.14	123.4
7	3.8372	-458.02	124.26
7	3.8705	-454.6	124.26
7	3.9039	-449.66	124.98
7	3.9373	-445.62	124.69
7	3.9706	-441.94	125.63
7	4.004	-436.64	125.11
7	4.0374	-432.01	125.74
7	4.0707	-426.81	126.4
7	4.1041	-423.39	125.54
7	4.1375	-418.69	126.82
7	4.1708	-414.84	126.4
7	4.2042	-409.29	125.97
7	4.2376	-405.87	126.82
7	4.2709	-401.16	125.54
7	4.3043	-397.32	125.11
7	4.3377	-392.36	125.63
7	4.371	-387.91	125.11
7	4.4044	-383.64	124.26
7	4.4378	-378.94	123.83
7	4.4711	-374.66	123.83
7	4.5045	-370.39	123.83
7	4.5379	-365.69	123.4
7	4.5712	-361.84	122.98
7	4.6046	-357.99	123.4
7	4.638	-353.72	123.4
7	4.6713	-349.87	123.83
7	4.7047	-345.51	124.09
7	4.7381	-340.46	124.69
7	4.7714	-335.33	124.69
7	4.8048	-331.92	124.69
7	4.8382	-327.21	124.26
7	4.8715	-323.79	124.26
7	4.9049	-318.66	123.4
7	4.9383	-314.39	124.26
7	4.9716	-310.12	124.26
7	5.005	-305.84	124.26
7	5.0384	-300.71	124.26
7	5.0717	-296.76	124.82
7	5.1051	-293.02	125.11
7	5.1385	-287.89	124.26
7	5.1718	-282.59	123.06
7	5.2052	-278.14	121.87
7	5.2386	-275.06	121.69
7	5.2719	-270.36	120.41
7	5.3053	-265.66	119.13
7	5.3387	-261.38	117.42
7	5.372	-257.96	114.86
7	5.4054	-253.63	113.87
7	5.4388	-251.25	113.01
7	5.4721	-246	112.29
7	5.5055	-243.94	112.46
7	5.5389	-240.87	108.87
7	5.5722	-236.42	108.53
7	5.6056	-234.54	105.62
7	5.639	-230.44	104.94
7	5.6723	-227.19	103.74
7	5.7057	-223.6	102.54
7	5.7391	-219.49	102.03
7	5.7724	-216.07	100.32
7	5.8058	-211.37	99.039
7	5.8392	-206.67	98.612
7	5.8725	-203.93	96.389
7	5.9059	-199.83	96.047
7	5.9393	-196.41	94.337
7	5.9726	-193.16	95.534
7	6.006	-189.57	92.627
7	6.0394	-187.01	91.772
7	6.0727	-184.44	90.918
7	6.1061	-182.22	89.379
7	6.1395	-176.75	87.498
7	6.1728	-172.9	87.07
7	6.2062	-169.91	84.078
7	6.2396	-165.63	84.078
7	6.2729	-163.92	81.513
7	6.3063	-160.08	79.376
7	6.3397	-156.23	78.949
7	6.373	-154.52	75.529
7	6.4064	-150.25	75.529
7	6.4398	-147.68	73.819
7	6.4731	-143.58	72.451
7	6.5065	-141.7	71.254
7	6.5399	-138.28	69.545
7	6.5732	-134	69.545
7	6.6066	-131.1	69.716
7	6.64	-127.16	67.835
7	6.6733	-125.45	67.835
7	6.7067	-119.47	67.835
7	6.7401	-117.76	67.835
7	6.7734	-112.37	68.775
7	6.8068	-109.55	68.593
7	6.8402	-106.56	68.091
7	6.8735	-104.08	67.835
7	6.9069	-101.09	70.827
7	6.9403	-96.215	70.058
7	6.9736	-94.381	70.517
7	7.007	-89.974	71.682
7	7.0404	-87.323	71.938
7	7.0737	-84.417	72.109
7	7.1071	-80.142	72.964
7	7.1405	-77.577	71.254
7	7.1738	-73.816	72.28
7	7.2072	-70.738	72.964
7	7.2406	-65.609	71.254
7	7.2739	-62.531	72.793
7	7.3073	-59.197	72.537
7	7.3407	-55.35	70.4
7	7.374	-50.648	72.537
7	7.4074	-47.228	72.537
7	7.4408	-45.091	72.109
7	7.4741	-39.961	71.254
7	7.5075	-36.541	72.109
7	7.5409	-30.728	73.306
7	7.5742	-27.137	72.964
7	7.6076	-24.573	74.674
7	7.641	-20.298	75.529
7	7.6743	-17.391	73.648
7	7.7077	-13.886	76.811
7	7.7411	-10.723	74.332
7	7.7744	-9.184	78.094
7	7.8078	-2.772	78.521
7	7.8412	0.648	78.521
7	7.8745	2.785	78.094
7	7.9079	7.487	79.376
7	7.9413	11.334	79.804
7	7.9746	14.754	80.659
7	8.008	20.311	81.086
7	8.0414	24.158	81.513
7	8.0747	27.748	81.171
7	8.1081	32.28	82.796
7	8.1415	35.272	82.368
7	8.1748	38.349	83.394
7	8.2082	43.821	83.223
7	8.2416	47.668	82.796
7	8.2749	50.66	81.513
7	8.3083	54.08	82.368
7	8.3417	58.355	81.513
7	8.375	61.774	80.659
7	8.4084	66.049	79.804
7	8.4418	71.178	80.659
7	8.4751	74.598	80.659
7	8.5085	79.3	80.231
7	8.5419	81.95	80.829
7	8.5752	84.857	79.804
7	8.6086	89.816	79.291
7	8.642	93.406	79.804
7	8.6753	96.826	78.949
7	8.7087	99.904	79.975
7	8.7421	104.95	79.376
7	8.7754	107.08	79.804
7	8.8088	111.36	79.804
7	8.8422	116.06	81.941
7	8.8755	119.05	81.513
7	8.9089	123.33	81.513
7	8.9423	127.18	81.941
7	8.9756	131.88	82.368
7	9.009	135.13	81.855
7	9.0424	139.4	81.855
7	9.0757	143.16	82.71
7	9.1091	145.98	82.796
7	9.1425	148.98	83.223
7	9.1758	154.1	83.223
7	9.2092	157.53	83.223
7	9.2426	160.94	83.223
7	9.2759	163.68	82.881
7	9.3093	166.93	83.223
7	9.3427	171.2	83.223
7	9.376	175.31	83.736
7	9.4094	178.56	84.249
7	9.4428	182.49	83.565
7	9.4761	184.88	83.223
7	9.5095	188.3	84.078
7	9.5429	192.18	83.015
7	9.5762	195.5	82.828
7	9.6096	198.73	82.771
7	9.643	201.98	83.223
7	9.6763	205.83	81.941
7	9.7097	208.01	84.279
7	9.7431	211.38	84.933
7	9.7764	213.95	85.788
7	9.8098	217.37	86.643
7	9.8432	219.93	87.498
7	9.8765	222.93	87.07
7	9.9099	226.77	88.353
7	9.9433	229.34	90.063
7	9.9766	232.76	90.918
7	10.01	235.32	90.918
7	10.043	238.48	93.088
7	10.077	242.16	94.337
7	10.11	245.07	96.218
7	10.143	248.49	96.218
7	10.177	251.14	97.329
7	10.21	255.41	98.184
7	10.244	258.4	99.467
7	10.277	262.68	99.467
7	10.31	266.1	100.32
7	10.344	269.52	102.89
7	10.377	272.08	103.74
7	10.41	275.93	102.46
7	10.444	279.78	102.89
7	10.477	283.63	103.31
7	10.511	287.47	102.89
7	10.544	290.89	103.74
7	10.577	295.23	103.59
7	10.611	297.73	102.03
7	10.644	300.3	103.74
7	10.677	305.43	102.03
7	10.711	309.27	102.46
7	10.744	313.55	102.46
7	10.777	317.05	103.57
7	10.811	320.81	102.89
7	10.844	325.26	104.08
7	10.878	329.23	106.41
7	10.911	332.78	107.16
7	10.944	336.2	107.16
7	10.978	340.13	107.33
7	11.011	343.04	108.02
7	11.044	347.32	107.16
7	11.078	351.59	108.87
7	11.111	356.72	108.02
7	11.144	360.55	110.89
7	11.178	364	110.25
7	11.211	369.17	112.22
7	11.245	372.11	113.15
7	11.278	375.45	113.25
7	11.311	380.11	112.64
7	11.345	384.93	112.29
7	11.378	388.22	114.2
7	11.411	396.9	114
7	11.445	400.55	116.5
7	11.478	403.74	114.86
7	11.512	405.02	116.14
7	11.545	407.59	116.14
7	11.578	415.71	116.57
7	11.612	418.43	116.79
7	11.645	422.55	115.71
7	11.678	427.05	116.86
7	11.712	429.39	117.42
7	11.745	434.52	115.71
7	11.778	440.5	117.42
7	11.812	443.07	118.28
7	11.845	451.79	120.5
7	11.879	453.67	120.16
7	11.912	462.17	120.22
7	11.945	461.93	121.9
7	11.979	467.64	121.94
7	12.012	471.79	121.87
7	12.045	475.98	123.83
7	12.079	478.97	124.26
7	12.112	483.25	124.26
7	12.145	488.38	125.97
7	12.179	492.23	126.4
7	12.212	497.78	128.53
8	3.7704	-498.2	-116.83
8	3.8038	-494.65	-117.49
8	3.8372	-489.65	-115.12
8	3.8705	-482.81	-115.12
8	3.9039	-479.39	-113.41
8	3.9373	-473.4	-113.41
8	3.9706	-469.13	-112.55
8	4.004	-463.14	-111.7
8	4.0374	-459.04	-112.21
8	4.0707	-453.74	-111.7
8	4.1041	-450.32	-110.84
8	4.1375	-445.19	-111.7
8	4.1708	-440.92	-110.84
8	4.2042	-437.07	-112.13
8	4.2376	-431.94	-112.13
8	4.2709	-428.09	-112.55
8	4.3043	-422.11	-114.26
8	4.3377	-417.41	-115.55
8	4.371	-411.85	-115.97
8	4.4044	-407.58	-117.68
8	4.4378	-403.3	-119.39
8	4.4711	-398.17	-119.39
8	4.5045	-394.75	-121.1
8	4.5379	-389.62	-121.1
8	4.5712	-387.06	-121.96
8	4.6046	-381.93	-121.96
8	4.638	-377.65	-121.96
8	4.6713	-373.38	-121.96
8	4.7047	-367.39	-121.1
8	4.7381	-363.12	-121.1
8	4.7714	-359.7	-121.1
8	4.8048	-356.28	-121.1
8	4.8382	-352.43	-120.68
8	4.8715	-347.73	-120.25
8	4.9049	-344.74	-119.82
8	4.9383	-340.46	-118.97
8	4.9716	-334.05	-117.68
8	5.005	-330.63	-116.83
8	5.0384	-326.36	-115.97
8	5.0717	-322.51	-116.4
8	5.1051	-320.37	-115.12
8	5.1385	-316.44	-115.29
8	5.1718	-312.68	-115.12
8	5.2052	-308.4	-115.97
8	5.2386	-304.13	-115.97
8	5.2719	-299	-116.83
8	5.3053	-296.44	-116.83
8	5.3387	-293.02	-117.68
8	5.372	-288.32	-118.11
8	5.4054	-285.32	-119.39
8	5.4388	-280.19	-121.1
8	5.4721	-278.48	-121.96
8	5.5055	-271.64	-123.67
8	5.5389	-266.51	-125.38
8	5.5722	-263.95	-126.23
8	5.6056	-261.38	-127.09
8	5.639	-257.11	-129.65
8	5.6723	-254.12	-130.08
8	5.7057	-251.13	-131.36
8	5.7391	-247.71	-130.51
8	5.7724	-243	-132.64
8	5.8058	-239.58	-131.79
8	5.8392	-236.59	-131.36
8	5.8725	-233.17	-131.36
8	5.9059	-229.75	-131.36
8	5.9393	-225.48	-131.36
8	5.9726	-222.06	-131.36
8	6.006	-217.36	-130.93
8	6.0394	-214.36	-130.51
8	6.0727	-210.52	-129.22
8	6.1061	-205.82	-127.94
8	6.1395	-202.4	-127.94
8	6.1728	-198.55	-126.66
8	6.2062	-195.04	-125.55
8	6.2396	-190.43	-124.52
8	6.2729	-187.43	-124.09
8	6.3063	-184.01	-124.09
8	6.3397	-180.6	-124.09
8	6.373	-176.75	-123.67
8	6.4064	-173.76	-124.09
8	6.4398	-170.76	-122.81
8	6.4731	-167.34	-123.67
8	6.5065	-164.44	-124.35
8	6.5399	-161.36	-124.52
8	6.5732	-157.51	-124.95
8	6.6066	-154.52	-125.38
8	6.64	-152.81	-126.23
8	6.6733	-147.68	-126.23
8	6.7067	-145.12	-127.94
8	6.7401	-142.12	-128.37
8	6.7734	-138.11	-130.16
8	6.8068	-135.28	-131.79
8	6.8402	-130.58	-133.07
8	6.8735	-128.02	-134.78
8	6.9069	-123.74	-135.64
8	6.9403	-121.18	-136.49
8	6.9736	-117.76	-137.35
8	7.007	-114.34	-138.2
8	7.0404	-111.35	-137.77
8	7.0737	-106.65	-138.2
8	7.1071	-102.37	-138.2
8	7.1405	-100.23	-136.92
8	7.1738	-96.813	-136.92
8	7.2072	-93.821	-136.49
8	7.2406	-90.401	-136.49
8	7.2739	-85.699	-136.92
8	7.3073	-82.707	-135.64
8	7.3407	-78.432	-135.64
8	7.374	-75.868	-133.93
8	7.4074	-72.875	-132.64
8	7.4408	-69.37	-131.19
8	7.4741	-65.609	-131.36
8	7.5075	-61.334	-130.51
8	7.5409	-59.197	-128.37
8	7.5742	-54.922	-128.37
8	7.6076	-51.075	-127.94
8	7.641	-48.938	-127.51
8	7.6743	-45.518	-126.66
8	7.7077	-42.526	-127.09
8	7.7411	-38.679	-126.66
8	7.7744	-36.541	-126.23
8	7.8078	-32.267	-127.09
8	7.8412	-27.992	-127.94
8	7.8745	-23.718	-128.8
8	7.9079	-21.153	-128.8
8	7.9413	-18.588	-129.65
8	7.9746	-16.194	-130.16
8	8.008	-13.031	-130.93
8	8.0414	-10.466	-130.93
8	8.0747	-10.039	-131.36
8	8.1081	-5.593	-131.02
8	8.1415	-1.49	-132.22
8	8.1748	1.075	-131.36
8	8.2082	4.922	-131.79
8	8.2416	7.914	-131.36
8	8.2749	11.334	-132.22
8	8.3083	13.899	-131.36
8	8.3417	19.028	-130.51
8	8.375	22.448	-129.65
8	8.4084	25.013	-128.8
8	8.4418	28.603	-128.28
8	8.4751	32.28	-127.51
8	8.5085	36.127	-126.23
8	8.5419	39.119	-125.8
8	8.5752	42.966	-125.38
8	8.6086	45.531	-124.52
8	8.642	48.523	-124.09
8	8.6753	50.66	-124.52
8	8.7087	54.08	-123.67
8	8.7421	56.645	-124.52
8	8.7754	60.064	-124.52
8	8.8088	63.484	-125.38
8	8.8422	66.904	-125.38
8	8.8755	69.468	-126.23
8	8.9089	72.033	-126.23
8	8.9423	75.453	-128.8
8	8.9756	78.018	-128.8
8	9.009	79.727	-131.36
8	9.0424	83.575	-131.79
8	9.0757	86.567	-133.07
8	9.1091	89.987	-134.78
8	9.1425	92.551	-136.49
8	9.1758	96.398	-137.77
8	9.2092	99.391	-139.06
8	9.2426	101.96	-139.91
8	9.2759	105.38	-139.91
8	9.3093	109.22	-140.34
8	9.3427	111.36	-140.76
8	9.376	114.78	-140.76
8	9.4094	117.69	-140.08
8	9.4428	120.76	-139.91
8	9.4761	123.33	-139.91
8	9.5095	126.32	-138.63
8	9.5429	129.31	-138.2
8	9.5762	131.71	-137.69
8	9.6096	134.44	-136.49
8	9.643	136.66	-135.47
8	9.6763	139.57	-133.93
8	9.7097	142.56	-132.64
8	9.7431	145.56	-133.07
8	9.7764	146.84	-131.79
8	9.8098	150.17	-130.68
8	9.8432	152.74	-128.97
8	9.8765	155.82	-128.8
8	9.9099	159.24	-127.94
8	9.9433	162.66	-127.09
8	9.9766	166.07	-127.09
8	10.01	169.07	-127.51
8	10.043	172.06	-127.09
8	10.077	173.34	-128.37
8	10.11	177.62	-128.37
8	10.143	179.75	-129.65
8	10.177	180.61	-130.51
8	10.21	184.46	-130.93
8	10.244	184.88	-131.36
8	10.277	188.3	-133.07
8	10.31	190.01	-133.07
8	10.344	191.72	-134.78
8	10.377	194.71	-135.21
8	10.41	197.28	-136.06
8	10.444	199.84	-136.92
8	10.477	202.41	-137.77
8	10.511	203.69	-138.2
8	10.544	207.11	-138.2
8	10.577	210.53	-137.35
8	10.611	214.38	-137.77
8	10.644	217.8	-137.77
8	10.677	219.93	-137.35
8	10.711	223.35	-136.49
8	10.744	226.77	-136.49
8	10.777	228.91	-135.21
8	10.811	231.05	-134.78
8	10.844	235.32	-133.07
8	10.878	237.89	-133.07
8	10.911	241.82	-131.19
8	10.944	244.56	-129.99
8	10.978	247.8	-129.48
8	11.011	251.57	-128.8
8	11.044	253.28	-128.8
8	11.078	254.99	-129.65
8	11.111	257.98	-129.22
8	11.144	261.82	-127.94
8	11.178	265.25	-127.94
8	11.211	268.66	-127.94
8	11.245	272.08	-127.94
8	11.278	275.93	-128.37
8	11.311	279.78	-128.8
8	11.345	283.2	-129.65
8	11.378	286.62	-130.51
8	11.411	290.04	-133.07
8	11.445	295.17	-133.93
8	11.478	298.59	-133.93
8	11.512	304.57	-133.93
8	11.545	307.14	-133.93
8	11.578	313.98	-133.07
8	11.612	317.39	-133.07
8	11.645	320.81	-133.07
8	11.678	324.23	-133.07
8	11.712	329.79	-132.64
8	11.745	334.49	-132.22
8	11.778	335.77	-130.93
8	11.812	340.48	-129.65
8	11.845	344.75	-129.65
8	11.879	349.03	-128.8
8	11.912	352.45	-127.94
8	11.945	357.58	-126.23
8	11.979	361.85	-124.52
8	12.012	366.98	-123.67
8	12.045	370.83	-122.38
8	12.079	375.7	-120.76
8	12.112	381.09	-119.82
8	12.145	386.64	-119.39
8	12.179	390.92	-118.54
8	12.212	394.76	-118.97
8	12.246	399.47	-117.68
8	12.279	402.46	-118.11
8	12.312	407.33	-118.19
8	12.346	411.44	-117.68
8	12.379	415.71	-118.54
8	12.412	420.84	-119.39
8	12.446	423.83	-118.97
8	12.479	428.53	-120.25
8	12.513	433.66	-120.25
8	12.546	438.37	-121.53
8	12.579	440.5	-122.81
8	12.613	444.35	-124.95
[truncated: 12,241 more rows]
