# Supplementary material for: A universal function for capacity of bidirectional pedestrian streams: Filling the gaps in the literature
Source: PLoS One. 2018 Dec 19;13(12):e0208496. doi: 10.1371/journal.pone.0208496 (PMC6300270; doi:10.1371/journal.pone.0208496)
Supplement: S1 Data Set — Trajectories are divided into folders for the different experiments within the ZIP archive. Data relative to the own experiments are directly provided as a CSV file. Links are provided for data obtained from open database from third party researchers. (ZIP) [file pone.0208496.s001.zip › datasets/dataset_C/4_2_D.csv]

ped. #	time (s)	x (cm)	y (cm)
1	0.033367	-494.78	119.13
1	0.066733	-490.07	117.85
1	0.1001	-484.95	116.99
1	0.13347	-478.53	117.42
1	0.16683	-473.94	115.13
1	0.2002	-469.47	115.03
1	0.23357	-464.68	114.34
1	0.26693	-461.86	115.28
1	0.3003	-455.88	115.28
1	0.33367	-452.8	113.79
1	0.36703	-447.77	115.01
1	0.4004	-442.63	113.15
1	0.43377	-438.78	115.28
1	0.46713	-433.65	115.28
1	0.5005	-428.52	115.28
1	0.53387	-425.53	113.15
1	0.56723	-418.69	116.57
1	0.6006	-412.7	114
1	0.63397	-409.29	114.86
1	0.66733	-404.16	115.71
1	0.7007	-399.45	116.14
1	0.73407	-394.32	116.14
1	0.76743	-389.19	116.14
1	0.8008	-384.32	116.91
1	0.83417	-378.94	116.99
1	0.86753	-374.23	118.28
1	0.9009	-369.53	118.7
1	0.93427	-364.4	119.56
1	0.96763	-359.7	120.84
1	1.001	-355	121.27
1	1.0344	-349.87	121.27
1	1.0677	-345.59	120.41
1	1.1011	-339.18	118.28
1	1.1345	-334.05	120.84
1	1.1678	-329.78	119.99
1	1.2012	-326.36	117.42
1	1.2346	-321.23	117.42
1	1.2679	-315.25	117.42
1	1.3013	-311.31	116.74
1	1.3347	-306.27	116.99
1	1.368	-300.71	115.71
1	1.4014	-296.44	116.57
1	1.4348	-291.9	115.63
1	1.4681	-287.03	116.57
1	1.5015	-281.2	114.63
1	1.5349	-276.77	116.57
1	1.5682	-270.79	115.71
1	1.6016	-265.66	115.71
1	1.635	-261.38	115.71
1	1.6683	-257.11	115.71
1	1.7017	-251.98	117.42
1	1.7351	-246.85	117.42
1	1.7684	-240.87	115.71
1	1.8018	-237.45	118.28
1	1.8352	-232.32	118.28
1	1.8685	-226.33	118.28
1	1.9019	-221.2	117.42
1	1.9353	-217.36	118.7
1	1.9686	-212.65	119.99
1	2.002	-207.95	120.41
1	2.0354	-203.08	121.18
1	2.0687	-196.84	122.98
1	2.1021	-192.14	122.55
1	2.1355	-187.86	122.55
1	2.1688	-182.73	122.55
1	2.2022	-177.6	121.69
1	2.2356	-173.33	122.55
1	2.2689	-168.54	123.23
1	2.3023	-163.5	122.98
1	2.3357	-158.79	121.69
1	2.369	-154.52	122.55
1	2.4024	-148.63	121.39
1	2.4358	-144.77	121.87
1	2.4691	-139.13	121.69
1	2.5025	-134.12	122.53
1	2.5359	-130.58	122.55
1	2.5692	-125.45	121.69
1	2.6026	-120.32	120.84
1	2.636	-114.85	122.72
1	2.6693	-112.97	122.38
1	2.7027	-106.65	123.4
1	2.7361	-101.09	122.98
1	2.7694	-96.813	123.83
1	2.8028	-92.538	123.83
1	2.8362	-87.409	124.69
1	2.8695	-83.134	125.54
1	2.9029	-77.578	125.97
1	2.9363	-74.158	125.97
1	2.9696	-69.028	126.82
1	3.003	-65.609	127.68
1	3.0364	-59.624	128.53
1	3.0697	-54.495	130.24
1	3.1031	-49.365	131.95
1	3.1365	-45.946	131.95
1	3.1698	-41.671	133.66
1	3.2032	-34.832	134.52
1	3.2366	-29.873	134.86
1	3.2699	-25.427	135.37
1	3.3033	-21.153	136.23
1	3.3367	-16.878	134.52
1	3.37	-11.578	136.57
1	3.4034	-6.705	135.97
1	3.4368	-4.054	137.08
1	3.4701	1.075	137.08
1	3.5035	6.205	136.23
1	3.5369	9.282	136.4
1	3.5702	13.899	137.08
1	3.6036	17.746	136.66
1	3.637	24.158	135.37
1	3.6703	28.432	135.37
1	3.7037	33.398	135.34
1	3.7371	36.127	134.52
1	3.7704	39.546	134.52
1	3.8038	45.531	134.52
1	3.8372	49.805	134.52
1	3.8705	54.935	136.23
1	3.9039	59.038	135.89
1	3.9373	63.484	136.23
1	3.9706	69.127	137.25
1	4.004	73.743	136.23
1	4.0374	78.36	136.06
1	4.0707	83.318	136.57
1	4.1041	89.132	136.23
1	4.1375	92.551	137.08
1	4.1708	97.882	137.03
1	4.2042	103.67	138.79
1	4.2376	107.94	138.79
1	4.2709	112.64	140.07
1	4.3043	117.34	140.5
1	4.3377	122.64	140.85
1	4.371	126.75	141.36
1	4.4044	133.59	140.5
1	4.4378	137.44	140.93
1	4.4711	142.14	139.65
1	4.5045	146.41	139.65
1	4.5379	149.92	139.05
1	4.5712	155.64	137.6
1	4.6046	159.94	138
1	4.638	163.51	135.37
1	4.6713	166.93	135.37
1	4.7047	172.06	133.66
1	4.7381	175.48	133.66
1	4.7714	180.61	133.66
1	4.8048	184.88	133.66
1	4.8382	190.87	133.66
1	4.8715	195.14	132.81
1	4.9049	201.13	133.66
1	4.9383	206.43	132.47
1	4.9716	211.9	132.64
1	5.005	216.51	133.66
1	5.0384	221.64	131.95
1	5.0717	225.06	131.95
1	5.1051	231.05	131.95
1	5.1385	234.47	132.81
1	5.1718	238.74	132.81
1	5.2052	244.73	132.81
1	5.2386	248.15	131.1
1	5.2719	253.05	129.69
1	5.3053	256.69	129.39
1	5.3387	260.44	129.32
1	5.372	263.96	129.82
1	5.4054	269.86	129.56
1	5.4388	274.65	130.24
1	5.4721	280.21	130.67
1	5.5055	283.2	131.1
1	5.5389	286.62	131.1
1	5.5722	293.03	132.38
1	5.6056	297.73	132.81
1	5.639	300.3	134.52
1	5.6723	307.14	132.81
1	5.7057	310.56	132.81
1	5.7391	315.69	132.81
1	5.7724	319.96	132.81
1	5.8058	324.23	132.81
1	5.8392	327.65	131.95
1	5.8725	332.36	132.38
1	5.9059	336.2	131.1
1	5.9393	340.48	130.24
1	5.9726	344.75	130.24
1	6.006	349.03	129.39
1	6.0394	354.16	128.53
1	6.0727	359.71	128.96
1	6.1061	364.04	127.72
1	6.1395	369.2	128.36
1	6.1728	373.82	129.39
1	6.2062	378.26	130.59
1	6.2396	382.37	129.39
1	6.2729	389.21	131.95
1	6.3063	394.34	130.24
1	6.3397	399.47	130.24
1	6.373	404.6	130.24
1	6.4064	407.16	128.53
1	6.4398	412.29	129.39
1	6.4731	416.14	129.82
1	6.5065	422.98	130.67
1	6.5399	426.4	130.67
1	6.5732	431.95	131.1
1	6.6066	434.52	130.24
1	6.64	442.64	131.53
1	6.6733	447.34	131.95
1	6.7067	452.9	133.24
1	6.7401	458.88	132.38
1	6.7734	462.73	131.95
1	6.8068	466.15	131.1
1	6.8402	473.85	131.95
1	6.8735	478.12	131.1
1	6.9069	483.59	130.41
1	6.9403	487.52	130.24
1	6.9736	491.8	130.24
1	7.007	496.41	127.85
2	0.066733	-497.34	-121.96
2	0.1001	-492.98	-120.5
2	0.13347	-488.79	-121.96
2	0.16683	-485.37	-121.96
2	0.2002	-480.59	-122.13
2	0.23357	-474.77	-121.27
2	0.26693	-469.99	-121.96
2	0.3003	-465.54	-122.3
2	0.33367	-459.73	-123.67
2	0.36703	-455.45	-122.81
2	0.4004	-450.32	-124.52
2	0.43377	-445.53	-123.84
2	0.46713	-440.75	-124.18
2	0.5005	-435.79	-125.38
2	0.53387	-431.51	-125.38
2	0.56723	-426.38	-125.38
2	0.6006	-421.96	-124.27
2	0.63397	-417.83	-123.67
2	0.66733	-412.7	-123.67
2	0.7007	-407.58	-123.67
2	0.73407	-403.3	-122.81
2	0.76743	-399.03	-123.67
2	0.8008	-393.9	-123.67
2	0.83417	-388.94	-122.3
2	0.86753	-383.64	-122.81
2	0.9009	-380.22	-121.96
2	0.93427	-374.92	-121.07
2	0.96763	-370.31	-119.69
2	1.001	-365.69	-119.39
2	1.0344	-361.41	-120.25
2	1.0677	-356.28	-119.39
2	1.1011	-351.86	-119.14
2	1.1345	-347.73	-119.39
2	1.1678	-342.6	-120.25
2	1.2012	-337.47	-120.25
2	1.2346	-334.05	-120.25
2	1.2679	-328.92	-120.25
2	1.3013	-323.79	-121.96
2	1.3347	-318.66	-121.1
2	1.368	-314.39	-121.96
2	1.4014	-310.12	-122.81
2	1.4348	-304.99	-123.67
2	1.4681	-299.86	-123.67
2	1.5015	-294.73	-125.38
2	1.5349	-290.26	-124.65
2	1.5682	-285.49	-125.04
2	1.6016	-281.05	-125.38
2	1.635	-275.92	-125.38
2	1.6683	-270.79	-124.52
2	1.7017	-266.51	-125.38
2	1.7351	-262.24	-125.38
2	1.7684	-257.11	-125.38
2	1.8018	-251.98	-124.52
2	1.8352	-248.56	-124.52
2	1.8685	-243.43	-124.52
2	1.9019	-238.3	-123.67
2	1.9353	-233.17	-123.67
2	1.9686	-228.04	-123.67
2	2.002	-223.77	-121.96
2	2.0354	-219.49	-121.96
2	2.0687	-214.36	-121.96
2	2.1021	-210.09	-121.96
2	2.1355	-205.82	-121.96
2	2.1688	-200.69	-121.96
2	2.2022	-195.56	-121.96
2	2.2356	-191.28	-122.81
2	2.2689	-186.15	-122.81
2	2.3023	-182.73	-123.67
2	2.3357	-177.77	-124.18
2	2.369	-173.33	-125.38
2	2.4024	-168.2	-124.52
2	2.4358	-163.92	-125.38
2	2.4691	-159.65	-125.38
2	2.5025	-154.52	-126.23
2	2.5359	-149.39	-127.09
2	2.5692	-143.83	-127.51
2	2.6026	-139.13	-127.09
2	2.636	-133.57	-128.37
2	2.6693	-128.87	-127.09
2	2.7027	-123.74	-127.09
2	2.7361	-120.32	-127.09
2	2.7694	-115.88	-126.57
2	2.8028	-110.06	-127.09
2	2.8362	-105.79	-127.09
2	2.8695	-101.09	-126.66
2	2.9029	-97.412	-126.75
2	2.9363	-92.111	-126.23
2	2.9696	-86.981	-124.52
2	3.003	-82.707	-124.52
2	3.0364	-77.748	-124.86
2	3.0697	-73.303	-124.52
2	3.1031	-69.028	-123.67
2	3.1365	-63.899	-123.67
2	3.1698	-59.197	-123.24
2	3.2032	-54.495	-124.52
2	3.2366	-49.365	-123.67
2	3.2699	-46.287	-124.69
2	3.3033	-41.158	-124.69
2	3.3367	-36.114	-124.95
2	3.37	-32.267	-125.38
2	3.4034	-26.966	-125.89
2	3.4368	-22.863	-126.23
2	3.4701	-18.588	-126.23
2	3.5035	-14.412	-127.45
2	3.5369	-10.039	-128.8
2	3.5702	-4.909	-128.8
2	3.6036	0.22	-128.8
2	3.637	5.35	-128.8
2	3.6703	9.624	-128.8
2	3.7037	14.754	-128.8
2	3.7371	18.173	-128.8
2	3.7704	23.303	-128.8
2	3.8038	27.578	-128.8
2	3.8372	31.852	-128.8
2	3.8705	36.127	-129.65
2	3.9039	41.256	-127.94
2	3.9373	45.531	-129.65
2	3.9706	49.805	-128.8
2	4.004	54.08	-128.8
2	4.0374	57.671	-129.14
2	4.0707	64.339	-127.94
2	4.1041	67.759	-127.94
2	4.1375	73.059	-127.6
2	4.1708	78.531	-127.26
2	4.2042	82.292	-127.09
2	4.2376	86.567	-128.8
2	4.2709	89.987	-128.8
2	4.3043	94.261	-130.51
2	4.3377	99.818	-130.08
2	4.371	103.67	-130.51
2	4.4044	107.94	-130.51
2	4.4378	113.07	-131.36
2	4.4711	117.77	-131.79
2	4.5045	121.19	-133.5
2	4.5379	126.32	-134.35
2	4.5712	131.88	-136.49
2	4.6046	135.72	-136.92
2	4.638	140.77	-137.52
2	4.6713	144.7	-137.35
2	4.7047	149.83	-137.35
2	4.7381	154.53	-138.63
2	4.7714	158.38	-137.35
2	4.8048	163.08	-137.77
2	4.8382	166.93	-137.35
2	4.8715	172.06	-137.35
2	4.9049	175.48	-138.2
2	4.9383	179.75	-137.35
2	4.9716	185.74	-136.49
2	5.005	190.87	-136.49
2	5.0384	194.29	-136.49
2	5.0717	197.28	-136.92
2	5.1051	201.98	-136.49
2	5.1385	206.26	-134.78
2	5.1718	211.81	-132.64
2	5.2052	217.37	-133.07
2	5.2386	221.64	-133.93
2	5.2719	225.49	-131.79
2	5.3053	229.34	-133.07
2	5.3387	233.61	-133.07
2	5.372	237.89	-133.07
2	5.4054	242.16	-132.22
2	5.4388	246.44	-133.93
2	5.4721	251.24	-133.99
2	5.5055	254.99	-133.93
2	5.5389	258.4	-133.93
2	5.5722	264.39	-134.78
2	5.6056	269.95	-134.35
2	5.639	273.79	-135.64
2	5.6723	277.64	-136.92
2	5.7057	283.2	-136.49
2	5.7391	287.47	-136.49
2	5.7724	292.6	-136.49
2	5.8058	297.73	-136.49
2	5.8392	301.58	-136.92
2	5.8725	305.43	-137.35
2	5.9059	310.56	-137.35
2	5.9393	313.98	-136.49
2	5.9726	319.53	-137.77
2	6.006	322.27	-136.58
2	6.0394	327.82	-137
2	6.0727	331.93	-135.64
2	6.1061	337.06	-135.64
2	6.1395	340.48	-133.93
2	6.1728	345.61	-133.93
2	6.2062	350.05	-135.12
2	6.2396	355.07	-135.07
2	6.2729	361	-133.07
2	6.3063	364.42	-133.93
2	6.3397	370.4	-132.22
2	6.373	374.67	-132.22
2	6.4064	377.93	-133.1
2	6.4398	383.22	-133.07
2	6.4731	386.64	-132.22
2	6.5065	391.77	-132.22
2	6.5399	397.18	-134.13
2	6.5732	401.18	-133.07
2	6.6066	405.45	-132.22
2	6.64	410.58	-133.93
2	6.6733	415.71	-133.93
2	6.7067	420.84	-133.93
2	6.7401	427.25	-133.5
2	6.7734	431.1	-133.93
2	6.8068	436.23	-133.93
2	6.8402	441.36	-133.93
2	6.8735	446.49	-133.93
2	6.9069	451.62	-133.93
2	6.9403	454.18	-133.93
2	6.9736	460.59	-133.5
2	7.007	463.59	-134.78
2	7.0404	468.71	-134.78
2	7.0737	472.99	-134.78
2	7.1071	478.12	-133.93
2	7.1405	482.95	-134.28
2	7.1738	487.95	-132.64
2	7.2072	492.65	-133.07
2	7.2406	497.78	-133.93
3	1.3347	-499.22	70.912
3	1.368	-495.63	69.545
3	1.4014	-490.66	69.992
3	1.4348	-486.91	70.742
3	1.4681	-483.32	71.083
3	1.5015	-476.82	68.69
3	1.5349	-470.84	68.69
3	1.5682	-465.71	67.835
3	1.6016	-461.44	67.835
3	1.635	-457.16	66.125
3	1.6683	-450.75	66.552
3	1.7017	-446.9	64.415
3	1.7351	-440.92	65.27
3	1.7684	-435.79	65.27
3	1.8018	-432.37	65.27
3	1.8352	-427.07	64.928
3	1.8685	-422.96	64.415
3	1.9019	-417.83	65.27
3	1.9353	-412.7	65.27
3	1.9686	-407.58	66.125
3	2.002	-402.87	67.407
3	2.0354	-398.17	66.98
3	2.0687	-393.04	66.98
3	2.1021	-387.49	69.117
3	2.1355	-382.78	68.69
3	2.1688	-376.8	70.4
3	2.2022	-372.52	70.4
3	2.2356	-368.25	71.254
3	2.2689	-362.44	72.622
3	2.3023	-357.99	72.109
3	2.3357	-351.58	73.392
3	2.369	-348.59	72.109
3	2.4024	-342.18	72.537
3	2.4358	-336.96	71.938
3	2.4691	-332.34	70.4
3	2.5025	-326.36	70.4
3	2.5359	-322.08	69.545
3	2.5692	-315.25	68.69
3	2.6026	-312.68	67.835
3	2.636	-305.84	66.98
3	2.6693	-300.71	65.27
3	2.7027	-296.44	65.27
3	2.7361	-292.16	63.56
3	2.7694	-286.18	62.705
3	2.8028	-281.9	61.85
3	2.8362	-277.63	61.85
3	2.8695	-275.06	61.85
3	2.9029	-270.79	61.85
3	2.9363	-266.86	61.166
3	2.9696	-260.87	61.679
3	3.003	-258.39	60.568
3	3.0364	-253.69	60.141
3	3.0697	-248.56	60.141
3	3.1031	-244.29	60.995
3	3.1365	-239.16	60.995
3	3.1698	-234.03	60.995
3	3.2032	-228.9	60.995
3	3.2366	-223.43	62.021
3	3.2699	-219.49	62.705
3	3.3033	-214.19	62.363
3	3.3367	-210.94	61.85
3	3.37	-206.16	61.679
3	3.4034	-202.57	60.483
3	3.4368	-198.29	60.483
3	3.4701	-194.87	59.628
3	3.5035	-190.17	57.49
3	3.5369	-186.66	57.206
3	3.5702	-183.59	56.721
3	3.6036	-179.14	56.379
3	3.637	-174.18	55.866
3	3.6703	-169.05	54.156
3	3.7037	-165.63	53.301
3	3.7371	-159.65	53.301
3	3.7704	-157.09	51.591
3	3.8038	-152.81	51.591
3	3.8372	-146.83	51.591
3	3.8705	-143.41	51.591
3	3.9039	-139.13	51.591
3	3.9373	-134	51.591
3	3.9706	-130.58	51.591
3	4.004	-127.16	51.591
3	4.0374	-121.69	52.617
3	4.0707	-116.9	51.591
3	4.1041	-113.83	52.617
3	4.1375	-110.06	53.301
3	4.1708	-104.94	53.301
3	4.2042	-98.391	53.926
3	4.2376	-95.531	55.011
3	4.2709	-91.256	56.721
3	4.3043	-85.272	55.866
3	4.3377	-82.707	55.866
3	4.371	-77.577	56.721
3	4.4044	-74.585	57.148
3	4.4378	-70.054	56.208
3	4.4711	-66.891	56.293
3	4.5045	-63.044	55.011
3	4.5379	-58.769	53.301
3	4.5712	-55.35	53.301
3	4.6046	-51.075	53.301
3	4.638	-46.8	51.591
3	4.6713	-44.236	51.591
3	4.7047	-39.961	49.882
3	4.7381	-35.687	49.027
3	4.7714	-31.412	48.172
3	4.8048	-27.992	45.607
3	4.8382	-21.153	45.607
3	4.8715	-17.733	44.752
3	4.9049	-14.313	43.042
3	4.9383	-8.329	43.042
3	4.9716	-4.909	42.187
3	5.005	-1.917	43.47
3	5.0384	3.64	42.187
3	5.0717	7.059	43.042
3	5.1051	10.479	42.187
3	5.1385	13.044	42.187
3	5.1718	18.173	42.187
3	5.2052	23.303	43.042
3	5.2386	26.723	43.042
3	5.2719	31.852	43.042
3	5.3053	36.981	43.897
3	5.3387	40.829	44.325
3	5.372	46.386	44.752
3	5.4054	50.66	44.752
3	5.4388	53.225	44.752
3	5.4721	60.064	44.752
3	5.5055	61.774	43.897
3	5.5389	66.049	44.752
3	5.5722	70.323	43.897
3	5.6056	72.888	43.042
3	5.639	78.018	42.187
3	5.6723	81.01	41.76
3	5.7057	87.422	41.332
3	5.7391	90.841	40.477
3	5.7724	94.689	40.05
3	5.8058	99.744	39.593
3	5.8392	104.01	37.742
3	5.8725	107.94	37.913
3	5.9059	112.73	36.887
3	5.9393	116.49	37.058
3	5.9726	120.76	37.913
3	6.006	124.01	36.545
3	6.0394	129.66	38.084
3	6.0727	133.16	37.485
3	6.1061	137.44	39.195
3	6.1395	140.66	39.357
3	6.1728	143.85	39.623
3	6.2062	146.84	40.905
3	6.2396	150.69	40.477
3	6.2729	155.13	41.845
3	6.3063	161.63	40.819
3	6.3397	164.36	43.042
3	6.373	170.35	43.042
3	6.4064	172.49	44.325
3	6.4398	178.04	45.607
3	6.4731	182.32	45.607
3	6.5065	186.46	44.949
3	6.5399	190.01	44.752
3	6.5732	193.09	43.726
3	6.6066	196.85	43.042
3	6.64	200.7	42.615
3	6.6733	205.4	43.042
3	6.7067	207.97	42.187
3	6.7401	212.24	43.042
3	6.7734	218.22	41.332
3	6.8068	220.36	39.195
3	6.8402	224.21	39.623
3	6.8735	227.63	38.768
3	6.9069	231.47	36.63
3	6.9403	235.32	36.203
3	6.9736	238.74	36.203
3	7.007	242.59	35.775
3	7.0404	246.44	35.348
3	7.0737	249.86	36.203
3	7.1071	253.7	35.775
3	7.1405	256.69	35.348
3	7.1738	260.12	35.348
3	7.2072	264.39	34.493
3	7.2406	268.66	34.493
3	7.2739	271.88	34.1
3	7.3073	278.07	34.493
3	7.3407	280.63	36.203
3	7.374	283.2	35.348
3	7.4074	288.33	35.348
3	7.4408	293.46	35.348
3	7.4741	296.02	35.348
3	7.5075	300.98	34.835
3	7.5409	304.57	35.348
3	7.5742	309.7	34.493
3	7.6076	312.26	33.638
3	7.641	315.69	32.783
3	7.6743	319.79	31.586
3	7.7077	323.38	31.073
3	7.7411	326.8	29.363
3	7.7744	331.93	29.363
3	7.8078	334.49	27.654
3	7.8412	338.77	25.944
3	7.8745	342.7	24.405
3	7.9079	346.46	22.524
3	7.9413	351.59	22.524
3	7.9746	356.72	19.959
3	8.008	361.85	19.105
3	8.0414	365.27	17.395
3	8.0747	367.83	16.54
3	8.1081	372.62	15.856
3	8.1415	377.24	15.685
3	8.1748	382.37	14.83
3	8.2082	386.3	15.514
3	8.2416	390.92	14.83
3	8.2749	393.91	15.257
3	8.3083	398.61	14.83
3	8.3417	401.18	15.685
3	8.375	405.45	14.83
3	8.4084	408.87	15.685
3	8.4418	413.14	16.54
3	8.4751	417.42	16.54
3	8.5085	421.69	16.54
3	8.5419	426.82	17.395
3	8.5752	431.27	18.762
3	8.6086	435.37	19.105
3	8.642	442.21	19.105
3	8.6753	446.49	19.959
3	8.7087	449.48	20.387
3	8.7421	454.01	19.446
3	8.7754	458.46	19.959
3	8.8088	462.73	19.104
3	8.8422	466.58	19.532
3	8.8755	471.71	19.532
3	8.9089	475.13	19.532
3	8.9423	481.03	18.421
3	8.9756	486.24	17.822
3	9.009	490.43	17.224
3	9.0424	495.22	17.395
4	1.8352	-497.17	114.51
4	1.8685	-493.07	115.71
4	1.9019	-489.65	114.86
4	1.9353	-484.52	115.71
4	1.9686	-481.44	116.39
4	2.002	-476.82	117.42
4	2.0354	-472.12	117.85
4	2.0687	-467.42	118.28
4	2.1021	-463.57	118.7
4	2.1355	-460.58	119.13
4	2.1688	-455.79	121.01
4	2.2022	-452.03	120.84
4	2.2356	-447.76	121.69
4	2.2689	-443.48	123.4
4	2.3023	-440.06	124.26
4	2.3357	-436.64	125.11
4	2.369	-429.38	124.69
4	2.4024	-424.74	126.45
4	2.4358	-420.83	125.54
4	2.4691	-416.98	126.82
4	2.5025	-413.56	126.82
4	2.5359	-408.77	127
4	2.5692	-405.87	125.97
4	2.6026	-401.16	126.4
4	2.636	-398.17	125.11
4	2.6693	-394.75	125.11
4	2.7027	-390.48	124.26
4	2.7361	-386.2	124.26
4	2.7694	-380.73	123.58
4	2.8028	-375.94	123.4
4	2.8362	-371.67	121.69
4	2.8695	-368.25	120.84
4	2.9029	-362.69	120.41
4	2.9363	-358.85	119.99
4	2.9696	-355.43	119.99
4	3.003	-351.58	119.56
4	3.0364	-346.88	119.13
4	3.0697	-343.88	119.56
4	3.1031	-339.61	119.56
4	3.1365	-336.62	120.84
4	3.1698	-331.92	119.56
4	3.2032	-327.64	120.41
4	3.2366	-324.82	121.35
4	3.2699	-319.52	120.84
4	3.3033	-316.1	120.84
4	3.3367	-311.82	121.69
4	3.37	-307.55	122.55
4	3.4034	-303.28	123.4
4	3.4368	-299	125.11
4	3.4701	-296.44	125.11
4	3.5035	-292.16	125.97
4	3.5369	-287.72	128.02
4	3.5702	-283.61	126.82
4	3.6036	-278.48	127.68
4	3.637	-275.06	127.68
4	3.6703	-269.93	129.39
4	3.7037	-266.51	126.82
4	3.7371	-262.67	128.11
4	3.7704	-257.11	128.53
4	3.8038	-254.12	128.11
4	3.8372	-248.99	127.25
4	3.8705	-244.29	127.68
4	3.9039	-239.16	125.97
4	3.9373	-236.24	126.52
4	3.9706	-231.46	126.82
4	4.004	-227.19	125.11
4	4.0374	-222.06	124.26
4	4.0707	-218.21	124.69
4	4.1041	-213.51	124.26
4	4.1375	-211.37	125.54
4	4.1708	-207.95	126.4
4	4.2042	-205.82	126.82
4	4.2376	-202.4	127.68
4	4.2709	-198.12	128.53
4	4.3043	-193.85	128.53
4	4.3377	-190	129.82
4	4.371	-187.86	130.24
4	4.4044	-183.59	130.24
4	4.4378	-179.31	131.1
4	4.4711	-177.09	132.13
4	4.5045	-172.47	133.66
4	4.5379	-168.63	134.95
4	4.5712	-164.47	136.67
4	4.6046	-161.79	136.66
4	4.638	-157.51	139.22
4	4.6713	-154.09	139.22
4	4.7047	-151.44	139.82
4	4.7381	-147.51	140.85
4	4.7714	-143.41	141.36
4	4.8048	-139.99	140.5
4	4.8382	-136.14	141.79
4	4.8715	-131.87	141.79
4	4.9049	-128.87	142.21
4	4.9383	-125.45	142.21
4	4.9716	-121.18	141.36
4	5.005	-116.56	141.53
4	5.0384	-111.35	143.5
4	5.0717	-107.07	142.64
4	5.1051	-104.08	143.07
4	5.1385	-99.805	141.36
4	5.1718	-95.103	141.79
4	5.2052	-92.111	142.21
4	5.2386	-88.691	142.21
4	5.2719	-83.989	141.79
4	5.3053	-80.997	142.21
4	5.3387	-77.578	141.36
4	5.372	-73.303	141.36
4	5.4054	-68.173	143.07
4	5.4388	-64.326	143.5
4	5.4721	-61.334	143.92
4	5.5055	-55.777	144.35
4	5.5389	-51.502	144.35
4	5.5722	-47.142	144.61
4	5.6056	-44.236	144.78
4	5.639	-39.448	146.32
4	5.6723	-36.541	147.34
4	5.7057	-31.412	148.2
4	5.7391	-27.137	148.2
4	5.7724	-22.521	150
4	5.8058	-18.161	150
4	5.8392	-15.596	150
4	5.8725	-12.176	150
4	5.9059	-8.329	150
4	5.9393	-4.055	150
4	5.9726	0.22	150
4	6.006	5.521	150
4	6.0394	8.769	150
4	6.0727	12.189	149.91
4	6.1061	15.609	149.05
4	6.1395	20.738	148.2
4	6.1728	25.184	146.15
4	6.2062	29.376	144.98
4	6.2396	31.852	144.78
4	6.2729	36.981	142.21
4	6.3063	41.256	142.21
4	6.3397	45.958	140.07
4	6.373	50.147	137.77
4	6.4064	54.935	137.94
4	6.4398	60.919	137.08
4	6.4731	62.629	136.23
4	6.5065	66.904	136.23
4	6.5399	71.606	134.95
4	6.5732	75.453	135.37
4	6.6066	78.36	136.06
4	6.64	83.147	135.37
4	6.6733	86.139	135.8
4	6.7067	89.132	135.37
4	6.7401	93.235	135.89
4	6.7734	96.826	135.37
4	6.8068	101.1	135.37
4	6.8402	104.52	136.23
4	6.8735	107.94	135.37
4	6.9069	112.98	135.97
4	6.9403	116.49	135.37
4	6.9736	120.76	137.08
4	7.007	125.04	137.08
4	7.0404	129.31	137.94
4	7.0737	132.73	137.94
4	7.1071	135.3	137.94
4	7.1405	139.57	137.08
4	7.1738	142.99	137.08
4	7.2072	146.41	137.08
4	7.2406	150.69	138.79
4	7.2739	154.1	138.79
4	7.3073	158.38	138.79
4	7.3407	162.39	137.48
4	7.374	166.07	137.94
4	7.4074	168.64	136.23
4	7.4408	174.62	137.08
4	7.4741	179.92	137.43
4	7.5075	182.32	137.08
4	7.5409	188.3	136.23
4	7.5742	192.58	135.37
4	7.6076	196	135.37
4	7.641	199.76	134.69
4	7.6743	202.66	135.72
4	7.7077	209.5	135.72
4	7.7411	213.1	135.37
4	7.7744	216.77	136.08
4	7.8078	218.65	136.66
4	7.8412	225.06	136.23
4	7.8745	227.63	137.08
4	7.9079	232.76	135.37
4	7.9413	234.47	135.37
4	7.9746	240.45	135.37
4	8.008	244.73	135.37
4	8.0414	249	135.37
4	8.0747	252.42	135.37
4	8.1081	258.58	135.89
4	8.1415	261.76	137.46
4	8.1748	266.1	136.23
4	8.2082	271.23	138.79
4	8.2416	275.93	138.37
4	8.2749	279.35	139.22
4	8.3083	284.48	139.22
4	8.3417	288.33	140.5
4	8.375	292.18	140.07
4	8.4084	296.02	139.65
4	8.4418	298.42	138.45
4	8.4751	302.86	137.94
4	8.5085	306.28	137.08
4	8.5419	309.7	137.08
4	8.5752	314.83	136.23
4	8.6086	317.39	136.23
4	8.642	321.67	135.37
4	8.6753	325.94	134.52
4	8.7087	331.07	134.52
4	8.7421	334.49	132.81
4	8.7754	338.77	131.95
4	8.8088	343.04	131.95
4	8.8422	347.32	131.1
4	8.8755	353.3	130.24
4	8.9089	357.58	129.39
4	8.9423	361.85	127.68
4	8.9756	365.27	128.53
4	9.009	368.69	128.53
4	9.0424	371.94	129.05
4	9.0757	377.24	128.53
4	9.1091	380.66	129.39
4	9.1425	385.79	130.24
4	9.1758	389.63	131.53
4	9.2092	393.48	130.24
4	9.2426	398.18	130.67
4	9.2759	402.03	131.1
4	9.3093	406.31	132.81
4	9.3427	410.58	132.81
4	9.376	414.86	134.52
4	9.4094	419.99	135.37
4	9.4428	424.26	137.94
4	9.4761	429.39	138.79
4	9.5095	433.66	138.79
4	9.5429	437.08	139.65
4	9.5762	440.67	139.31
4	9.6096	444.78	140.5
4	9.643	450.76	137.94
4	9.6763	452.9	139.22
4	9.7097	457.17	136.66
4	9.7431	460.17	136.23
4	9.7764	465.64	135.2
4	9.8098	467.86	134.52
4	9.8432	472.13	132.81
4	9.8765	476.41	131.95
4	9.9099	481.54	131.95
4	9.9433	484.96	131.1
4	9.9766	491.97	129.73
4	10.01	495.22	128.53
5	2.0687	-496.14	19.788
5	2.1021	-490.5	17.395
5	2.1355	-482.81	17.395
5	2.1688	-480.24	17.395
5	2.2022	-475.11	18.25
5	2.2356	-470.41	18.677
5	2.2689	-465.54	17.907
5	2.3023	-461.44	17.395
5	2.3357	-456.31	17.395
5	2.369	-452.89	17.395
5	2.4024	-446.9	19.104
5	2.4358	-442.2	19.532
5	2.4691	-437.5	19.105
5	2.5025	-432.37	19.105
5	2.5359	-427.24	19.105
5	2.5692	-423.82	19.105
5	2.6026	-418.69	20.814
5	2.636	-413.56	20.814
5	2.6693	-409.29	20.814
5	2.7027	-405.01	22.524
5	2.7361	-400.74	22.524
5	2.7694	-396.46	23.379
5	2.8028	-391.76	23.807
5	2.8362	-387.4	24.063
5	2.8695	-383.64	24.234
5	2.9029	-378.51	24.234
5	2.9363	-374.23	24.234
5	2.9696	-370.47	25.773
5	3.003	-365.69	24.234
5	3.0364	-362.26	25.089
5	3.0697	-357.99	25.944
5	3.1031	-352.86	25.944
5	3.1365	-348.59	26.799
5	3.1698	-344.31	25.944
5	3.2032	-339.61	28.081
5	3.2366	-335.33	27.226
5	3.2699	-330.63	28.509
5	3.3033	-326.79	28.936
5	3.3367	-322.08	29.363
5	3.37	-317.38	29.791
5	3.4034	-313.54	29.363
5	3.4368	-309.26	30.218
5	3.4701	-304.99	31.073
5	3.5035	-300.71	31.073
5	3.5369	-296.26	31.586
5	3.5702	-293.02	31.073
5	3.6036	-288.57	33.125
5	3.637	-284.81	33.809
5	3.6703	-281.05	32.783
5	3.7037	-275.92	34.493
5	3.7371	-272.5	34.493
5	3.7704	-267.71	35.177
5	3.8038	-263.95	34.493
5	3.8372	-259.16	35.177
5	3.8705	-254.54	34.493
5	3.9039	-250.27	34.493
5	3.9373	-246	34.493
5	3.9706	-241.72	34.493
5	4.004	-238.3	34.493
5	4.0374	-234.88	32.783
5	4.0707	-229.75	34.493
5	4.1041	-225.48	32.783
5	4.1375	-220.52	33.125
5	4.1708	-216.59	32.954
5	4.2042	-212.31	32.954
5	4.2376	-209.06	32.441
5	4.2709	-204.28	33.125
5	4.3043	-201.54	33.638
5	4.3377	-195.73	33.125
5	4.371	-191.62	33.467
5	4.4044	-188.72	33.638
5	4.4378	-183.76	33.98
5	4.4711	-178.29	33.296
5	4.5045	-174.18	33.638
5	4.5379	-170.59	35.006
5	4.5712	-166.32	35.006
5	4.6046	-162.21	36.203
5	4.638	-158.28	36.032
5	4.6713	-154.01	36.032
5	4.7047	-151.1	37.058
5	4.7381	-145.46	36.887
5	4.7714	-141.27	37.485
5	4.8048	-136.74	37.4
5	4.8382	-131.44	37.913
5	4.8715	-128.02	37.913
5	4.9049	-124.6	37.913
5	4.9383	-120.32	37.913
5	4.9716	-116.48	36.63
5	5.005	-111.35	37.485
5	5.0384	-105.46	36.137
5	5.0717	-101.52	37.058
5	5.1051	-98.096	36.203
5	5.1385	-94.248	35.775
5	5.1718	-89.119	35.775
5	5.2052	-84.93	35.177
5	5.2386	-80.997	35.348
5	5.2719	-76.722	35.348
5	5.3053	-72.448	35.348
5	5.3387	-68.601	34.92
5	5.372	-64.754	35.348
5	5.4054	-61.334	35.348
5	5.4388	-56.546	35.177
5	5.4721	-50.22	34.493
5	5.5055	-47.882	34.87
5	5.5389	-44.236	33.638
5	5.5722	-39.784	34.051
5	5.6056	-37.054	33.467
5	5.639	-30.984	33.211
5	5.6723	-27.137	33.638
5	5.7057	-21.153	34.493
5	5.7391	-17.733	33.638
5	5.7724	-15.168	33.638
5	5.8058	-9.611	34.066
5	5.8392	-4.909	33.638
5	5.8725	-1.661	33.125
5	5.9059	4.495	33.638
5	5.9393	9.624	32.783
5	5.9726	12.616	32.356
5	6.006	16.464	31.928
5	6.0394	21.935	31.244
5	6.0727	25.013	30.218
5	6.1061	29.715	29.791
5	6.1395	34.417	29.363
5	6.1728	39.546	27.654
5	6.2062	43.394	27.226
5	6.2396	48.95	27.654
5	6.2729	52.37	27.654
5	6.3063	57.671	27.996
5	6.3397	62.629	27.654
5	6.373	65.707	27.483
5	6.4064	70.323	27.654
5	6.4398	73.743	27.654
5	6.4731	77.59	28.936
5	6.5065	82.805	28.68
5	6.5399	85.37	29.534
5	6.5732	89.987	31.073
5	6.6066	95.116	30.218
5	6.64	99.391	31.928
5	6.6733	102.64	30.731
5	6.7067	107.08	31.928
5	6.7401	110.5	31.928
5	6.7734	114.35	33.211
5	6.8068	117.86	32.954
5	6.8402	122.05	33.211
5	6.8735	125.04	32.783
5	6.9069	129.31	33.638
5	6.9403	132.73	33.638
5	6.9736	137.01	32.783
5	7.007	140.43	32.783
5	7.0404	143.5	32.612
5	7.0737	147.44	31.415
5	7.1071	151.11	31.501
5	7.1405	155.64	30.56
5	7.1738	157.87	30.047
5	7.2072	161.8	29.363
5	7.2406	165.65	30.646
5	7.2739	169.15	28.68
5	7.3073	172.06	27.654
5	7.3407	175.48	27.654
5	7.374	178.9	27.654
5	7.4074	183.17	26.799
5	7.4408	186.59	26.799
5	7.4741	190.01	25.944
5	7.5075	192.58	25.944
5	7.5409	196.51	25.26
5	7.5742	200.27	25.089
5	7.6076	203.69	24.234
5	7.641	207.97	24.234
5	7.6743	211.38	22.524
5	7.7077	217.37	21.669
5	7.7411	219.51	21.242
5	7.7744	222.93	21.242
5	7.8078	226.6	19.446
5	7.8412	229.34	17.395
5	7.8745	235.32	15.685
5	7.9079	238.74	13.975
5	7.9413	241.31	12.265
5	7.9746	246.44	10.555
5	8.008	249.86	8.845
5	8.0414	253.7	7.563
5	8.0747	258.4	5.426
5	8.1081	262.25	4.143
5	8.1415	266.1	2.006
5	8.1748	270.37	0.296
5	8.2082	274.48	-0.217
5	8.2416	278.92	-0.559
5	8.2749	282.34	-2.269
5	8.3083	285.76	-2.269
5	8.3417	290.89	-3.123
5	8.375	294.31	-3.978
5	8.4084	298.93	-3.807
5	8.4418	303.29	-5.261
5	8.4751	308.42	-6.116
5	8.5085	312.09	-5.175
5	8.5419	315	-5.175
5	8.5752	320.39	-4.406
5	8.6086	325.09	-4.833
5	8.642	329.79	-4.406
5	8.6753	334.92	-4.406
5	8.7087	339.62	-3.978
5	8.7421	344.32	-4.406
5	8.7754	348.86	-3.636
5	8.8088	353.3	-3.123
5	8.8422	358.86	-3.551
5	8.8755	363.13	-2.696
5	8.9089	366.98	-1.414
5	8.9423	370.91	-0.388
5	8.9756	375.53	-0.559
5	9.009	379.8	-0.559
5	9.0424	384.08	0.296
5	9.0757	390.06	1.151
5	9.1091	395.19	1.151
5	9.1425	399.47	2.861
5	9.1758	404.6	2.861
5	9.2092	407.85	4.229
5	9.2426	412.63	4.4
5	9.2759	417.42	5.426
5	9.3093	423.4	5.426
5	9.3427	426.82	7.136
5	9.376	430.24	7.136
5	9.4094	434.18	9.016
5	9.4428	438.79	8.845
5	9.4761	443.07	8.845
5	9.5095	447.86	10.726
5	9.5429	452.47	11.41
5	9.5762	456.75	12.265
5	9.6096	461.45	13.547
5	9.643	465.3	14.83
5	9.6763	469.57	14.83
5	9.7097	474.7	16.54
5	9.7431	481.71	16.882
5	9.7764	486.24	16.967
5	9.8098	491.37	17.822
5	9.8432	496.5	17.822
6	2.6026	-499.05	93.482
6	2.636	-494.78	92.627
6	2.6693	-490.93	93.91
6	2.7027	-485.8	92.2
6	2.7361	-481.95	91.772
6	2.7694	-477.51	91.26
6	2.8028	-473.4	90.063
6	2.8362	-468.27	90.063
6	2.8695	-464.86	89.208
6	2.9029	-461.01	89.635
6	2.9363	-456.65	89.379
6	2.9696	-452.89	88.353
6	3.003	-449.47	88.353
6	3.0364	-444.34	88.353
6	3.0697	-440.92	88.353
6	3.1031	-435.79	88.353
6	3.1365	-432.37	88.353
6	3.1698	-428.95	89.208
6	3.2032	-423.82	89.208
6	3.2366	-419.55	89.208
6	3.2699	-415.27	89.208
6	3.3033	-411	90.063
6	3.3367	-407.58	90.918
6	3.37	-402.45	92.627
6	3.4034	-399.03	92.627
6	3.4368	-395.07	92.023
6	3.4701	-389.62	92.627
6	3.5035	-386.2	93.482
6	3.5369	-381.07	93.482
6	3.5702	-377.65	93.482
6	3.6036	-373.89	95.021
6	3.637	-371.67	95.192
6	3.6703	-365.69	95.192
6	3.7037	-360.56	95.192
6	3.7371	-357.14	95.192
6	3.7704	-352.86	95.192
6	3.8038	-346.88	95.192
6	3.8372	-343.8	96.731
6	3.8705	-340.04	96.902
6	3.9039	-334.91	96.902
6	3.9373	-331.49	96.902
6	3.9706	-327.73	97.586
6	4.004	-323.79	98.612
6	4.0374	-320.2	99.98
6	4.0707	-317.81	100.32
6	4.1041	-313.54	102.03
6	4.1375	-310.12	102.89
6	4.1708	-306.69	103.74
6	4.2042	-302.42	104.6
6	4.2376	-298.15	105.45
6	4.2709	-293.87	107.16
6	4.3043	-290.45	108.02
6	4.3377	-286.18	109.73
6	4.371	-282.33	111.01
6	4.4044	-277.63	113.15
6	4.4378	-273.78	114.43
6	4.4711	-269.93	116.57
6	4.5045	-266.51	116.57
6	4.5379	-263.1	118.28
6	4.5712	-259.68	119.13
6	4.6046	-255.91	119.3
6	4.638	-252.84	119.99
6	4.6713	-248.56	119.99
6	4.7047	-244.29	121.69
6	4.7381	-240.87	122.55
6	4.7714	-237.82	121.35
6	4.8048	-234.03	122.55
6	4.8382	-230.61	123.4
6	4.8715	-227.26	122.97
6	4.9049	-224.41	123.01
6	4.9383	-219.82	123.34
6	4.9716	-216.93	125.11
6	5.005	-213.51	125.11
6	5.0384	-210.09	125.97
6	5.0717	-207.7	126.31
6	5.1051	-204.45	126.65
6	5.1385	-201.2	127.85
6	5.1718	-198.98	128.53
6	5.2052	-196.41	128.53
6	5.2386	-191.28	130.24
6	5.2719	-189.57	130.24
6	5.3053	-185.3	130.24
6	5.3387	-181.54	131.78
6	5.372	-177.6	131.95
6	5.4054	-173.33	133.66
6	5.4388	-169.91	133.66
6	5.4721	-167.34	134.52
6	5.5055	-162.64	135.8
6	5.5389	-158.79	137.08
6	5.5722	-155.38	136.23
6	5.6056	-152.38	136.66
6	5.639	-148.11	136.66
6	5.6723	-145.63	136.06
6	5.7057	-142.55	136.23
6	5.7391	-138.79	136.06
6	5.7724	-135.03	135.89
6	5.8058	-131.95	136.06
6	5.8392	-128.36	135.54
6	5.8725	-124.94	135.54
6	5.9059	-121.35	134.18
6	5.9393	-117.76	133.66
6	5.9726	-114.17	133.15
6	6.006	-110.06	132.81
6	6.0394	-105.79	132.81
6	6.0727	-102.88	131.27
6	6.1061	-99.805	131.1
6	6.1395	-94.676	131.1
6	6.1728	-90.401	130.24
6	6.2062	-88.264	130.67
6	6.2396	-83.562	130.24
6	6.2729	-78.86	131.53
6	6.3063	-75.013	129.39
6	6.3397	-71.593	129.39
6	6.373	-66.463	130.24
6	6.4064	-63.899	130.24
6	6.4398	-58.769	131.1
6	6.4731	-52.785	131.1
6	6.5065	-49.365	132.81
6	6.5399	-45.091	132.81
6	6.5732	-41.671	132.81
6	6.6066	-35.687	133.66
6	6.64	-32.267	134.52
6	6.6733	-27.992	134.52
6	6.7067	-23.718	134.52
6	6.7401	-19.443	134.52
6	6.7734	-16.023	134.52
6	6.8068	-10.039	133.66
6	6.8402	-6.619	133.66
6	6.8735	-1.49	133.66
6	6.9069	2.785	134.52
6	6.9403	7.059	133.66
6	6.9736	11.334	133.66
6	7.007	14.754	134.52
6	7.0404	20.738	134.52
6	7.0737	24.158	134.52
6	7.1071	28.432	134.52
6	7.1405	31.852	135.37
6	7.1738	36.554	136.66
6	7.2072	38.691	136.23
6	7.2406	43.821	137.08
6	7.2739	48.096	137.08
6	7.3073	51.088	137.51
6	7.3407	55.362	137.51
6	7.374	59.209	137.08
6	7.4074	62.971	136.91
6	7.4408	66.562	138.11
6	7.4741	72.033	137.94
6	7.5075	74.598	137.08
6	7.5409	80.07	138.62
6	7.5742	84.002	138.79
6	7.6076	87.422	137.94
6	7.641	92.551	138.79
6	7.6743	95.629	138.11
6	7.7077	100.25	137.94
6	7.7411	103.67	138.79
6	7.7744	107.94	137.94
6	7.8078	111.79	138.37
6	7.8412	115.63	139.65
6	7.8745	119.05	138.79
6	7.9079	124.61	140.07
6	7.9413	127.6	139.65
6	7.9746	132.31	140.93
6	8.008	135.3	139.65
6	8.0414	141.28	140.5
6	8.0747	143.42	140.93
6	8.1081	148.12	139.65
6	8.1415	151.54	142.21
6	8.1748	154.96	143.92
6	8.2082	160.26	143.58
6	8.2416	163.08	144.35
6	8.2749	166.5	145.21
6	8.3083	171.2	144.78
6	8.3417	174.62	145.63
6	8.375	177.62	146.06
6	8.4084	181.98	146.32
6	8.4418	185.74	145.63
6	8.4751	191.29	145.21
6	8.5085	194.71	146.91
6	8.5419	199.42	146.49
6	8.5752	204.54	148.2
6	8.6086	208.39	146.91
6	8.642	212.24	147.34
6	8.6753	216.94	146.91
6	8.7087	221.99	146.32
6	8.7421	225.06	144.78
6	8.7754	229.34	144.78
6	8.8088	232.76	143.92
6	8.8422	237.89	143.92
6	8.8755	241.31	143.07
6	8.9089	245.58	140.5
6	8.9423	249.86	138.79
6	8.9756	254.13	137.08
6	9.009	255.5	136.4
6	9.0424	260.54	135.8
6	9.0757	265.25	135.37
6	9.1091	269.09	134.95
6	9.1425	271.23	134.52
6	9.1758	275.5	133.66
6	9.2092	281.49	133.66
6	9.2426	285.76	132.81
6	9.2759	290.04	133.66
6	9.3093	293.46	134.52
6	9.3427	297.73	134.52
6	9.376	302.86	134.52
6	9.4094	307.14	134.52
6	9.4428	310.56	135.37
6	9.4761	314.83	135.37
6	9.5095	319.96	136.23
6	9.5429	324.75	136.91
6	9.5762	329.79	137.51
6	9.6096	335.35	137.08
6	9.643	339.62	138.79
6	9.6763	343.9	139.65
6	9.7097	349.45	139.22
6	9.7431	353.3	139.65
6	9.7764	358.86	139.22
6	9.8098	363.13	139.22
6	9.8432	367.83	137.94
6	9.8765	371.17	136.44
6	9.9099	377.24	136.23
6	9.9433	379.8	136.23
6	9.9766	384.08	135.37
6	10.01	387.5	135.37
6	10.043	392.63	131.95
6	10.077	396.05	133.66
6	10.11	401.18	131.95
6	10.143	408.02	131.1
6	10.177	411.44	130.24
6	10.21	415.28	128.96
6	10.244	419.99	128.53
6	10.277	424.26	128.53
6	10.31	426.82	127.68
6	10.344	431.1	127.68
6	10.377	434.95	127.25
6	10.41	437.94	121.69
6	10.444	442.16	122.75
6	10.477	449.05	123.4
6	10.511	454.18	122.55
6	10.544	457.6	121.69
6	10.577	462.73	121.69
6	10.611	467.43	122.12
6	10.644	472.13	120.84
6	10.677	476.84	120.41
6	10.711	481.97	119.56
6	10.744	485.39	119.56
6	10.777	490.94	118.28
6	10.811	495.22	118.28
6	10.844	499.49	116.57
7	2.5692	-499.05	-77.501
7	2.6026	-493.92	-78.356
7	2.636	-488.79	-79.211
7	2.6693	-483.66	-79.211
7	2.7027	-479.56	-79.724
7	2.7361	-474.77	-79.895
7	2.7694	-469.99	-80.921
7	2.8028	-465.2	-81.092
7	2.8362	-460.75	-81.434
7	2.8695	-458.02	-82.631
7	2.9029	-452.3	-84.105
7	2.9363	-446.05	-84.341
7	2.9696	-441.94	-85.709
7	3.003	-436.64	-86.05
7	3.0364	-432.37	-86.905
7	3.0697	-427.24	-88.615
7	3.1031	-422.11	-89.47
7	3.1365	-416.98	-91.18
7	3.1698	-412.28	-92.462
7	3.2032	-407.15	-94.172
7	3.2366	-403.3	-95.454
7	3.2699	-398.17	-96.31
7	3.3033	-393.04	-98.019
7	3.3367	-388.77	-98.874
7	3.37	-384.49	-99.729
7	3.4034	-380.22	-100.58
7	3.4368	-375.94	-101.44
7	3.4701	-371.67	-102.29
7	3.5035	-367.39	-103.15
7	3.5369	-363.29	-103.66
7	3.5702	-358.85	-104.86
7	3.6036	-353.72	-104.86
7	3.637	-349.74	-105.36
7	3.6703	-345.17	-106.57
7	3.7037	-340.46	-107.85
7	3.7371	-335.33	-107.85
7	3.7704	-331.49	-108.28
7	3.8038	-326.36	-108.28
7	3.8372	-321.23	-109.13
7	3.8705	-317.38	-109.56
7	3.9039	-312.68	-109.13
7	3.9373	-307.55	-109.99
7	3.9706	-302.42	-109.99
7	4.004	-298.15	-111.7
7	4.0374	-293.87	-111.7
7	4.0707	-288.32	-112.98
7	4.1041	-284.47	-113.41
7	4.1375	-279.34	-113.41
7	4.1708	-275.06	-113.41
7	4.2042	-270.79	-115.12
7	4.2376	-266.17	-114.95
7	4.2709	-261.38	-115.97
7	4.3043	-257.11	-117.68
7	4.3377	-251.98	-118.54
7	4.371	-247.71	-119.39
7	4.4044	-243.43	-120.25
7	4.4378	-238.3	-121.1
7	4.4711	-234.46	-121.53
7	4.5045	-229.75	-121.1
7	4.5379	-224.62	-121.96
7	4.5712	-220.35	-121.96
7	4.6046	-216.07	-121.96
7	4.638	-211.8	-121.96
7	4.6713	-207.53	-121.96
7	4.7047	-203.42	-122.3
7	4.7381	-198.29	-122.3
7	4.7714	-193.85	-122.81
7	4.8048	-190.43	-121.96
7	4.8382	-185.13	-121.44
7	4.8715	-181.02	-121.96
7	4.9049	-175.89	-121.96
7	4.9383	-171.62	-121.96
7	4.9716	-167.34	-121.1
7	5.005	-163.5	-121.53
7	5.0384	-158.79	-121.1
7	5.0717	-154.52	-121.1
7	5.1051	-150.07	-121.61
7	5.1385	-145.63	-120.93
7	5.1718	-140.84	-121.1
7	5.2052	-136.57	-121.96
7	5.2386	-132.29	-121.96
7	5.2719	-127.16	-121.96
7	5.3053	-122.89	-121.96
7	5.3387	-118.61	-121.96
7	5.372	-114.34	-121.96
7	5.4054	-110.49	-122.39
7	5.4388	-105.45	-121.79
7	5.4721	-100.66	-122.81
7	5.5055	-95.531	-122.81
7	5.5389	-92.111	-123.67
7	5.5722	-88.264	-123.24
7	5.6056	-82.707	-123.67
7	5.639	-79.287	-123.67
7	5.6723	-75.44	-124.09
7	5.7057	-70.738	-124.52
7	5.7391	-66.463	-124.52
7	5.7724	-61.847	-123.5
7	5.8058	-57.743	-124.01
7	5.8392	-53.212	-124.95
7	5.8725	-48.938	-124.09
7	5.9059	-44.236	-123.67
7	5.9393	-40.816	-123.67
7	5.9726	-34.832	-123.67
7	6.006	-32.267	-123.67
7	6.0394	-26.282	-123.67
7	6.0727	-22.008	-123.67
7	6.1061	-18.075	-124.35
7	6.1395	-13.459	-123.67
7	6.1728	-8.329	-123.67
7	6.2062	-4.909	-123.67
7	6.2396	-1.49	-124.52
7	6.2729	4.067	-124.09
7	6.3063	7.401	-123.5
7	6.3397	11.762	-124.95
7	6.373	15.181	-124.95
7	6.4064	20.738	-125.38
7	6.4398	25.013	-125.38
7	6.4731	28.432	-125.38
7	6.5065	33.562	-126.23
7	6.5399	36.981	-126.23
7	6.5732	42.111	-127.09
7	6.6066	45.531	-127.09
7	6.64	50.66	-127.94
7	6.6733	54.507	-129.22
7	6.7067	59.209	-129.65
7	6.7401	63.758	-129.86
7	6.7734	68.186	-128.37
7	6.8068	71.007	-129.31
7	6.8402	75.88	-129.22
7	6.8735	79.728	-128.8
7	6.9069	84.002	-128.8
7	6.9403	88.277	-128.8
7	6.9736	91.696	-128.8
7	7.007	96.398	-128.37
7	7.0404	100.25	-128.8
7	7.0737	103.67	-128.8
7	7.1071	108.37	-128.37
7	7.1405	113.41	-127.77
7	7.1738	116.49	-127.94
7	7.2072	121.62	-127.09
7	7.2406	125.04	-126.23
7	7.2739	129.31	-126.23
7	7.3073	134.44	-126.23
7	7.3407	139.14	-126.66
7	7.374	142.99	-124.52
7	7.4074	147.27	-124.52
7	7.4408	150.69	-124.52
7	7.4741	154.96	-124.52
7	7.5075	159.24	-124.52
7	7.5409	162.66	-124.52
7	7.5742	166.93	-123.67
7	7.6076	171.63	-123.24
7	7.641	174.79	-123.15
7	7.6743	179.75	-123.67
7	7.7077	183.5	-121.89
7	7.7411	187.88	-124.09
7	7.7744	191.29	-124.09
7	7.8078	195.14	-124.52
7	7.8412	201.13	-124.52
7	7.8745	204.55	-124.52
7	7.9079	209.68	-125.38
7	7.9413	213.1	-125.38
7	7.9746	217.37	-125.38
7	8.008	220.79	-124.52
7	8.0414	225.41	-124.35
7	8.0747	228.48	-124.52
7	8.1081	232.25	-124.35
7	8.1415	237.03	-124.52
7	8.1748	240.11	-124.69
7	8.2082	244.3	-124.95
7	8.2416	248.15	-124.52
7	8.2749	251.22	-124.69
7	8.3083	255.41	-124.09
7	8.3417	258.83	-124.95
7	8.375	263.11	-124.95
7	8.4084	266.53	-124.95
7	8.4418	271.23	-124.52
7	8.4751	275.5	-124.52
7	8.5085	279.35	-124.95
7	8.5419	284.05	-124.52
7	8.5752	287.9	-124.95
7	8.6086	291.75	-124.52
7	8.642	295.34	-124.86
7	8.6753	299.44	-124.52
7	8.7087	303.72	-124.52
7	8.7421	307.14	-124.52
7	8.7754	310.56	-124.52
7	8.8088	314.66	-125.04
7	8.8422	317.91	-124.69
7	8.8755	322.52	-125.38
7	8.9089	326.37	-125.8
7	8.9423	330.65	-125.8
7	8.9756	334.49	-127.09
7	9.009	339.62	-127.09
7	9.0424	343.9	-127.09
7	9.0757	347.74	-126.66
7	9.1091	352.45	-127.09
7	9.1425	356.29	-126.66
7	9.1758	360.57	-126.66
7	9.2092	364.84	-126.66
7	9.2426	367.83	-127.09
7	9.2759	372.11	-126.23
7	9.3093	376.38	-127.09
7	9.3427	380.23	-126.66
7	9.376	384.08	-126.23
7	9.4094	387.07	-126.66
7	9.4428	392.2	-126.66
7	9.4761	397.81	-126.43
7	9.5095	401.18	-126.23
7	9.5429	405.62	-124.86
7	9.5762	410.58	-125.38
7	9.6096	415.71	-124.52
7	9.643	420.84	-124.52
7	9.6763	426.4	-124.95
7	9.7097	430.07	-124.18
7	9.7431	434.52	-124.52
7	9.7764	438.79	-124.52
7	9.8098	443.07	-124.52
7	9.8432	449.05	-124.52
7	9.8765	452.99	-123.84
7	9.9099	456.32	-124.95
7	9.9433	461.02	-124.52
7	9.9766	464.44	-124.52
7	10.01	469.14	-124.95
7	10.043	474.27	-125.8
7	10.077	479.83	-125.38
7	10.11	484.53	-126.66
7	10.143	489.56	-127.02
7	10.177	494.21	-128.85
7	10.21	499.07	-128.37
8	3.3033	-499.05	29.363
8	3.3367	-493.92	30.218
8	3.37	-490.5	29.363
8	3.4034	-483.66	28.509
8	3.4368	-478.53	28.509
8	3.4701	-474.6	26.628
8	3.5035	-468.27	27.654
8	3.5369	-463.14	27.654
8	3.5702	-458.87	25.944
8	3.6036	-453.74	25.944
8	3.637	-447.76	25.944
8	3.6703	-444.34	25.089
8	3.7037	-439.21	24.234
8	3.7371	-434.08	24.234
8	3.7704	-429.8	24.234
8	3.8038	-425.53	24.234
8	3.8372	-420.4	24.234
8	3.8705	-416.98	24.234
8	3.9039	-411.85	24.234
8	3.9373	-407.98	24.988
8	3.9706	-403.3	25.944
8	4.004	-398.17	25.944
8	4.0374	-393.47	26.371
8	4.0707	-389.62	26.799
8	4.1041	-384.49	26.799
8	4.1375	-378.94	28.081
8	4.1708	-375.09	28.509
8	4.2042	-370.81	28.509
8	4.2376	-367.39	29.363
8	4.2709	-362.26	29.363
8	4.3043	-357.14	30.218
8	4.3377	-352.01	30.218
8	4.371	-348.59	30.218
8	4.4044	-343.46	30.218
8	4.4378	-337.9	30.646
8	4.4711	-334.91	30.218
8	4.5045	-329.78	31.928
8	4.5379	-324.65	31.928
8	4.5712	-319.52	31.073
8	4.6046	-314.39	31.073
8	4.638	-310.12	31.073
8	4.6713	-305.84	31.073
8	4.7047	-301.57	32.783
8	4.7381	-296.86	34.066
8	4.7714	-293.87	32.783
8	4.8048	-289.6	33.638
8	4.8382	-285.32	34.493
8	4.8715	-280.19	35.348
8	4.9049	-276.77	37.058
8	4.9383	-271.64	37.058
8	4.9716	-268.22	38.768
8	5.005	-263.1	38.768
8	5.0384	-259.68	40.477
8	5.0717	-254.54	40.477
8	5.1051	-249.42	41.332
8	5.1385	-244.29	42.187
8	5.1718	-240.87	43.897
8	5.2052	-235.74	43.897
8	5.2386	-230.61	43.897
8	5.2719	-225.14	44.068
8	5.3053	-221.2	44.752
8	5.3387	-217.1	45.265
8	5.372	-211.8	44.752
8	5.4054	-207.53	44.752
8	5.4388	-203.68	43.47
8	5.4721	-199.32	42.358
8	5.5055	-193.5	41.161
8	5.5389	-190.85	41.76
8	5.5722	-187.01	41.332
8	5.6056	-182.31	40.05
8	5.639	-177.6	39.623
8	5.6723	-173.76	37.485
8	5.7057	-167.34	37.058
8	5.7391	-163.92	35.348
8	5.7724	-157.94	35.348
8	5.8058	-154.52	34.493
8	5.8392	-150.25	33.638
8	5.8725	-144.26	34.493
8	5.9059	-139.99	34.493
8	5.9393	-136.14	34.066
8	5.9726	-131.01	34.066
8	6.006	-125.45	33.638
8	6.0394	-121.18	33.638
8	6.0727	-116.9	31.928
8	6.1061	-110.49	33.211
8	6.1395	-105.36	33.211
8	6.1728	-101.09	33.211
8	6.2062	-96.386	32.783
8	6.2396	-94.676	32.783
8	6.2729	-88.691	32.783
8	6.3063	-83.134	32.356
8	6.3397	-78.86	31.501
8	6.373	-75.013	31.073
8	6.4064	-70.738	31.073
8	6.4398	-64.412	31.244
8	6.4731	-61.334	31.928
8	6.5065	-56.205	29.363
8	6.5399	-51.502	29.791
8	6.5732	-47.228	29.791
8	6.6066	-43.039	29.192
8	6.64	-38.679	28.081
8	6.6733	-33.122	27.654
8	6.7067	-28.847	27.654
8	6.7401	-25	26.371
8	6.7734	-18.588	25.944
8	6.8068	-14.313	25.089
8	6.8402	-10.894	25.944
8	6.8735	-6.534	26.2
8	6.9069	-2.345	26.799
8	6.9403	3.64	26.799
8	6.9736	8.769	27.654
8	7.007	11.334	27.654
8	7.0404	16.122	27.825
8	7.0737	20.738	27.654
8	7.1071	25.868	28.509
8	7.1405	30.313	27.141
8	7.1738	34.417	27.654
8	7.2072	38.691	27.654
8	7.2406	42.624	27.825
8	7.2739	48.096	26.799
8	7.3073	53.054	27.312
8	7.3407	57.072	27.226
8	7.374	61.347	27.226
8	7.4074	64.339	26.799
8	7.4408	68.614	25.944
8	7.4741	72.888	25.944
8	7.5075	77.163	24.234
8	7.5409	81.437	24.234
8	7.5742	84.857	23.379
8	7.6076	88.277	23.379
8	7.641	93.406	22.524
8	7.6743	97.681	21.669
8	7.7077	102.38	21.242
8	7.7411	105.38	20.814
8	7.7744	109.65	19.959
8	7.8078	114.78	19.959
8	7.8412	118.2	19.959
8	7.8745	122.3	20.472
8	7.9079	126.75	19.959
8	7.9413	131.02	19.959
8	7.9746	135.3	19.959
8	8.008	140	20.387
8	8.0414	143.85	19.959
8	8.0747	147.69	19.532
8	8.1081	151.54	19.959
8	8.1415	156.67	19.959
8	8.1748	160.94	19.959
8	8.2082	165.22	18.25
8	8.2416	169.49	17.395
8	8.2749	171.2	17.395
8	8.3083	176.76	16.112
8	8.3417	179.92	15.172
8	8.375	184.46	14.402
8	8.4084	187.88	13.547
8	8.4418	191.72	12.265
8	8.4751	194.29	11.41
8	8.5085	198.99	10.128
8	8.5419	201.98	8.845
8	8.5752	205.83	7.563
8	8.6086	209.68	6.281
8	8.642	213.95	6.281
8	8.6753	217.8	4.143
8	8.7087	220.79	3.716
8	8.7421	224.64	2.434
8	8.7754	229.34	1.151
8	8.8088	234.04	0.724
8	8.8422	238.74	-0.559
8	8.8755	242.16	0.296
8	8.9089	247.29	-0.559
8	8.9423	251.57	-1.414
8	8.9756	254.99	-1.414
8	9.009	259.26	-2.268
8	9.0424	264.39	-1.414
8	9.0757	268.66	-1.414
8	9.1091	272.08	-1.414
8	9.1425	277.21	-1.414
8	9.1758	282.77	-1.841
8	9.2092	285.76	-1.414
8	9.2426	290.89	-1.414
8	9.2759	294.31	-1.414
8	9.3093	300.3	-1.414
8	9.3427	304.57	-0.559
8	9.376	308.42	-0.986
8	9.4094	313.12	-0.559
8	9.4428	316.97	-0.986
8	9.4761	321.24	-0.131
8	9.5095	325.94	-0.559
8	9.5429	329.36	-1.414
8	9.5762	334.07	-0.131
8	9.6096	338.34	-0.131
8	9.643	343.04	-0.559
8	9.6763	346.89	-0.986
8	9.7097	353.3	-0.559
8	9.7431	356.89	-0.217
8	9.7764	361	-0.559
8	9.8098	366.13	0.296
8	9.8432	371.25	-0.559
8	9.8765	374.67	-0.559
8	9.9099	379.8	-0.559
8	9.9433	384.93	1.151
8	9.9766	389.21	1.151
8	10.01	392.63	1.151
8	10.043	396.9	2.861
8	10.077	401.6	3.289
8	10.11	406.31	3.716
8	10.143	410.15	4.143
8	10.177	414	4.571
8	10.21	419.99	5.426
8	10.244	423.4	5.426
8	10.277	428.53	6.281
8	10.31	432.81	7.136
8	10.344	437.94	7.991
8	10.377	443.07	7.991
8	10.41	449.22	8.503
8	10.444	453.33	7.991
8	10.477	456.75	6.281
8	10.511	459.31	7.136
8	10.544	464.27	8.333
8	10.577	468.71	8.845
8	10.611	473.85	8.845
8	10.644	479.83	7.991
8	10.677	484.1	7.991
8	10.711	488.81	9.273
8	10.744	493	9.016
8	10.777	498.47	9.358
9	3.8705	-497.34	-24.496
9	3.9039	-492.21	-24.496
9	3.9373	-487.08	-25.351
9	3.9706	-481.1	-25.351
9	4.004	-477.68	-25.351
9	4.0374	-473.4	-25.351
9	4.0707	-468.62	-25.522
9	4.1041	-464	-24.496
9	4.1375	-459.3	-24.924
9	4.1708	-455.45	-25.351
9	4.2042	-450.32	-25.351
9	4.2376	-446.05	-26.206
9	4.2709	-441.35	-26.634
9	4.3043	-436.64	-27.061
9	4.3377	-431.94	-27.489
9	4.371	-427.67	-27.489
9	4.4044	-422.54	-27.489
9	4.4378	-418.69	-27.916
9	4.4711	-413.56	-27.916
9	4.5045	-409.29	-28.771
9	4.5379	-404.58	-28.343
9	4.5712	-400.31	-28.343
9	4.6046	-396.03	-28.343
9	4.638	-391.16	-27.574
9	4.6713	-387.4	-26.89
9	4.7047	-382.78	-26.206
9	4.7381	-378.94	-24.924
9	4.7714	-374.66	-24.069
9	4.8048	-371.24	-22.359
9	4.8382	-367.39	-21.077
9	4.8715	-363.98	-20.222
9	4.9049	-360.13	-18.084
9	4.9383	-357.14	-16.802
9	4.9716	-353.29	-14.665
9	5.005	-350.3	-11.673
9	5.0384	-346.88	-9.963
9	5.0717	-342.18	-6.971
9	5.1051	-339.18	-5.688
9	5.1385	-335.33	-1.841
9	5.1718	-331.06	0.724
9	5.2052	-328.92	2.861
9	5.2386	-324.22	5.853
9	5.2719	-322.08	7.136
9	5.3053	-318.32	9.529
9	5.3387	-313.54	10.555
9	5.372	-311.4	11.838
9	5.4054	-305.84	13.975
9	5.4388	-304.13	14.83
9	5.4721	-301.57	15.685
9	5.5055	-297.29	17.395
9	5.5389	-294.73	18.25
9	5.5722	-291.31	18.25
9	5.6056	-287.89	19.105
9	5.639	-282.76	19.105
9	5.6723	-280.19	19.959
9	5.7057	-275.92	19.959
9	5.7391	-271.64	19.959
9	5.7724	-266.51	19.959
9	5.8058	-263.1	19.105
9	5.8392	-259.68	20.814
9	5.8725	-255.4	20.814
9	5.9059	-251.98	21.669
9	5.9393	-248.56	22.524
9	5.9726	-245.14	22.524
9	6.006	-243	23.807
9	6.0394	-240.01	24.234
9	6.0727	-235.74	25.944
9	6.1061	-232.32	25.944
9	6.1395	-229.75	27.654
9	6.1728	-225.91	28.081
9	6.2062	-222.91	29.363
9	6.2396	-218.64	31.928
9	6.2729	-215.22	32.783
9	6.3063	-211.37	34.066
9	6.3397	-208.38	35.348
9	6.373	-204.53	36.63
9	6.4064	-199.4	39.195
9	6.4398	-195.56	39.623
9	6.4731	-191.71	40.05
9	6.5065	-187.43	39.195
9	6.5399	-183.25	39.793
9	6.5732	-179.48	39.109
9	6.6066	-176.92	38.255
9	6.64	-172.18	37.176
9	6.6733	-167.34	37.058
9	6.7067	-163.92	36.203
9	6.7401	-159.65	34.493
9	6.7734	-155.38	32.783
9	6.8068	-152.81	31.073
9	6.8402	-148.54	28.509
9	6.8735	-144.26	26.799
9	6.9069	-138.7	26.371
9	6.9403	-134	23.379
9	6.9736	-130.41	22.011
9	7.007	-127.16	19.959
9	7.0404	-122.03	19.105
9	7.0737	-118.19	17.822
9	7.1071	-112.63	17.395
9	7.1405	-108.35	16.54
9	7.1738	-104.08	15.685
9	7.2072	-99.805	14.83
9	7.2406	-96.386	13.975
9	7.2739	-92.453	13.804
9	7.3073	-88.007	13.462
9	7.3407	-83.134	13.547
9	7.374	-78.86	13.547
9	7.4074	-73.73	14.402
9	7.4408	-69.028	14.83
9	7.4741	-64.754	14.83
9	7.5075	-59.624	16.54
9	7.5409	-54.495	15.685
9	7.5742	-50.22	16.54
9	7.6076	-44.236	18.25
9	7.641	-39.961	18.25
9	7.6743	-36.541	18.25
9	7.7077	-30.728	18.592
9	7.7411	-24.573	19.105
9	7.7744	-21.153	19.105
9	7.8078	-16.707	19.446
9	7.8412	-12.604	19.959
9	7.8745	-7.474	19.959
9	7.9079	-3.884	19.617
9	7.9413	1.503	21.242
9	7.9746	5.35	19.959
9	8.008	9.624	20.814
9	8.0414	13.044	20.814
9	8.0747	18.173	19.959
9	8.1081	23.303	20.814
9	8.1415	26.723	20.814
9	8.1748	31.852	20.814
9	8.2082	36.981	20.814
9	8.2416	41.256	21.669
9	8.2749	46.386	23.379
9	8.3083	51.943	23.807
9	8.3417	55.961	24.747
9	8.375	61.774	25.089
9	8.4084	65.365	25.602
9	8.4418	71.178	27.654
9	8.4751	75.453	27.654
9	8.5085	79.728	28.509
9	8.5419	84.857	29.363
9	8.5752	89.987	30.218
9	8.6086	93.834	31.501
9	8.642	100.25	31.073
9	8.6753	104.52	32.783
9	8.7087	108.8	32.783
9	8.7421	113.92	33.638
9	8.7754	119.05	32.783
9	8.8088	122.47	33.638
9	8.8422	126.32	34.066
9	8.8755	131.88	33.638
9	8.9089	136.15	32.783
9	8.9423	139.57	32.783
9	8.9756	144.7	30.218
9	9.009	148.12	28.509
9	9.0424	151.2	26.97
9	9.0757	157.95	25.516
9	9.1091	160.09	24.234
[truncated: 11,263 more rows]
