# Supplementary material for: A universal function for capacity of bidirectional pedestrian streams: Filling the gaps in the literature
Source: PLoS One. 2018 Dec 19;13(12):e0208496. doi: 10.1371/journal.pone.0208496 (PMC6300270; doi:10.1371/journal.pone.0208496)
Supplement: S1 Data Set — Trajectories are divided into folders for the different experiments within the ZIP archive. Data relative to the own experiments are directly provided as a CSV file. Links are provided for data obtained from open database from third party researchers. (ZIP) [file pone.0208496.s001.zip › datasets/dataset_C/5_1_A.csv]

ped. #	time (s)	x (cm)	y (cm)
1	0	-499.91	-135.64
1	0.033367	-494.44	-134.61
1	0.066733	-487.94	-133.93
1	0.1001	-482.64	-132.56
1	0.13347	-476.82	-131.36
1	0.16683	-470.84	-130.51
1	0.2002	-464.86	-128.8
1	0.23357	-459.04	-127.6
1	0.26693	-453.74	-127.09
1	0.3003	-448.61	-127.09
1	0.33367	-443.48	-127.09
1	0.36703	-438.78	-125.8
1	0.4004	-433.65	-125.8
1	0.43377	-428.09	-126.23
1	0.46713	-422.96	-127.09
1	0.5005	-417.83	-127.09
1	0.53387	-412.7	-127.09
1	0.56723	-405.87	-127.09
1	0.6006	-400.74	-127.09
1	0.63397	-395.26	-127.77
1	0.66733	-390.48	-128.8
1	0.7007	-385.35	-128.8
1	0.73407	-379.36	-129.65
1	0.76743	-374.06	-129.14
1	0.8008	-368.25	-129.65
1	0.83417	-363.98	-129.65
1	0.86753	-358.85	-128.8
1	0.9009	-354.57	-128.8
1	0.93427	-349.44	-128.8
1	0.96763	-344.31	-128.8
1	1.001	-339.18	-127.09
1	1.0344	-334.05	-127.09
1	1.0677	-327.21	-127.09
1	1.1011	-322.26	-125.89
1	1.1345	-316.95	-125.38
1	1.1678	-310.97	-125.38
1	1.2012	-305.84	-123.67
1	1.2346	-300.71	-123.67
1	1.2679	-294.73	-123.67
1	1.3013	-290.45	-123.67
1	1.3347	-284.89	-124.95
1	1.368	-280.19	-125.38
1	1.4014	-275.92	-125.38
1	1.4348	-270.79	-127.09
1	1.4681	-265.66	-127.09
1	1.5015	-260.53	-127.09
1	1.5349	-255.4	-128.8
1	1.5682	-250.27	-128.8
1	1.6016	-245.14	-129.65
1	1.635	-240.01	-130.51
1	1.6683	-234.88	-131.36
1	1.7017	-229.75	-132.22
1	1.7351	-223.77	-133.07
1	1.7684	-219.07	-132.64
1	1.8018	-213.51	-133.07
1	1.8352	-208.81	-132.64
1	1.8685	-203.25	-133.07
1	1.9019	-197.69	-132.64
1	1.9353	-191.28	-132.22
1	1.9686	-186.15	-132.22
1	2.002	-181.02	-131.36
1	2.0354	-175.89	-131.36
1	2.0687	-169.91	-130.51
1	2.1021	-164.35	-130.08
1	2.1355	-159.65	-129.65
1	2.1688	-155.38	-128.8
1	2.2022	-150.25	-127.94
1	2.2356	-145.12	-127.94
1	2.2689	-139.99	-127.09
1	2.3023	-135.28	-127.51
1	2.3357	-131.44	-127.94
1	2.369	-126.31	-127.94
1	2.4024	-121.18	-128.8
1	2.4358	-117.33	-128.37
1	2.4691	-112.63	-128.8
1	2.5025	-107.5	-128.8
1	2.5359	-102.37	-129.65
1	2.5692	-97.241	-130.51
1	2.6026	-92.111	-130.51
1	2.636	-86.127	-130.51
1	2.6693	-81.852	-132.22
1	2.7027	-76.722	-132.22
1	2.7361	-71.593	-132.22
1	2.7694	-66.463	-133.07
1	2.8028	-61.334	-132.22
1	2.8362	-56.205	-132.22
1	2.8695	-50.22	-132.22
1	2.9029	-45.946	-131.36
1	2.9363	-40.816	-131.36
1	2.9696	-36.114	-130.08
1	3.003	-31.412	-130.51
1	3.0364	-25.427	-130.51
1	3.0697	-20.298	-128.8
1	3.1031	-14.741	-127.51
1	3.1365	-8.671	-128.11
1	3.1698	-3.2	-126.23
1	3.2032	1.93	-126.23
1	3.2366	7.059	-126.23
1	3.2699	12.189	-126.23
1	3.3033	17.318	-126.23
1	3.3367	22.875	-126.66
1	3.37	26.552	-127.6
1	3.4034	30.997	-128.8
1	3.4368	36.298	-127.43
1	3.4701	41.427	-127.43
1	3.5035	46.557	-127.43
1	3.5369	51.344	-128.45
1	3.5702	56.645	-128.8
1	3.6036	61.774	-129.65
1	3.637	66.904	-129.65
1	3.6703	72.717	-130.16
1	3.7037	77.847	-130.16
1	3.7371	83.147	-129.65
1	3.7704	88.277	-129.65
1	3.8038	93.406	-129.65
1	3.8372	98.536	-129.65
1	3.8705	103.24	-129.22
1	3.9039	108.37	-128.37
1	3.9373	113.5	-128.37
1	3.9706	118.2	-127.94
1	4.004	123.76	-126.66
1	4.0374	129.25	-126.56
1	4.0707	134.87	-125.8
1	4.1041	140.43	-124.52
1	4.1375	144.7	-124.52
1	4.1708	150.26	-124.09
1	4.2042	155.82	-124.52
1	4.2376	160.09	-124.52
1	4.2709	164.79	-124.95
1	4.3043	169.07	-125.8
1	4.3377	173.77	-126.23
1	4.371	178.47	-126.66
1	4.4044	183.17	-127.94
1	4.4378	188.3	-127.94
1	4.4711	193	-128.37
1	4.5045	197.28	-129.22
1	4.5379	201.98	-130.51
1	4.5712	207.97	-132.22
1	4.6046	212.41	-130.85
1	4.638	217.8	-131.79
1	4.6713	223.35	-132.22
1	4.7047	227.63	-132.22
1	4.7381	232.33	-130.93
1	4.7714	236.18	-132.22
1	4.8048	241.31	-131.36
1	4.8382	246.44	-131.36
1	4.8715	251.57	-132.22
1	4.9049	256.87	-130.85
1	4.9383	261.82	-131.36
1	4.9716	267.81	-129.65
1	5.005	273.37	-129.22
1	5.0384	279.35	-128.37
1	5.0717	284.91	-128.8
1	5.1051	290.89	-127.94
1	5.1385	295.34	-128.28
1	5.1718	301.15	-127.94
1	5.2052	305.85	-128.37
1	5.2386	310.56	-128.8
1	5.2719	314.83	-129.65
1	5.3053	320.39	-130.08
1	5.3387	324.23	-130.51
1	5.372	330.22	-131.36
1	5.4054	334.07	-131.79
1	5.4388	339.62	-132.22
1	5.4721	344.75	-133.07
1	5.5055	349.88	-133.07
1	5.5389	355.87	-134.78
1	5.5722	361	-135.64
1	5.6056	366.13	-135.64
1	5.639	372.11	-136.49
1	5.6723	376.81	-136.06
1	5.7057	382.37	-136.49
1	5.7391	386.64	-135.64
1	5.7724	392.2	-136.06
1	5.8058	397.33	-135.21
1	5.8392	402.03	-134.78
1	5.8725	408.58	-134.84
1	5.9059	412.72	-134.35
1	5.9393	416.57	-133.07
1	5.9726	423.75	-131.19
1	6.006	428.36	-131.7
1	6.0394	434.52	-130.51
1	6.0727	439.13	-130.68
1	6.1061	445.63	-130.51
1	6.1395	450.76	-131.36
1	6.1728	453.33	-133.07
1	6.2062	461.02	-132.22
1	6.2396	466.58	-133.5
1	6.2729	470.25	-135.12
1	6.3063	475.55	-135.64
1	6.3397	479.83	-137.35
1	6.373	484.96	-137.35
1	6.4064	490.09	-139.06
1	6.4398	495.22	-139.06
2	0.2002	-497.34	-71.517
2	0.23357	-491.79	-71.089
2	0.26693	-487.08	-70.662
2	0.3003	-481.95	-71.517
2	0.33367	-476.82	-71.517
2	0.36703	-471.69	-71.517
2	0.4004	-466.57	-71.517
2	0.43377	-460.15	-71.944
2	0.46713	-454.6	-72.372
2	0.5005	-449.04	-72.799
2	0.53387	-444.34	-73.227
2	0.56723	-439.21	-73.227
2	0.6006	-432.88	-73.398
2	0.63397	-427.75	-73.398
2	0.66733	-422.54	-73.654
2	0.7007	-417.49	-73.398
2	0.73407	-413.56	-73.227
2	0.76743	-407.75	-72.885
2	0.8008	-402.02	-71.944
2	0.83417	-398.17	-71.517
2	0.86753	-393.9	-70.662
2	0.9009	-388.77	-70.662
2	0.93427	-383.64	-68.952
2	0.96763	-377.23	-68.525
2	1.001	-372.1	-68.525
2	1.0344	-367.39	-68.097
2	1.0677	-361.41	-67.242
2	1.1011	-356.28	-66.387
2	1.1345	-351.15	-65.532
2	1.1678	-345.59	-64.25
2	1.2012	-340.89	-64.677
2	1.2346	-335.76	-63.823
2	1.2679	-330.63	-63.823
2	1.3013	-325.5	-63.823
2	1.3347	-321.23	-62.968
2	1.368	-315.67	-62.54
2	1.4014	-311.82	-62.968
2	1.4348	-305.84	-62.968
2	1.4681	-300.71	-62.113
2	1.5015	-295.15	-62.54
2	1.5349	-289.6	-62.968
2	1.5682	-284.04	-62.54
2	1.6016	-278.91	-62.54
2	1.635	-274.21	-62.113
2	1.6683	-269.08	-62.968
2	1.7017	-263.95	-62.968
2	1.7351	-258.82	-62.968
2	1.7684	-252.84	-62.968
2	1.8018	-247.71	-62.968
2	1.8352	-242.58	-62.968
2	1.8685	-237.02	-62.54
2	1.9019	-232.32	-61.258
2	1.9353	-227.19	-61.258
2	1.9686	-222.91	-61.258
2	2.002	-217.78	-61.258
2	2.0354	-211.8	-60.403
2	2.0687	-206.67	-60.403
2	2.1021	-201.54	-60.403
2	2.1355	-195.98	-59.975
2	2.1688	-190.43	-59.548
2	2.2022	-185.72	-59.121
2	2.2356	-179.74	-58.266
2	2.2689	-175.04	-58.693
2	2.3023	-169.05	-57.838
2	2.3357	-163.92	-57.838
2	2.369	-158.79	-57.838
2	2.4024	-153.66	-57.838
2	2.4358	-149.39	-58.693
2	2.4691	-144.09	-58.351
2	2.5025	-139.13	-58.693
2	2.5359	-134.86	-59.548
2	2.5692	-129.73	-59.548
2	2.6026	-124.6	-59.548
2	2.636	-119.47	-60.403
2	2.6693	-115.19	-61.258
2	2.7027	-108.78	-61.685
2	2.7361	-104.94	-62.968
2	2.7694	-99.805	-64.677
2	2.8028	-94.676	-64.677
2	2.8362	-89.546	-66.387
2	2.8695	-84.844	-66.815
2	2.9029	-79.287	-67.242
2	2.9363	-75.013	-68.097
2	2.9696	-69.883	-68.097
2	3.003	-64.754	-68.952
2	3.0364	-59.624	-69.807
2	3.0697	-54.495	-69.807
2	3.1031	-50.22	-68.952
2	3.1365	-45.091	-69.807
2	3.1698	-39.961	-69.807
2	3.2032	-34.832	-69.807
2	3.2366	-29.702	-69.807
2	3.2699	-24.573	-68.952
2	3.3033	-18.588	-69.807
2	3.3367	-14.313	-69.807
2	3.37	-9.184	-68.952
2	3.4034	-2.772	-68.525
2	3.4368	2.357	-67.67
2	3.4701	7.487	-67.67
2	3.5035	12.189	-67.242
2	3.5369	17.319	-67.242
2	3.5702	22.875	-66.815
2	3.6036	27.15	-66.815
2	3.637	31.51	-67.071
2	3.6703	35.272	-67.242
2	3.7037	39.546	-67.242
2	3.7371	45.531	-67.242
2	3.7704	49.805	-68.097
2	3.8038	54.08	-67.242
2	3.8372	58.355	-68.097
2	3.8705	64.766	-70.234
2	3.9039	69.896	-70.234
2	3.9373	75.453	-69.807
2	3.9706	80.582	-70.662
2	4.004	85.284	-71.089
2	4.0374	89.987	-70.662
2	4.0707	95.116	-70.662
2	4.1041	101.1	-69.807
2	4.1375	106.66	-70.234
2	4.1708	110.93	-69.38
2	4.2042	114.78	-68.952
2	4.2376	119.05	-68.097
2	4.2709	123.33	-67.242
2	4.3043	128.88	-65.96
2	4.3377	133.16	-65.105
2	4.371	137.86	-63.823
2	4.4044	142.56	-63.395
2	4.4378	146.41	-62.113
2	4.4711	151.97	-61.685
2	4.5045	157.1	-59.975
2	4.5379	162.65	-57.838
2	4.5712	167.78	-57.838
2	4.6046	172.06	-56.983
2	4.638	177.19	-56.128
2	4.6713	181.46	-56.983
2	4.7047	186.16	-55.701
2	4.7381	190.44	-56.556
2	4.7714	196	-56.983
2	4.8048	198.56	-57.838
2	4.8382	202.32	-58.522
2	4.8715	206.68	-59.975
2	4.9049	212.67	-59.121
2	4.9383	214.8	-61.258
2	4.9716	219.51	-62.54
2	5.005	222.93	-65.105
2	5.0384	228.06	-66.815
2	5.0717	232.76	-68.952
2	5.1051	236.6	-71.089
2	5.1385	240.88	-73.654
2	5.1718	245.15	-75.364
2	5.2052	249.86	-77.501
2	5.2386	254.56	-78.784
2	5.2719	259.69	-79.638
2	5.3053	264.82	-79.639
2	5.3387	267.98	-79.724
2	5.372	272.51	-80.493
2	5.4054	277.21	-81.776
2	5.4388	281.49	-80.921
2	5.4721	285.76	-81.776
2	5.5055	290.04	-81.776
2	5.5389	294.31	-81.776
2	5.5722	298.59	-80.921
2	5.6056	302.86	-80.921
2	5.639	307.14	-80.066
2	5.6723	311.41	-80.921
2	5.7057	316.54	-80.921
2	5.7391	321.67	-80.066
2	5.7724	327.23	-79.639
2	5.8058	331.93	-79.211
2	5.8392	336.2	-79.211
2	5.8725	342.19	-80.066
2	5.9059	347.32	-79.211
2	5.9393	351.59	-79.211
2	5.9726	355.01	-79.211
2	6.006	361.42	-80.493
2	6.0394	365.78	-79.895
2	6.0727	369.55	-80.921
2	6.1061	374.67	-80.921
2	6.1395	378.95	-81.776
2	6.1728	384.08	-80.921
2	6.2062	388.35	-80.921
2	6.2396	393.48	-82.631
2	6.2729	397.76	-82.631
2	6.3063	403.74	-82.631
2	6.3397	408.02	-83.486
2	6.373	414	-82.631
2	6.4064	419.13	-82.631
2	6.4398	425.11	-82.631
2	6.4731	428.53	-82.631
2	6.5065	434.95	-82.203
2	6.5399	440.07	-81.348
2	6.5732	444.78	-80.921
2	6.6066	449.05	-80.066
2	6.64	453.75	-79.639
2	6.6733	459.31	-78.356
2	6.7067	465.36	-76.975
2	6.7401	470.85	-77.074
2	6.7734	475.55	-74.936
2	6.8068	480.68	-74.937
2	6.8402	485.3	-74.253
2	6.8735	490.09	-73.227
2	6.9069	495.64	-71.089
3	1.3347	-495.63	104.6
3	1.368	-490.93	104.17
3	1.4014	-486.57	104.77
3	1.4348	-481.1	104.6
3	1.4681	-475.97	104.6
3	1.5015	-470.84	105.45
3	1.5349	-466.14	106.73
3	1.5682	-460.58	107.16
3	1.6016	-457.16	108.02
3	1.635	-452.03	108.02
3	1.6683	-446.9	108.87
3	1.7017	-442.2	109.3
3	1.7351	-437.5	109.73
3	1.7684	-433.22	109.73
3	1.8018	-428.09	109.73
3	1.8352	-422.96	109.73
3	1.8685	-417.41	110.15
3	1.9019	-412.7	109.73
3	1.9353	-408	110.15
3	1.9686	-403.3	109.73
3	2.002	-398	109.38
3	2.0354	-393.9	108.02
3	2.0687	-388.77	108.02
3	2.1021	-383.64	108.02
3	2.1355	-378.94	108.44
3	2.1688	-375.09	108.02
3	2.2022	-369.96	108.02
3	2.2356	-364.4	107.59
3	2.2689	-359.7	108.02
3	2.3023	-354.57	108.02
3	2.3357	-350.3	108.02
3	2.369	-345.17	108.02
3	2.4024	-340.04	108.02
3	2.4358	-334.91	108.02
3	2.4691	-330.21	107.59
3	2.5025	-324.65	108.02
3	2.5359	-320.37	108.02
3	2.5692	-316.1	108.02
3	2.6026	-310.54	108.44
3	2.636	-304.99	109.73
3	2.6693	-300.71	109.73
3	2.7027	-295.58	109.73
3	2.7361	-290.45	109.73
3	2.7694	-287.03	111.44
3	2.8028	-281.9	111.44
3	2.8362	-276.35	111.86
3	2.8695	-271.64	111.44
3	2.9029	-267.37	111.44
3	2.9363	-262.24	111.44
3	2.9696	-257.54	111.01
3	3.003	-252.84	109.73
3	3.0364	-248.13	110.15
3	3.0697	-244.12	109.21
3	3.1031	-239.16	108.87
3	3.1365	-234.46	108.44
3	3.1698	-230.18	108.44
3	3.2032	-225.91	107.59
3	3.2366	-221.63	106.73
3	3.2699	-216.5	106.73
3	3.3033	-212.65	106.31
3	3.3367	-208.38	106.31
3	3.37	-203.25	106.31
3	3.4034	-198.98	106.31
3	3.4368	-194.7	106.31
3	3.4701	-189.57	106.31
3	3.5035	-184.44	108.02
3	3.5369	-181.02	106.31
3	3.5702	-175.89	108.02
3	3.6036	-171.19	108.44
3	3.637	-167.34	108.02
3	3.6703	-163.07	108.02
3	3.7037	-157.51	110.15
3	3.7371	-153.66	110.58
3	3.7704	-149.39	112.29
3	3.8038	-144.69	113.57
3	3.8372	-141.7	113.15
3	3.8705	-136.57	114.86
3	3.9039	-131.87	116.14
3	3.9373	-128.02	116.57
3	3.9706	-122.89	116.57
3	4.004	-118.78	117.08
3	4.0374	-114.34	118.28
3	4.0707	-109.21	118.28
3	4.1041	-105.36	118.7
3	4.1375	-101.86	118.45
3	4.1708	-96.386	119.13
3	4.2042	-92.966	119.13
3	4.2376	-88.264	118.7
3	4.2709	-83.989	118.7
3	4.3043	-79.287	118.28
3	4.3377	-75.013	118.28
3	4.371	-69.883	118.28
3	4.4044	-65.609	118.28
3	4.4378	-61.334	118.28
3	4.4711	-56.717	118.1
3	4.5045	-52.357	118.7
3	4.5379	-47.655	118.28
3	4.5712	-42.526	119.13
3	4.6046	-39.106	119.13
3	4.638	-33.977	119.13
3	4.6713	-29.702	119.99
3	4.7047	-23.889	120.33
3	4.7381	-19.87	119.56
3	4.7714	-15.596	120.41
3	4.8048	-11.321	120.41
3	4.8382	-6.619	120.84
3	4.8715	-1.49	121.69
3	4.9049	3.64	121.69
3	4.9383	8.769	123.4
3	4.9716	13.899	123.4
3	5.005	18.173	124.26
3	5.0384	22.448	125.11
3	5.0717	26.894	123.92
3	5.1051	30.997	125.11
3	5.1385	35.956	124.6
3	5.1718	39.546	124.26
3	5.2052	43.821	124.26
3	5.2386	48.523	123.83
3	5.2719	52.798	122.98
3	5.3053	56.645	123.4
3	5.3387	59.209	121.69
3	5.372	66.049	122.55
3	5.4054	69.468	120.84
3	5.4388	74.598	120.84
3	5.4721	78.873	119.99
3	5.5055	82.292	119.99
3	5.5389	87.422	118.28
3	5.5722	92.124	118.7
3	5.6056	96.398	117.85
3	5.639	101.1	118.28
3	5.6723	104.95	117.85
3	5.7057	108.8	118.28
3	5.7391	113.07	118.28
3	5.7724	117.34	118.28
3	5.8058	122.05	117.85
3	5.8392	125.47	117.85
3	5.8725	130.17	118.28
3	5.9059	134.87	118.7
3	5.9393	138.72	118.28
3	5.9726	142.14	119.99
3	6.006	145.56	119.99
3	6.0394	150.51	120.5
3	6.0727	154.96	120.84
3	6.1061	159.66	121.27
3	6.1395	164.36	121.69
3	6.1728	168.21	122.98
3	6.2062	172.91	121.69
3	6.2396	177.19	122.55
3	6.2729	183.17	122.55
3	6.3063	186.59	122.55
3	6.3397	190.7	122.21
3	6.373	196	122.55
3	6.4064	199.84	122.98
3	6.4398	203.86	121.35
3	6.4731	208.39	121.27
3	6.5065	212.24	121.69
3	6.5399	215.66	121.69
3	6.5732	219.51	120.41
3	6.6066	224.64	119.56
3	6.64	228.65	119.47
3	6.6733	233.27	119.3
3	6.7067	237.2	119.47
3	6.7401	242.16	119.13
3	6.7734	246.44	119.13
3	6.8068	250.71	119.13
3	6.8402	254.13	119.13
3	6.8735	258.83	121.27
3	6.9069	262.68	120.84
3	6.9403	266.1	120.84
3	6.9736	269.52	120.84
3	7.007	272.94	120.84
3	7.0404	276.36	120.84
3	7.0737	279.78	120.84
3	7.1071	284.05	122.55
3	7.1405	287.47	122.55
3	7.1738	291.75	123.4
3	7.2072	295.17	123.4
3	7.2406	299.61	124.6
3	7.2739	302.86	125.11
3	7.3073	306.21	127.3
3	7.3407	308.85	127.68
3	7.374	312.61	129.56
3	7.4074	316.97	129.82
3	7.4408	321.67	131.1
3	7.4741	325.52	131.53
3	7.5075	328.94	131.53
3	7.5409	332.78	131.95
3	7.5742	336.2	131.95
3	7.6076	340.05	132.38
3	7.641	343.9	132.81
3	7.6743	346.46	132.81
3	7.7077	349.03	133.66
3	7.7411	353.73	132.38
3	7.7744	358	133.24
3	7.8078	362.28	132.38
3	7.8412	365.92	132.04
3	7.8745	370.4	131.95
3	7.9079	375.53	132.81
3	7.9413	379.8	131.95
3	7.9746	385.79	131.1
3	8.008	390.49	130.67
3	8.0414	396.05	131.1
3	8.0747	401.18	131.1
3	8.1081	404.6	131.1
3	8.1415	410.15	131.53
3	8.1748	415.28	131.53
3	8.2082	419.13	131.95
3	8.2416	425.11	132.81
3	8.2749	428.53	132.81
3	8.3083	432.81	132.81
3	8.3417	437.08	132.81
3	8.375	442.21	133.66
3	8.4084	446.49	133.66
3	8.4418	451.19	134.95
3	8.4751	457.09	135
3	8.5085	463.16	136.66
3	8.5419	466.15	135.37
3	8.5752	472.13	136.23
3	8.6086	475.98	134.95
3	8.642	481.11	134.95
3	8.6753	485.81	133.66
3	8.7087	490.52	133.24
3	8.7421	494.79	132.38
3	8.7754	499.49	131.95
4	1.3347	-496.49	-129.65
4	1.368	-491.36	-129.65
4	1.4014	-486.23	-129.65
4	1.4348	-481.1	-129.65
4	1.4681	-475.97	-128.8
4	1.5015	-470.84	-128.8
4	1.5349	-465.71	-128.8
4	1.5682	-459.73	-128.8
4	1.6016	-454.6	-129.65
4	1.635	-449.07	-129.91
4	1.6683	-443.48	-130.51
4	1.7017	-438.35	-131.36
4	1.7351	-433.22	-131.36
4	1.7684	-428.09	-132.22
4	1.8018	-422.96	-133.07
4	1.8352	-418.59	-133.47
4	1.8685	-413.56	-132.22
4	1.9019	-409.29	-132.22
4	1.9353	-404.16	-132.22
4	1.9686	-399.03	-131.36
4	2.002	-393.9	-131.36
4	2.0354	-388.77	-131.36
4	2.0687	-383.64	-131.36
4	2.1021	-376.8	-130.51
4	2.1355	-371.67	-130.51
4	2.1688	-366.54	-129.65
4	2.2022	-361.41	-128.8
4	2.2356	-356.28	-127.94
4	2.2689	-351.15	-127.09
4	2.3023	-344.31	-127.09
4	2.3357	-339.18	-127.09
4	2.369	-333.88	-126.57
4	2.4024	-328.5	-125.8
4	2.4358	-323.62	-126.57
4	2.4691	-320.37	-126.23
4	2.5025	-314.39	-126.23
4	2.5359	-309.26	-127.09
4	2.5692	-304.13	-127.09
4	2.6026	-299	-127.09
4	2.636	-293.87	-127.09
4	2.6693	-287.89	-127.94
4	2.7027	-282.76	-127.94
4	2.7361	-276.77	-129.65
4	2.7694	-271.64	-130.51
4	2.8028	-266.51	-131.36
4	2.8362	-260.36	-131.7
4	2.8695	-255.4	-132.22
4	2.9029	-250.27	-132.22
4	2.9363	-245.14	-133.07
4	2.9696	-239.58	-132.64
4	3.003	-234.46	-132.64
4	3.0364	-229.32	-132.64
4	3.0697	-224.2	-132.64
4	3.1031	-219.49	-133.07
4	3.1365	-214.36	-133.07
4	3.1698	-208.38	-132.22
4	3.2032	-203.25	-132.22
4	3.2366	-198.12	-130.51
4	3.2699	-192.99	-130.51
4	3.3033	-186.15	-129.65
4	3.3367	-181.02	-128.8
4	3.37	-174.7	-127.77
4	3.4034	-169.91	-127.09
4	3.4368	-164.78	-127.09
4	3.4701	-157.77	-126.57
4	3.5035	-152.98	-125.89
4	3.5369	-147.68	-125.38
4	3.5702	-142.55	-126.23
4	3.6036	-138.28	-126.23
4	3.637	-133.15	-126.23
4	3.6703	-128.02	-126.23
4	3.7037	-122.89	-126.23
4	3.7371	-116.9	-127.09
4	3.7704	-110.92	-127.09
4	3.8038	-105.79	-127.09
4	3.8372	-100.1	-127.32
4	3.8705	-93.821	-127.94
4	3.9039	-88.691	-128.8
4	3.9373	-82.707	-128.8
4	3.9706	-77.578	-129.65
4	4.004	-72.448	-129.65
4	4.0374	-66.463	-129.65
4	4.0707	-60.479	-128.8
4	4.1041	-55.35	-129.65
4	4.1375	-50.22	-129.65
4	4.1708	-45.091	-128.8
4	4.2042	-39.961	-128.8
4	4.2376	-34.148	-128.45
4	4.2709	-30.557	-127.94
4	4.3043	-23.718	-127.09
4	4.3377	-18.588	-126.23
4	4.371	-13.459	-125.38
4	4.4044	-6.619	-124.52
4	4.4378	-2.345	-123.67
4	4.4711	2.785	-123.67
4	4.5045	7.914	-123.67
4	4.5379	13.044	-122.81
4	4.5712	18.173	-122.81
4	4.6046	23.303	-122.81
4	4.638	28.432	-122.81
4	4.6713	31.852	-122.81
4	4.7047	36.981	-122.81
4	4.7381	42.111	-122.81
4	4.7714	47.241	-123.67
4	4.8048	51.515	-123.67
4	4.8382	56.645	-123.67
4	4.8715	60.919	-124.52
4	4.9049	66.049	-125.38
4	4.9383	71.178	-126.23
4	4.9716	76.308	-126.23
4	5.005	81.437	-127.09
4	5.0384	86.567	-127.09
4	5.0717	91.696	-127.09
4	5.1051	96.826	-127.09
4	5.1385	101.1	-127.09
4	5.1718	106.23	-127.09
4	5.2052	110.5	-127.09
4	5.2386	115.63	-126.23
4	5.2719	120.94	-126.57
4	5.3053	125.04	-126.23
4	5.3387	128.46	-126.23
4	5.372	134.96	-125.55
4	5.4054	139.4	-125.04
4	5.4388	142.99	-122.81
4	5.4721	148.12	-122.81
4	5.5055	153.42	-121.61
4	5.5389	157.53	-121.1
4	5.5722	162.65	-121.1
4	5.6056	166.93	-119.39
4	5.639	172.06	-119.39
4	5.6723	177.19	-118.54
4	5.7057	181.46	-119.39
4	5.7391	186.59	-119.39
4	5.7724	190.87	-118.54
4	5.8058	195.82	-118.88
4	5.8392	199.42	-118.54
4	5.8725	205.06	-118.37
4	5.9059	208.82	-117.68
4	5.9393	214.63	-119.05
4	5.9726	218.22	-120.25
4	6.006	222.33	-119.91
4	6.0394	227.8	-120.59
4	6.0727	231.9	-121.96
4	6.1061	237.89	-123.67
4	6.1395	243.36	-123.5
4	6.1728	248.15	-123.67
4	6.2062	253.28	-123.67
4	6.2396	257.55	-124.52
4	6.2729	261.82	-125.38
4	6.3063	267.81	-123.67
4	6.3397	271.23	-123.67
4	6.373	276.36	-125.38
4	6.4064	280.63	-125.38
4	6.4398	286.45	-125.04
4	6.4731	290.89	-125.38
4	6.5065	295.17	-125.38
4	6.5399	301.58	-124.95
4	6.5732	305.43	-123.67
4	6.6066	310.56	-122.81
4	6.64	316.03	-123.5
4	6.6733	320.81	-123.67
4	6.7067	325.94	-122.81
4	6.7401	331.07	-121.96
4	6.7734	337.74	-121.61
4	6.8068	342.7	-122.13
4	6.8402	347.83	-122.13
4	6.8735	352.87	-122.39
4	6.9069	356.72	-121.96
4	6.9403	362.7	-121.96
4	6.9736	366.13	-121.96
4	7.007	371.25	-121.96
4	7.0404	376.9	-123.5
4	7.0737	380.66	-123.67
4	7.1071	385.79	-124.52
4	7.1405	390.92	-125.38
4	7.1738	396.48	-125.8
4	7.2072	401.6	-126.66
4	7.2406	405.88	-128.37
4	7.2739	410.58	-128.8
4	7.3073	415.71	-128.8
4	7.3407	422.04	-129.48
4	7.374	425.97	-129.65
4	7.4074	431.95	-129.65
4	7.4408	437.08	-129.65
4	7.4741	442.21	-130.51
4	7.5075	447.34	-131.36
4	7.5409	452.9	-130.93
4	7.5742	456.75	-130.51
4	7.6076	462.3	-130.93
4	7.641	467.86	-131.36
4	7.6743	472.56	-130.93
4	7.7077	477.26	-129.65
4	7.7411	482.39	-128.8
4	7.7744	488.28	-128.39
4	7.8078	493.51	-127.94
4	7.8412	499.49	-127.09
5	1.5015	-498.2	54.156
5	1.5349	-493.75	54.498
5	1.5682	-489.99	54.327
5	1.6016	-486.23	54.156
5	1.635	-481.1	54.156
5	1.6683	-476.65	54.498
5	1.7017	-471.69	54.156
5	1.7351	-466.57	54.156
5	1.7684	-462.97	54.498
5	1.8018	-458.02	54.156
5	1.8352	-453.74	54.156
5	1.8685	-448.18	53.729
5	1.9019	-444.34	53.301
5	1.9353	-439.21	53.301
5	1.9686	-435.79	53.301
5	2.002	-430.66	53.301
5	2.0354	-426.81	52.874
5	2.0687	-422.11	53.301
5	2.1021	-417.41	53.729
5	2.1355	-413.56	53.301
5	2.1688	-408.43	53.301
5	2.2022	-405.01	53.301
5	2.2356	-399.88	53.301
5	2.2689	-395.61	53.301
5	2.3023	-390.48	54.156
5	2.3357	-386.2	54.156
5	2.369	-381.42	54.327
5	2.4024	-376.8	54.156
5	2.4358	-372.1	54.584
5	2.4691	-368.25	54.156
5	2.5025	-363.12	54.156
5	2.5359	-359.27	54.584
5	2.5692	-354.57	54.156
5	2.6026	-350.98	54.498
5	2.636	-346.19	54.669
5	2.6693	-341.75	53.301
5	2.7027	-337.3	53.643
5	2.7361	-333.37	52.959
5	2.7694	-328.41	52.617
5	2.8028	-324.65	51.591
5	2.8362	-319.52	51.591
5	2.8695	-316.1	50.736
5	2.9029	-311.82	49.882
5	2.9363	-307.55	49.882
5	2.9696	-303.28	49.882
5	3.003	-299	49.882
5	3.0364	-294.73	49.882
5	3.0697	-290.45	49.882
5	3.1031	-286.18	49.882
5	3.1365	-281.9	49.882
5	3.1698	-277.63	49.882
5	3.2032	-274.21	49.882
5	3.2366	-270.62	50.223
5	3.2699	-266.51	49.882
5	3.3033	-261.38	49.882
5	3.3367	-257.96	50.736
5	3.37	-253.69	50.736
5	3.4034	-250.1	51.078
5	3.4368	-246.42	51.164
5	3.4701	-241.72	51.591
5	3.5035	-237.45	50.736
5	3.5369	-233.86	51.078
5	3.5702	-229.75	50.736
5	3.6036	-225.48	49.882
5	3.637	-221.63	51.164
5	3.6703	-217.53	49.796
5	3.7037	-213.51	49.882
5	3.7371	-209.74	48.725
5	3.7704	-204.96	48.172
5	3.8038	-201.37	47.659
5	3.8372	-197.27	47.317
5	3.8705	-193.59	47.231
5	3.9039	-189.57	47.317
5	3.9373	-185.72	47.744
5	3.9706	-181.88	47.317
5	4.004	-178.46	47.317
5	4.0374	-174.18	48.172
5	4.0707	-170.76	47.317
5	4.1041	-167.34	47.317
5	4.1375	-163.92	48.172
5	4.1708	-159.65	49.027
5	4.2042	-157.09	49.027
5	4.2376	-151.96	49.027
5	4.2709	-150.25	49.027
5	4.3043	-146.83	49.027
5	4.3377	-142.55	49.027
5	4.371	-138.28	49.882
5	4.4044	-134.86	49.027
5	4.4378	-131.44	49.027
5	4.4711	-128.02	49.027
5	4.5045	-124.6	49.027
5	4.5379	-121.18	48.172
5	4.5712	-117.76	48.172
5	4.6046	-114.34	48.172
5	4.638	-111.09	48.685
5	4.6713	-107.5	46.462
5	4.7047	-104.08	46.462
5	4.7381	-99.976	46.12
5	4.7714	-95.531	45.607
5	4.8048	-92.111	44.752
5	4.8382	-88.691	44.752
5	4.8715	-85.272	44.752
5	4.9049	-81.852	44.752
5	4.9383	-78.432	43.897
5	4.9716	-75.013	43.897
5	5.005	-69.883	43.897
5	5.0384	-66.891	44.325
5	5.0717	-63.471	44.325
5	5.1051	-60.052	44.325
5	5.1385	-56.205	43.897
5	5.1718	-51.502	44.325
5	5.2052	-48.083	44.325
5	5.2386	-43.808	45.179
5	5.2719	-40.816	43.897
5	5.3053	-37.396	43.897
5	5.3387	-33.122	43.897
5	5.372	-29.702	43.897
5	5.4054	-25	45.179
5	5.4388	-21.58	45.179
5	5.4721	-16.451	46.034
5	5.5055	-13.459	45.607
5	5.5389	-9.611	45.179
5	5.5722	-5.764	44.752
5	5.6056	-1.917	44.325
5	5.639	2.357	44.325
5	5.6723	5.35	43.042
5	5.7057	9.624	42.187
5	5.7391	13.899	42.187
5	5.7724	18.173	42.187
5	5.8058	22.448	42.187
5	5.8392	26.295	42.615
5	5.8725	29.287	42.187
5	5.9059	33.989	42.615
5	5.9393	37.409	42.615
5	5.9726	41.256	42.187
5	6.006	44.676	42.187
5	6.0394	48.95	43.897
5	6.0727	52.797	43.47
5	6.1061	56.645	43.897
5	6.1395	60.235	43.555
5	6.1728	64.766	44.325
5	6.2062	68.614	44.752
5	6.2396	73.743	45.607
5	6.2729	77.505	46.633
5	6.3063	81.437	47.317
5	6.3397	84.857	47.317
5	6.373	89.559	47.744
5	6.4064	93.834	48.599
5	6.4398	97.681	49.026
5	6.4731	101.96	49.027
5	6.5065	105.8	49.454
5	6.5399	109.22	49.454
5	6.5732	112.64	49.454
5	6.6066	116.06	50.309
5	6.64	119.48	50.309
5	6.6733	123.33	49.882
5	6.7067	126.75	49.882
5	6.7401	129.31	50.736
5	6.7734	132.73	50.736
5	6.8068	136.15	50.736
5	6.8402	140.43	51.591
5	6.8735	143.42	52.019
5	6.9069	146.84	53.729
5	6.9403	148.98	54.156
5	6.9736	151.54	54.156
5	7.007	154.96	55.011
5	7.0404	156.67	55.866
5	7.0737	160.52	57.148
5	7.1071	162.66	58.431
5	7.1405	165.22	59.286
5	7.1738	168.21	60.568
5	7.2072	170.78	61.423
5	7.2406	173.77	62.705
5	7.2739	176.33	63.56
5	7.3073	178.56	65.441
5	7.3407	180.61	66.125
5	7.374	184.46	68.262
5	7.4074	187.02	69.117
5	7.4408	190.01	70.4
5	7.4741	192.58	71.254
5	7.5075	195.57	72.537
5	7.5409	198.22	72.793
5	7.5742	200.7	74.247
5	7.6076	203.26	75.102
5	7.641	206.68	75.957
5	7.6743	209.16	76.555
5	7.7077	212.24	76.384
5	7.7411	214.8	76.384
5	7.7744	218.65	77.666
5	7.8078	221.22	78.521
5	7.8412	224.64	78.521
5	7.8745	226.77	78.094
5	7.9079	230.19	78.094
5	7.9413	233.61	78.949
5	7.9746	237.03	79.804
5	8.008	240.03	80.231
5	8.0414	243.19	80.146
5	8.0747	246.01	81.086
5	8.1081	249	80.659
5	8.1415	252.08	80.829
5	8.1748	254.82	81.171
5	8.2082	257.55	79.804
5	8.2416	260.97	79.804
5	8.2749	263.96	81.086
5	8.3083	266.95	80.659
5	8.3417	270.37	80.659
5	8.375	273.37	81.941
5	8.4084	276.36	81.513
5	8.4418	279.78	81.513
5	8.4751	283.2	81.513
5	8.5085	286.62	81.513
5	8.5419	290.04	80.659
5	8.5752	293.46	81.513
5	8.6086	297.3	81.086
5	8.642	300.3	79.804
5	8.6753	303.72	79.804
5	8.7087	307.99	79.804
5	8.7421	310.9	78.778
5	8.7754	316.11	78.521
5	8.8088	319.62	76.213
5	8.8422	322.95	76.811
5	8.8755	326.8	74.674
5	8.9089	332.78	72.964
5	8.9423	336.63	72.537
5	8.9756	340.05	72.537
5	9.009	343.04	71.254
5	9.0424	348.6	70.827
5	9.0757	352.02	70.827
5	9.1091	357.15	69.972
5	9.1425	360.65	69.374
5	9.1758	364.42	67.835
5	9.2092	368.69	67.835
5	9.2426	372.54	67.407
5	9.2759	376.38	66.98
5	9.3093	379.8	66.98
5	9.3427	383.65	66.552
5	9.376	388.78	66.552
5	9.4094	392.2	66.552
5	9.4428	397.33	66.552
5	9.4761	401.18	66.125
5	9.5095	405.88	66.552
5	9.5429	410.15	66.552
5	9.5762	415.54	66.467
5	9.6096	419.99	65.27
5	9.643	425.11	65.27
5	9.6763	428.96	64.843
5	9.7097	433.83	64.928
5	9.7431	437.51	63.988
5	9.7764	442.21	63.56
5	9.8098	446.49	61.85
5	9.8432	450.76	61.85
5	9.8765	455.04	60.141
5	9.9099	460.17	60.141
5	9.9433	465.3	58.431
5	9.9766	470.85	58.003
5	10.01	476.41	56.721
5	10.043	481.11	56.293
5	10.077	486.67	55.866
5	10.11	492.23	55.438
5	10.143	497.78	54.156
6	1.6016	-499.91	-72.372
6	1.635	-495.63	-72.372
6	1.6683	-490.5	-72.372
6	1.7017	-484.52	-72.372
6	1.7351	-479.39	-71.517
6	1.7684	-474.26	-71.517
6	1.8018	-469.99	-71.517
6	1.8352	-465.28	-71.089
6	1.8685	-459.73	-69.807
6	1.9019	-455.62	-68.61
6	1.9353	-450.75	-68.525
6	1.9686	-444.76	-67.67
6	2.002	-440.49	-66.815
6	2.0354	-434.93	-65.532
6	2.0687	-430.23	-65.105
6	2.1021	-425.53	-64.677
6	2.1355	-420.4	-64.677
6	2.1688	-415.27	-63.823
6	2.2022	-410.14	-63.823
6	2.2356	-405.01	-63.823
6	2.2689	-399.88	-63.823
6	2.3023	-394.75	-63.823
6	2.3357	-388.77	-64.677
6	2.369	-382.78	-64.677
6	2.4024	-377.65	-65.532
6	2.4358	-371.67	-66.387
6	2.4691	-367.39	-66.387
6	2.5025	-363.12	-67.242
6	2.5359	-359.02	-67.584
6	2.5692	-354.23	-67.413
6	2.6026	-349.44	-66.387
6	2.636	-345.17	-66.387
6	2.6693	-341.32	-66.815
6	2.7027	-337.05	-65.96
6	2.7361	-332.17	-66.045
6	2.7694	-326.36	-64.677
6	2.8028	-322.08	-65.532
6	2.8362	-317.81	-64.677
6	2.8695	-312.51	-64.165
6	2.9029	-307.98	-63.395
6	2.9363	-303.28	-62.968
6	2.9696	-299	-61.258
6	3.003	-293.87	-61.258
6	3.0364	-289.17	-59.975
6	3.0697	-284.47	-60.403
6	3.1031	-279.77	-60.83
6	3.1365	-275.06	-60.403
6	3.1698	-270.36	-59.975
6	3.2032	-264.8	-61.258
6	3.2366	-261.38	-61.258
6	3.2699	-256.26	-62.113
6	3.3033	-250.27	-62.113
6	3.3367	-246.85	-62.968
6	3.37	-242.58	-63.823
6	3.4034	-238.3	-64.677
6	3.4368	-234.03	-66.387
6	3.4701	-229.75	-67.242
6	3.5035	-224.2	-68.525
6	3.5369	-220.35	-69.807
6	3.5702	-215.22	-70.662
6	3.6036	-210.52	-71.944
6	3.637	-205.13	-72.03
6	3.6703	-200.26	-73.654
6	3.7037	-194.7	-74.082
6	3.7371	-189.57	-75.791
6	3.7704	-184.44	-76.646
6	3.8038	-180.6	-76.219
6	3.8372	-176.24	-76.475
6	3.8705	-171.62	-76.646
6	3.9039	-166.92	-77.074
6	3.9373	-161.79	-77.074
6	3.9706	-156.66	-77.074
6	4.004	-151.96	-76.646
6	4.0374	-146.83	-76.646
6	4.0707	-142.55	-76.646
6	4.1041	-137.42	-76.646
6	4.1375	-132.29	-77.501
6	4.1708	-126.31	-78.356
6	4.2042	-122.89	-78.356
6	4.2376	-117.76	-78.356
6	4.2709	-112.63	-79.211
6	4.3043	-107.67	-79.553
6	4.3377	-103.22	-80.066
6	4.371	-96.386	-80.066
6	4.4044	-92.111	-81.776
6	4.4378	-87.836	-82.631
6	4.4711	-82.707	-83.486
6	4.5045	-77.406	-84.854
6	4.5379	-73.303	-86.051
6	4.5712	-68.173	-86.05
6	4.6046	-63.899	-87.76
6	4.638	-59.197	-87.333
6	4.6713	-55.349	-88.615
6	4.7047	-50.648	-88.188
6	4.7381	-45.091	-88.615
6	4.7714	-40.816	-88.615
6	4.8048	-35.259	-87.333
6	4.8382	-31.412	-87.76
6	4.8715	-27.137	-87.76
6	4.9049	-22.008	-88.615
6	4.9383	-17.733	-88.615
6	4.9716	-13.459	-87.76
6	5.005	-8.329	-86.905
6	5.0384	-2.772	-85.623
6	5.0717	1.503	-85.623
6	5.1051	8.769	-84.341
6	5.1385	13.044	-84.341
6	5.1718	16.891	-83.913
6	5.2052	21.166	-84.768
6	5.2386	25.013	-84.341
6	5.2719	29.287	-84.341
6	5.3053	35.272	-84.341
6	5.3387	39.033	-85.367
6	5.372	44.676	-84.341
6	5.4054	48.95	-85.195
6	5.4388	53.653	-84.768
6	5.4721	57.671	-86.392
6	5.5055	63.142	-85.367
6	5.5389	68.186	-86.478
6	5.5722	73.743	-86.051
6	5.6056	78.018	-86.905
6	5.639	83.575	-87.333
6	5.6723	86.994	-88.188
6	5.7057	92.124	-88.188
6	5.7391	97.681	-88.615
6	5.7724	102.81	-89.47
6	5.8058	107.08	-87.76
6	5.8392	112.21	-88.615
6	5.8725	116.06	-89.043
6	5.9059	119.48	-89.043
6	5.9393	124.18	-89.47
6	5.9726	128.03	-89.898
6	6.006	132.73	-89.47
6	6.0394	137.86	-89.47
6	6.0727	141.71	-89.043
6	6.1061	146.84	-88.188
6	6.1395	152.4	-88.615
6	6.1728	157.53	-87.76
6	6.2062	163.51	-86.051
6	6.2396	167.36	-87.333
6	6.2729	172.06	-86.905
6	6.3063	176.33	-87.76
6	6.3397	180.61	-88.615
6	6.373	185.74	-88.615
6	6.4064	190.44	-89.043
6	6.4398	194.29	-89.47
6	6.4731	196	-88.615
6	6.5065	201.13	-89.47
6	6.5399	209.68	-89.47
6	6.5732	213.95	-89.47
6	6.6066	218.22	-91.18
6	6.64	223.35	-90.325
6	6.6733	229.34	-92.035
6	6.7067	233.19	-90.752
6	6.7401	237.89	-92.035
6	6.7734	242.85	-92.377
6	6.8068	247.72	-91.607
6	6.8402	252.42	-92.89
6	6.8735	254.99	-93.745
6	6.9069	262.68	-93.745
6	6.9403	266.1	-93.745
6	6.9736	270.8	-94.172
6	7.007	274.48	-94.087
6	7.0404	279.35	-93.317
6	7.0737	284.48	-93.317
6	7.1071	289.69	-93.061
6	7.1405	294.31	-92.89
6	7.1738	299.87	-92.462
6	7.2072	304.57	-92.035
6	7.2406	310.98	-91.607
6	7.2739	316.54	-92.035
6	7.3073	321.24	-91.607
6	7.3407	326.37	-91.608
6	7.374	331.5	-91.607
6	7.4074	337.06	-92.89
6	7.4408	342.19	-92.89
6	7.4741	346.12	-93.916
6	7.5075	350.74	-94.6
6	7.5409	355.87	-95.454
6	7.5742	361.85	-95.455
6	7.6076	366.98	-96.309
6	7.641	372.11	-96.31
6	7.6743	376.81	-97.592
6	7.7077	381.94	-97.592
6	7.7411	387.07	-97.592
6	7.7744	392.63	-98.019
6	7.8078	397.76	-98.019
6	7.8412	402.03	-97.164
6	7.8745	407.16	-97.164
6	7.9079	412.29	-96.31
6	7.9413	416.57	-96.31
6	7.9746	421.69	-96.31
6	8.008	425.97	-96.31
6	8.0414	430.67	-95.027
6	8.0747	435.37	-94.6
6	8.1081	440.07	-93.317
6	8.1415	445.2	-92.462
6	8.1748	449.91	-91.18
6	8.2082	452.47	-91.18
6	8.2416	457.17	-89.898
6	8.2749	466.15	-90.325
6	8.3083	471.28	-89.47
6	8.3417	477.26	-89.47
6	8.375	483.68	-88.188
6	8.4084	487.52	-88.615
6	8.4418	492.23	-88.188
6	8.4751	496.5	-89.043
7	2.1688	-499.22	129.73
7	2.2022	-494.78	130.24
7	2.2356	-489.65	131.95
7	2.2689	-484.52	131.95
7	2.3023	-479.82	132.38
7	2.3357	-475.11	131.95
7	2.369	-469.99	131.95
7	2.4024	-464.43	131.53
7	2.4358	-460.15	131.53
7	2.4691	-454.6	131.1
7	2.5025	-449.47	130.24
7	2.5359	-443.91	129.82
7	2.5692	-440.06	128.53
7	2.6026	-434.08	128.53
7	2.636	-429.8	126.82
7	2.6693	-424.25	127.25
7	2.7027	-418.69	126.82
7	2.7361	-413.99	125.54
7	2.7694	-409.29	125.11
7	2.8028	-404.16	125.11
7	2.8362	-399.45	124.69
7	2.8695	-394.41	124.43
7	2.9029	-389.62	124.26
7	2.9363	-384.49	124.26
7	2.9696	-378.34	124.77
7	3.003	-374.23	125.11
7	3.0364	-369.1	124.26
7	3.0697	-363.98	124.26
7	3.1031	-358.85	124.26
7	3.1365	-353.72	124.26
7	3.1698	-347.73	125.11
7	3.2032	-343.46	124.26
7	3.2366	-338.76	123.83
7	3.2699	-333.63	123.83
7	3.3033	-328.5	123.83
7	3.3367	-323.37	123.83
7	3.37	-318.66	122.55
7	3.4034	-314.22	121.18
7	3.4368	-309.26	121.69
7	3.4701	-304.56	120.41
7	3.5035	-300.28	119.56
7	3.5369	-294.73	119.13
7	3.5702	-290.28	117.76
7	3.6036	-285.32	116.57
7	3.637	-280.19	116.57
7	3.6703	-275.75	114.51
7	3.7037	-271.64	113.15
7	3.7371	-266.51	113.15
7	3.7704	-263.1	113.15
7	3.8038	-257.96	113.15
7	3.8372	-253.26	113.57
7	3.8705	-249.42	113.15
7	3.9039	-245.14	113.15
7	3.9373	-240.87	113.15
7	3.9706	-235.31	114.43
7	4.004	-231.46	114
7	4.0374	-225.48	115.71
7	4.0707	-220.35	115.71
7	4.1041	-215.65	116.99
7	4.1375	-211.37	116.99
7	4.1708	-207.53	117.42
7	4.2042	-203.42	116.05
7	4.2376	-198.98	117.42
7	4.2709	-194.19	116.39
7	4.3043	-189.23	116.74
7	4.3377	-183.93	116.39
7	4.371	-180.51	116.39
7	4.4044	-175.89	114.86
7	4.4378	-171.62	114.86
7	4.4711	-166.92	114.43
7	4.5045	-163.07	114.86
7	4.5379	-157.94	114
7	4.5712	-154.52	113.15
7	4.6046	-149.39	113.15
7	4.638	-144.69	112.72
7	4.6713	-140.84	111.44
7	4.7047	-136.57	111.44
7	4.7381	-131.87	111.01
7	4.7714	-128.02	111.44
7	4.8048	-122.89	110.58
7	4.8382	-118.19	111.01
7	4.8715	-114.34	111.44
7	4.9049	-109.21	111.44
7	4.9383	-105.28	111.61
7	4.9716	-99.805	112.29
7	5.005	-95.958	112.72
7	5.0384	-91.256	112.29
7	5.0717	-87.409	112.72
7	5.1051	-82.279	113.57
7	5.1385	-77.577	114
7	5.1718	-72.448	114.86
7	5.2052	-68.173	114.86
7	5.2386	-63.471	115.28
7	5.2719	-59.111	114.68
7	5.3053	-54.067	114.43
7	5.3387	-49.365	114.86
7	5.372	-45.946	114.86
7	5.4054	-40.389	114.43
7	5.4388	-36.114	114.43
7	5.4721	-31.839	113.57
7	5.5055	-27.137	113.15
7	5.5389	-21.153	112.29
7	5.5722	-17.733	110.58
7	5.6056	-13.459	111.44
7	5.639	-9.355	111.09
7	5.6723	-4.482	111.01
7	5.7057	-0.207	111.01
7	5.7391	4.067	111.01
7	5.7724	8.769	111.44
7	5.8058	12.702	111.27
7	5.8392	16.891	111.86
7	5.8725	20.738	111.44
7	5.9059	25.013	112.29
7	5.9393	29.287	113.15
7	5.9726	32.707	113.15
7	6.006	37.409	113.57
7	6.0394	41.684	114.43
7	6.0727	45.531	114.86
7	6.1061	50.66	115.71
7	6.1395	54.08	115.71
7	6.1728	58.355	116.57
7	6.2062	61.347	116.14
7	6.2396	67.759	118.28
7	6.2729	72.033	118.28
7	6.3063	77.163	118.28
7	6.3397	80.155	117.85
7	6.373	84.43	117.85
7	6.4064	89.132	117.42
7	6.4398	92.979	117.85
7	6.4731	97.253	116.99
7	6.5065	101.1	117.42
7	6.5399	104.95	116.14
7	6.5732	108.37	115.28
7	6.6066	113.07	114.86
7	6.64	117.77	115.28
7	6.6733	122.05	114.43
7	6.7067	125.89	114
7	6.7401	130.17	114
7	6.7734	134.87	114.43
7	6.8068	139.14	114.43
7	6.8402	142.99	114
7	6.8735	146.84	113.57
7	6.9069	151.11	113.57
7	6.9403	155.39	113.57
7	6.9736	159.66	113.57
7	7.007	163.94	114.43
7	7.0404	167.96	114.34
7	7.0737	171.63	114.43
7	7.1071	177.19	116.57
7	7.1405	181.04	116.14
7	7.1738	186.59	117.42
7	7.2072	190.18	117.93
7	7.2406	194.29	117.42
7	7.2739	197.71	118.28
7	7.3073	201.98	118.28
7	7.3407	205.91	118.96
7	7.374	210.1	118.7
7	7.4074	213.1	119.13
7	7.4408	216.34	118.79
7	7.4741	220.36	118.7
7	7.5075	222.5	118.28
7	7.5409	226.35	117.85
7	7.5742	229.77	117.85
7	7.6076	233.19	116.99
7	7.641	236.18	116.57
7	7.6743	239.6	116.57
7	7.7077	243.02	116.57
7	7.7411	247.29	115.71
7	7.7744	250.71	115.71
7	7.8078	254.13	116.57
7	7.8412	258.4	118.28
7	7.8745	261.82	118.28
7	7.9079	264.39	119.13
7	7.9413	267.81	119.13
7	7.9746	271.23	119.13
7	8.008	273.79	119.13
7	8.0414	277.64	119.56
7	8.0747	279.78	119.13
7	8.1081	283.63	120.41
7	8.1415	285.76	119.99
7	8.1748	289.61	121.27
7	8.2082	292.6	120.84
7	8.2416	296.45	122.12
7	8.2749	299.01	121.27
7	8.3083	302.01	121.69
7	8.3417	307.14	122.55
7	8.375	310.56	120.84
7	8.4084	313.12	120.84
7	8.4418	317.82	122.98
7	8.4751	320.81	120.84
7	8.5085	325.94	120.84
7	8.5419	328.51	120.84
7	8.5752	331.93	119.99
7	8.6086	336.63	120.41
7	8.642	340.65	120.5
7	8.6753	343.9	119.99
7	8.7087	347.66	118.96
7	8.7421	352.45	119.99
7	8.7754	355.87	119.13
7	8.8088	359.71	119.56
7	8.8422	363.56	119.99
7	8.8755	367.83	119.99
7	8.9089	371.25	119.99
7	8.9423	375.96	120.41
7	8.9756	378.95	119.99
7	9.009	383.22	119.99
7	9.0424	386.64	120.84
7	9.0757	390.92	121.69
7	9.1091	396.05	122.55
7	9.1425	400.32	122.55
7	9.1758	403.74	125.11
7	9.2092	408.19	125.63
7	9.2426	413.15	125.11
7	9.2759	417.42	125.11
7	9.3093	422.55	125.97
7	9.3427	425.97	125.11
7	9.376	430.07	125.63
7	9.4094	434.09	124.69
7	9.4428	438.37	125.54
7	9.4761	442.21	124.26
7	9.5095	445.63	124.26
7	9.5429	449.91	123.4
7	9.5762	452.47	122.55
7	9.6096	458.46	121.69
7	9.643	461.45	122.12
7	9.6763	465.72	121.27
7	9.7097	469.14	121.27
7	9.7431	472.99	120.84
7	9.7764	477.26	120.84
7	9.8098	481.11	121.27
7	9.8432	484.1	120.84
7	9.8765	488.81	122.12
7	9.9099	492.23	122.12
7	9.9433	495.64	122.12
8	2.5359	-496.49	78.949
8	2.5692	-491.36	80.659
8	2.6026	-487.08	80.659
8	2.636	-482.38	82.796
8	2.6693	-477.68	80.659
8	2.7027	-472.55	82.368
8	2.7361	-467.42	82.368
8	2.7694	-463.14	84.933
8	2.8028	-458.87	85.788
8	2.8362	-453.74	84.078
8	2.8695	-449.47	85.788
8	2.9029	-445.19	85.788
8	2.9363	-439.63	86.216
8	2.9696	-435.36	86.216
8	3.003	-431.51	86.643
8	3.0364	-426.38	85.788
8	3.0697	-421.94	85.275
8	3.1031	-416.98	84.078
8	3.1365	-412.7	84.078
8	3.1698	-407.58	84.933
8	3.2032	-403.3	82.368
8	3.2366	-399.03	82.368
8	3.2699	-393.9	82.368
8	3.3033	-389.62	80.659
8	3.3367	-384.92	81.941
8	3.37	-381.07	80.659
8	3.4034	-375.94	80.659
8	3.4368	-371.24	81.941
8	3.4701	-366.54	80.659
8	3.5035	-362.69	81.941
8	3.5369	-357.14	80.659
8	3.5702	-353.72	80.659
8	3.6036	-348.59	79.804
8	3.637	-344.14	80.146
8	3.6703	-339.18	80.659
8	3.7037	-334.91	78.949
8	3.7371	-330.63	80.659
8	3.7704	-326.36	80.659
8	3.8038	-322.08	80.659
8	3.8372	-317.81	80.659
8	3.8705	-312.68	80.659
8	3.9039	-309.26	82.368
8	3.9373	-304.56	83.651
8	3.9706	-300.71	82.368
8	4.004	-296.01	84.506
8	4.0374	-292.16	82.368
8	4.0707	-287.03	84.078
8	4.1041	-282.76	84.078
8	4.1375	-278.48	84.078
8	4.1708	-274.21	84.078
8	4.2042	-270.36	83.651
8	4.2376	-266.51	82.368
8	4.2709	-261.38	82.368
8	4.3043	-257.54	82.796
8	4.3377	-252.84	83.223
8	4.371	-247.71	82.368
8	4.4044	-244.46	81.171
8	4.4378	-239.16	80.659
8	4.4711	-235.74	80.659
8	4.5045	-232.32	80.659
8	4.5379	-226.76	81.086
8	4.5712	-223.77	80.659
8	4.6046	-218.64	79.804
8	4.638	-215.22	80.659
8	4.6713	-210.09	78.949
8	4.7047	-205.82	79.804
8	4.7381	-202.4	78.949
8	4.7714	-197.27	78.949
8	4.8048	-192.99	78.949
8	4.8382	-188.29	81.086
8	4.8715	-183.42	80.317
8	4.9049	-179.74	81.086
8	4.9383	-175.89	80.659
8	4.9716	-172.47	80.659
8	5.005	-167.34	80.659
8	5.0384	-164.78	80.659
8	5.0717	-160.5	80.659
8	5.1051	-155.8	82.796
8	5.1385	-151.96	80.659
8	5.1718	-148.54	80.659
8	5.2052	-143.41	80.659
8	5.2386	-139.56	82.796
8	5.2719	-135.71	81.513
8	5.3053	-131.44	83.223
8	5.3387	-127.59	82.796
8	5.372	-124.08	82.539
8	5.4054	-119.47	80.659
8	5.4388	-116.05	80.659
8	5.4721	-111.35	82.796
8	5.5055	-107.5	80.659
8	5.5389	-102.88	80.829
8	5.5722	-98.523	81.086
8	5.6056	-95.103	81.086
8	5.639	-90.401	80.659
8	5.6723	-87.409	81.086
8	5.7057	-81.852	80.659
8	5.7391	-78.432	80.659
8	5.7724	-75.013	80.659
8	5.8058	-71.764	81.171
8	5.8392	-68.173	81.513
8	5.8725	-64.07	82.026
8	5.9059	-60.052	82.796
8	5.9393	-56.632	82.796
8	5.9726	-53.64	82.368
8	6.006	-48.51	82.368
8	6.0394	-45.091	83.223
8	6.0727	-40.816	84.078
8	6.1061	-37.824	86.216
8	6.1395	-34.404	86.216
8	6.1728	-29.702	87.498
8	6.2062	-26.282	88.353
8	6.2396	-20.298	87.498
8	6.2729	-18.075	89.037
8	6.3063	-14.741	92.2
8	6.3397	-10.466	92.2
8	6.373	-6.619	93.482
8	6.4064	-3.627	94.765
8	6.4398	0.648	95.62
8	6.4731	3.64	96.047
8	6.5065	7.059	96.902
8	6.5399	12.189	96.902
8	6.5732	16.036	98.184
8	6.6066	19.883	97.757
8	6.64	22.448	98.612
8	6.6733	27.578	99.467
8	6.7067	30.997	100.32
8	6.7401	34.246	99.809
8	6.7734	37.837	100.32
8	6.8068	42.111	101.18
8	6.8402	45.958	101.6
8	6.8735	49.463	102.2
8	6.9069	53.225	102.03
8	6.9403	56.816	104.08
8	6.9736	61.347	105.02
8	7.007	65.194	106.31
8	7.0404	69.896	106.73
8	7.0737	72.888	108.02
8	7.1071	78.445	108.44
8	7.1405	81.95	108.7
8	7.1738	84.43	111.01
8	7.2072	88.277	111.44
8	7.2406	92.979	114.43
8	7.2739	94.774	115.03
8	7.3073	100.25	117.42
8	7.3407	104.09	118.7
8	7.374	108.8	119.13
8	7.4074	112.64	120.41
8	7.4408	116.06	122.12
8	7.4741	120.76	122.55
8	7.5075	124.18	123.4
8	7.5409	126.92	123.75
8	7.5742	131.02	124.26
8	7.6076	135.72	124.69
8	7.641	138.98	124.65
8	7.6743	142.56	125.54
8	7.7077	145.98	126.4
8	7.7411	149.83	126.82
8	7.7744	154.1	126.82
8	7.8078	157.95	126.4
8	7.8412	161.37	126.4
8	7.8745	164.79	126.4
8	7.9079	168.82	125.69
8	7.9413	172.91	125.11
8	7.9746	176.33	125.11
8	8.008	180.61	125.97
8	8.0414	184.54	124.43
8	8.0747	187.96	124.43
8	8.1081	192.06	124.94
8	8.1415	194.97	124.77
8	8.1748	197.38	125.9
8	8.2082	200.27	125.97
8	8.2416	203.86	126.31
8	8.2749	206.94	126.48
8	8.3083	210.96	127.25
8	8.3417	214.38	127.25
8	8.375	218.22	129.39
8	8.4084	221.64	127.68
8	8.4418	224.64	130.67
8	8.4751	227.63	130.24
8	8.5085	231.05	131.1
8	8.5419	234.38	130.5
8	8.5752	237.2	131.61
8	8.6086	240.49	131.34
8	8.642	243.02	131.95
8	8.6753	246.86	131.53
8	8.7087	249.43	131.53
8	8.7421	252.85	130.67
8	8.7754	255.41	131.53
8	8.8088	257.98	130.67
8	8.8422	261.4	130.67
8	8.8755	264.39	128.53
8	8.9089	266.95	128.53
8	8.9423	270.37	126.82
8	8.9756	273.34	126.07
8	9.009	276.79	125.54
8	9.0424	281.92	124.69
8	9.0757	285.33	123.83
8	9.1091	290.04	122.55
8	9.1425	293.03	123.83
8	9.1758	296.88	123.4
8	9.2092	300.3	123.4
8	9.2426	304.57	122.55
8	9.2759	307.56	122.98
8	9.3093	311.41	120.84
8	9.3427	314.83	120.84
8	9.376	319.1	122.55
8	9.4094	322.52	122.55
8	9.4428	325.94	120.84
8	9.4761	330.22	122.55
8	9.5095	333.64	121.69
8	9.5429	336.63	122.98
8	9.5762	341.33	123.4
8	9.6096	345.61	125.11
8	9.643	349.88	125.11
8	9.6763	352.87	125.54
8	9.7097	356.72	125.97
8	9.7431	361.42	125.54
8	9.7764	364.76	125.8
8	9.8098	367.83	125.97
8	9.8432	372.11	126.82
8	9.8765	375.96	126.4
8	9.9099	379.46	125.29
8	9.9433	383.65	125.54
8	9.9766	387.33	124.77
8	10.01	392.63	125.97
8	10.043	396.9	125.11
8	10.077	400.75	124.69
8	10.11	404.17	123.83
8	10.143	407.59	123.83
8	10.177	413.15	123.4
8	10.21	416.99	122.98
8	10.244	421.69	123.4
8	10.277	425.54	122.98
8	10.31	429.82	122.98
8	10.344	434.52	122.55
8	10.377	438.79	121.69
8	10.41	443.07	121.69
8	10.444	446.49	121.69
8	10.477	449.48	122.12
8	10.511	453.33	121.69
8	10.544	458.03	120.41
8	10.577	463.16	122.12
8	10.611	467.43	122.12
8	10.644	471.71	122.98
8	10.677	475.55	121.69
8	10.711	480.68	122.55
8	10.744	484.96	122.55
8	10.777	490.09	123.4
8	10.811	494.36	124.26
8	10.844	499.49	124.26
9	2.7694	-495.63	-120.25
9	2.8028	-489.65	-120.25
9	2.8362	-484.52	-120.25
9	2.8695	-479.9	-121.27
9	2.9029	-474.94	-121.61
9	2.9363	-469.81	-121.61
9	2.9696	-464.68	-121.61
9	3.003	-460.58	-121.96
9	3.0364	-454.17	-121.53
9	3.0697	-449.47	-121.1
9	3.1031	-444.17	-120.59
9	3.1365	-438.78	-119.82
9	3.1698	-434.08	-119.39
9	3.2032	-428.09	-118.54
9	3.2366	-422.96	-118.54
9	3.2699	-417.83	-116.83
9	3.3033	-412.7	-116.83
9	3.3367	-407.58	-115.12
9	3.37	-402.45	-113.41
9	3.4034	-397.32	-113.41
9	3.4368	-392.19	-111.7
9	3.4701	-387.06	-111.7
9	3.5035	-382.78	-112.55
9	3.5369	-378.51	-113.41
9	3.5702	-373.81	-112.13
9	3.6036	-369.1	-112.55
9	3.637	-364.83	-113.41
9	3.6703	-359.7	-113.41
9	3.7037	-355.43	-114.26
9	3.7371	-351.15	-115.12
9	3.7704	-346.02	-115.12
9	3.8038	-340.89	-115.97
9	3.8372	-335.76	-116.83
9	3.8705	-332.34	-116.83
9	3.9039	-327.21	-117.68
9	3.9373	-322.08	-118.54
9	3.9706	-317.81	-118.54
9	4.004	-313.54	-118.54
9	4.0374	-308.4	-118.54
9	4.0707	-304.99	-118.54
9	4.1041	-299.86	-118.54
9	4.1375	-294.3	-118.11
9	4.1708	-290.02	-117.26
9	4.2042	-284.89	-117.26
9	4.2376	-280.62	-116.4
9	4.2709	-275.49	-116.4
9	4.3043	-270.79	-115.97
9	4.3377	-265.66	-115.12
9	4.371	-261.38	-114.26
9	4.4044	-257.11	-115.12
9	4.4378	-251.55	-113.83
9	4.4711	-246.85	-113.41
9	4.5045	-242.41	-113.07
9	4.5379	-238.3	-113.41
9	4.5712	-233.17	-113.41
9	4.6046	-228.04	-113.41
9	4.638	-224.62	-113.41
9	4.6713	-219.07	-114.69
9	4.7047	-214.36	-115.12
9	4.7381	-210.09	-115.12
9	4.7714	-205.82	-115.12
9	4.8048	-200.69	-115.97
9	4.8382	-195.13	-115.55
9	4.8715	-190.43	-115.97
9	4.9049	-186.15	-116.83
9	4.9383	-181.36	-117.51
9	4.9716	-176.58	-118.19
9	5.005	-171.62	-118.54
9	5.0384	-168.2	-118.54
9	5.0717	-162.64	-118.97
9	5.1051	-157.94	-118.54
9	5.1385	-153.66	-118.54
9	5.1718	-149.39	-118.54
9	5.2052	-144.26	-118.54
9	5.2386	-139.13	-117.68
9	5.2719	-134.43	-117.26
9	5.3053	-130.24	-116.14
9	5.3387	-125.8	-115.8
9	5.372	-121.18	-115.12
9	5.4054	-116.05	-115.12
9	5.4388	-110.92	-113.41
9	5.4721	-105.79	-113.41
9	5.5055	-100.66	-112.55
9	5.5389	-97.241	-111.7
9	5.5722	-92.966	-111.7
9	5.6056	-88.264	-111.27
9	5.639	-83.134	-110.42
9	5.6723	-79.287	-111.7
9	5.7057	-74.927	-111.44
9	5.7391	-70.738	-111.7
9	5.7724	-65.609	-111.7
9	5.8058	-62.189	-111.7
9	5.8392	-57.059	-111.7
9	5.8725	-52.785	-112.55
9	5.9059	-48.083	-112.13
9	5.9393	-43.381	-113.41
9	5.9726	-39.106	-112.55
9	6.006	-34.404	-112.98
9	6.0394	-30.557	-113.41
9	6.0727	-25.427	-114.26
9	6.1061	-18.161	-113.83
9	6.1395	-14.997	-114.78
9	6.1728	-10.039	-115.12
9	6.2062	-5.764	-115.12
9	6.2396	-0.635	-115.12
9	6.2729	5.35	-114.26
9	6.3063	9.624	-114.26
9	6.3397	15.181	-113.83
9	6.373	18.173	-112.55
9	6.4064	24.158	-111.7
9	6.4398	28.432	-110.84
9	6.4731	33.135	-111.27
9	6.5065	37.837	-110.84
9	6.5399	42.966	-109.99
9	6.5732	48.096	-109.99
9	6.6066	52.37	-109.99
9	6.64	57.671	-110.33
9	6.6733	61.774	-109.99
9	6.7067	66.476	-110.42
9	6.7401	72.033	-111.7
9	6.7734	75.453	-112.55
9	6.8068	80.582	-113.41
9	6.8402	85.028	-113.75
9	6.8735	89.559	-113.83
9	6.9069	94.689	-113.83
9	6.9403	99.391	-115.12
9	6.9736	104.01	-115.8
9	7.007	108.8	-115.97
9	7.0404	113.07	-116.83
9	7.0737	118.2	-116.83
9	7.1071	123.33	-116.83
9	7.1405	127.6	-118.54
9	7.1738	133.59	-117.68
9	7.2072	138.03	-117.34
9	7.2406	142.99	-117.68
9	7.2739	147.61	-117.51
9	7.3073	152.4	-117.68
9	7.3407	156.67	-117.68
9	7.374	161.37	-116.4
9	7.4074	166.5	-116.4
9	7.4408	170.35	-115.97
9	7.4741	175.48	-115.12
9	7.5075	179.75	-115.12
9	7.5409	183.86	-114.61
9	7.5742	189.58	-113.83
9	7.6076	194.29	-114.26
9	7.641	197.71	-113.41
9	7.6743	203.69	-115.12
9	7.7077	208.82	-114.26
9	7.7411	215.23	-115.55
9	7.7744	219.93	-115.12
9	7.8078	225.06	-115.12
9	7.8412	229	-115.29
9	7.8745	234.04	-116.4
9	7.9079	238.74	-115.97
9	7.9413	241.99	-116.49
9	7.9746	248.15	-115.97
9	8.008	251.57	-117.68
9	8.0414	254.99	-117.68
9	8.0747	259.69	-118.97
9	8.1081	265.67	-118.97
9	8.1415	270.8	-118.97
9	8.1748	275.93	-119.82
9	8.2082	280.63	-120.25
9	8.2416	285.76	-120.25
9	8.2749	290.89	-120.25
9	8.3083	296.02	-119.39
9	8.3417	300.72	-118.97
9	8.375	305.43	-118.54
9	8.4084	309.7	-118.54
9	8.4418	314.83	-118.54
9	8.4751	318.68	-118.11
9	8.5085	324.58	-117
9	8.5419	328.68	-116.49
9	8.5752	334.49	-116.83
9	8.6086	339.62	-115.97
9	8.642	345.09	-115.8
9	8.6753	350.31	-115.55
9	8.7087	356.72	-115.97
9	8.7421	361.85	-115.97
9	8.7754	367.41	-114.69
9	8.8088	371.68	-115.55
9	8.8422	376.81	-115.55
9	8.8755	379.8	-116.83
9	8.9089	384.93	-116.83
9	8.9423	388.78	-117.26
9	8.9756	394.34	-117.68
9	9.009	398.18	-118.11
9	9.0424	403.74	-118.54
9	9.0757	408.02	-119.39
9	9.1091	413.15	-119.39
9	9.1425	417.85	-119.82
9	9.1758	424.26	-120.25
9	9.2092	428.53	-121.96
9	9.2426	434.09	-120.68
9	9.2759	439.65	-121.96
9	9.3093	444.35	-120.68
9	9.3427	449.05	-120.25
9	9.376	451.62	-121.1
9	9.4094	455.04	-121.1
9	9.4428	462.22	-121.27
9	9.4761	467.01	-121.1
9	9.5095	471.11	-119.73
9	9.5429	476.41	-119.39
9	9.5762	482.39	-117.68
9	9.6096	487.1	-117.26
9	9.643	491.37	-118.11
9	9.6763	496.5	-118.11
10	3.6703	-496.49	96.902
10	3.7037	-491.36	97.757
10	3.7371	-487.94	97.757
10	3.7704	-482.81	98.612
10	3.8038	-477.68	98.612
10	3.8372	-472.55	98.612
10	3.8705	-468.27	98.612
10	3.9039	-464	98.612
10	3.9373	-458.87	98.612
10	3.9706	-455.45	98.612
10	4.004	-452.03	97.757
10	4.0374	-446.9	96.902
10	4.0707	-443.48	96.902
10	4.1041	-438.35	96.902
10	4.1375	-434.08	96.047
10	4.1708	-429.8	95.192
10	4.2042	-424.67	94.337
10	4.2376	-420.4	93.482
10	4.2709	-415.27	93.482
10	4.3043	-411	92.627
10	4.3377	-406.72	91.772
10	4.371	-401.59	91.772
10	4.4044	-397.32	90.918
10	4.4378	-393.04	90.918
[truncated: 11,808 more rows]
