# Supplementary material for: A universal function for capacity of bidirectional pedestrian streams: Filling the gaps in the literature
Source: PLoS One. 2018 Dec 19;13(12):e0208496. doi: 10.1371/journal.pone.0208496 (PMC6300270; doi:10.1371/journal.pone.0208496)
Supplement: S1 Data Set — Trajectories are divided into folders for the different experiments within the ZIP archive. Data relative to the own experiments are directly provided as a CSV file. Links are provided for data obtained from open database from third party researchers. (ZIP) [file pone.0208496.s001.zip › datasets/dataset_C/5_1_B.csv]

ped. #	time (s)	x (cm)	y (cm)
1	0	-497.34	37.913
1	0.033367	-492.21	37.913
1	0.066733	-487.94	37.913
1	0.1001	-483.66	37.913
1	0.13347	-477.68	37.058
1	0.16683	-473.4	37.058
1	0.2002	-468.27	36.203
1	0.23357	-463.14	36.203
1	0.26693	-458.02	36.203
1	0.3003	-452.89	35.348
1	0.33367	-447.76	34.493
1	0.36703	-442.63	34.493
1	0.4004	-437.5	33.638
1	0.43377	-432.37	33.638
1	0.46713	-427.24	32.783
1	0.5005	-422.11	32.783
1	0.53387	-416.98	33.638
1	0.56723	-411.85	33.638
1	0.6006	-408	34.066
1	0.63397	-402.62	34.151
1	0.66733	-398.17	34.493
1	0.7007	-393.04	34.493
1	0.73407	-387.91	34.493
1	0.76743	-382.78	34.493
1	0.8008	-377.65	34.493
1	0.83417	-371.97	34.996
1	0.86753	-367.39	36.203
1	0.9009	-361.41	36.203
1	0.93427	-356.79	36.887
1	0.96763	-352.01	37.913
1	1.001	-346.88	37.913
1	1.0344	-341.75	37.913
1	1.0677	-337.9	37.485
1	1.1011	-333.2	37.913
1	1.1345	-328.07	37.913
1	1.1678	-323.79	37.913
1	1.2012	-319.52	37.058
1	1.2346	-314.39	37.058
1	1.2679	-309.26	36.203
1	1.3013	-304.99	36.203
1	1.3347	-299.86	35.348
1	1.368	-294.73	35.348
1	1.4014	-289.6	34.493
1	1.4348	-285.32	34.493
1	1.4681	-280.62	33.211
1	1.5015	-275.49	33.211
1	1.5349	-271.22	34.066
1	1.5682	-264.8	34.493
1	1.6016	-261.38	34.493
1	1.635	-256.26	34.493
1	1.6683	-251.13	34.493
1	1.7017	-246	34.493
1	1.7351	-241.72	34.493
1	1.7684	-237.45	33.638
1	1.8018	-232.32	34.493
1	1.8352	-227.19	34.493
1	1.8685	-222.06	34.493
1	1.9019	-217.78	34.493
1	1.9353	-212.65	34.493
1	1.9686	-207.53	34.493
1	2.002	-203.68	34.92
1	2.0354	-198.55	34.92
1	2.0687	-192.99	35.348
1	2.1021	-188.29	35.775
1	2.1355	-182.73	35.348
1	2.1688	-179.31	35.348
1	2.2022	-175.04	34.493
1	2.2356	-169.91	33.638
1	2.2689	-164.78	33.638
1	2.3023	-160.5	32.783
1	2.3357	-155.38	32.783
1	2.369	-151.96	31.073
1	2.4024	-146.83	31.073
1	2.4358	-141.7	31.073
1	2.4691	-137.85	30.646
1	2.5025	-131.78	30.389
1	2.5359	-126.31	30.218
1	2.5692	-122.03	30.218
1	2.6026	-117.76	31.073
1	2.636	-112.63	31.073
1	2.6693	-107.5	31.073
1	2.7027	-103.22	31.928
1	2.7361	-98.096	31.928
1	2.7694	-93.821	31.928
1	2.8028	-88.691	31.928
1	2.8362	-83.562	31.928
1	2.8695	-79.715	32.356
1	2.9029	-75.013	32.783
1	2.9363	-69.883	32.783
1	2.9696	-65.609	33.638
1	3.003	-61.334	34.493
1	3.0364	-56.205	34.493
1	3.0697	-52.357	34.92
1	3.1031	-47.655	34.493
1	3.1365	-42.526	34.493
1	3.1698	-38.251	34.493
1	3.2032	-33.977	34.493
1	3.2366	-28.847	34.493
1	3.2699	-25.427	33.638
1	3.3033	-19.443	32.783
1	3.3367	-15.168	31.928
1	3.37	-10.039	31.073
1	3.4034	-4.909	31.073
1	3.4368	0.22	31.073
1	3.4701	5.35	29.363
1	3.5035	10.479	29.363
1	3.5369	14.754	29.363
1	3.5702	19.883	30.218
1	3.6036	24.158	30.218
1	3.637	28.86	29.791
1	3.6703	33.989	29.791
1	3.7037	39.546	30.218
1	3.7371	44.676	31.073
1	3.7704	50.66	31.073
1	3.8038	52.883	30.902
1	3.8372	57.842	31.244
1	3.8705	64.339	31.928
1	3.9039	68.614	31.928
1	3.9373	72.888	32.783
1	3.9706	79.215	33.809
1	4.004	84.002	34.493
1	4.0374	89.132	34.493
1	4.0707	94.261	35.348
1	4.1041	99.391	34.493
1	4.1375	103.67	34.493
1	4.1708	108.8	34.493
1	4.2042	112.64	34.066
1	4.2376	116.49	33.638
1	4.2709	121.62	33.638
1	4.3043	125.89	33.638
1	4.3377	131.02	33.638
1	4.371	135.3	32.783
1	4.4044	140.43	31.928
1	4.4378	145.56	31.073
1	4.4711	150.69	31.073
1	4.5045	155.82	30.218
1	4.5379	160.94	30.218
1	4.5712	166.07	30.218
1	4.6046	171.2	31.073
1	4.638	175.48	31.073
1	4.6713	180.61	31.928
1	4.7047	185.74	31.928
1	4.7381	189.16	31.928
1	4.7714	194.29	29.363
1	4.8048	197.71	30.218
1	4.8382	202.84	30.218
1	4.8715	207.11	31.073
1	4.9049	212.24	31.928
1	4.9383	216.51	31.928
1	4.9716	221.64	33.638
1	5.005	226.77	33.638
1	5.0384	231.9	34.493
1	5.0717	237.03	35.348
1	5.1051	241.31	36.203
1	5.1385	248.15	35.348
1	5.1718	252.42	35.348
1	5.2052	256.69	35.348
1	5.2386	260.54	36.63
1	5.2719	266.1	36.203
1	5.3053	270.37	37.058
1	5.3387	275.5	37.058
1	5.372	280.63	36.203
1	5.4054	284.91	35.348
1	5.4388	290.04	36.203
1	5.4721	295.17	37.058
1	5.5055	300.3	37.058
1	5.5389	305.43	37.913
1	5.5722	310.56	38.768
1	5.6056	315.69	39.623
1	5.639	319.53	40.905
1	5.6723	325.09	42.187
1	5.7057	330.22	42.187
1	5.7391	334.49	43.897
1	5.7724	338.77	43.897
1	5.8058	343.04	45.607
1	5.8392	347.32	45.607
1	5.8725	351.59	47.317
1	5.9059	355.87	48.172
1	5.9393	361	49.882
1	5.9726	366.13	51.591
1	6.006	371.25	52.446
1	6.0394	374.67	53.301
1	6.0727	379.8	55.011
1	6.1061	384.93	55.011
1	6.1395	390.06	56.721
1	6.1728	395.19	56.721
1	6.2062	400.32	57.576
1	6.2396	404.6	57.576
1	6.2729	408.87	57.576
1	6.3063	414	58.431
1	6.3397	416.99	58.003
1	6.373	422.55	57.576
1	6.4064	427.68	59.286
1	6.4398	431.95	59.286
1	6.4731	437.08	59.286
1	6.5065	442.21	59.286
1	6.5399	448.2	59.286
1	6.5732	452.47	59.286
1	6.6066	457.6	59.286
1	6.64	461.53	59.457
1	6.6733	466.49	61.166
1	6.7067	471.28	60.995
1	6.7401	478.12	61.85
1	6.7734	481.54	61.85
1	6.8068	486.67	61.85
1	6.8402	489.23	61.85
1	6.8735	494.36	61.85
1	6.9069	499.49	62.705
2	0.033367	-497.34	116.57
2	0.066733	-493.07	116.57
2	0.1001	-486.88	117.47
2	0.13347	-482.81	114.86
2	0.16683	-476.82	114.86
2	0.2002	-471.69	114.86
2	0.23357	-466.99	116.14
2	0.26693	-461.86	116.14
2	0.3003	-457.16	116.57
2	0.33367	-452.03	116.57
2	0.36703	-447.76	114.86
2	0.4004	-443.48	116.57
2	0.43377	-439.21	116.57
2	0.46713	-434.08	116.57
2	0.5005	-428.95	117.42
2	0.53387	-423.82	116.57
2	0.56723	-417.83	118.28
2	0.6006	-414.42	116.57
2	0.63397	-409.29	119.13
2	0.66733	-404.16	119.13
2	0.7007	-400.31	120.41
2	0.73407	-396.62	118.91
2	0.76743	-390.48	119.99
2	0.8008	-385.77	120.41
2	0.83417	-382.1	120.5
2	0.86753	-376.37	120.41
2	0.9009	-371.5	120.33
2	0.93427	-366.37	120.33
2	0.96763	-360.98	120.41
2	1.001	-355.85	120.41
2	1.0344	-351.15	119.99
2	1.0677	-346.02	118.28
2	1.1011	-340.72	118.62
2	1.1345	-336.19	118.7
2	1.1678	-333.2	118.28
2	1.2012	-327.64	118.7
2	1.2346	-322.51	118.7
2	1.2679	-317.38	118.7
2	1.3013	-313.11	118.7
2	1.3347	-308.4	119.99
2	1.368	-304.99	118.28
2	1.4014	-299.43	120.41
2	1.4348	-293.87	120.84
2	1.4681	-290.45	119.99
2	1.5015	-286.18	119.99
2	1.5349	-281.05	119.99
2	1.5682	-275.23	122.21
2	1.6016	-270.79	121.69
2	1.635	-264.38	123.83
2	1.6683	-259.68	124.26
2	1.7017	-255.4	123.4
2	1.7351	-250.27	125.97
2	1.7684	-245.14	125.97
2	1.8018	-240.01	125.97
2	1.8352	-236.16	126.4
2	1.8685	-231.46	126.82
2	1.9019	-226.76	126.4
2	1.9353	-222.06	126.82
2	1.9686	-216.93	125.97
2	2.002	-212.23	126.4
2	2.0354	-207.1	126.4
2	2.0687	-203.25	124.26
2	2.1021	-197.69	125.54
2	2.1355	-193.42	124.69
2	2.1688	-188.72	125.11
2	2.2022	-184.44	125.11
2	2.2356	-180.17	125.11
2	2.2689	-175.89	123.4
2	2.3023	-170.76	125.11
2	2.3357	-165.63	125.97
2	2.369	-162.21	125.11
2	2.4024	-157.94	125.11
2	2.4358	-152.38	127.25
2	2.4691	-147.25	127.25
2	2.5025	-143.83	127.25
2	2.5359	-139.13	127.68
2	2.5692	-134.43	128.11
2	2.6026	-129.38	127.85
2	2.636	-125.03	129.82
2	2.6693	-119.04	131.53
2	2.7027	-113.91	131.53
2	2.7361	-110.92	130.24
2	2.7694	-104.94	130.24
2	2.8028	-100.66	130.24
2	2.8362	-95.531	132.81
2	2.8695	-91.256	130.24
2	2.9029	-86.127	130.24
2	2.9363	-82.707	130.24
2	2.9696	-77.577	131.95
2	3.003	-72.448	131.95
2	3.0364	-68.344	130.76
2	3.0697	-63.044	130.24
2	3.1031	-59.624	129.39
2	3.1365	-52.785	129.39
2	3.1698	-48.083	131.53
2	3.2032	-43.381	131.1
2	3.2366	-37.824	131.53
2	3.2699	-33.549	131.53
2	3.3033	-29.275	132.38
2	3.3367	-24.573	131.95
2	3.37	-18.588	133.66
2	3.4034	-13.972	133.83
2	3.4368	-8.757	134.95
2	3.4701	-4.909	136.23
2	3.5035	0.648	136.66
2	3.5369	5.35	136.23
2	3.5702	10.547	137.56
2	3.6036	15.609	137.94
2	3.637	19.883	138.79
2	3.6703	24.158	138.79
2	3.7037	30.57	140.07
2	3.7371	33.989	140.07
2	3.7704	39.512	140.26
2	3.8038	43.821	139.65
2	3.8372	48.523	140.07
2	3.8705	52.797	140.07
2	3.9039	58.782	139.22
2	3.9373	62.202	138.37
2	3.9706	67.759	137.94
2	4.004	72.461	137.51
2	4.0374	77.59	137.51
2	4.0707	81.865	136.66
2	4.1041	86.139	137.51
2	4.1375	91.696	136.23
2	4.1708	95.971	136.23
2	4.2042	100.67	135.8
2	4.2376	104.52	135.37
2	4.2709	109.65	135.37
2	4.3043	114.35	135.8
2	4.3377	119.48	135.8
2	4.371	123.76	135.8
2	4.4044	127.6	134.52
2	4.4378	132.73	135.37
2	4.4711	137.43	135.8
2	4.5045	141.28	136.23
2	4.5379	145.56	135.37
2	4.5712	151.97	136.66
2	4.6046	156.67	136.23
2	4.638	161.8	136.23
2	4.6713	166.93	136.23
2	4.7047	172.91	137.94
2	4.7381	177.62	138.37
2	4.7714	182.75	136.66
2	4.8048	187.88	136.66
2	4.8382	192.58	137.08
2	4.8715	196	137.08
2	4.9049	201.13	136.23
2	4.9383	205.83	135.8
2	4.9716	210.1	134.95
2	5.005	214.38	134.09
2	5.0384	219.93	133.66
2	5.0717	224.64	131.53
2	5.1051	228.91	131.53
2	5.1385	235.75	131.53
2	5.1718	239.6	131.1
2	5.2052	245.15	131.53
2	5.2386	249.2	131.23
2	5.2719	254.56	130.67
2	5.3053	258.54	130.9
2	5.3387	263.67	131.76
2	5.372	268.24	131.53
2	5.4054	273.25	131.54
2	5.4388	277.21	131.1
2	5.4721	282.47	131.76
2	5.5055	286	131.92
2	5.5389	291.75	132.81
2	5.5722	296.88	132.81
2	5.6056	301.58	132.38
2	5.639	305.94	132.64
2	5.6723	310.56	132.81
2	5.7057	316.03	132.98
2	5.7391	319.96	132.81
2	5.7724	325.43	132.98
2	5.8058	330.35	132.61
2	5.8392	335.35	131.95
2	5.8725	338.94	132.23
2	5.9059	343.9	131.95
2	5.9393	347.74	131.53
2	5.9726	352.45	130.24
2	6.006	356.48	128.57
2	6.0394	361.85	127.68
2	6.0727	366.13	127.68
2	6.1061	370.83	127.25
2	6.1395	375.1	127.25
2	6.1728	379.8	126.82
2	6.2062	385.79	126.82
2	6.2396	390.06	125.97
2	6.2729	394.76	127.25
2	6.3063	399.89	127.25
2	6.3397	403.74	127.68
2	6.373	408.87	127.68
2	6.4064	413.14	127.68
2	6.4398	417.76	127.85
2	6.4731	421.87	128.19
2	6.5065	425.8	128.88
2	6.5399	430.24	129.39
2	6.5732	435.37	128.53
2	6.6066	440.16	129.22
2	6.64	444.78	129.39
2	6.6733	450.33	129.82
2	6.7067	454.18	131.95
2	6.7401	460.59	130.67
2	6.7734	465.64	131.27
2	6.8068	469.44	132.26
2	6.8402	473.85	130.24
2	6.8735	478.97	130.24
2	6.9069	483.68	128.96
2	6.9403	487.1	129.82
2	6.9736	491.8	127.68
2	7.007	496.07	126.82
3	0.066733	-499.05	-21.077
3	0.1001	-493.92	-21.077
3	0.13347	-488.79	-19.367
3	0.16683	-483.66	-18.512
3	0.2002	-479.39	-17.657
3	0.23357	-474.26	-15.947
3	0.26693	-469.13	-15.947
3	0.3003	-464.86	-15.092
3	0.33367	-460.15	-15.52
3	0.36703	-455.88	-15.52
3	0.4004	-451.18	-15.947
3	0.43377	-446.48	-15.52
3	0.46713	-442.63	-15.947
3	0.5005	-437.5	-15.947
3	0.53387	-433.22	-16.802
3	0.56723	-428.09	-16.802
3	0.6006	-422.96	-16.802
3	0.63397	-418.26	-17.23
3	0.66733	-413.56	-17.657
3	0.7007	-408	-18.939
3	0.73407	-402.87	-19.794
3	0.76743	-398.17	-20.222
3	0.8008	-392.62	-20.649
3	0.83417	-387.91	-21.077
3	0.86753	-383.21	-21.504
3	0.9009	-378.08	-21.504
3	0.93427	-373.38	-21.077
3	0.96763	-368.68	-20.649
3	1.001	-363.46	-20.051
3	1.0344	-358.85	-19.367
3	1.0677	-353.72	-19.367
3	1.1011	-348.59	-19.367
3	1.1345	-343.46	-19.367
3	1.1678	-338.33	-17.657
3	1.2012	-333.2	-17.657
3	1.2346	-327.64	-16.375
3	1.2679	-322.94	-15.092
3	1.3013	-317.81	-15.092
3	1.3347	-312.68	-15.092
3	1.368	-307.55	-14.237
3	1.4014	-302.42	-14.237
3	1.4348	-298.15	-14.237
3	1.4681	-293.44	-14.665
3	1.5015	-288.32	-14.665
3	1.5349	-283.61	-15.092
3	1.5682	-278.06	-14.665
3	1.6016	-272.93	-14.665
3	1.635	-268.65	-15.52
3	1.6683	-263.52	-16.375
3	1.7017	-257.96	-16.802
3	1.7351	-252.84	-17.657
3	1.7684	-247.71	-18.512
3	1.8018	-242.58	-19.367
3	1.8352	-237.88	-19.794
3	1.8685	-232.32	-20.222
3	1.9019	-227.62	-19.794
3	1.9353	-222.06	-19.367
3	1.9686	-216.93	-19.367
3	2.002	-211.8	-18.512
3	2.0354	-206.67	-18.512
3	2.0687	-201.11	-18.084
3	2.1021	-196.84	-17.23
3	2.1355	-191.28	-16.802
3	2.1688	-185.72	-16.375
3	2.2022	-181.02	-15.947
3	2.2356	-175.47	-14.665
3	2.2689	-169.48	-13.81
3	2.3023	-164.35	-13.81
3	2.3357	-159.22	-12.955
3	2.369	-155.38	-13.382
3	2.4024	-149.39	-13.382
3	2.4358	-145.12	-14.237
3	2.4691	-141.7	-14.237
3	2.5025	-137.42	-15.092
3	2.5359	-132.36	-15.421
3	2.5692	-127.16	-15.092
3	2.6026	-122.89	-15.092
3	2.636	-118.96	-16.973
3	2.6693	-113.48	-17.657
3	2.7027	-108.78	-18.084
3	2.7361	-102.8	-18.939
3	2.7694	-98.523	-20.649
3	2.8028	-93.393	-21.504
3	2.8362	-87.836	-22.787
3	2.8695	-83.134	-23.214
3	2.9029	-77.577	-23.642
3	2.9363	-72.875	-23.214
3	2.9696	-67.318	-22.787
3	3.003	-63.044	-22.787
3	3.0364	-59.197	-23.214
3	3.0697	-54.495	-22.787
3	3.1031	-49.365	-22.787
3	3.1365	-44.236	-21.932
3	3.1698	-39.961	-21.932
3	3.2032	-34.832	-21.077
3	3.2366	-30.557	-20.222
3	3.2699	-23.718	-19.367
3	3.3033	-19.015	-19.794
3	3.3367	-14.313	-18.512
3	3.37	-10.466	-18.939
3	3.4034	-4.909	-18.512
3	3.4368	-0.293	-19.538
3	3.4701	4.067	-19.794
3	3.5035	8.342	-19.794
3	3.5369	13.471	-19.794
3	3.5702	17.746	-19.794
3	3.6036	22.875	-19.794
3	3.637	26.295	-20.649
3	3.6703	29.715	-21.504
3	3.7037	35.272	-21.932
3	3.7371	39.119	-23.214
3	3.7704	44.248	-24.069
3	3.8038	49.378	-24.924
3	3.8372	54.08	-26.206
3	3.8705	59.209	-26.206
3	3.9039	63.911	-26.634
3	3.9373	68.614	-26.206
3	3.9706	73.743	-25.351
3	4.004	79.727	-25.351
3	4.0374	83.147	-24.496
3	4.0707	87.422	-24.496
3	4.1041	91.696	-24.496
3	4.1375	95.971	-23.641
3	4.1708	100.25	-23.641
3	4.2042	104.95	-22.359
3	4.2376	110.08	-21.504
3	4.2709	114.78	-21.077
3	4.3043	119.91	-20.222
3	4.3377	125.04	-19.367
3	4.371	129.74	-18.939
3	4.4044	133.59	-18.512
3	4.4378	137.44	-18.939
3	4.4711	141.28	-18.512
3	4.5045	145.56	-18.512
3	4.5379	149.4	-18.939
3	4.5712	153.25	-19.367
3	4.6046	157.95	-18.939
3	4.638	162.23	-18.084
3	4.6713	166.5	-18.939
3	4.7047	169.49	-19.367
3	4.7381	173.77	-19.367
3	4.7714	177.62	-19.794
3	4.8048	181.89	-20.649
3	4.8382	186.16	-20.649
3	4.8715	190.87	-20.222
3	4.9049	195.57	-19.794
3	4.9383	199.84	-18.939
3	4.9716	204.12	-18.084
3	5.005	207.97	-17.657
3	5.0384	212.24	-16.802
3	5.0717	216.51	-15.947
3	5.1051	219.93	-15.092
3	5.1385	225.06	-13.383
3	5.1718	229.34	-13.382
3	5.2052	234.04	-11.245
3	5.2386	239.17	-9.535
3	5.2719	243.87	-9.108
3	5.3053	248.15	-9.108
3	5.3387	253.28	-9.963
3	5.372	258.4	-9.108
3	5.4054	261.82	-9.108
3	5.4388	266.53	-8.68
3	5.4721	270.8	-9.535
3	5.5055	275.08	-9.535
3	5.5389	279.35	-10.39
3	5.5722	283.71	-10.989
3	5.6056	287.9	-11.245
3	5.639	292.18	-12.1
3	5.6723	296.45	-12.955
3	5.7057	301.58	-14.665
3	5.7391	305.85	-15.52
3	5.7724	310.56	-15.092
3	5.8058	314.83	-15.092
3	5.8392	318.68	-14.665
3	5.8725	323.38	-14.237
3	5.9059	327.14	-13.553
3	5.9393	331.5	-12.1
3	5.9726	335.35	-10.818
3	6.006	339.19	-10.39
3	6.0394	343.47	-8.68
3	6.0727	347.32	-7.398
3	6.1061	352.45	-4.833
3	6.1395	356.72	-3.123
3	6.1728	361.85	-1.414
3	6.2062	365.27	2.006
3	6.2396	370.4	3.716
3	6.2729	373.82	5.426
3	6.3063	377.67	6.708
3	6.3397	382.37	7.136
3	6.373	385.79	7.136
3	6.4064	390.06	10.555
3	6.4398	393.82	10.384
3	6.4731	397.76	10.555
3	6.5065	401.18	12.265
3	6.5399	404.6	13.12
3	6.5732	408.02	13.975
3	6.6066	412.29	14.83
3	6.64	416.57	15.685
3	6.6733	421.27	15.257
3	6.7067	425.97	13.975
3	6.7401	429.9	15.001
3	6.7734	434.52	14.83
3	6.8068	439.22	15.257
3	6.8402	443.58	15.856
3	6.8735	447.34	16.54
3	6.9069	451.62	16.54
3	6.9403	454.18	17.395
3	6.9736	459.31	19.105
3	7.007	462.73	19.959
3	7.0404	466.58	21.242
3	7.0737	470.43	21.669
3	7.1071	475.21	21.84
3	7.1405	478.12	22.524
3	7.1738	483.25	24.234
3	7.2072	487.52	25.944
3	7.2406	491.8	25.944
3	7.2739	496.5	28.936
4	1.0677	-498.2	59.286
4	1.1011	-493.07	59.286
4	1.1345	-487.94	59.286
4	1.1678	-481.53	60.568
4	1.2012	-475.97	60.995
4	1.2346	-470.84	60.995
4	1.2679	-465.8	62.107
4	1.3013	-460.07	62.534
4	1.3347	-454.6	62.705
4	1.368	-449.47	63.56
4	1.4014	-445.19	62.705
4	1.4348	-440.06	62.705
4	1.4681	-434.93	62.705
4	1.5015	-430.66	62.705
4	1.5349	-425.53	62.705
4	1.5682	-421.25	60.995
4	1.6016	-416.13	60.995
4	1.635	-411	60.141
4	1.6683	-406.72	59.286
4	1.7017	-401.59	59.286
4	1.7351	-396.46	57.576
4	1.7684	-391.33	56.721
4	1.8018	-386.2	55.866
4	1.8352	-380.22	55.011
4	1.8685	-375.94	54.156
4	1.9019	-370.81	53.301
4	1.9353	-365.69	53.301
4	1.9686	-360.56	52.446
4	2.002	-355.43	53.301
4	2.0354	-350.72	52.874
4	2.0687	-346.02	54.156
4	2.1021	-341.06	53.643
4	2.1355	-336.19	53.729
4	2.1688	-331.49	54.156
4	2.2022	-326.36	54.156
4	2.2356	-321.23	54.156
4	2.2689	-316.1	54.156
4	2.3023	-310.97	55.011
4	2.3357	-305.84	55.866
4	2.369	-300.71	55.866
4	2.4024	-294.73	55.866
4	2.4358	-289.6	55.866
4	2.4691	-284.47	56.721
4	2.5025	-280.19	55.866
4	2.5359	-275.06	55.866
4	2.5692	-269.93	55.866
4	2.6026	-264.8	55.011
4	2.636	-261.38	54.156
4	2.6693	-256.26	54.156
4	2.7027	-251.13	52.446
4	2.7361	-246	52.446
4	2.7694	-240.87	50.736
4	2.8028	-237.45	49.882
4	2.8362	-232.32	49.027
4	2.8695	-227.19	48.172
4	2.9029	-222.06	46.462
4	2.9363	-216.93	45.607
4	2.9696	-211.37	45.179
4	3.003	-207.53	43.897
4	3.0364	-202.4	43.897
4	3.0697	-197.27	43.897
4	3.1031	-191.28	43.042
4	3.1365	-186.15	43.042
4	3.1698	-181.88	42.187
4	3.2032	-176.75	42.187
4	3.2366	-171.96	41.503
4	3.2699	-166.83	41.503
4	3.3033	-162.21	40.477
4	3.3367	-157.09	40.477
4	3.37	-151.96	40.477
4	3.4034	-146.83	40.477
4	3.4368	-141.7	40.477
4	3.4701	-137.42	40.477
4	3.5035	-132.29	40.477
4	3.5369	-127.16	40.477
4	3.5702	-122.03	40.477
4	3.6036	-116.9	39.623
4	3.637	-111.77	39.623
4	3.6703	-106.65	39.623
4	3.7037	-102.37	37.913
4	3.7371	-97.241	37.058
4	3.7704	-92.111	37.058
4	3.8038	-87.836	36.203
4	3.8372	-82.707	34.493
4	3.8705	-78.432	33.638
4	3.9039	-73.303	31.928
4	3.9373	-69.028	31.073
4	3.9706	-63.899	29.363
4	4.004	-59.624	28.509
4	4.0374	-54.495	27.654
4	4.0707	-50.22	26.799
4	4.1041	-45.091	25.944
4	4.1375	-40.816	25.944
4	4.1708	-35.687	25.089
4	4.2042	-30.557	25.944
4	4.2376	-25.427	25.089
4	4.2709	-19.443	25.089
4	4.3043	-15.168	25.944
4	4.3377	-11.749	25.089
4	4.371	-6.619	25.944
4	4.4044	-1.49	25.944
4	4.4378	3.64	25.944
4	4.4711	8.085	26.457
4	4.5045	12.189	27.654
4	4.5379	17.318	28.509
4	4.5712	21.593	28.509
4	4.6046	26.723	28.509
4	4.638	30.997	28.509
4	4.6713	36.127	29.363
4	4.7047	41.256	30.218
4	4.7381	45.958	30.646
4	4.7714	49.805	30.218
4	4.8048	54.935	30.218
4	4.8382	60.064	30.218
4	4.8715	63.484	30.218
4	4.9049	68.614	30.218
4	4.9383	73.743	30.218
4	4.9716	78.873	30.218
4	5.005	84.002	29.363
4	5.0384	89.132	28.509
4	5.0717	94.261	28.509
4	5.1051	98.536	28.509
4	5.1385	103.67	28.509
4	5.1718	108.8	28.509
4	5.2052	113.92	28.509
4	5.2386	119.05	28.509
4	5.2719	124.18	29.363
4	5.3053	128.46	30.218
4	5.3387	132.73	30.218
4	5.372	137.01	31.073
4	5.4054	142.14	31.928
4	5.4388	145.9	32.099
4	5.4721	150.69	31.928
4	5.5055	155.82	31.928
4	5.5389	160.09	32.783
4	5.5722	164.36	32.783
4	5.6056	169.49	32.783
4	5.639	173.77	34.493
4	5.6723	178.9	35.348
4	5.7057	183.17	36.203
4	5.7391	188.3	37.058
4	5.7724	193.43	37.913
4	5.8058	197.71	37.913
4	5.8392	202.84	38.768
4	5.8725	207.97	38.768
4	5.9059	213.1	38.768
4	5.9393	216.51	39.623
4	5.9726	221.47	39.965
4	6.006	225.49	39.195
4	6.0394	230.19	39.623
4	6.0727	235.32	40.477
4	6.1061	238.74	40.477
4	6.1395	243.87	40.477
4	6.1728	249	40.477
4	6.2062	253.28	40.477
4	6.2396	258.83	40.905
4	6.2729	263.54	41.332
4	6.3063	268.66	42.187
4	6.3397	273.79	43.897
4	6.373	278.92	44.752
4	6.4064	283.03	45.949
4	6.4398	288.33	46.462
4	6.4731	292.6	47.317
4	6.5065	298.59	48.172
4	6.5399	302.69	49.368
4	6.5732	307.14	49.882
4	6.6066	311.41	51.591
4	6.64	316.54	52.446
4	6.6733	321.24	53.729
4	6.7067	325.94	54.156
4	6.7401	331.07	55.011
4	6.7734	336.2	55.866
4	6.8068	340.9	58.003
4	6.8402	346.29	58.773
4	6.8735	351.08	59.457
4	6.9069	357.58	59.286
4	6.9403	361.85	60.141
4	6.9736	367.83	60.141
4	7.007	372.96	60.995
4	7.0404	378.09	60.995
4	7.0737	383.22	60.995
4	7.1071	386.64	61.85
4	7.1405	390.92	61.85
4	7.1738	396.05	62.705
4	7.2072	401.18	62.705
4	7.2406	406.31	62.705
4	7.2739	411.44	62.705
4	7.3073	417.42	61.85
4	7.3407	422.55	62.705
4	7.374	427.68	62.705
4	7.4074	433.24	63.133
4	7.4408	437.51	63.988
4	7.4741	443.5	64.843
4	7.5075	450.76	64.415
4	7.5409	455.04	65.27
4	7.5742	458.46	66.125
4	7.6076	462.73	67.835
4	7.641	466.58	68.262
4	7.6743	472.13	69.545
4	7.7077	476.41	69.545
4	7.7411	480.68	71.254
4	7.7744	485.64	72.451
4	7.8078	490.09	72.964
4	7.8412	495.22	74.674
5	1.6683	-497.77	29.791
5	1.7017	-493.92	30.218
5	1.7351	-488.79	31.073
5	1.7684	-484.09	30.646
5	1.8018	-479.39	31.073
5	1.8352	-474.69	31.501
5	1.8685	-470.84	31.073
5	1.9019	-466.14	31.501
5	1.9353	-462.29	31.073
5	1.9686	-458.02	31.073
5	2.002	-454.6	31.073
5	2.0354	-449.47	30.218
5	2.0687	-446.05	30.218
5	2.1021	-440.92	30.218
5	2.1355	-436.64	29.363
5	2.1688	-431.51	29.363
5	2.2022	-427.24	29.363
5	2.2356	-423.82	28.509
5	2.2689	-418.69	28.509
5	2.3023	-413.56	28.509
5	2.3357	-409.29	27.654
5	2.369	-404.16	27.654
5	2.4024	-399.88	28.509
5	2.4358	-395.61	27.654
5	2.4691	-392.19	28.509
5	2.5025	-387.06	28.509
5	2.5359	-381.93	28.509
5	2.5692	-378.51	28.509
5	2.6026	-371.67	30.218
5	2.636	-368.25	29.363
5	2.6693	-363.12	30.218
5	2.7027	-358.16	30.56
5	2.7361	-353.72	31.073
5	2.7694	-349.44	31.073
5	2.8028	-344.31	31.073
5	2.8362	-340.04	31.073
5	2.8695	-336.62	31.073
5	2.9029	-333.2	31.073
5	2.9363	-329.78	31.928
5	2.9696	-325.5	31.928
5	3.003	-322.08	31.928
5	3.0364	-319.09	31.501
5	3.0697	-315.67	31.501
5	3.1031	-312.68	31.073
5	3.1365	-307.12	31.501
5	3.1698	-304.13	31.073
5	3.2032	-300.71	31.073
5	3.2366	-295.58	31.073
5	3.2699	-291.73	30.646
5	3.3033	-287.89	30.218
5	3.3367	-283.1	30.389
5	3.37	-279.34	30.218
5	3.4034	-275.06	30.218
5	3.4368	-270.79	30.218
5	3.4701	-266.51	30.218
5	3.5035	-261.9	30.902
5	3.5369	-257.96	31.073
5	3.5702	-254.12	31.501
5	3.6036	-249.84	32.356
5	3.637	-246.85	31.928
5	3.6703	-241.72	32.783
5	3.7037	-237.02	33.211
5	3.7371	-233.6	33.211
5	3.7704	-229.32	34.066
5	3.8038	-225.48	33.638
5	3.8372	-221.63	34.066
5	3.8705	-218.64	33.638
5	3.9039	-213.51	34.493
5	3.9373	-210.09	34.493
5	3.9706	-206.67	34.493
5	4.004	-202.82	34.92
5	4.0374	-199.83	34.493
5	4.0707	-196.41	33.638
5	4.1041	-192.14	33.638
5	4.1375	-188.72	33.638
5	4.1708	-185.3	33.638
5	4.2042	-181.02	33.638
5	4.2376	-176.75	33.638
5	4.2709	-172.47	33.638
5	4.3043	-168.63	33.211
5	4.3377	-164.78	32.783
5	4.371	-160.85	33.809
5	4.4044	-157.09	32.783
5	4.4378	-151.96	32.783
5	4.4711	-148.88	33.809
5	4.5045	-145.12	32.783
5	4.5379	-140.33	33.809
5	4.5712	-136.57	33.638
5	4.6046	-132.72	34.066
5	4.638	-128.44	34.92
5	4.6713	-124.6	34.493
5	4.7047	-121.18	35.348
5	4.7381	-116.05	36.203
5	4.7714	-112.63	36.203
5	4.8048	-108.35	37.058
5	4.8382	-104.08	37.913
5	4.8715	-100.66	37.913
5	4.9049	-95.531	39.623
5	4.9383	-92.453	40.648
5	4.9716	-88.691	40.477
5	5.005	-84.417	40.477
5	5.0384	-80.57	40.905
5	5.0717	-77.15	40.905
5	5.1051	-73.987	41.674
5	5.1385	-69.883	41.332
5	5.1718	-66.036	41.76
5	5.2052	-62.189	40.477
5	5.2386	-58.342	40.905
5	5.2719	-54.067	40.905
5	5.3053	-51.93	41.332
5	5.3387	-47.655	39.623
5	5.372	-42.953	40.05
5	5.4054	-39.534	40.05
5	5.4388	-35.687	38.768
5	5.4721	-32.267	38.768
5	5.5055	-27.992	38.768
5	5.5389	-23.718	38.768
5	5.5722	-19.015	40.05
5	5.6056	-14.741	40.05
5	5.639	-11.749	39.623
5	5.6723	-6.619	40.477
5	5.7057	-2.772	40.05
5	5.7391	1.502	40.905
5	5.7724	4.922	40.905
5	5.8058	8.342	40.905
5	5.8392	12.189	40.477
5	5.8725	14.754	40.477
5	5.9059	19.883	42.187
5	5.9393	23.303	42.187
5	5.9726	27.578	43.042
5	6.006	31.425	43.47
5	6.0394	35.699	44.325
5	6.0727	39.546	43.897
5	6.1061	43.393	43.47
5	6.1395	47.754	43.213
5	6.1728	51.173	43.213
5	6.2062	56.217	42.615
5	6.2396	59.637	42.615
5	6.2729	63.911	41.76
5	6.3063	68.186	42.615
5	6.3397	72.461	41.76
5	6.373	76.735	42.615
5	6.4064	80.582	42.187
5	6.4398	84.857	42.187
5	6.4731	88.704	41.76
5	6.5065	93.406	42.187
5	6.5399	97.681	42.187
5	6.5732	101.96	42.187
5	6.6066	106.23	43.042
5	6.64	110.5	43.042
5	6.6733	115.63	44.752
5	6.7067	118.2	44.752
5	6.7401	123.76	46.889
5	6.7734	128.03	47.744
5	6.8068	132.31	48.599
5	6.8402	135.3	49.882
5	6.8735	140	50.309
5	6.9069	144.27	52.019
5	6.9403	148.98	52.446
5	6.9736	153.68	53.729
5	7.007	157.95	54.584
5	7.0404	162.48	55.524
5	7.0737	166.42	56.55
5	7.1071	170.69	56.55
5	7.1405	175.05	57.148
5	7.1738	178.9	56.721
5	7.2072	183.6	57.148
5	7.2406	187.02	57.148
5	7.2739	190.87	56.721
5	7.3073	195.57	57.148
5	7.3407	199.59	57.063
5	7.374	203.69	56.721
5	7.4074	207.79	56.379
5	7.4408	211.81	56.293
5	7.4741	216	55.695
5	7.5075	221.13	55.695
5	7.5409	225.49	54.584
5	7.5742	230.54	54.84
5	7.6076	235.32	54.156
5	7.641	240.45	54.156
5	7.6743	244.73	54.156
5	7.7077	249.86	55.011
5	7.7411	254.56	54.584
5	7.7744	257.55	55.011
5	7.8078	263.11	54.584
5	7.8412	267.98	55.353
5	7.8745	272.08	55.011
5	7.9079	276.36	55.011
5	7.9413	281.06	55.438
5	7.9746	285.42	56.037
5	8.008	290.04	56.721
5	8.0414	294.74	56.293
5	8.0747	299.44	56.721
5	8.1081	303.72	56.721
5	8.1415	308.42	57.148
5	8.1748	312.69	56.293
5	8.2082	316.54	56.721
5	8.2416	321.67	55.866
5	8.2749	325.52	55.438
5	8.3083	329.36	55.011
5	8.3417	334.49	55.011
5	8.375	337.91	54.156
5	8.4084	342.19	53.301
5	8.4418	346.46	53.301
5	8.4751	351.08	52.275
5	8.5085	355.52	51.762
5	8.5419	360.14	51.591
5	8.5752	365.27	49.882
5	8.6086	370.4	49.027
5	8.642	374.67	49.027
5	8.6753	379.12	49.368
5	8.7087	383.22	49.882
5	8.7421	388.52	49.368
5	8.7754	393.06	49.454
5	8.8088	396.9	49.882
5	8.8422	401.6	49.454
5	8.8755	406.13	49.539
5	8.9089	410.92	49.711
5	8.9423	415.28	49.454
5	8.9756	420.33	49.711
5	9.009	424.26	49.882
5	9.0424	430.24	49.882
5	9.0757	435.37	49.882
5	9.1091	439.65	49.882
5	9.1425	446.49	49.882
5	9.1758	449.91	49.882
5	9.2092	455.89	49.882
5	9.2426	459.31	50.736
5	9.2759	464.01	49.454
5	9.3093	468.71	49.027
5	9.3427	472.13	49.027
5	9.376	476.84	47.744
5	9.4094	481.97	46.034
5	9.4428	486.67	46.462
5	9.4761	490.94	46.462
5	9.5095	494.36	44.752
5	9.5429	499.49	45.607
6	2.3023	-496.49	78.094
6	2.3357	-492.64	77.666
6	2.369	-486.83	77.153
6	2.4024	-481.95	77.239
6	2.4358	-477.25	75.957
6	2.4691	-472.55	76.384
6	2.5025	-467.42	74.674
6	2.5359	-462.29	74.674
6	2.5692	-457.16	72.964
6	2.6026	-453.74	72.964
6	2.636	-448.61	72.964
6	2.6693	-443.48	72.964
6	2.7027	-438.35	72.964
6	2.7361	-434.42	72.793
6	2.7694	-429.8	72.109
6	2.8028	-424.67	72.964
6	2.8362	-420.4	72.109
6	2.8695	-415.27	71.254
6	2.9029	-411	71.254
6	2.9363	-406.29	70.827
6	2.9696	-400.74	69.545
6	3.003	-396.89	69.972
6	3.0364	-391.5	69.203
6	3.0697	-388.34	69.972
6	3.1031	-382.78	69.545
6	3.1365	-378.51	69.545
6	3.1698	-374.23	69.545
6	3.2032	-369.96	69.545
6	3.2366	-365.26	68.262
6	3.2699	-360.21	67.664
6	3.3033	-356.28	66.125
6	3.3367	-351.15	66.125
6	3.37	-347.3	66.552
6	3.4034	-342.6	66.125
6	3.4368	-338.76	64.843
6	3.4701	-334.05	63.56
6	3.5035	-329.78	62.705
6	3.5369	-326.79	62.278
6	3.5702	-323.79	60.995
6	3.6036	-319.52	60.141
6	3.637	-316.1	59.286
6	3.6703	-311.82	59.286
6	3.7037	-308.58	58.773
6	3.7371	-304.13	58.431
6	3.7704	-300.71	58.431
6	3.8038	-296.44	57.576
6	3.8372	-292.16	56.721
6	3.8705	-288.74	56.721
6	3.9039	-284.47	55.866
6	3.9373	-281.05	55.866
6	3.9706	-277.2	55.438
6	4.004	-273.35	55.011
6	4.0374	-269.93	55.011
6	4.0707	-266.51	55.011
6	4.1041	-263.1	55.011
6	4.1375	-258.39	53.729
6	4.1708	-255.4	54.156
6	4.2042	-252.15	52.959
6	4.2376	-248.05	53.13
6	4.2709	-243.43	52.446
6	4.3043	-241.72	52.446
6	4.3377	-237.79	52.275
6	4.371	-234.37	52.275
6	4.4044	-230.95	50.907
6	4.4378	-226.33	50.736
6	4.4711	-222.91	50.736
6	4.5045	-219.49	49.027
6	4.5379	-216.93	49.027
6	4.5712	-213.51	49.027
6	4.6046	-209.58	48.343
6	4.638	-205.82	48.172
6	4.6713	-201.54	48.172
6	4.7047	-198.12	47.317
6	4.7381	-195.13	47.744
6	4.7714	-190.77	48.001
6	4.8048	-187.01	47.317
6	4.8382	-182.73	48.172
6	4.8715	-180.17	49.027
6	4.9049	-175.04	49.882
6	4.9383	-172.3	49.539
6	4.9716	-168.03	49.539
6	5.005	-164.78	49.027
6	5.0384	-160.68	49.368
6	5.0717	-156.23	49.882
6	5.1051	-152.81	49.882
6	5.1385	-149.39	50.736
6	5.1718	-145.97	50.736
6	5.2052	-142.55	50.736
6	5.2386	-138.11	51.078
6	5.2719	-134	50.736
6	5.3053	-129.73	51.591
6	5.3387	-125.45	51.591
6	5.372	-122.72	51.078
6	5.4054	-118.61	52.446
6	5.4388	-114.34	51.591
6	5.4721	-110.92	50.736
6	5.5055	-107.5	50.736
6	5.5389	-103.4	49.368
6	5.5722	-99.805	49.027
6	5.6056	-95.531	49.027
6	5.639	-92.111	49.027
6	5.6723	-88.691	49.882
6	5.7057	-84.844	49.454
6	5.7391	-80.997	49.882
6	5.7724	-77.578	49.882
6	5.8058	-74.671	50.907
6	5.8392	-71.251	50.907
6	5.8725	-67.831	50.907
6	5.9059	-64.241	50.565
6	5.9393	-60.821	50.565
6	5.9726	-57.401	50.565
6	6.006	-53.982	50.565
6	6.0394	-50.904	50.395
6	6.0727	-46.8	50.736
6	6.1061	-43.381	50.736
6	6.1395	-39.961	50.736
6	6.1728	-36.969	50.309
6	6.2062	-33.549	50.309
6	6.2396	-29.702	49.882
6	6.2729	-25.427	49.027
6	6.3063	-22.008	49.027
6	6.3397	-17.733	49.027
6	6.373	-14.741	48.599
6	6.4064	-10.039	49.027
6	6.4398	-6.619	49.027
6	6.4731	-3.627	49.454
6	6.5065	1.075	49.027
6	6.5399	6.205	49.882
6	6.5732	8.342	50.309
6	6.6066	13.044	49.882
6	6.64	18.173	51.591
6	6.6733	21.593	51.591
6	6.7067	25.013	53.301
6	6.7401	28.86	53.729
6	6.7734	33.562	55.011
6	6.8068	38.691	55.011
6	6.8402	41.684	56.293
6	6.8735	47.241	56.721
6	6.9069	49.378	58.858
6	6.9403	54.935	58.431
6	6.9736	58.355	60.141
6	7.007	62.202	62.278
6	7.0404	67.331	63.133
6	7.0737	71.178	64.415
6	7.1071	75.453	66.125
6	7.1405	81.437	66.125
6	7.1738	84.857	67.835
6	7.2072	89.132	68.69
6	7.2406	93.406	70.4
6	7.2739	97.253	70.827
6	7.3073	101.96	72.109
6	7.3407	105.38	72.109
6	7.374	110.5	73.819
6	7.4074	113.41	74.845
6	7.4408	118.03	75.016
6	7.4741	122.47	75.529
6	7.5075	127.6	76.384
6	7.5409	131.02	76.384
6	7.5742	136.15	78.094
6	7.6076	139.91	78.778
6	7.641	144.7	78.949
6	7.6743	148.55	81.086
6	7.7077	154.1	81.513
6	7.7411	158.38	81.513
6	7.7744	162.66	83.223
6	7.8078	167.78	83.223
6	7.8412	170.35	84.078
6	7.8745	175.05	84.506
6	7.9079	179.75	86.643
6	7.9413	184.03	86.643
6	7.9746	189.16	86.643
6	8.008	193.43	88.353
6	8.0414	197.71	88.353
6	8.0747	201.81	89.721
6	8.1081	205.83	90.49
6	8.1415	210.53	91.772
6	8.1748	214.38	91.345
6	8.2082	219.93	91.772
6	8.2416	223.35	92.627
6	8.2749	230.19	93.482
6	8.3083	233.19	93.91
6	8.3417	237.2	93.995
6	8.375	243.02	94.337
6	8.4084	247.29	93.482
6	8.4418	250.71	94.337
6	8.4751	256.69	95.192
6	8.5085	260.63	94.166
6	8.5419	265.25	94.337
6	8.5752	270.37	94.337
6	8.6086	274.22	93.91
6	8.642	280.63	94.337
6	8.6753	284.05	94.337
6	8.7087	289.18	94.337
6	8.7421	294.31	95.192
6	8.7754	298.59	95.192
6	8.8088	302.43	95.62
6	8.8422	307.99	96.047
6	8.8755	312.26	96.902
6	8.9089	316.11	96.475
6	8.9423	319.96	96.902
6	8.9756	324.66	96.475
6	9.009	328.51	96.902
6	9.0424	333.21	97.329
6	9.0757	338.34	97.329
6	9.1091	343.04	97.757
6	9.1425	348.17	99.467
6	9.1758	352.02	99.039
6	9.2092	357.15	99.039
6	9.2426	361.42	99.894
6	9.2759	366.13	100.32
6	9.3093	371.26	99.467
6	9.3427	376.21	99.809
6	9.376	379.8	99.467
6	9.4094	384.93	99.467
6	9.4428	389.21	99.467
6	9.4761	393.06	98.184
6	9.5095	397.76	99.467
6	9.5429	401.6	98.184
6	9.5762	405.45	97.757
6	9.6096	409.9	98.27
6	9.643	415.28	97.329
6	9.6763	420.41	98.184
6	9.7097	424.69	97.329
6	9.7431	429.82	97.329
6	9.7764	435.37	96.902
6	9.8098	438.79	96.902
6	9.8432	444.78	97.757
6	9.8765	449.05	97.757
6	9.9099	452.81	97.928
6	9.9433	458.46	97.757
6	9.9766	461.88	97.757
6	10.01	467.01	97.757
6	10.043	470	97.329
6	10.077	475.55	97.757
6	10.11	479.49	97.073
6	10.143	484.1	97.757
6	10.177	489.23	97.757
6	10.21	493.51	97.757
6	10.244	497.78	97.757
7	2.5692	-498.2	19.105
7	2.6026	-493.92	19.104
7	2.636	-489.65	19.105
7	2.6693	-485.37	19.105
7	2.7027	-481.53	19.532
7	2.7361	-477.68	19.959
7	2.7694	-472.55	19.105
7	2.8028	-468.7	19.532
7	2.8362	-463.14	19.105
7	2.8695	-458.87	19.105
7	2.9029	-453.74	19.105
7	2.9363	-449.47	19.105
7	2.9696	-444.34	19.105
7	3.003	-440.06	19.105
7	3.0364	-436.64	17.395
7	3.0697	-431.86	17.566
7	3.1031	-427.24	17.395
7	3.1365	-422.96	18.25
7	3.1698	-419.12	17.822
7	3.2032	-413.56	19.105
7	3.2366	-409.29	19.105
7	3.2699	-404.16	19.105
7	3.3033	-399.88	19.105
7	3.3367	-394.75	19.959
7	3.37	-389.62	20.814
7	3.4034	-385.77	21.242
7	3.4368	-381.24	21.327
7	3.4701	-375.09	22.524
7	3.5035	-371.24	22.951
7	3.5369	-366.54	24.234
7	3.5702	-362.69	24.661
7	3.6036	-357.56	24.661
7	3.637	-353.29	25.516
7	3.6703	-348.59	25.944
7	3.7037	-343.88	24.661
7	3.7371	-340.46	24.661
7	3.7704	-334.91	24.234
7	3.8038	-331.49	24.234
7	3.8372	-327.21	23.379
7	3.8705	-322.94	22.524
7	3.9039	-318.66	21.669
7	3.9373	-314.39	21.669
7	3.9706	-310.12	20.814
7	4.004	-305.84	19.959
7	4.0374	-301.57	19.105
7	4.0707	-297.72	17.822
7	4.1041	-293.87	17.395
7	4.1375	-289.6	17.395
7	4.1708	-286.61	16.967
7	4.2042	-281.05	17.395
7	4.2376	-276.77	17.395
7	4.2709	-274.64	16.967
7	4.3043	-269.08	17.395
7	4.3377	-265.66	17.395
7	4.371	-262.24	17.395
7	4.4044	-258.82	17.395
7	4.4378	-255.4	16.54
7	4.4711	-253.69	18.25
7	4.5045	-250.7	19.532
7	4.5379	-246.85	19.959
7	4.5712	-243.43	20.814
7	4.6046	-241.72	20.814
7	4.638	-238.73	21.242
7	4.6713	-235.31	21.242
7	4.7047	-231.89	21.242
7	4.7381	-228.47	21.242
7	4.7714	-224.2	20.387
7	4.8048	-220.78	20.387
7	4.8382	-216.93	19.104
7	4.8715	-212.65	19.105
7	4.9049	-208.89	17.224
7	4.9383	-204.96	17.395
7	4.9716	-201.97	15.257
7	5.005	-197.69	14.402
7	5.0384	-192.99	13.975
7	5.0717	-189.57	12.265
7	5.1051	-185.3	10.555
7	5.1385	-181.02	8.845
7	5.1718	-177.6	8.845
7	5.2052	-173.67	8.674
7	5.2386	-170.34	8.418
7	5.2719	-166.06	7.563
7	5.3053	-163.07	8.845
7	5.3387	-158.37	8.418
7	5.372	-153.66	8.845
7	5.4054	-150.67	9.273
7	5.4388	-146.83	9.7
7	5.4721	-142.98	10.128
7	5.5055	-139.13	10.555
7	5.5389	-135.71	12.265
7	5.5722	-132.29	12.265
7	5.6056	-128.87	13.975
7	5.639	-125.03	14.402
7	5.6723	-120.32	15.685
7	5.7057	-117.76	15.685
7	5.7391	-114.34	15.685
7	5.7724	-110.92	15.685
7	5.8058	-107.5	15.685
7	5.8392	-103.65	15.257
7	5.8725	-98.096	15.685
7	5.9059	-95.531	15.685
7	5.9393	-91.256	15.685
7	5.9726	-87.665	14.317
7	6.006	-84.417	13.12
7	6.0394	-80.142	12.265
7	6.0727	-76.295	10.983
7	6.1061	-72.02	10.128
7	6.1395	-67.318	8.845
7	6.1728	-63.899	8.845
7	6.2062	-60.137	8.161
7	6.2396	-56.717	8.162
7	6.2729	-52.272	7.82
7	6.3063	-48.905	7.727
7	6.3397	-45.09	7.99
7	6.373	-41.671	7.991
7	6.4064	-38.251	7.136
7	6.4398	-34.661	7.648
7	6.4731	-30.557	7.99
7	6.5065	-27.137	7.991
7	6.5399	-23.718	7.99
7	6.5732	-19.443	8.845
7	6.6066	-16.023	8.845
7	6.64	-11.749	9.7
7	6.6733	-7.474	10.555
7	6.7067	-3.2	11.41
7	6.7401	-0.207	10.983
7	6.7734	5.35	12.265
7	6.8068	8.769	12.265
7	6.8402	11.762	11.838
7	6.8735	15.609	12.265
7	6.9069	18.173	12.265
7	6.9403	22.448	12.265
7	6.9736	25.868	12.265
7	7.007	29.287	12.265
7	7.0404	33.562	12.265
7	7.0737	37.837	12.265
7	7.1071	41.256	12.265
7	7.1405	44.676	12.265
7	7.1738	48.95	12.265
7	7.2072	53.653	12.693
7	7.2406	57.5	12.265
7	7.2739	61.347	11.838
7	7.3073	66.049	13.12
7	7.3407	69.896	13.547
7	7.374	74.085	13.804
7	7.4074	78.018	13.975
7	7.4408	80.582	15.685
7	7.4741	84.43	15.257
7	7.5075	88.704	16.112
7	7.5409	91.992	15.915
7	7.5742	95.116	15.685
7	7.6076	99.456	17.724
7	7.641	103.24	19.532
7	7.6743	107.26	20.236
7	7.7077	110.51	20.814
7	7.7411	114.78	20.814
7	7.7744	119.22	23.037
7	7.8078	122.47	23.379
7	7.8412	126.58	24.576
7	7.8745	129.31	24.234
7	7.9079	134.44	25.944
7	7.9413	137.43	25.516
7	7.9746	142.14	25.944
7	8.008	145.56	25.089
7	8.0414	150.69	25.089
7	8.0747	154.96	25.089
7	8.1081	158.81	25.516
7	8.1415	163.94	27.226
7	8.1748	166.93	25.089
7	8.2082	170.35	25.089
7	8.2416	174.62	25.089
7	8.2749	179.75	24.234
7	8.3083	183.17	24.234
7	8.3417	188.3	24.234
7	8.375	191.72	25.089
7	8.4084	196	24.234
7	8.4418	199.25	24.747
7	8.4751	202.84	25.089
7	8.5085	206.26	25.944
7	8.5419	210.53	25.089
7	8.5752	214.46	26.115
7	8.6086	217.37	26.799
7	8.642	221.64	27.654
7	8.6753	225.49	28.936
7	8.7087	229.34	28.509
7	8.7421	232.76	30.218
7	8.7754	237.89	31.073
7	8.8088	242.16	31.928
7	8.8422	247.29	33.638
7	8.8755	251.57	34.493
7	8.9089	254.99	34.493
7	8.9423	259.69	35.775
7	8.9756	263.54	35.348
7	9.009	267.81	35.348
7	9.0424	272.08	36.203
7	9.0757	276.36	35.348
7	9.1091	281.06	35.775
7	9.1425	284.91	36.203
7	9.1758	288.76	35.775
7	9.2092	293.46	35.348
7	9.2426	296.88	34.493
7	9.2759	302.01	34.493
7	9.3093	306.28	32.783
7	9.3427	311.41	32.783
7	9.376	316.11	32.356
7	9.4094	320.81	31.073
7	9.4428	325.94	31.928
7	9.4761	329.36	31.928
7	9.5095	334.49	31.928
7	9.5429	338.77	32.783
7	9.5762	342.19	32.783
7	9.6096	346.89	34.066
7	9.643	350.74	34.493
7	9.6763	355.87	34.493
7	9.7097	360.4	35.433
7	9.7431	364.42	36.203
7	9.7764	368.69	37.058
7	9.8098	372.96	37.913
7	9.8432	377.24	39.623
7	9.8765	382.37	39.623
7	9.9099	387.5	42.187
7	9.9433	391.6	42.529
7	9.9766	395.7	42.871
7	10.01	400.32	43.042
7	10.043	404.6	43.897
7	10.077	408.02	43.897
7	10.11	413.14	43.042
7	10.143	416.57	43.042
7	10.177	421.27	42.615
7	10.21	425.11	42.187
7	10.244	428.96	41.76
7	10.277	433.66	40.477
7	10.31	437.94	40.477
7	10.344	443.07	39.623
7	10.377	447.77	38.34
7	10.41	451.62	37.913
7	10.444	454.18	36.203
7	10.477	461.53	35.519
7	10.511	466.15	35.348
7	10.544	471.28	35.348
7	10.577	476.07	35.519
7	10.611	480.68	36.203
7	10.644	485.81	35.348
7	10.677	490.52	36.63
7	10.711	493.94	36.63
7	10.744	498.64	37.058
8	2.6026	-499.05	-100.58
8	2.636	-494.78	-100.58
8	2.6693	-490.07	-99.302
8	2.7027	-484.95	-99.302
8	2.7361	-480.67	-98.447
8	2.7694	-475.54	-98.447
8	2.8028	-470.5	-98.703
8	2.8362	-465.71	-98.874
8	2.8695	-461.44	-98.874
8	2.9029	-456.31	-98.874
8	2.9363	-451.18	-98.874
8	2.9696	-446.05	-98.874
8	3.003	-441.35	-98.447
8	3.0364	-436.3	-98.703
8	3.0697	-431.51	-98.874
8	3.1031	-427.24	-98.874
8	3.1365	-422.45	-97.335
8	3.1698	-418.69	-97.164
8	3.2032	-413.56	-97.164
8	3.2366	-409.71	-95.882
8	3.2699	-405.01	-95.454
8	3.3033	-400.74	-94.6
8	3.3367	-396.46	-93.745
8	3.37	-391.33	-93.745
8	3.4034	-387.91	-92.035
8	3.4368	-382.78	-92.035
8	3.4701	-377.65	-90.325
8	3.5035	-373.81	-89.043
8	3.5369	-369.1	-88.615
8	3.5702	-364.4	-87.333
8	3.6036	-359.7	-86.905
8	3.637	-356.28	-85.196
8	3.6703	-352.01	-85.195
8	3.7037	-348.59	-85.195
8	3.7371	-343.46	-83.486
8	3.7704	-340.04	-83.486
8	3.8038	-334.91	-83.486
8	3.8372	-331.06	-82.203
8	3.8705	-327.21	-81.776
8	3.9039	-322.94	-81.776
8	3.9373	-319.52	-81.776
8	3.9706	-315.25	-81.776
8	4.004	-310.97	-80.921
8	4.0374	-307.21	-80.75
8	4.0707	-303.11	-80.408
8	4.1041	-299.43	-80.493
8	4.1375	-295.58	-80.066
8	4.1708	-292.16	-80.066
8	4.2042	-287.89	-80.066
8	4.2376	-284.47	-79.211
8	4.2709	-281.05	-78.356
8	4.3043	-276.77	-78.356
8	4.3377	-274.21	-78.356
8	4.371	-270.79	-77.501
8	4.4044	-266.94	-77.074
8	4.4378	-263.1	-76.646
8	4.4711	-259.68	-76.646
8	4.5045	-256.77	-75.621
8	4.5379	-252.84	-74.936
8	4.5712	-249.42	-74.936
8	4.6046	-246	-73.227
8	4.638	-242.24	-72.201
8	4.6713	-239.16	-71.517
8	4.7047	-235.74	-71.517
8	4.7381	-232.32	-69.807
8	4.7714	-228.9	-69.807
8	4.8048	-225.48	-69.807
8	4.8382	-221.2	-68.097
8	4.8715	-217.78	-68.097
8	4.9049	-213.51	-68.097
8	4.9383	-210.09	-68.097
8	4.9716	-206.67	-68.097
8	5.005	-203.25	-67.242
8	5.0384	-199.49	-67.413
8	5.0717	-195.56	-67.242
8	5.1051	-192.14	-66.387
8	5.1385	-187.86	-66.387
8	5.1718	-184.44	-66.387
8	5.2052	-181.02	-66.387
8	5.2386	-177.6	-66.387
8	5.2719	-173.33	-66.387
8	5.3053	-169.91	-66.387
8	5.3387	-166.49	-64.677
8	5.372	-162.73	-64.507
8	5.4054	-159.22	-63.395
8	5.4388	-155.38	-62.968
8	5.4721	-151.96	-62.968
8	5.5055	-148.54	-61.258
8	5.5389	-144.69	-60.83
8	5.5722	-140.5	-60.232
8	5.6056	-138.28	-59.548
8	5.639	-134	-59.548
8	5.6723	-130.58	-57.838
8	5.7057	-125.8	-56.299
8	5.7391	-121.61	-56.556
8	5.7724	-117.76	-56.128
8	5.8058	-114.34	-55.273
8	5.8392	-111.35	-54.846
8	5.8725	-107.07	-53.991
8	5.9059	-103.65	-53.991
8	5.9393	-100.23	-53.991
8	5.9726	-96.386	-54.419
8	6.006	-92.966	-54.419
8	6.0394	-88.691	-54.419
8	6.0727	-85.272	-54.419
8	6.1061	-81.852	-54.419
8	6.1395	-78.432	-56.128
8	6.1728	-75.013	-56.128
8	6.2062	-71.593	-56.128
8	6.2396	-68.515	-55.444
8	6.2729	-65.181	-55.701
8	6.3063	-61.761	-55.701
8	6.3397	-58.342	-55.701
8	6.373	-54.922	-55.701
8	6.4064	-52.785	-56.128
8	6.4398	-49.365	-56.128
8	6.4731	-45.518	-55.701
8	6.5065	-42.098	-55.701
8	6.5399	-38.764	-55.102
8	6.5732	-36.541	-55.273
8	6.6066	-33.122	-54.419
8	6.64	-29.702	-54.419
8	6.6733	-26.282	-52.709
8	6.7067	-22.435	-51.426
8	6.7401	-19.015	-51.426
8	6.7734	-14.741	-50.571
8	6.8068	-10.894	-50.144
8	6.8402	-7.474	-50.144
8	6.8735	-4.054	-50.144
8	6.9069	-1.49	-50.999
8	6.9403	2.357	-50.571
8	6.9736	6.375	-50.486
8	7.007	9.624	-50.144
8	7.0404	12.616	-50.571
8	7.0737	16.036	-50.571
8	7.1071	18.686	-50.315
8	7.1405	22.106	-50.315
8	7.1738	25.526	-50.315
8	7.2072	29.287	-50.999
8	7.2406	32.28	-50.571
8	7.2739	35.272	-50.999
8	7.3073	38.264	-51.426
8	7.3407	42.539	-50.571
8	7.374	45.958	-50.571
8	7.4074	49.805	-50.999
8	7.4408	53.225	-49.289
8	7.4741	56.645	-48.434
8	7.5075	59.209	-47.579
8	7.5409	62.629	-46.724
8	7.5742	66.476	-46.297
8	7.6076	69.468	-45.869
8	7.641	74.171	-44.587
8	7.6743	77.163	-43.305
8	7.7077	81.437	-40.74
8	7.7411	86.139	-41.167
8	7.7744	89.559	-39.457
8	7.8078	93.406	-38.175
8	7.8412	97.681	-37.32
8	7.8745	101.96	-36.465
8	7.9079	104.52	-37.32
8	7.9413	109.22	-35.183
8	7.9746	112.9	-34.413
8	8.008	116.49	-33.901
8	8.0414	120.34	-32.618
8	8.0747	123.76	-32.618
8	8.1081	127.6	-32.191
8	8.1415	131.88	-31.336
8	8.1748	134.78	-31.165
8	8.2082	139.57	-30.481
8	8.2416	143.33	-30.31
8	8.2749	146.75	-30.31
8	8.3083	150.69	-30.481
8	8.3417	155.39	-30.053
8	8.375	158.38	-29.626
8	8.4084	162.65	-29.626
8	8.4418	166.93	-27.916
8	8.4751	170.78	-26.634
8	8.5085	174.62	-26.206
8	8.5419	177.62	-24.924
8	8.5752	181.89	-24.069
8	8.6086	186.59	-23.641
8	8.642	189.16	-22.787
8	8.6753	193.43	-22.787
8	8.7087	196.85	-21.077
8	8.7421	200.7	-20.649
8	8.7754	204.12	-18.939
8	8.8088	208.82	-18.512
8	8.8422	213.95	-18.512
8	8.8755	217.37	-16.802
8	8.9089	221.22	-16.375
8	8.9423	225.06	-15.947
8	8.9756	229.34	-15.947
8	9.009	233.61	-15.092
8	9.0424	237.46	-13.81
8	9.0757	240.88	-13.81
8	9.1091	246.01	-13.81
8	9.1425	249.43	-13.81
8	9.1758	254.13	-13.382
8	9.2092	257.55	-13.382
8	9.2426	261.4	-13.81
8	9.2759	266.1	-15.092
8	9.3093	270.37	-15.092
8	9.3427	274.65	-15.092
8	9.376	278.92	-15.092
8	9.4094	284.05	-15.947
8	9.4428	285.76	-15.947
8	9.4761	290.55	-16.118
8	9.5095	293.46	-16.802
8	9.5429	298.59	-16.802
8	9.5762	302.01	-17.657
8	9.6096	308.85	-19.367
8	9.643	311.41	-18.512
8	9.6763	314.83	-19.367
8	9.7097	318.25	-19.367
8	9.7431	322.95	-20.649
8	9.7764	327.65	-20.222
8	9.8098	331.93	-20.222
8	9.8432	337.06	-21.932
8	9.8765	340.05	-22.359
8	9.9099	344.92	-23.299
8	9.9433	350.74	-24.496
8	9.9766	355.87	-25.351
8	10.01	359.29	-26.206
8	10.043	363.56	-27.916
8	10.077	367.83	-29.626
8	10.11	371.25	-31.336
8	10.143	375.1	-33.473
8	10.177	379.8	-34.755
8	10.21	382.37	-36.465
8	10.244	387.5	-39.03
8	10.277	391.77	-41.595
8	10.31	396.48	-43.732
8	10.344	400.49	-45.528
8	10.377	404.6	-47.579
8	10.41	409.73	-48.434
8	10.444	414	-50.144
8	10.477	419.47	-52.025
8	10.511	423.4	-53.564
8	10.544	428.53	-53.564
8	10.577	433.66	-55.273
8	10.611	437.94	-56.128
8	10.644	442.21	-57.838
8	10.677	447.34	-58.693
8	10.711	452.13	-60.232
8	10.744	456.09	-61.389
8	10.777	461.45	-62.54
8	10.811	467.35	-61.942
8	10.844	471.79	-63.139
8	10.878	476.41	-63.823
8	10.911	481.54	-65.532
8	10.944	486.67	-67.242
8	10.978	491.37	-67.67
8	11.011	495.64	-69.38
9	3.5035	-498.62	-79.639
9	3.5369	-493.07	-80.066
9	3.5702	-487.08	-80.921
9	3.6036	-481.53	-81.348
9	3.637	-476.82	-81.776
9	3.6703	-471.69	-81.776
9	3.7037	-466.57	-81.776
9	3.7371	-461.44	-80.921
9	3.7704	-456.48	-80.408
9	3.8038	-452.89	-80.921
9	3.8372	-446.9	-79.211
9	3.8705	-442.46	-78.869
9	3.9039	-437.5	-78.356
9	3.9373	-432.37	-77.501
9	3.9706	-427.75	-76.817
9	4.004	-422.96	-76.646
9	4.0374	-417.49	-75.108
9	4.0707	-413.56	-74.936
9	4.1041	-408.26	-73.74
9	4.1375	-403.3	-73.227
9	4.1708	-399.03	-72.372
9	4.2042	-394.07	-71.859
9	4.2376	-390.48	-72.372
9	4.2709	-385.77	-71.089
9	4.3043	-381.93	-70.662
9	4.3377	-377.48	-70.32
9	4.371	-373.38	-70.662
9	4.4044	-368.93	-70.32
9	4.4378	-364.83	-70.662
9	4.4711	-361.41	-70.662
9	4.5045	-356.28	-70.662
9	4.5379	-351.83	-70.32
9	4.5712	-347.73	-70.662
9	4.6046	-344.31	-70.662
9	4.638	-339.18	-70.662
9	4.6713	-335.76	-70.662
9	4.7047	-332.34	-70.662
9	4.7381	-327.9	-70.32
9	4.7714	-323.79	-70.662
9	4.8048	-320.37	-70.662
9	4.8382	-315.25	-68.952
9	4.8715	-311.82	-68.952
9	4.9049	-308.4	-68.097
9	4.9383	-304.99	-68.097
9	4.9716	-299.43	-66.815
9	5.005	-296.44	-67.242
9	5.0384	-291.31	-66.387
9	5.0717	-287.46	-65.105
9	5.1051	-283.19	-64.25
9	5.1385	-279.34	-63.823
9	5.1718	-274.64	-62.54
9	5.2052	-272.5	-61.258
9	5.2386	-267.37	-60.403
9	5.2719	-263.52	-59.975
9	5.3053	-260.53	-59.548
9	5.3387	-257.11	-58.693
9	5.372	-253.69	-58.693
9	5.4054	-250.27	-58.693
9	5.4388	-246.68	-57.496
9	5.4721	-244.29	-57.838
9	5.5055	-239.58	-57.411
9	5.5389	-236.59	-56.983
9	5.5722	-233.17	-56.983
9	5.6056	-229.75	-56.983
9	5.639	-225.91	-56.556
9	5.6723	-222.91	-56.983
9	5.7057	-219.49	-57.838
9	5.7391	-216.07	-57.838
9	5.7724	-212.23	-57.411
9	5.8058	-208.81	-57.411
9	5.8392	-205.39	-58.266
9	5.8725	-201.97	-58.266
9	5.9059	-198.55	-58.266
9	5.9393	-195.13	-58.266
9	5.9726	-190.85	-58.266
9	6.006	-187.86	-58.693
9	6.0394	-184.01	-59.121
9	6.0727	-180.17	-59.548
9	6.1061	-175.89	-58.693
9	6.1395	-172.05	-59.121
9	6.1728	-169.05	-59.548
9	6.2062	-164.78	-59.548
9	6.2396	-160.5	-59.548
9	6.2729	-156.23	-59.548
9	6.3063	-152.81	-58.693
9	6.3397	-149.39	-59.548
9	6.373	-145.97	-59.548
9	6.4064	-140.84	-59.548
9	6.4398	-137.42	-59.548
9	6.4731	-134	-60.403
9	6.5065	-130.58	-60.403
9	6.5399	-127.16	-60.403
9	6.5732	-122.89	-61.258
9	6.6066	-118.19	-60.83
9	6.64	-115.19	-62.113
9	6.6733	-110.92	-62.113
9	6.7067	-107.07	-63.395
9	6.7401	-103.22	-63.823
9	6.7734	-99.805	-64.677
9	6.8068	-96.386	-64.677
9	6.8402	-92.966	-64.677
9	6.8735	-89.546	-64.677
9	6.9069	-85.272	-63.823
9	6.9403	-81.424	-63.395
9	6.9736	-78.432	-62.968
9	7.007	-74.842	-63.481
9	7.0404	-71.251	-63.139
9	7.0737	-67.318	-62.968
9	7.1071	-63.899	-62.113
9	7.1405	-60.479	-61.258
9	7.1738	-57.914	-61.258
9	7.2072	-53.64	-60.403
9	7.2406	-50.22	-58.693
9	7.2739	-46.373	-58.266
9	7.3073	-43.808	-57.411
9	7.3407	-39.534	-56.556
9	7.374	-36.114	-56.556
9	7.4074	-34.832	-56.983
9	7.4408	-31.412	-56.983
9	7.4741	-27.992	-56.983
9	7.5075	-23.205	-56.299
9	7.5409	-19.443	-57.838
9	7.5742	-17.733	-57.838
9	7.6076	-13.63	-57.325
9	7.641	-10.039	-57.838
9	7.6743	-6.192	-57.411
9	7.7077	-2.345	-57.838
9	7.7411	0.648	-58.266
9	7.7744	4.495	-58.693
9	7.8078	7.914	-58.693
9	7.8412	11.334	-58.693
9	7.8745	14.754	-58.693
9	7.9079	18.601	-58.266
9	7.9413	22.02	-58.266
9	7.9746	25.868	-57.838
9	8.008	29.8	-58.009
9	8.0414	33.562	-56.983
9	8.0747	36.981	-56.983
9	8.1081	40.401	-56.983
9	8.1415	43.821	-56.983
9	8.1748	48.523	-55.701
9	8.2082	52.37	-55.273
9	8.2416	55.79	-55.273
9	8.2749	59.209	-55.273
9	8.3083	64.339	-55.273
9	8.3417	67.759	-54.419
9	8.375	72.717	-54.077
9	8.4084	76.308	-53.564
9	8.4418	79.727	-53.564
9	8.4751	84.857	-53.564
9	8.5085	88.277	-54.419
9	8.5419	93.064	-54.248
9	8.5752	96.826	-55.273
9	8.6086	101.53	-53.991
9	8.642	105.38	-54.419
9	8.6753	109.65	-55.273
9	8.7087	113.92	-55.273
9	8.7421	118.2	-55.273
9	8.7754	122.47	-55.273
9	8.8088	126.32	-53.991
9	8.8422	130.17	-53.564
9	8.8755	134.01	-53.136
9	8.9089	138.72	-51.854
9	8.9423	142.14	-51.854
9	8.9756	145.98	-51.426
9	9.009	149.83	-50.999
9	9.0424	153.25	-50.144
9	9.0757	157.35	-49.802
9	9.1091	161.8	-48.434
9	9.1425	166.07	-47.579
9	9.1758	170.01	-45.698
9	9.2092	174.2	-44.587
9	9.2426	177.62	-43.732
9	9.2759	181.81	-42.621
9	9.3093	185.74	-42.45
9	9.3427	189.16	-41.595
9	9.376	193.26	-40.227
9	9.4094	196.42	-40.312
9	9.4428	200.44	-39.543
9	9.4761	204.2	-38.859
9	9.5095	207.62	-38.859
9	9.5429	211.38	-38.175
9	9.5762	214.8	-38.175
9	9.6096	219.59	-36.294
9	9.643	222.93	-37.748
[truncated: 10,971 more rows]
