# Supplementary material for: A universal function for capacity of bidirectional pedestrian streams: Filling the gaps in the literature
Source: PLoS One. 2018 Dec 19;13(12):e0208496. doi: 10.1371/journal.pone.0208496 (PMC6300270; doi:10.1371/journal.pone.0208496)
Supplement: S1 Data Set — Trajectories are divided into folders for the different experiments within the ZIP archive. Data relative to the own experiments are directly provided as a CSV file. Links are provided for data obtained from open database from third party researchers. (ZIP) [file pone.0208496.s001.zip › datasets/dataset_C/5_1_C.csv]

ped. #	time (s)	x (cm)	y (cm)
1	0	-499.05	131.1
1	0.033367	-493.92	131.95
1	0.066733	-490.5	131.95
1	0.1001	-485.37	132.81
1	0.13347	-481.1	132.81
1	0.16683	-476.31	133.83
1	0.2002	-472.38	134.86
1	0.23357	-467.51	135.12
1	0.26693	-463.65	135.07
1	0.3003	-459.56	135.72
1	0.33367	-454.6	135.37
1	0.36703	-450.32	134.52
1	0.4004	-444.34	133.66
1	0.43377	-439.21	133.66
1	0.46713	-434.93	132.81
1	0.5005	-430.32	132.64
1	0.53387	-425.53	131.95
1	0.56723	-420.4	131.1
1	0.6006	-416.13	131.1
1	0.63397	-411	129.39
1	0.66733	-407.4	129.73
1	0.7007	-402.79	128.71
1	0.73407	-399.03	128.53
1	0.76743	-393.9	127.68
1	0.8008	-389.62	126.82
1	0.83417	-385.77	127.25
1	0.86753	-381.07	126.82
1	0.9009	-376.37	128.11
1	0.93427	-372.52	126.82
1	0.96763	-368.08	128.02
1	1.001	-363.98	126.82
1	1.0344	-358.85	127.68
1	1.0677	-354.74	128.19
1	1.1011	-349.44	128.53
1	1.1345	-344.74	128.96
1	1.1678	-340.04	128.53
1	1.2012	-335.76	128.53
1	1.2346	-331.49	128.53
1	1.2679	-327.21	128.53
1	1.3013	-324.65	128.53
1	1.3347	-319.52	128.53
1	1.368	-316.1	128.53
1	1.4014	-311.65	128.19
1	1.4348	-307.55	128.53
1	1.4681	-303.62	127.51
1	1.5015	-299.86	126.82
1	1.5349	-295.58	126.82
1	1.5682	-291.31	126.82
1	1.6016	-287.46	126.4
1	1.635	-283.61	127.68
1	1.6683	-280.19	127.68
1	1.7017	-276.77	126.82
1	1.7351	-272.93	127.25
1	1.7684	-268.65	126.4
1	1.8018	-265.66	125.11
1	1.8352	-262.24	125.11
1	1.8685	-258.82	125.11
1	1.9019	-255.23	124.6
1	1.9353	-251.13	124.26
1	1.9686	-247.71	123.4
1	2.002	-244.12	124.6
1	2.0354	-240.01	123.4
1	2.0687	-236.59	124.26
1	2.1021	-233.17	124.26
1	2.1355	-228.9	124.26
1	2.1688	-225.48	124.26
1	2.2022	-221.2	124.26
1	2.2356	-217.96	125.39
1	2.2689	-213.51	125.97
1	2.3023	-210.26	125.63
1	2.3357	-206.67	125.11
1	2.369	-203.25	125.11
1	2.4024	-199.49	125.8
1	2.4358	-195.21	126.65
1	2.4691	-191.28	126.82
1	2.5025	-187.43	127.25
1	2.5359	-183.59	126.82
1	2.5692	-180.79	126.27
1	2.6026	-177.6	126.82
1	2.636	-173.33	126.82
1	2.6693	-169.91	125.97
1	2.7027	-165.63	125.97
1	2.7361	-162.21	125.11
1	2.7694	-157.94	125.11
1	2.8028	-154.52	125.11
1	2.8362	-149.82	123.83
1	2.8695	-146.83	123.4
1	2.9029	-143.41	122.55
1	2.9363	-139.99	121.69
1	2.9696	-136.4	121.18
1	3.003	-132.29	120.84
1	3.0364	-128.87	119.99
1	3.0697	-125.45	119.99
1	3.1031	-121.18	119.13
1	3.1365	-117.76	118.28
1	3.1698	-115.02	118.62
1	3.2032	-110.92	119.13
1	3.2366	-107.84	118.45
1	3.2699	-104.08	119.13
1	3.3033	-100.23	119.56
1	3.3367	-96.386	118.28
1	3.37	-92.966	118.28
1	3.4034	-88.691	118.28
1	3.4368	-85.272	118.28
1	3.4701	-81.852	119.13
1	3.5035	-78.005	119.56
1	3.5369	-74.329	119.64
1	3.5702	-69.456	120.41
1	3.6036	-66.036	120.41
1	3.637	-62.616	120.41
1	3.6703	-58.769	120.84
1	3.7037	-56.205	121.69
1	3.7371	-52.272	119.81
1	3.7704	-49.365	122.55
1	3.8038	-45.946	121.69
1	3.8372	-42.526	119.99
1	3.8705	-39.106	120.84
1	3.9039	-35.259	119.56
1	3.9373	-31.412	118.28
1	3.9706	-28.505	118.1
1	4.004	-23.718	117.42
1	4.0374	-19.443	116.57
1	4.0707	-17.733	115.71
1	4.1041	-13.459	114.86
1	4.1375	-10.039	114
1	4.1708	-7.0467	113.57
1	4.2042	-3.1996	110.58
1	4.2376	0.22008	110.58
1	4.2709	3.6397	109.73
1	4.3043	7.0595	108.87
1	4.3377	11.334	108.02
1	4.371	15.609	108.02
1	4.4044	19.028	107.16
1	4.4378	22.875	106.73
1	4.4711	27.578	106.31
1	4.5045	30.313	104.94
1	4.5379	34.417	104.6
1	4.5712	38.52	103.4
1	4.6046	42.966	102.89
1	4.638	46.386	102.03
1	4.6713	49.805	101.18
1	4.7047	53.909	99.98
1	4.7381	57.5	99.467
1	4.7714	61.347	99.039
1	4.8048	65.194	98.612
1	4.8382	69.126	97.928
1	4.8715	72.546	97.073
1	4.9049	76.308	96.047
1	4.9383	79.728	96.047
1	4.9716	83.147	94.337
1	5.005	86.567	93.482
1	5.0384	89.559	92.2
1	5.0717	92.979	91.345
1	5.1051	96.398	90.49
1	5.1385	99.818	88.78
1	5.1718	103.24	87.925
1	5.2052	107.08	86.643
1	5.2386	110.5	85.788
1	5.2719	113.92	84.933
1	5.3053	118.2	84.078
1	5.3387	122.05	83.651
1	5.372	125.89	83.223
1	5.4054	131.02	83.223
1	5.4388	135.3	83.223
1	5.4721	138.72	83.223
1	5.5055	143.85	83.223
1	5.5389	147.27	82.368
1	5.5722	150.69	83.223
1	5.6056	155.82	83.223
1	5.639	159.24	83.223
1	5.6723	162.65	83.223
1	5.7057	166.07	84.933
1	5.7391	170.18	86.13
1	5.7724	173.77	85.788
1	5.8058	178.04	87.498
1	5.8392	181.46	89.208
1	5.8725	185.74	90.063
1	5.9059	189.16	90.918
1	5.9393	193.43	92.627
1	5.9726	197.71	92.627
1	6.006	201.13	93.482
1	6.0394	205.4	93.482
1	6.0727	208.82	93.482
1	6.1061	212.41	93.824
1	6.1395	217.37	93.482
1	6.1728	220.79	94.337
1	6.2062	224.21	94.337
1	6.2396	228.48	93.482
1	6.2729	232.76	92.627
1	6.3063	236.6	93.055
1	6.3397	242.16	91.772
1	6.373	245.58	90.918
1	6.4064	249	90.918
1	6.4398	253.7	90.49
1	6.4731	257.55	89.208
1	6.5065	262.68	89.208
1	6.5399	266.1	89.208
1	6.5732	271.23	89.208
1	6.6066	274.65	89.208
1	6.64	279.78	88.353
1	6.6733	283.2	89.208
1	6.7067	287.47	88.353
1	6.7401	290.89	89.208
1	6.7734	295.51	89.037
1	6.8068	299.44	89.208
1	6.8402	307.14	88.353
1	6.8735	307.99	89.208
1	6.9069	312.69	89.635
1	6.9403	316.54	89.208
1	6.9736	320.99	89.721
1	7.007	325.09	90.918
1	7.0404	330.22	90.918
1	7.0737	334.49	90.918
1	7.1071	338.77	90.918
1	7.1405	343.04	89.208
1	7.1738	347.32	89.208
1	7.2072	351.59	89.208
1	7.2406	355.87	88.353
1	7.2739	359.63	87.327
1	7.3073	364.59	86.985
1	7.3407	368.69	85.788
1	7.374	372.54	85.361
1	7.4074	376.38	84.078
1	7.4408	380.66	84.078
1	7.4741	384.08	82.368
1	7.5075	388.35	82.368
1	7.5409	392.63	80.659
1	7.5742	396.9	79.804
1	7.6076	401.18	78.949
1	7.641	406.31	78.949
1	7.6743	410.15	78.521
1	7.7077	414	77.239
1	7.7411	418.7	76.811
1	7.7744	424.26	76.384
1	7.8078	428.53	75.529
1	7.8412	432.81	75.529
1	7.8745	437.08	74.674
1	7.9079	441.79	74.247
1	7.9413	446.49	73.819
1	7.9746	450.76	73.819
1	8.008	455.38	72.793
1	8.0414	459.31	72.109
1	8.0747	463.24	71.425
1	8.1081	467.86	72.109
1	8.1415	471.79	71.084
1	8.1748	477.95	70.058
1	8.2082	481.54	70.4
1	8.2416	485.81	68.69
1	8.2749	490.09	68.69
1	8.3083	494.79	68.262
1	8.3417	499.07	67.407
2	0.2002	-499.05	30.218
2	0.23357	-493.75	30.56
2	0.26693	-489.65	31.073
2	0.3003	-483.24	32.356
2	0.33367	-479.39	32.783
2	0.36703	-473.83	34.92
2	0.4004	-468.7	34.92
2	0.43377	-464	36.203
2	0.46713	-458.87	36.203
2	0.5005	-454.6	37.058
2	0.53387	-449.47	37.058
2	0.56723	-444.76	37.485
2	0.6006	-440.49	37.485
2	0.63397	-435.62	37.4
2	0.66733	-430.66	37.058
2	0.7007	-425.96	36.63
2	0.73407	-420.83	36.63
2	0.76743	-416.13	36.203
2	0.8008	-411	34.493
2	0.83417	-404.58	34.92
2	0.86753	-399.45	34.066
2	0.9009	-393.9	33.638
2	0.93427	-389.62	32.783
2	0.96763	-384.49	31.073
2	1.001	-379.36	31.073
2	1.0344	-375.09	31.928
2	1.0677	-371.67	31.073
2	1.1011	-366.54	31.928
2	1.1345	-361.84	32.356
2	1.1678	-358.42	32.356
2	1.2012	-353.29	32.356
2	1.2346	-349.44	32.783
2	1.2679	-344.31	32.783
2	1.3013	-340.89	32.783
2	1.3347	-335.76	33.638
2	1.368	-330.63	34.493
2	1.4014	-327.21	34.493
2	1.4348	-320.8	35.775
2	1.4681	-316.95	36.203
2	1.5015	-311.4	38.34
2	1.5349	-307.55	37.913
2	1.5682	-302.42	39.623
2	1.6016	-297.29	39.623
2	1.635	-292.16	40.477
2	1.6683	-287.89	40.477
2	1.7017	-283.61	39.623
2	1.7351	-278.48	39.623
2	1.7684	-274.21	39.623
2	1.8018	-268.22	39.623
2	1.8352	-263.52	39.195
2	1.8685	-258.39	39.195
2	1.9019	-253.69	37.913
2	1.9353	-247.88	37.4
2	1.9686	-242.58	37.058
2	2.002	-238.3	36.203
2	2.0354	-233.17	35.348
2	2.0687	-227.62	35.775
2	2.1021	-222.49	35.775
2	2.1355	-218.21	34.92
2	2.1688	-214.36	34.493
2	2.2022	-209.24	35.348
2	2.2356	-204.96	34.493
2	2.2689	-200.26	35.775
2	2.3023	-196.41	36.203
2	2.3357	-192.14	37.058
2	2.369	-187.43	36.63
2	2.4024	-182.73	37.913
2	2.4358	-177.6	38.768
2	2.4691	-172.9	39.195
2	2.5025	-169.05	39.623
2	2.5359	-163.92	41.332
2	2.5692	-159.22	42.615
2	2.6026	-154.09	43.47
2	2.636	-149.82	45.179
2	2.6693	-145.54	46.034
2	2.7027	-140.84	47.317
2	2.7361	-136.57	48.172
2	2.7694	-132.29	48.172
2	2.8028	-128.87	49.027
2	2.8362	-123.32	49.454
2	2.8695	-120.15	48.685
2	2.9029	-115.19	49.027
2	2.9363	-110.92	49.027
2	2.9696	-106.47	48.685
2	3.003	-101.52	49.027
2	3.0364	-97.241	49.027
2	3.0697	-92.624	48.856
2	3.1031	-87.837	49.882
2	3.1365	-82.279	49.454
2	3.1698	-77.577	49.882
2	3.2032	-72.448	49.882
2	3.2366	-69.028	50.736
2	3.2699	-63.044	50.736
2	3.3033	-59.624	50.736
2	3.3367	-54.495	52.446
2	3.37	-50.22	52.446
2	3.4034	-45.946	54.156
2	3.4368	-41.671	55.011
2	3.4701	-37.567	55.353
2	3.5035	-33.122	57.576
2	3.5369	-29.702	57.576
2	3.5702	-24.573	59.286
2	3.6036	-20.298	60.141
2	3.637	-16.023	60.995
2	3.6703	-10.894	62.705
2	3.7037	-6.1917	63.988
2	3.7371	-1.4897	65.27
2	3.7704	2.7848	66.125
2	3.8038	7.9144	67.835
2	3.8372	13.044	68.69
2	3.8705	17.319	69.545
2	3.9039	21.593	70.4
2	3.9373	26.723	70.4
2	3.9706	30.997	72.109
2	4.004	36.554	71.682
2	4.0374	40.401	72.109
2	4.0707	46.386	72.109
2	4.1041	51.515	72.109
2	4.1375	55.79	72.109
2	4.1708	60.919	72.964
2	4.2042	66.049	72.964
2	4.2376	71.178	72.964
2	4.2709	76.308	72.964
2	4.3043	81.437	72.964
2	4.3377	85.284	73.392
2	4.371	90.414	73.392
2	4.4044	94.261	72.964
2	4.4378	100.25	73.819
2	4.4711	105.8	74.247
2	4.5045	110.08	75.102
2	4.5379	113.07	74.674
2	4.5712	118.63	75.957
2	4.6046	121.62	74.674
2	4.638	126.75	75.529
2	4.6713	131.02	75.529
2	4.7047	134.44	77.239
2	4.7381	139.14	77.666
2	4.7714	143.42	77.666
2	4.8048	148.55	77.666
2	4.8382	153.25	78.949
2	4.8715	157.95	79.376
2	4.9049	163.51	79.804
2	4.9383	168.64	80.659
2	4.9716	172.91	80.659
2	5.005	178.04	80.659
2	5.0384	182.75	81.086
2	5.0717	187.45	78.949
2	5.1051	192.58	78.949
2	5.1385	196.85	78.949
2	5.1718	200.27	78.949
2	5.2052	204.97	77.666
2	5.2386	209.68	77.239
2	5.2719	213.95	75.529
2	5.3053	218.65	75.102
2	5.3387	223.18	73.477
2	5.372	228.06	72.537
2	5.4054	233.61	71.254
2	5.4388	238.74	70.4
2	5.4721	242.59	69.117
2	5.5055	248.57	67.407
2	5.5389	253.28	66.98
2	5.5722	258.4	66.98
2	5.6056	262.68	66.125
2	5.639	267.81	64.415
2	5.6723	272.94	64.415
2	5.7057	277.21	64.415
2	5.7391	283.2	64.415
2	5.7724	287.05	64.843
2	5.8058	291.32	64.843
2	5.8392	295.17	64.415
2	5.8725	300.3	64.415
2	5.9059	305	64.843
2	5.9393	310.13	64.843
2	5.9726	314.4	65.698
2	6.006	319.11	66.125
2	6.0394	322.95	66.552
2	6.0727	327.31	66.296
2	6.1061	332.78	67.835
2	6.1395	337.06	66.98
2	6.1728	342.19	66.98
2	6.2062	346.46	66.98
2	6.2396	350.74	66.98
2	6.2729	355.01	66.125
2	6.3063	360.14	66.125
2	6.3397	365.7	65.698
2	6.373	368.69	64.415
2	6.4064	374.25	64.843
2	6.4398	377.24	64.415
2	6.4731	382.8	63.133
2	6.5065	387.5	62.705
2	6.5399	391.77	62.705
2	6.5732	396.9	61.85
2	6.6066	401.18	61.85
2	6.64	404.6	62.705
2	6.6733	409.73	61.85
2	6.7067	413.14	62.705
2	6.7401	418.27	62.705
2	6.7734	422.21	63.731
2	6.8068	426.82	64.415
2	6.8402	430.67	64.843
2	6.8735	434.95	65.698
2	6.9069	437.94	66.125
2	6.9403	443.07	66.125
2	6.9736	449.22	67.322
2	7.007	452.47	67.835
2	7.0404	457.6	69.545
2	7.0737	463.59	71.254
2	7.1071	468.29	71.682
2	7.1405	472.99	72.964
2	7.1738	478.12	72.964
2	7.2072	482.57	73.306
2	7.2406	488.38	72.964
2	7.2739	492.65	72.109
2	7.3073	496.5	70.827
3	0.4004	-497.34	87.498
3	0.43377	-493.92	87.498
3	0.46713	-490.5	87.498
3	0.5005	-485.8	87.925
3	0.53387	-481.95	85.788
3	0.56723	-478.53	85.788
3	0.6006	-475.11	85.788
3	0.63397	-469.13	85.788
3	0.66733	-466.57	84.933
3	0.7007	-463.14	84.078
3	0.73407	-457.16	84.078
3	0.76743	-454.6	83.223
3	0.8008	-450.32	82.368
3	0.83417	-445.62	82.796
3	0.86753	-442.63	82.368
3	0.9009	-438.35	81.513
3	0.93427	-434.93	81.513
3	0.96763	-431.51	81.513
3	1.001	-428.09	81.513
3	1.0344	-423.13	82.026
3	1.0677	-419.12	81.941
3	1.1011	-416.13	82.368
3	1.1345	-412.7	82.368
3	1.1678	-407.58	82.368
3	1.2012	-403.64	83.394
3	1.2346	-398.6	83.651
3	1.2679	-395.09	83.394
3	1.3013	-391.33	83.223
3	1.3347	-386.2	84.078
3	1.368	-382.36	84.506
3	1.4014	-378.68	85.446
3	1.4348	-374.23	85.788
3	1.4681	-370.81	85.788
3	1.5015	-366.03	86.814
3	1.5349	-362.26	85.788
3	1.5682	-357.14	85.788
3	1.6016	-353.72	85.788
3	1.635	-348.59	85.788
3	1.6683	-345.17	85.788
3	1.7017	-340.04	85.788
3	1.7351	-336.62	84.933
3	1.7684	-332.34	84.933
3	1.8018	-328.07	84.078
3	1.8352	-323.28	85.104
3	1.8685	-319.52	83.223
3	1.9019	-315.25	83.223
3	1.9353	-310.97	82.368
3	1.9686	-306.27	82.796
3	2.002	-302.08	82.197
3	2.0354	-298.15	82.368
3	2.0687	-294.3	81.941
3	2.1021	-290.45	82.368
3	2.1355	-286.18	82.368
3	2.1688	-281.9	82.368
3	2.2022	-278.48	82.368
3	2.2356	-273.78	82.796
3	2.2689	-269.51	82.796
3	2.3023	-265.23	82.796
3	2.3357	-260.96	82.796
3	2.369	-257.96	82.368
3	2.4024	-253.18	83.394
3	2.4358	-249.42	83.223
3	2.4691	-244.29	84.078
3	2.5025	-240.44	84.506
3	2.5359	-237.45	84.078
3	2.5692	-232.66	85.104
3	2.6026	-228.9	84.078
3	2.636	-225.48	84.078
3	2.6693	-220.78	83.651
3	2.7027	-216.93	83.223
3	2.7361	-213.51	83.223
3	2.7694	-210.09	82.368
3	2.8028	-205.3	83.394
3	2.8362	-201.11	82.796
3	2.8695	-196.84	82.796
3	2.9029	-193.85	82.368
3	2.9363	-190	81.086
3	2.9696	-186.15	80.659
3	3.003	-182.73	80.659
3	3.0364	-178.63	80.317
3	3.0697	-174.18	79.804
3	3.1031	-170.76	79.804
3	3.1365	-167.34	79.804
3	3.1698	-163.92	79.804
3	3.2032	-158.79	80.659
3	3.2366	-155.72	81.684
3	3.2699	-152.3	81.684
3	3.3033	-148.37	81.855
3	3.3367	-144.26	81.513
3	3.37	-140.84	81.513
3	3.4034	-137.42	81.513
3	3.4368	-133.15	81.513
3	3.4701	-129.73	81.513
3	3.5035	-125.45	82.368
3	3.5369	-121.18	83.223
3	3.5702	-116.9	84.078
3	3.6036	-114.34	84.078
3	3.637	-109.04	85.275
3	3.6703	-105.45	85.617
3	3.7037	-100.49	85.275
3	3.7371	-97.07	85.275
3	3.7704	-92.282	85.446
3	3.8038	-88.52	85.275
3	3.8372	-83.562	84.078
3	3.8705	-79.715	84.506
3	3.9039	-75.013	84.078
3	3.9373	-71.593	83.223
3	3.9706	-69.028	83.223
3	4.004	-64.326	81.941
3	4.0374	-61.334	81.513
3	4.0707	-57.914	80.659
3	4.1041	-54.495	80.659
3	4.1375	-50.648	80.231
3	4.1708	-47.655	79.804
3	4.2042	-44.236	78.949
3	4.2376	-40.987	79.462
3	4.2709	-37.824	79.376
3	4.3043	-35.687	78.949
3	4.3377	-32.267	78.949
3	4.371	-29.275	79.376
3	4.4044	-27.137	78.949
3	4.4378	-25.427	78.949
3	4.4711	-22.008	78.094
3	4.5045	-19.015	77.666
3	4.5379	-16.878	78.094
3	4.5712	-14.313	78.094
3	4.6046	-11.749	78.094
3	4.638	-8.3291	78.949
3	4.6713	-5.2514	79.975
3	4.7047	-3.1996	79.804
3	4.7381	0.22013	80.659
3	4.7714	3.6397	80.659
3	4.8048	6.632	81.941
3	4.8382	8.7693	81.513
3	4.8715	12.189	82.368
3	4.9049	15.609	82.368
3	4.9383	19.028	82.368
3	4.9716	21.08	83.052
3	5.005	24.585	82.796
3	5.0384	27.578	82.368
3	5.0717	29.715	82.796
3	5.1051	32.28	81.941
3	5.1385	35.699	81.941
3	5.1718	38.264	81.086
3	5.2052	41.256	79.804
3	5.2386	42.966	78.949
3	5.2719	46.215	77.752
3	5.3053	49.805	77.239
3	5.3387	53.225	76.384
3	5.372	56.303	74.503
3	5.4054	58.355	73.819
3	5.4388	61.774	73.819
3	5.4721	64.339	72.964
3	5.5055	68.186	72.537
3	5.5389	70.323	72.964
3	5.5722	74.171	72.537
3	5.6056	76.735	72.537
3	5.639	79.898	73.306
3	5.6723	83.147	72.964
3	5.7057	86.567	72.964
3	5.7391	89.132	73.819
3	5.7724	91.696	73.819
3	5.8058	95.116	73.819
3	5.8392	98.536	74.674
3	5.8725	102.81	75.529
3	5.9059	106.23	75.529
3	5.9393	110.51	76.384
3	5.9726	113.92	76.384
3	6.006	117.77	76.811
3	6.0394	121.62	77.239
3	6.0727	125.04	77.239
3	6.1061	129.74	76.811
3	6.1395	133.25	77.41
3	6.1728	138.29	76.811
3	6.2062	142.14	75.529
3	6.2396	145.98	75.957
3	6.2729	150.69	75.529
3	6.3063	154.1	75.529
3	6.3397	159.24	73.819
3	6.373	163.51	73.819
3	6.4064	167.78	72.964
3	6.4398	172.06	72.964
3	6.4731	176.33	72.109
3	6.5065	180.78	72.451
3	6.5399	184.88	72.109
3	6.5732	188.73	72.537
3	6.6066	192.15	72.537
3	6.64	196.42	73.392
3	6.6733	199.84	73.392
3	6.7067	203.35	74.845
3	6.7401	206.77	74.845
3	6.7734	210.53	74.674
3	6.8068	213.95	74.674
3	6.8402	219.51	75.102
3	6.8735	221.64	75.529
3	6.9069	225.92	75.529
3	6.9403	229.34	76.384
3	6.9736	233.61	77.239
3	7.007	238.32	77.666
3	7.0404	242.59	78.521
3	7.0737	246.44	78.949
3	7.1071	250.71	78.094
3	7.1405	254.56	78.521
3	7.1738	258.4	78.949
3	7.2072	262.68	78.094
3	7.2406	265.67	78.521
3	7.2739	269.95	78.521
3	7.3073	272.94	78.949
3	7.3407	277.21	78.949
3	7.374	281.92	78.521
3	7.4074	284.91	78.094
3	7.4408	289.18	77.239
3	7.4741	293.88	76.811
3	7.5075	297.73	76.384
3	7.5409	301.15	75.529
3	7.5742	305.85	75.102
3	7.6076	308.85	75.529
3	7.641	313.63	75.7
3	7.6743	316.54	75.529
3	7.7077	320.81	75.529
3	7.7411	324.23	75.529
3	7.7744	327.65	75.529
3	7.8078	331.5	75.102
3	7.8412	334.92	75.102
3	7.8745	338.77	74.674
3	7.9079	342.19	74.674
3	7.9413	345.61	74.674
3	7.9746	349.03	74.674
3	8.008	352.45	74.674
3	8.0414	355.87	75.529
3	8.0747	360.14	75.529
3	8.1081	364.42	75.529
3	8.1415	367.83	74.674
3	8.1748	371.68	74.247
3	8.2082	375.1	74.247
3	8.2416	378.95	72.964
3	8.2749	382.8	71.682
3	8.3083	385.36	70.827
3	8.3417	389.63	69.972
3	8.375	393.06	68.262
3	8.4084	396.05	66.125
3	8.4418	400.15	65.783
3	8.4751	403.74	64.415
3	8.5085	407.16	62.705
3	8.5419	410.58	60.141
3	8.5752	415.71	60.141
3	8.6086	419.13	58.431
3	8.642	423.4	56.721
3	8.6753	426.82	56.721
3	8.7087	431.1	55.866
3	8.7421	435.37	55.866
3	8.7754	438.79	54.156
3	8.8088	442.21	54.156
3	8.8422	446.49	53.301
3	8.8755	450.33	52.874
3	8.9089	454.18	52.446
3	8.9423	457.6	52.446
3	8.9756	461.45	52.019
3	9.009	465.64	51.42
3	9.0424	468.89	51.078
3	9.0757	472.99	51.591
3	9.1091	478.12	52.446
3	9.1425	482.22	52.104
3	9.1758	487.1	52.019
3	9.2092	491.11	51.933
3	9.2426	495.9	52.104
3	9.2759	499.15	51.762
4	1.1678	-496.49	133.66
4	1.2012	-493.07	133.66
4	1.2346	-488.79	133.66
4	1.2679	-484.09	133.24
4	1.3013	-480.24	133.66
4	1.3347	-475.11	131.95
4	1.368	-470.84	131.95
4	1.4014	-466.57	130.24
4	1.4348	-462.29	130.24
4	1.4681	-457.16	130.24
4	1.5015	-453.74	128.53
4	1.5349	-448.61	128.53
4	1.5682	-444.34	129.39
4	1.6016	-439.21	126.82
4	1.635	-434.93	126.82
4	1.6683	-430.66	126.82
4	1.7017	-425.53	126.82
4	1.7351	-421.25	126.82
4	1.7684	-416.98	126.82
4	1.8018	-411.85	126.82
4	1.8352	-408.43	126.82
4	1.8685	-403.3	126.82
4	1.9019	-399.03	126.82
4	1.9353	-394.75	126.82
4	1.9686	-390.48	126.82
4	2.002	-386.2	127.68
4	2.0354	-381.5	127.25
4	2.0687	-378.51	127.68
4	2.1021	-374.23	127.68
4	2.1355	-369.96	127.68
4	2.1688	-365.26	128.11
4	2.2022	-362.26	128.53
4	2.2356	-357.99	128.53
4	2.2689	-354.91	128.71
4	2.3023	-350.3	129.39
4	2.3357	-346.88	128.53
4	2.369	-343.46	128.53
4	2.4024	-340.04	128.53
4	2.4358	-336.62	128.53
4	2.4691	-333.2	128.53
4	2.5025	-328.24	128.02
4	2.5359	-324.65	126.82
4	2.5692	-321.23	126.82
4	2.6026	-316.1	125.11
4	2.636	-312.68	125.11
4	2.6693	-308.4	124.26
4	2.7027	-304.13	123.4
4	2.7361	-299.86	122.55
4	2.7694	-295.58	121.69
4	2.8028	-292.16	121.69
4	2.8362	-287.03	121.69
4	2.8695	-283.61	121.69
4	2.9029	-278.48	121.69
4	2.9363	-275.06	121.69
4	2.9696	-270.79	120.84
4	3.003	-265.23	121.27
4	3.0364	-261.38	119.99
4	3.0697	-256.26	119.99
4	3.1031	-252.84	119.99
4	3.1365	-247.71	119.99
4	3.1698	-243	122.12
4	3.2032	-239.16	120.84
4	3.2366	-234.88	120.84
4	3.2699	-230.1	121.52
4	3.3033	-226.33	121.69
4	3.3367	-221.55	121.52
4	3.37	-218.13	121.87
4	3.4034	-213.51	120.84
4	3.4368	-209.24	119.99
4	3.4701	-205.39	121.27
4	3.5035	-201.11	120.41
4	3.5369	-196.41	119.99
4	3.5702	-192.14	119.13
4	3.6036	-188.72	118.28
4	3.637	-184.87	117.85
4	3.6703	-180.6	116.99
4	3.7037	-176.58	116.05
4	3.7371	-172.47	114.86
4	3.7704	-168.63	114.43
4	3.8038	-163.92	114.86
4	3.8372	-159.65	114
4	3.8705	-156.23	114
4	3.9039	-152.81	113.15
4	3.9373	-148.54	113.15
4	3.9706	-144.69	113.57
4	4.004	-140.41	112.72
4	4.0374	-136.99	112.72
4	4.0707	-132.29	111.44
4	4.1041	-128.02	111.44
4	4.1375	-124.6	111.44
4	4.1708	-120.32	111.44
4	4.2042	-115.62	111.86
4	4.2376	-112.2	111.86
4	4.2709	-109.21	111.44
4	4.3043	-104.94	111.44
4	4.3377	-100.66	111.44
4	4.371	-97.241	111.44
4	4.4044	-93.821	109.73
4	4.4378	-90.401	109.73
4	4.4711	-86.981	109.73
4	4.5045	-83.562	108.87
4	4.5379	-80.142	108.02
4	4.5712	-76.722	108.02
4	4.6046	-73.303	106.31
4	4.638	-69.883	105.45
4	4.6713	-66.463	106.31
4	4.7047	-62.843	104.55
4	4.7381	-59.624	104.6
4	4.7714	-56.205	102.89
4	4.8048	-52.785	102.89
4	4.8382	-49.365	102.89
4	4.8715	-45.946	101.18
4	4.9049	-42.526	101.18
4	4.9383	-39.106	101.18
4	4.9716	-35.687	101.18
4	5.005	-32.267	101.18
4	5.0384	-29.275	100.75
4	5.0717	-24.573	100.32
4	5.1051	-20.725	100.75
4	5.1385	-17.733	99.467
4	5.1718	-16.023	100.32
4	5.2052	-12.176	99.894
4	5.2386	-8.7565	99.894
4	5.2719	-5.3368	99.894
4	5.3053	-3.1996	100.32
4	5.3387	0.22008	100.32
4	5.372	3.6397	100.32
4	5.4054	6.5465	99.638
4	5.4388	9.6242	99.467
4	5.4721	12.189	98.612
4	5.5055	15.609	97.757
4	5.5389	17.746	97.329
4	5.5722	20.311	96.475
4	5.6056	23.303	96.047
4	5.639	26.381	95.876
4	5.6723	29.287	94.337
4	5.7057	31.339	94.508
4	5.7391	33.562	92.627
4	5.7724	35.272	92.627
4	5.8058	38.691	91.772
4	5.8392	40.401	90.918
4	5.8725	43.137	91.43
4	5.9059	45.103	90.49
4	5.9393	48.438	91.089
4	5.9726	51.449	88.879
4	6.006	54.507	88.78
4	6.0394	55.362	90.49
4	6.0727	59.209	90.918
4	6.1061	61.347	91.345
4	6.1395	63.911	92.2
4	6.1728	66.904	92.627
4	6.2062	71.178	93.482
4	6.2396	72.461	94.765
4	6.2729	75.88	94.765
4	6.3063	78.445	95.62
4	6.3397	81.865	95.62
4	6.373	85.028	94.679
4	6.4064	88.448	94.679
4	6.4398	92.551	94.337
4	6.4731	95.543	94.765
4	6.5065	99.22	94.679
4	6.5399	102.98	93.995
4	6.5732	105.38	93.482
4	6.6066	107.94	91.772
4	6.64	112.21	91.772
4	6.6733	115.21	92.2
4	6.7067	119.05	91.772
4	6.7401	122.05	92.2
4	6.7734	125.89	91.772
4	6.8068	129.31	90.918
4	6.8402	132.88	91.038
4	6.8735	137.01	90.063
4	6.9069	140.43	91.772
4	6.9403	143.68	92.114
4	6.9736	146.41	92.627
4	7.007	150.26	93.055
4	7.0404	154.1	93.482
4	7.0737	157.18	93.653
4	7.1071	160.94	94.337
4	7.1405	164.88	94.166
4	7.1738	167.78	95.192
4	7.2072	172.49	94.765
4	7.2406	176.33	95.192
4	7.2739	181.46	96.047
4	7.3073	184.03	96.902
4	7.3407	188.3	96.047
4	7.374	193.43	96.902
4	7.4074	196.51	97.073
4	7.4408	199.84	98.184
4	7.4741	203.26	98.184
4	7.5075	206.68	98.184
4	7.5409	210.1	98.184
4	7.5742	213.95	98.612
4	7.6076	217.37	98.612
4	7.641	220.79	97.757
4	7.6743	224.21	97.757
4	7.7077	228.48	97.757
4	7.7411	231.9	97.757
4	7.7744	236.18	96.047
4	7.8078	239.6	96.047
4	7.8412	243.44	95.62
4	7.8745	248.15	95.192
4	7.9079	251.57	95.192
4	7.9413	254.99	94.337
4	7.9746	259.26	93.482
4	8.008	262.68	93.482
4	8.0414	266.78	93.824
4	8.0747	271.23	93.482
4	8.1081	274.65	93.482
4	8.1415	278.5	93.055
4	8.1748	281.92	93.055
4	8.2082	284.91	91.772
4	8.2416	288.84	91.602
4	8.2749	292.18	91.345
4	8.3083	296.02	91.772
4	8.3417	299.87	90.49
4	8.375	303.72	90.918
4	8.4084	307.99	90.063
4	8.4418	310.98	89.635
4	8.4751	314.4	89.635
4	8.5085	318.68	89.635
4	8.5419	322.52	90.063
4	8.5752	326.37	88.78
4	8.6086	330.22	88.353
4	8.642	333.64	87.498
4	8.6753	337.57	87.327
4	8.7087	341.33	86.643
4	8.7421	343.47	85.361
4	8.7754	348.17	84.933
4	8.8088	351.59	84.078
4	8.8422	355.87	82.368
4	8.8755	359.29	81.513
4	8.9089	363.56	81.513
4	8.9423	367.15	80.317
4	8.9756	371.25	78.949
4	9.009	374.25	77.666
4	9.0424	378.09	77.239
4	9.0757	383.22	77.239
4	9.1091	386.64	77.239
4	9.1425	390.49	75.957
4	9.1758	393.91	75.957
4	9.2092	398.61	75.529
4	9.2426	402.03	75.529
4	9.2759	404.77	75.187
4	9.3093	408.02	73.819
4	9.3427	411.44	74.674
4	9.376	415.71	73.819
4	9.4094	419.13	73.819
4	9.4428	423.4	72.964
4	9.4761	427.25	73.392
4	9.5095	432.38	73.392
4	9.5429	437.08	73.819
4	9.5762	441.36	73.819
4	9.6096	444.78	73.819
4	9.643	449.91	73.819
4	9.6763	453.53	73.731
4	9.7097	458.88	73.392
4	9.7431	461.45	72.537
4	9.7764	464.01	73.392
4	9.8098	468.54	73.306
4	9.8432	472.99	72.964
4	9.8765	476.41	72.964
4	9.9099	480.68	72.964
4	9.9433	484.53	72.537
4	9.9766	488.81	72.537
4	10.01	493.34	72.451
4	10.043	497.36	72.537
5	1.1678	-497.34	-120.25
5	1.2012	-493.07	-119.39
5	1.2346	-487.51	-118.11
5	1.2679	-482.81	-117.68
5	1.3013	-477	-116.49
5	1.3347	-472.55	-115.97
5	1.368	-466.57	-115.12
5	1.4014	-462.29	-114.26
5	1.4348	-457.16	-113.41
5	1.4681	-452.03	-113.41
5	1.5015	-447.76	-113.41
5	1.5349	-442.63	-113.41
5	1.5682	-437.5	-113.41
5	1.6016	-432.37	-113.41
5	1.635	-427.24	-114.26
5	1.6683	-422.11	-114.26
5	1.7017	-416.98	-114.26
5	1.7351	-412.7	-115.12
5	1.7684	-407.58	-115.12
5	1.8018	-403.3	-115.97
5	1.8352	-398.6	-116.4
5	1.8685	-393.04	-116.83
5	1.9019	-388.77	-117.68
5	1.9353	-385.35	-117.68
5	1.9686	-380.22	-117.68
5	2.002	-376.37	-118.11
5	2.0354	-371.67	-117.68
5	2.0687	-367.82	-118.11
5	2.1021	-363.12	-117.68
5	2.1355	-358.42	-117.26
5	2.1688	-353.89	-117.17
5	2.2022	-349.87	-117.26
5	2.2356	-344.31	-116.83
5	2.2689	-340.46	-116.4
5	2.3023	-335.76	-115.97
5	2.3357	-330.63	-115.97
5	2.369	-325.5	-115.97
5	2.4024	-322.08	-115.12
5	2.4358	-317.38	-115.55
5	2.4691	-311.82	-115.12
5	2.5025	-308.23	-114.78
5	2.5359	-303.28	-115.12
5	2.5692	-298.15	-115.12
5	2.6026	-293.02	-115.12
5	2.636	-289.6	-115.12
5	2.6693	-285.32	-115.97
5	2.7027	-279.34	-116.83
5	2.7361	-274.21	-116.83
5	2.7694	-270.79	-116.83
5	2.8028	-266.09	-118.97
5	2.8362	-260.53	-118.54
5	2.8695	-256.68	-119.82
5	2.9029	-251.47	-120.08
5	2.9363	-246.85	-120.25
5	2.9696	-241.72	-121.1
5	3.003	-238.47	-121.44
5	3.0364	-234.46	-121.53
5	3.0697	-229.92	-121.44
5	3.1031	-226.33	-121.1
5	3.1365	-222.06	-121.1
5	3.1698	-218.21	-120.68
5	3.2032	-212.65	-120.25
5	3.2366	-209.24	-120.25
5	3.2699	-204.1	-120.25
5	3.3033	-198.98	-120.25
5	3.3367	-195.56	-120.25
5	3.37	-190.43	-120.25
5	3.4034	-187.01	-120.25
5	3.4368	-182.39	-118.37
5	3.4701	-178.46	-118.54
5	3.5035	-173.33	-118.54
5	3.5369	-169.91	-118.54
5	3.5702	-164.78	-118.54
5	3.6036	-161.36	-118.54
5	3.637	-157.94	-119.39
5	3.6703	-152.81	-119.39
5	3.7037	-148.54	-120.25
5	3.7371	-144.26	-120.25
5	3.7704	-140.84	-121.96
5	3.8038	-136.57	-121.96
5	3.8372	-132.29	-123.67
5	3.8705	-127.16	-123.67
5	3.9039	-123.74	-124.52
5	3.9373	-119.9	-125.8
5	3.9706	-115.19	-127.09
5	4.004	-110.58	-128.97
5	4.0374	-105.79	-128.8
5	4.0707	-101.69	-129.31
5	4.1041	-98.523	-130.08
5	4.1375	-92.966	-130.51
5	4.1708	-89.546	-130.51
5	4.2042	-86.127	-130.51
5	4.2376	-82.707	-130.51
5	4.2709	-77.578	-130.51
5	4.3043	-74.585	-130.08
5	4.3377	-70.567	-129.14
5	4.371	-65.609	-128.8
5	4.4044	-62.189	-128.8
5	4.4378	-58.342	-127.51
5	4.4711	-53.64	-127.09
5	4.5045	-48.51	-127.09
5	4.5379	-44.236	-125.38
5	4.5712	-39.106	-123.67
5	4.6046	-36.712	-123.33
5	4.638	-31.412	-121.96
5	4.6713	-27.992	-121.96
5	4.7047	-22.863	-121.1
5	4.7381	-17.733	-120.25
5	4.7714	-16.023	-120.25
5	4.8048	-11.749	-119.39
5	4.8382	-7.9016	-118.97
5	4.8715	-4.0545	-118.54
5	4.9049	-0.63484	-118.54
5	4.9383	2.7849	-118.54
5	4.9716	8.7693	-117.68
5	5.005	12.616	-117.26
5	5.0384	15.609	-117.68
5	5.0717	20.054	-118.02
5	5.1051	23.73	-118.11
5	5.1385	28.432	-118.54
5	5.1718	31.425	-117.26
5	5.2052	35.699	-116.4
5	5.2386	39.546	-115.12
5	5.2719	43.821	-115.12
5	5.3053	47.241	-114.26
5	5.3387	50.66	-112.55
5	5.372	54.08	-110.84
5	5.4054	57.5	-110.84
5	5.4388	61.774	-109.99
5	5.4721	66.049	-108.28
5	5.5055	69.469	-106.57
5	5.5389	72.888	-104.86
5	5.5722	77.163	-103.15
5	5.6056	81.437	-101.44
5	5.639	84.857	-98.874
5	5.6723	88.961	-97.677
5	5.7057	93.406	-96.31
5	5.7391	97.681	-94.6
5	5.7724	102.81	-93.745
5	5.8058	106.32	-93.488
5	5.8392	110.5	-92.89
5	5.8725	113.92	-92.89
5	5.9059	119.05	-92.035
5	5.9393	121.62	-92.89
5	5.9726	126.75	-93.745
5	6.006	130.6	-93.317
5	6.0394	134.78	-93.916
5	6.0727	141.28	-94.6
5	6.1061	143.42	-94.172
5	6.1395	148.98	-94.6
5	6.1728	152.4	-93.745
5	6.2062	157.53	-93.745
5	6.2396	161.37	-93.317
5	6.2729	166.07	-93.745
5	6.3063	170.35	-91.18
5	6.3397	172.4	-91.009
5	6.373	176.33	-90.325
5	6.4064	179.32	-89.898
5	6.4398	184.03	-88.615
5	6.4731	186.76	-88.102
5	6.5065	190.87	-86.905
5	6.5399	194.29	-85.195
5	6.5732	196.85	-85.195
5	6.6066	199.42	-84.341
5	6.64	204.12	-83.058
5	6.6733	208.12	-83.737
5	6.7067	212.58	-83.657
5	6.7401	216.51	-83.486
5	6.7734	221.64	-83.486
5	6.8068	225.06	-82.631
5	6.8402	228.48	-82.631
5	6.8735	234.47	-82.631
5	6.9069	238.74	-81.776
5	6.9403	243.02	-82.631
5	6.9736	246.44	-82.631
5	7.007	250.71	-83.486
5	7.0404	255.84	-82.631
5	7.0737	259.26	-82.631
5	7.1071	262.68	-82.631
5	7.1405	267.81	-82.631
5	7.1738	270.89	-84.17
5	7.2072	276.36	-84.341
5	7.2406	279.78	-85.195
5	7.2739	284.91	-85.195
5	7.3073	288.76	-86.478
5	7.3407	293.46	-86.905
5	7.374	297.73	-86.905
5	7.4074	303.03	-87.418
5	7.4408	307.65	-87.589
5	7.4741	311.41	-86.905
5	7.5075	316.11	-86.478
5	7.5409	321.67	-86.05
5	7.5742	325.09	-85.196
5	7.6076	329.36	-85.195
5	7.641	334.07	-84.768
5	7.6743	338.77	-83.486
5	7.7077	342.62	-83.058
5	7.7411	346.89	-82.203
5	7.7744	352.45	-80.921
5	7.8078	358	-80.493
5	7.8412	363.99	-77.929
5	7.8745	369.12	-77.929
5	7.9079	374.67	-77.501
5	7.9413	380.23	-77.929
5	7.9746	385.1	-77.843
5	8.008	390.06	-79.211
5	8.0414	394.34	-80.921
5	8.0747	398.61	-80.921
5	8.1081	403.31	-81.348
5	8.1415	406.73	-82.203
5	8.1748	411.86	-82.203
5	8.2082	416.57	-83.486
5	8.2416	421.27	-84.768
5	8.2749	425.97	-86.051
5	8.3083	431.1	-87.76
5	8.3417	436.23	-88.615
5	8.375	440.93	-89.898
5	8.4084	446.06	-91.608
5	8.4418	450.76	-92.89
5	8.4751	456.75	-92.89
5	8.5085	461.02	-94.6
5	8.5419	465.72	-94.172
5	8.5752	470.43	-94.6
5	8.6086	474.7	-94.6
5	8.642	479.83	-96.31
5	8.6753	484.96	-96.31
5	8.7087	489.23	-97.164
5	8.7421	494.36	-97.164
5	8.7754	499.15	-98.703
6	1.2679	-495.63	29.363
6	1.3013	-490.93	29.791
6	1.3347	-487.94	29.363
6	1.368	-482.75	29.602
6	1.4014	-476.4	28.936
6	1.4348	-471.69	28.509
6	1.4681	-467.42	28.509
6	1.5015	-462.72	28.936
6	1.5349	-458.02	28.509
6	1.5682	-453.31	28.081
6	1.6016	-448.61	28.509
6	1.635	-443.48	27.654
6	1.6683	-440.06	27.654
6	1.7017	-434.93	27.654
6	1.7351	-430.32	28.68
6	1.7684	-425.53	29.363
6	1.8018	-421.25	28.509
6	1.8352	-416.13	28.509
6	1.8685	-411.85	29.363
6	1.9019	-407.58	30.218
6	1.9353	-403.3	31.073
6	1.9686	-399.03	31.073
6	2.002	-393.9	31.928
6	2.0354	-389.62	31.928
6	2.0687	-385.35	33.638
6	2.1021	-380.22	33.638
6	2.1355	-375.94	33.638
6	2.1688	-371.67	33.638
6	2.2022	-366.54	32.783
6	2.2356	-361.92	32.954
6	2.2689	-357.56	33.211
6	2.3023	-353.2	32.612
6	2.3357	-348.16	32.356
6	2.369	-343.88	31.501
6	2.4024	-339.35	31.415
6	2.4358	-334.91	31.073
6	2.4691	-330.21	31.501
6	2.5025	-325.93	30.646
6	2.5359	-321.66	29.791
6	2.5692	-316.95	30.218
6	2.6026	-313.19	29.534
6	2.636	-309.26	29.363
6	2.6693	-304.64	29.534
6	2.7027	-300.28	29.791
6	2.7361	-296.44	30.218
6	2.7694	-292.16	30.218
6	2.8028	-287.89	30.218
6	2.8362	-284.04	30.646
6	2.8695	-279.68	30.902
6	2.9029	-275.92	31.073
6	2.9363	-270.79	31.073
6	2.9696	-266.51	31.073
6	3.003	-263.1	31.073
6	3.0364	-258.39	32.356
6	3.0697	-253.69	33.638
6	3.1031	-249.84	33.211
6	3.1365	-245.57	34.066
6	3.1698	-241.72	34.493
6	3.2032	-237.45	33.638
6	3.2366	-232.83	34.664
6	3.2699	-228.9	34.493
6	3.3033	-224.28	34.664
6	3.3367	-219.15	34.664
6	3.37	-215.22	34.493
6	3.4034	-210.94	34.493
6	3.4368	-207.1	34.066
6	3.4701	-203.25	33.638
6	3.5035	-198.55	33.211
6	3.5369	-194.27	33.211
6	3.5702	-190	32.356
6	3.6036	-185.72	31.501
6	3.637	-181.88	31.073
6	3.6703	-178.03	30.646
6	3.7037	-174.18	29.363
6	3.7371	-169.48	29.791
6	3.7704	-165.63	29.363
6	3.8038	-160.93	29.791
6	3.8372	-157.51	29.791
6	3.8705	-153.24	28.936
6	3.9039	-149.73	29.192
6	3.9373	-145.54	29.791
6	3.9706	-141.7	29.363
6	4.004	-137.85	28.936
6	4.0374	-134	29.363
6	4.0707	-130.16	29.791
6	4.1041	-126.74	29.791
6	4.1375	-122.89	29.363
6	4.1708	-118.19	30.646
6	4.2042	-115.19	31.073
6	4.2376	-110.75	31.586
6	4.2709	-107.07	32.356
6	4.3043	-103.22	32.783
6	4.3377	-99.378	34.066
6	4.371	-95.531	34.493
6	4.4044	-92.111	34.493
6	4.4378	-88.264	34.066
6	4.4711	-84.759	34.322
6	4.5045	-80.57	34.92
6	4.5379	-77.577	35.348
6	4.5712	-73.73	34.92
6	4.6046	-70.311	35.775
6	4.638	-66.891	35.775
6	4.6713	-63.471	35.775
6	4.7047	-60.907	35.775
6	4.7381	-57.487	35.775
6	4.7714	-53.212	36.63
6	4.8048	-49.793	36.63
6	4.8382	-46.373	36.63
6	4.8715	-42.953	36.63
6	4.9049	-39.961	36.203
6	4.9383	-36.114	36.63
6	4.9716	-33.122	37.058
6	5.005	-29.702	37.058
6	5.0384	-26.282	37.058
6	5.0717	-23.718	37.913
6	5.1051	-20.298	37.913
6	5.1385	-16.451	38.34
6	5.1718	-14.313	38.767
6	5.2052	-10.894	38.768
6	5.2386	-8.3291	38.767
6	5.2719	-5.7643	39.623
6	5.3053	-3.1996	39.623
6	5.3387	0.22008	40.477
6	5.372	2.7849	40.477
6	5.4054	5.777	41.76
6	5.4388	9.6242	42.187
6	5.4721	12.616	42.615
6	5.5055	15.609	42.187
6	5.5389	19.028	43.897
6	5.5722	22.875	44.325
6	5.6056	25.44	45.179
6	5.639	28.86	45.179
6	5.6723	31.425	46.034
6	5.7057	34.844	46.034
6	5.7391	38.264	46.034
6	5.7724	40.914	46.291
6	5.8058	43.65	45.949
6	5.8392	46.557	46.12
6	5.8725	49.292	46.633
6	5.9059	51.515	46.462
6	5.9393	54.507	46.889
6	5.9726	57.5	47.317
6	6.006	60.492	47.744
6	6.0394	63.484	47.317
6	6.0727	66.049	48.172
6	6.1061	69.041	47.744
6	6.1395	71.178	48.172
6	6.1728	74.171	47.744
6	6.2062	76.65	46.633
6	6.2396	78.873	46.462
6	6.2729	82.292	46.462
6	6.3063	85.284	46.889
6	6.3397	87.849	46.034
6	6.373	91.269	46.034
6	6.4064	94.261	46.462
6	6.4398	98.108	46.034
6	6.4731	100.25	45.607
6	6.5065	103.67	45.607
6	6.5399	107.08	45.607
6	6.5732	110.51	45.607
6	6.6066	113.58	44.581
6	6.64	117.34	44.752
6	6.6733	120.42	44.581
6	6.7067	124.18	44.752
6	6.7401	127.6	44.752
6	6.7734	131.88	44.752
6	6.8068	135.3	45.607
6	6.8402	140.43	46.462
6	6.8735	143.42	46.034
6	6.9069	148.12	46.462
6	6.9403	151.11	46.889
6	6.9736	155.3	47.488
6	7.007	159.24	47.317
6	7.0404	163.08	47.744
6	7.0737	166.07	46.462
6	7.1071	170.18	46.804
6	7.1405	173.77	46.462
6	7.1738	177.62	46.889
6	7.2072	180.44	45.094
6	7.2406	184.46	45.179
6	7.2739	187.02	44.325
6	7.3073	190.87	43.897
6	7.3407	193.43	43.042
6	7.374	197.71	42.187
6	7.4074	201.55	41.76
6	7.4408	205.4	41.332
6	7.4741	208.82	40.477
6	7.5075	212.67	40.05
6	7.5409	216.51	38.767
6	7.5742	219.93	38.768
6	7.6076	223.35	38.768
6	7.641	227.63	37.913
6	7.6743	229.85	38.084
6	7.7077	233.61	37.913
6	7.7411	236.69	38.084
6	7.7744	240.79	39.452
6	7.8078	243.87	39.623
6	7.8412	248.15	39.623
6	7.8745	251.99	40.905
6	7.9079	255.84	42.187
6	7.9413	259.26	43.042
6	7.9746	263.11	44.325
6	8.008	267.47	44.923
6	8.0414	271.66	46.889
6	8.0747	275.93	47.744
6	8.1081	280.63	49.026
6	8.1415	284.91	49.026
6	8.1748	289.18	49.882
6	8.2082	292.6	49.882
6	8.2416	296.88	50.736
6	8.2749	301.15	49.882
6	8.3083	304.57	49.882
6	8.3417	308.42	50.309
6	8.375	311.41	49.882
6	8.4084	315.86	50.395
6	8.4418	319.53	50.309
6	8.4751	322.95	50.309
6	8.5085	326.37	50.309
6	8.5419	329.36	49.882
6	8.5752	333.21	48.599
6	8.6086	337.49	47.744
6	8.642	341.33	47.317
6	8.6753	345.18	46.889
6	8.7087	349.03	45.607
6	8.7421	353.73	45.179
6	8.7754	357.58	43.042
6	8.8088	361.85	43.897
6	8.8422	365.44	42.7
6	8.8755	369.12	41.76
6	8.9089	373.39	40.905
6	8.9423	377.24	40.477
6	8.9756	380.23	39.195
6	9.009	384.51	38.34
6	9.0424	388.35	37.913
6	9.0757	391.77	36.203
6	9.1091	395.62	35.775
6	9.1425	399.47	35.348
6	9.1758	404.6	35.348
6	9.2092	408.44	34.92
6	9.2426	413.15	34.493
6	9.2759	417.42	33.638
6	9.3093	422.55	33.638
6	9.3427	426.4	33.211
6	9.376	431.1	33.638
6	9.4094	435.37	32.783
6	9.4428	439.65	31.928
6	9.4761	443.92	30.218
6	9.5095	448.2	30.218
6	9.5429	452.47	28.509
6	9.5762	457.17	28.936
6	9.6096	459.31	26.799
6	9.643	464.44	25.944
6	9.6763	468.29	24.661
6	9.7097	472.13	23.379
6	9.7431	477.26	21.669
6	9.7764	481.71	20.301
6	9.8098	485.81	19.104
6	9.8432	490.52	17.822
6	9.8765	494.79	16.967
7	1.5015	-499.05	83.223
7	1.5349	-495.63	83.223
7	1.5682	-491.7	84.249
7	1.6016	-486.74	83.394
7	1.635	-484.35	84.42
7	1.6683	-478.53	83.223
7	1.7017	-473.4	83.223
7	1.7351	-468.27	83.223
7	1.7684	-464	83.223
7	1.8018	-458.87	82.368
7	1.8352	-455.02	81.941
7	1.8685	-450.32	81.513
7	1.9019	-445.19	81.513
7	1.9353	-440.06	79.804
7	1.9686	-436.64	79.804
7	2.002	-431.51	78.949
7	2.0354	-428.09	78.094
7	2.0687	-423.82	77.239
7	2.1021	-419.55	77.239
7	2.1355	-416.13	76.384
7	2.1688	-411.85	77.239
7	2.2022	-407.58	76.384
7	2.2356	-403.3	77.239
7	2.2689	-399.03	77.239
7	2.3023	-395.61	77.239
7	2.3357	-391.5	76.726
7	2.369	-387.91	76.384
7	2.4024	-382.78	76.384
7	2.4358	-379.36	76.384
7	2.4691	-374.23	76.384
7	2.5025	-370.81	76.384
7	2.5359	-367.39	77.239
7	2.5692	-362.26	77.239
7	2.6026	-357.99	78.094
7	2.636	-354.57	78.094
7	2.6693	-350.3	78.094
7	2.7027	-346.88	78.949
7	2.7361	-343.29	79.291
7	2.7694	-338.33	79.804
7	2.8028	-334.91	79.804
7	2.8362	-330.63	79.804
7	2.8695	-326.36	79.804
7	2.9029	-322.51	80.231
7	2.9363	-317.81	80.659
7	2.9696	-313.96	80.231
7	3.003	-309.26	80.659
7	3.0364	-305.84	80.659
7	3.0697	-300.71	80.659
7	3.1031	-297.29	80.659
7	3.1365	-293.7	79.291
7	3.1698	-289.17	79.376
7	3.2032	-285.32	78.949
7	3.2366	-280.19	78.949
7	3.2699	-276.77	78.949
7	3.3033	-273.35	78.949
7	3.3367	-269.93	78.949
7	3.37	-266.51	78.949
7	3.4034	-261.38	78.949
7	3.4368	-258.39	79.376
7	3.4701	-254.97	79.376
7	3.5035	-250.27	79.804
7	3.5369	-246.85	79.804
7	3.5702	-243.26	79.462
7	3.6036	-239.16	79.804
7	3.637	-235.31	80.231
7	3.6703	-231.46	79.804
7	3.7037	-228.04	80.659
7	3.7371	-223.77	80.659
7	3.7704	-220.86	80.487
7	3.8038	-217.44	80.487
7	3.8372	-213.51	81.513
7	3.8705	-209.66	81.941
7	3.9039	-206.67	82.368
7	3.9373	-203.25	82.368
7	3.9706	-199.15	82.026
7	4.004	-194.7	82.368
7	4.0374	-191.28	82.368
7	4.0707	-187.86	82.368
7	4.1041	-184.27	81.855
7	4.1375	-179.31	82.368
7	4.1708	-175.89	82.368
7	4.2042	-172.9	81.086
7	4.2376	-169.48	81.086
7	4.2709	-165.63	80.659
7	4.3043	-161.7	79.975
7	4.3377	-158.37	80.231
7	4.371	-154.52	78.949
7	4.4044	-151.1	78.949
7	4.4378	-147.68	78.949
7	4.4711	-144.26	78.949
7	4.5045	-141.27	78.521
7	4.5379	-137.94	77.923
7	4.5712	-134.86	78.094
7	4.6046	-131.44	78.094
7	4.638	-128.02	78.094
7	4.6713	-124.6	78.094
7	4.7047	-121.18	78.094
7	4.7381	-117.76	78.094
7	4.7714	-114.34	77.239
7	4.8048	-110.92	77.239
7	4.8382	-108.35	77.239
7	4.8715	-105.79	77.239
7	4.9049	-102.37	77.239
7	4.9383	-98.95	76.384
7	4.9716	-96.215	76.726
7	5.005	-93.308	76.555
7	5.0384	-90.401	77.239
7	5.0717	-86.981	77.239
7	5.1051	-84.759	76.555
7	5.1385	-81.852	77.239
7	5.1718	-78.432	77.239
7	5.2052	-75.868	76.384
7	5.2386	-72.875	76.811
7	5.2719	-70.311	75.957
7	5.3053	-67.746	75.957
7	5.3387	-64.754	76.384
7	5.372	-61.59	75.615
7	5.4054	-59.624	76.384
7	5.4388	-56.205	75.529
7	5.4721	-54.495	75.529
7	5.5055	-51.075	74.674
7	5.5389	-48.938	75.102
7	5.5722	-45.946	73.819
7	5.6056	-44.236	73.819
7	5.639	-40.816	72.964
7	5.6723	-39.106	72.109
7	5.7057	-36.541	72.109
7	5.7391	-33.977	72.109
7	5.7724	-31.839	70.827
7	5.8058	-28.847	70.4
7	5.8392	-26.71	69.972
7	5.8725	-23.718	69.545
7	5.9059	-20.298	69.545
7	5.9393	-16.878	69.545
7	5.9726	-15.168	69.545
7	6.006	-11.749	68.69
7	6.0394	-10.039	68.69
7	6.0727	-6.6193	68.69
7	6.1061	-4.0545	68.69
7	6.1395	-1.4898	68.69
7	6.1728	1.9299	68.69
7	6.2062	3.6397	68.69
7	6.2396	7.0594	68.69
7	6.2729	8.7693	68.69
7	6.3063	12.189	68.69
7	6.3397	14.412	68.861
7	6.373	17.318	69.545
7	6.4064	19.37	69.374
7	6.4398	22.02	69.972
7	6.4731	25.013	69.545
7	6.5065	28.09	69.716
7	6.5399	30.57	69.972
7	6.5732	33.562	70.4
7	6.6066	36.981	69.545
7	6.64	40.401	69.545
7	6.6733	42.966	69.545
7	6.7067	46.386	69.545
7	6.7401	48.95	69.545
7	6.7734	52.37	69.545
7	6.8068	55.79	69.545
7	6.8402	58.868	68.861
7	6.8735	61.347	68.262
7	6.9069	66.049	66.98
7	6.9403	67.759	66.98
7	6.9736	72.033	66.125
7	7.007	74.598	66.98
7	7.0404	78.018	66.98
7	7.0737	81.01	65.698
7	7.1071	84.002	66.98
7	7.1405	86.567	66.98
7	7.1738	89.987	66.98
7	7.2072	92.722	65.783
7	7.2406	96.142	65.783
7	7.2739	99.391	66.98
7	7.3073	102.81	66.98
7	7.3407	106.23	66.125
7	7.374	109.65	66.125
7	7.4074	113.07	66.125
7	7.4408	116.49	66.98
7	7.4741	119.91	66.98
7	7.5075	123.33	66.98
7	7.5409	126.32	67.407
7	7.5742	130.17	67.835
7	7.6076	133.59	67.835
7	7.641	137.01	67.835
7	7.6743	141.28	67.835
7	7.7077	144.7	67.835
7	7.7411	148.12	67.835
7	7.7744	152.4	67.835
7	7.8078	155.82	67.835
7	7.8412	159.66	68.262
7	7.8745	162.66	67.835
7	7.9079	166.5	68.262
7	7.9413	169.92	67.407
7	7.9746	173.77	66.98
7	8.008	177.19	66.98
7	8.0414	180.61	66.125
7	8.0747	184.03	66.125
7	8.1081	187.45	66.125
7	8.1415	190.87	66.125
7	8.1748	194.29	66.125
7	8.2082	198.56	65.27
7	8.2416	201.98	65.27
7	8.2749	204.55	65.27
7	8.3083	207.97	65.27
7	8.3417	210.53	66.125
7	8.375	213.95	66.125
7	8.4084	217.37	66.125
7	8.4418	220.79	66.125
7	8.4751	224.04	65.783
7	8.5085	227.2	66.552
7	8.5419	230.62	66.552
7	8.5752	234.47	66.125
7	8.6086	237.46	67.407
7	8.642	241.73	67.407
7	8.6753	245.58	67.835
7	8.7087	249	67.835
7	8.7421	251.57	68.69
7	8.7754	254.99	69.545
7	8.8088	259.26	69.545
7	8.8422	263.11	69.972
7	8.8755	266.95	69.545
7	8.9089	270.37	70.4
7	8.9423	273.79	70.4
7	8.9756	277.21	70.4
7	9.009	280.63	70.4
7	9.0424	284.05	70.4
7	9.0757	287.47	70.4
7	9.1091	290.89	70.4
7	9.1425	294.31	69.545
7	9.1758	298.07	68.519
7	9.2092	301.58	68.262
7	9.2426	305.43	68.69
7	9.2759	309.7	66.98
7	9.3093	313.12	66.125
7	9.3427	316.54	66.125
7	9.376	320.81	64.415
7	9.4094	323.72	64.244
7	9.4428	327.65	64.415
7	9.4761	331.93	63.56
7	9.5095	335.77	63.133
7	9.5429	339.19	63.133
7	9.5762	343.04	62.705
7	9.6096	346.46	62.705
7	9.643	350.74	60.995
7	9.6763	354.16	60.995
7	9.7097	358	60.568
7	9.7431	361	59.286
7	9.7764	364.84	59.713
7	9.8098	369.55	58.431
7	9.8432	372.96	58.431
7	9.8765	377.24	59.286
7	9.9099	381.51	58.431
7	9.9433	385.79	57.576
7	9.9766	389.89	57.918
7	10.01	393.91	57.148
7	10.043	398.18	58.003
7	10.077	402.46	57.148
7	10.11	406.73	57.148
7	10.143	411.01	57.148
7	10.177	414.86	56.721
7	10.21	419.13	55.866
7	10.244	422.98	55.438
7	10.277	426.82	55.011
7	10.31	431.95	55.011
7	10.344	435.37	54.156
7	10.377	439.22	54.584
7	10.41	444.78	54.156
7	10.444	449.05	53.301
7	10.477	454.18	53.301
7	10.511	460.17	52.446
7	10.544	464.01	52.019
7	10.577	469.57	52.446
7	10.611	474.7	52.446
7	10.644	479.83	52.446
7	10.677	484.53	52.019
7	10.711	489.66	52.019
7	10.744	494.79	52.019
7	10.777	499.07	52.874
8	2.369	-499.91	134.52
8	2.4024	-495.63	133.66
8	2.4358	-491.36	132.81
8	2.4691	-486.23	132.81
8	2.5025	-481.1	132.81
8	2.5359	-475.97	132.81
8	2.5692	-471.87	132.47
8	2.6026	-468.27	131.95
8	2.636	-464	131.95
8	2.6693	-459.73	131.95
8	2.7027	-453.74	131.95
8	2.7361	-449.04	133.24
8	2.7694	-443.91	133.24
8	2.8028	-438.78	133.24
8	2.8362	-433.65	133.24
8	2.8695	-429.38	133.24
8	2.9029	-424.25	134.09
8	2.9363	-420.4	133.66
8	2.9696	-415.27	133.66
8	3.003	-410.14	135.37
8	3.0364	-406.38	135.2
8	3.0697	-401.59	134.52
8	3.1031	-396.46	135.37
8	3.1365	-392.19	135.37
8	3.1698	-387.06	135.37
8	3.2032	-382.36	134.95
8	3.2366	-379.36	133.66
8	3.2699	-374.23	132.81
8	3.3033	-369.1	133.66
8	3.3367	-364.4	134.09
8	3.37	-360.13	133.24
8	3.4034	-355.43	131.95
8	3.4368	-351.15	131.95
8	3.4701	-345.59	132.38
8	3.5035	-341.75	131.95
8	3.5369	-337.05	132.38
8	3.5702	-333.2	130.24
8	3.6036	-328.92	131.1
8	3.637	-324.65	130.24
8	3.6703	-319.52	130.24
8	3.7037	-316.1	130.24
8	3.7371	-311.82	130.24
8	3.7704	-307.55	131.1
8	3.8038	-302.85	131.53
8	3.8372	-297.72	131.53
8	3.8705	-294.21	132.13
8	3.9039	-289.6	131.1
8	3.9373	-285.32	131.95
8	3.9706	-280.19	131.95
8	4.004	-276.77	132.81
8	4.0374	-273.35	133.66
8	4.0707	-268.65	135.8
8	4.1041	-265.66	135.37
8	4.1375	-260.1	137.51
8	4.1708	-255.83	138.37
8	4.2042	-252.49	138.62
8	4.2376	-247.71	138.79
8	4.2709	-244.29	137.94
8	4.3043	-239.58	139.22
8	4.3377	-235.31	140.07
8	4.371	-231.46	139.65
8	4.4044	-227.19	137.94
8	4.4378	-222.06	138.79
8	4.4711	-218.3	138.62
8	4.5045	-213.94	138.37
8	4.5379	-209.24	137.94
8	4.5712	-205.82	137.08
8	4.6046	-201.54	137.08
8	4.638	-196.84	136.66
8	4.6713	-193.85	136.23
8	4.7047	-189.57	135.37
8	4.7381	-186.15	135.37
8	4.7714	-181.45	134.95
8	4.8048	-177.6	134.52
8	4.8382	-174.18	133.66
8	4.8715	-170.76	133.66
8	4.9049	-166.06	134.09
8	4.9383	-162.21	133.66
8	4.9716	-158.79	133.66
8	5.005	-155.38	133.66
8	5.0384	-151.1	133.66
8	5.0717	-146.83	133.66
8	5.1051	-143.41	133.66
8	5.1385	-139.99	133.66
8	5.1718	-134.86	133.66
8	5.2052	-131.44	133.66
8	5.2386	-128.02	133.66
8	5.2719	-123.32	134.09
8	5.3053	-119.47	133.66
8	5.3387	-115.19	134.52
8	5.372	-110.92	135.37
8	5.4054	-106.65	134.52
8	5.4388	-102.37	133.66
8	5.4721	-99.805	132.81
8	5.5055	-95.958	131.53
8	5.5389	-92.538	130.67
8	5.5722	-89.546	128.53
8	5.6056	-86.981	126.82
8	5.639	-83.562	125.97
8	5.6723	-80.964	123.24
8	5.7057	-78.432	121.69
8	5.7391	-76.722	119.13
8	5.7724	-73.303	117.42
8	5.8058	-71.593	115.71
8	5.8392	-68.173	113.15
8	5.8725	-66.036	111.01
8	5.9059	-64.754	108.02
8	5.9393	-62.189	106.31
8	5.9726	-60.479	104.6
8	6.006	-57.914	103.74
8	6.0394	-56.205	102.03
8	6.0727	-54.495	100.32
8	6.1061	-51.93	100.32
8	6.1395	-49.365	98.612
8	6.1728	-47.655	97.757
8	6.2062	-45.946	96.902
8	6.2396	-44.236	96.902
8	6.2729	-41.671	95.192
8	6.3063	-37.824	95.62
8	6.3397	-35.687	94.337
8	6.373	-33.977	95.192
8	6.4064	-30.557	94.337
8	6.4398	-28.42	93.91
8	6.4731	-25.855	93.055
8	6.5065	-23.29	93.055
8	6.5399	-21.153	92.627
8	6.5732	-17.904	92.285
8	6.6066	-16.194	91.43
8	6.64	-13.031	90.49
8	6.6733	-10.466	89.635
8	6.7067	-7.4741	89.208
8	6.7401	-5.3368	87.07
8	6.7734	-1.9172	86.216
8	6.8068	-0.20733	84.506
8	6.8402	3.6397	83.223
8	6.8735	6.2045	83.223
8	6.9069	10.052	81.086
8	6.9403	13.899	79.804
8	6.9736	16.464	79.804
8	7.007	19.883	78.094
8	7.0404	23.303	77.239
8	7.0737	26.295	75.957
8	7.1071	28.86	75.957
8	7.1405	31.852	76.384
8	7.1738	34.417	76.384
8	7.2072	39.119	75.957
8	7.2406	41.598	77.068
8	7.2739	43.821	78.094
8	7.3073	47.241	79.804
8	7.3407	49.805	79.804
8	7.374	54.08	81.513
8	7.4074	56.645	82.368
8	7.4408	60.235	84.42
8	7.4741	62.629	86.643
8	7.5075	66.049	88.353
8	7.5409	69.127	91.088
8	7.5742	72.717	93.995
8	7.6076	75.88	95.62
8	7.641	79.728	97.757
8	7.6743	81.779	99.296
8	7.7077	85.199	101.86
8	7.7411	88.277	102.03
8	7.7744	91.696	103.74
8	7.8078	95.287	104.94
8	7.8412	98.536	105.45
8	7.8745	101.78	105.96
8	7.9079	105.8	106.73
8	7.9413	109.22	106.73
8	7.9746	112.04	107.67
8	8.008	114.78	107.16
8	8.0414	119.91	107.16
8	8.0747	123.76	107.59
8	8.1081	127.18	107.59
8	8.1415	131.19	107.5
8	8.1748	135.72	107.59
8	8.2082	139.57	107.16
8	8.2416	142.99	107.16
8	8.2749	148.12	107.16
8	8.3083	151.54	107.16
8	8.3417	154.96	107.16
8	8.375	158.38	107.16
8	8.4084	161.8	107.16
8	8.4418	165.22	107.16
8	8.4751	169.92	107.59
8	8.5085	173.77	108.02
8	8.5419	177.62	108.44
8	8.5752	181.46	108.87
8	8.6086	186.16	110.15
8	8.642	189.58	110.15
8	8.6753	191.72	108.87
8	8.7087	195.14	108.87
8	8.7421	198.99	109.3
8	8.7754	201.98	108.87
8	8.8088	206.26	108.87
8	8.8422	209.68	108.87
8	8.8755	215.23	109.3
8	8.9089	219.08	108.87
8	8.9423	222.5	108.87
8	8.9756	226.35	107.59
8	9.009	229.77	106.73
8	9.0424	233.61	105.45
8	9.0757	236.18	103.74
8	9.1091	240.03	103.31
8	9.1425	243.02	102.03
8	9.1758	246.44	101.18
8	9.2092	249.43	99.894
8	9.2426	251.99	99.039
8	9.2759	254.99	96.902
8	9.3093	258.4	95.192
8	9.3427	261.4	93.91
8	9.376	264.39	93.482
8	9.4094	267.81	91.772
8	9.4428	271.23	91.772
8	9.4761	274.65	90.063
8	9.5095	277.64	90.49
8	9.5429	279.78	90.063
8	9.5762	282.34	90.063
8	9.6096	285.33	89.635
8	9.643	288.76	89.635
8	9.6763	291.32	88.78
8	9.7097	294.74	88.78
8	9.7431	296.88	88.353
8	9.7764	300.3	88.353
8	9.8098	303.29	87.925
8	9.8432	306.28	87.498
8	9.8765	309.27	87.07
8	9.9099	312.26	86.643
8	9.9433	316.11	86.216
8	9.9766	319.11	86.643
8	10.01	322.52	85.788
8	10.043	325.94	85.788
8	10.077	328.94	85.361
8	10.11	331.5	84.506
[truncated: 12,537 more rows]
