# Supplementary material for: A universal function for capacity of bidirectional pedestrian streams: Filling the gaps in the literature
Source: PLoS One. 2018 Dec 19;13(12):e0208496. doi: 10.1371/journal.pone.0208496 (PMC6300270; doi:10.1371/journal.pone.0208496)
Supplement: S1 Data Set — Trajectories are divided into folders for the different experiments within the ZIP archive. Data relative to the own experiments are directly provided as a CSV file. Links are provided for data obtained from open database from third party researchers. (ZIP) [file pone.0208496.s001.zip › datasets/dataset_C/5_1_D.csv]

ped. #	time (s)	x (cm)	y (cm)
1	0.033367	-495.63	-120.25
1	0.066733	-490.33	-119.91
1	0.1001	-484.95	-118.97
1	0.13347	-479.82	-118.97
1	0.16683	-473.83	-118.11
1	0.2002	-469.13	-117.68
1	0.23357	-462.29	-117.68
1	0.26693	-456.73	-116.4
1	0.3003	-450.75	-115.55
1	0.33367	-445.19	-115.12
1	0.36703	-440.49	-113.83
1	0.4004	-434.93	-114.26
1	0.43377	-429.8	-114.26
1	0.46713	-424.67	-114.26
1	0.5005	-419.55	-114.26
1	0.53387	-413.99	-114.69
1	0.56723	-408.86	-114.69
1	0.6006	-403.3	-114.26
1	0.63397	-398.17	-114.26
1	0.66733	-392.19	-115.12
1	0.7007	-387.06	-115.97
1	0.73407	-381.93	-115.97
1	0.76743	-375.94	-115.97
1	0.8008	-369.53	-116.4
1	0.83417	-364.4	-116.4
1	0.86753	-358.42	-117.26
1	0.9009	-352.86	-117.68
1	0.93427	-347.73	-117.68
1	0.96763	-342.18	-116.4
1	1.001	-337.05	-116.4
1	1.0344	-331.92	-116.4
1	1.0677	-327.21	-115.97
1	1.1011	-321.66	-115.55
1	1.1345	-316.1	-115.12
1	1.1678	-310.97	-115.97
1	1.2012	-305.84	-114.26
1	1.2346	-300.71	-114.26
1	1.2679	-294.73	-113.41
1	1.3013	-289.17	-112.13
1	1.3347	-283.61	-112.55
1	1.368	-278.48	-112.55
1	1.4014	-272.93	-111.27
1	1.4348	-267.8	-111.27
1	1.4681	-262.67	-111.27
1	1.5015	-257.54	-111.27
1	1.5349	-252.41	-111.27
1	1.5682	-247.28	-111.27
1	1.6016	-241.72	-112.55
1	1.635	-236.59	-112.55
1	1.6683	-231.46	-112.55
1	1.7017	-226.33	-112.55
1	1.7351	-220.35	-113.41
1	1.7684	-215.22	-114.26
1	1.8018	-210.09	-114.26
1	1.8352	-204.96	-114.26
1	1.8685	-199.83	-114.26
1	1.9019	-192.99	-115.12
1	1.9353	-187.43	-115.55
1	1.9686	-183.07	-114.95
1	2.002	-177.6	-115.12
1	2.0354	-172.9	-114.69
1	2.0687	-168.2	-114.26
1	2.1021	-163.07	-114.26
1	2.1355	-157.51	-114.69
1	2.1688	-151.53	-113.83
1	2.2022	-146.4	-113.83
1	2.2356	-142.72	-112.9
1	2.2689	-135.71	-112.55
1	2.3023	-131.44	-112.55
1	2.3357	-126.31	-112.55
1	2.369	-121.18	-112.55
1	2.4024	-115.62	-111.27
1	2.4358	-109.64	-112.13
1	2.4691	-102.8	-110.42
1	2.5025	-96.813	-110.42
1	2.5359	-92.966	-111.7
1	2.5692	-88.007	-113.92
1	2.6026	-83.562	-114.26
1	2.636	-78.86	-114.69
1	2.6693	-72.106	-115.29
1	2.7027	-67.746	-117.26
1	2.7361	-63.044	-117.68
1	2.7694	-58.342	-118.11
1	2.8028	-52.357	-118.97
1	2.8362	-47.655	-120.25
1	2.8695	-42.098	-119.82
1	2.9029	-36.883	-120.42
1	2.9363	-31.241	-120.59
1	2.9696	-26.282	-119.39
1	3.003	-22.008	-119.39
1	3.0364	-16.451	-118.97
1	3.0697	-11.749	-119.39
1	3.1031	-5.764	-117.68
1	3.1365	-1.49	-116.83
1	3.1698	2.956	-117.17
1	3.2032	8.342	-116.4
1	3.2366	14.754	-115.12
1	3.2699	18.173	-113.41
1	3.3033	24.585	-113.83
1	3.3367	28.945	-114.43
1	3.37	34.417	-113.41
1	3.4034	40.829	-111.27
1	3.4368	45.531	-111.7
1	3.4701	49.805	-112.55
1	3.5035	55.362	-112.98
1	3.5369	59.209	-114.26
1	3.5702	64.339	-114.26
1	3.6036	69.896	-114.69
1	3.637	73.743	-115.12
1	3.6703	80.582	-114.26
1	3.7037	84.857	-115.97
1	3.7371	90.414	-116.4
1	3.7704	96.398	-116.4
1	3.8038	101.27	-118.02
1	3.8372	107.94	-117.68
1	3.8705	113.07	-118.54
1	3.9039	118.63	-118.97
1	3.9373	124.18	-118.54
1	3.9706	129.74	-116.4
1	4.004	133.59	-116.83
1	4.0374	139.57	-116.83
1	4.0707	144.27	-115.55
1	4.1041	148.98	-115.97
1	4.1375	153.68	-114.69
1	4.1708	158.38	-115.12
1	4.2042	163.51	-115.12
1	4.2376	169.49	-114.26
1	4.2709	174.62	-112.55
1	4.3043	180.18	-112.13
1	4.3377	185.31	-112.13
1	4.371	190.01	-111.7
1	4.4044	195.57	-110.42
1	4.4378	198.99	-111.27
1	4.4711	205.91	-113.24
1	4.5045	212.24	-113.41
1	4.5379	216.94	-112.13
1	4.5712	221.64	-112.55
1	4.6046	227.63	-111.7
1	4.638	233.19	-112.13
1	4.6713	237.03	-112.55
1	4.7047	242.16	-113.41
1	4.7381	248.66	-114.09
1	4.7714	252.42	-113.41
1	4.8048	256.69	-114.26
1	4.8382	262.06	-115.68
1	4.8715	268.24	-116.4
1	4.9049	273.37	-116.4
1	4.9383	279.35	-115.55
1	4.9716	284.48	-115.55
1	5.005	290.04	-115.12
1	5.0384	295.17	-114.26
1	5.0717	300.3	-115.12
1	5.1051	306.28	-113.41
1	5.1385	311.41	-112.55
1	5.1718	316.11	-112.98
1	5.2052	321.24	-112.13
1	5.2386	326.37	-112.13
1	5.2719	331.07	-111.7
1	5.3053	336.63	-111.27
1	5.3387	342.19	-110.84
1	5.372	347.74	-111.27
1	5.4054	354.16	-110.84
1	5.4388	359.29	-110.84
1	5.4721	365.7	-111.27
1	5.5055	369.55	-111.7
1	5.5389	375.96	-112.13
1	5.5722	379.38	-112.98
1	5.6056	384.93	-113.41
1	5.639	389.21	-114.26
1	5.6723	394.34	-114.26
1	5.7057	399.89	-114.69
1	5.7391	404.6	-115.12
1	5.7724	409.3	-115.55
1	5.8058	415.71	-116.83
1	5.8392	422.55	-116.83
1	5.8725	426.82	-116.83
1	5.9059	431.95	-117.68
1	5.9393	436.66	-118.11
1	5.9726	444.35	-117.26
1	6.006	448.63	-117.26
1	6.0394	452.13	-117.51
1	6.0727	455.89	-116.83
1	6.1061	463.59	-117.68
1	6.1395	469.14	-116.4
1	6.1728	474.7	-115.97
1	6.2062	479.83	-115.97
1	6.2396	485.39	-113.83
1	6.2729	490.09	-114.26
1	6.3063	494.36	-114.26
1	6.3397	499.07	-113.83
2	0.13347	-496.49	129.39
2	0.16683	-492.21	129.39
2	0.2002	-486.57	130.07
2	0.23357	-481.1	128.53
2	0.26693	-475.97	129.39
2	0.3003	-470.67	129.05
2	0.33367	-465.88	129.73
2	0.36703	-462.29	129.39
2	0.4004	-457.16	129.39
2	0.43377	-450.32	131.1
2	0.46713	-445.19	132.81
2	0.5005	-441.77	131.95
2	0.53387	-434.51	134.09
2	0.56723	-429.8	133.66
2	0.6006	-424.25	134.95
2	0.63397	-420.4	133.66
2	0.66733	-416.13	134.52
2	0.7007	-411	134.52
2	0.73407	-405.87	134.52
2	0.76743	-400.74	134.52
2	0.8008	-395.61	133.66
2	0.83417	-391.33	133.66
2	0.86753	-386.2	133.66
2	0.9009	-381.07	132.81
2	0.93427	-375.94	132.81
2	0.96763	-370.81	131.95
2	1.001	-365.69	131.95
2	1.0344	-360.56	131.1
2	1.0677	-354.57	129.39
2	1.1011	-350.3	129.39
2	1.1345	-345.17	128.53
2	1.1678	-337.99	128.71
2	1.2012	-332.34	128.53
2	1.2346	-327.21	128.53
2	1.2679	-322.08	128.53
2	1.3013	-317.3	128.36
2	1.3347	-312.17	128.36
2	1.368	-307.04	128.36
2	1.4014	-302.42	127.68
2	1.4348	-296.44	127.68
2	1.4681	-291.31	127.68
2	1.5015	-286.18	127.68
2	1.5349	-279.77	128.96
2	1.5682	-273.35	130.24
2	1.6016	-269.08	129.39
2	1.635	-263.1	129.39
2	1.6683	-257.96	131.1
2	1.7017	-252.84	131.1
2	1.7351	-246.85	131.95
2	1.7684	-243.43	131.95
2	1.8018	-237.45	132.81
2	1.8352	-232.32	132.81
2	1.8685	-226.33	132.81
2	1.9019	-221.2	132.81
2	1.9353	-215.05	132.47
2	1.9686	-209.58	131.78
2	2.002	-204.96	131.1
2	2.0354	-198.98	131.1
2	2.0687	-192.99	130.24
2	2.1021	-187.86	129.39
2	2.1355	-181.54	128.71
2	2.1688	-176.75	127.68
2	2.2022	-171.62	127.68
2	2.2356	-165.63	127.68
2	2.2689	-159.65	126.82
2	2.3023	-154.52	126.82
2	2.3357	-149.39	127.68
2	2.369	-144.26	127.68
2	2.4024	-139.13	128.53
2	2.4358	-133.15	128.53
2	2.4691	-126.99	129.9
2	2.5025	-122.89	129.39
2	2.5359	-115.71	130.41
2	2.5692	-110.75	130.76
2	2.6026	-105.79	131.1
2	2.636	-98.779	131.61
2	2.6693	-95.531	132.81
2	2.7027	-87.153	133.15
2	2.7361	-82.707	134.52
2	2.7694	-77.578	135.37
2	2.8028	-70.738	136.23
2	2.8362	-65.609	136.23
2	2.8695	-59.111	136.91
2	2.9029	-53.64	136.23
2	2.9363	-48.51	136.23
2	2.9696	-43.381	136.23
2	3.003	-38.251	136.23
2	3.0364	-32.267	135.37
2	3.0697	-26.111	135.03
2	3.1031	-20.298	134.52
2	3.1365	-14.511	133.79
2	3.1698	-9.184	132.81
2	3.2032	-4.055	131.95
2	3.2366	2.785	131.1
2	3.2699	7.914	130.24
2	3.3033	14.05	129.64
2	3.3367	19.883	130.24
2	3.37	25.013	129.39
2	3.4034	30.142	130.24
2	3.4368	35.272	130.24
2	3.4701	41.658	129.49
2	3.5035	46.788	129.49
2	3.5369	52.37	130.24
2	3.5702	58.184	129.73
2	3.6036	62.629	130.24
2	3.637	67.759	130.24
2	3.6703	74.94	130.41
2	3.7037	79.898	130.59
2	3.7371	86.225	131.78
2	3.7704	91.696	131.95
2	3.8038	97.852	133.15
2	3.8372	103.67	133.66
2	3.8705	109.65	135.37
2	3.9039	115.46	134.86
2	3.9373	122.3	135.72
2	3.9706	126.52	135.67
2	4.004	132.73	136.23
2	4.0374	137.86	135.37
2	4.0707	143.68	135.72
2	4.1041	149.15	135.03
2	4.1375	154.96	134.52
2	4.1708	160.09	134.52
2	4.2042	164.36	133.66
2	4.2376	172.06	132.81
2	4.2709	177.62	132.38
2	4.3043	183.51	131.27
2	4.3377	189.16	128.53
2	4.371	194.29	129.39
2	4.4044	201.55	130.67
2	4.4378	206.26	130.24
2	4.4711	213.1	130.24
2	4.5045	218.22	130.24
2	4.5379	224.38	130.76
2	4.5712	230.13	130.57
2	4.6046	235.15	131.44
2	4.638	239.77	131.61
2	4.6713	245.75	131.61
2	4.7047	251.74	132.47
2	4.7381	256.52	132.47
2	4.7714	262.68	131.95
2	4.8048	268.66	133.66
2	4.8382	274.14	133.83
2	4.8715	280.63	134.52
2	4.9049	287.13	135.2
2	4.9383	293.29	135.72
2	4.9716	299.27	135.72
2	5.005	305.94	136.06
2	5.0384	311.58	136.74
2	5.0717	318.08	136.57
2	5.1051	323.55	136.74
2	5.1385	329.02	136.91
2	5.1718	333.98	136.4
2	5.2052	340.14	136.06
2	5.2386	345.61	135.37
2	5.2719	351.08	134.69
2	5.3053	356.29	134.09
2	5.3387	362.28	134.09
2	5.372	369.03	132.13
2	5.4054	374.67	132.81
2	5.4388	380.23	131.53
2	5.4721	387.07	131.53
2	5.5055	393.06	130.67
2	5.5389	397.76	129.39
2	5.5722	404.6	131.1
2	5.6056	410.24	130.93
2	5.639	415.71	131.1
2	5.6723	421.18	131.27
2	5.7057	425.97	131.1
2	5.7391	431.95	131.95
2	5.7724	437.51	131.53
2	5.8058	442.64	133.24
2	5.8392	447.77	133.24
2	5.8725	454.18	133.66
2	5.9059	461.45	135.8
2	5.9393	466.58	135.8
2	5.9726	473.42	136.66
2	6.006	479.4	136.66
2	6.0394	485.71	137.22
2	6.0727	492.23	137.51
2	6.1061	499.49	137.08
3	0.23357	-497.34	80.659
3	0.26693	-491.36	79.804
3	0.3003	-487.94	79.804
3	0.33367	-481.95	78.949
3	0.36703	-475.97	78.949
3	0.4004	-471.69	78.949
3	0.43377	-466.57	78.949
3	0.46713	-462.29	79.804
3	0.5005	-458.02	79.804
3	0.53387	-452.89	80.659
3	0.56723	-448.61	80.659
3	0.6006	-443.48	80.659
3	0.63397	-438.35	80.659
3	0.66733	-433.22	80.659
3	0.7007	-428.09	81.513
3	0.73407	-422.96	81.513
3	0.76743	-417.83	81.513
3	0.8008	-412.7	82.368
3	0.83417	-408.26	83.565
3	0.86753	-402.87	84.506
3	0.9009	-398.17	84.078
3	0.93427	-393.04	84.933
3	0.96763	-387.91	84.933
3	1.001	-382.78	84.933
3	1.0344	-378.51	84.933
3	1.0677	-373.38	84.933
3	1.1011	-368.25	84.078
3	1.1345	-363.12	84.078
3	1.1678	-357.99	83.223
3	1.2012	-352.86	83.223
3	1.2346	-348.59	83.223
3	1.2679	-344.31	83.223
3	1.3013	-339.18	82.368
3	1.3347	-334.91	82.368
3	1.368	-330.63	81.513
3	1.4014	-326.36	81.513
3	1.4348	-321.23	82.368
3	1.4681	-317.81	82.368
3	1.5015	-312.68	83.223
3	1.5349	-309.26	84.078
3	1.5682	-304.13	84.078
3	1.6016	-300.71	84.933
3	1.635	-295.58	84.933
3	1.6683	-290.45	85.788
3	1.7017	-286.18	86.643
3	1.7351	-281.05	86.643
3	1.7684	-276.77	87.498
3	1.8018	-271.64	87.498
3	1.8352	-266.51	89.208
3	1.8685	-263.1	90.063
3	1.9019	-257.96	90.918
3	1.9353	-253.26	92.2
3	1.9686	-248.56	92.627
3	2.002	-244.29	92.627
3	2.0354	-239.16	93.482
3	2.0687	-234.88	94.337
3	2.1021	-230.61	94.337
3	2.1355	-225.48	95.192
3	2.1688	-221.63	94.765
3	2.2022	-216.93	95.192
3	2.2356	-211.8	95.192
3	2.2689	-206.67	95.192
3	2.3023	-203.25	95.192
3	2.3357	-198.12	95.192
3	2.369	-192.99	95.192
3	2.4024	-187.86	95.192
3	2.4358	-184.44	95.192
3	2.4691	-178.46	95.192
3	2.5025	-174.18	96.047
3	2.5359	-169.91	96.902
3	2.5692	-165.63	97.757
3	2.6026	-161.36	98.612
3	2.636	-157.09	98.612
3	2.6693	-152.81	100.32
3	2.7027	-148.54	100.32
3	2.7361	-144.26	102.03
3	2.7694	-139.99	102.89
3	2.8028	-135.71	103.74
3	2.8362	-131.44	103.74
3	2.8695	-126.31	105.45
3	2.9029	-122.89	105.45
3	2.9363	-117.76	106.31
3	2.9696	-112.63	106.31
3	3.003	-109.21	107.16
3	3.0364	-104.08	107.16
3	3.0697	-98.779	108.53
3	3.1031	-94.676	108.87
3	3.1365	-89.546	108.87
3	3.1698	-84.417	108.87
3	3.2032	-79.287	109.73
3	3.2366	-75.868	109.73
3	3.2699	-70.738	109.73
3	3.3033	-65.609	109.73
3	3.3367	-61.334	109.73
3	3.37	-56.205	109.73
3	3.4034	-51.93	110.58
3	3.4368	-45.946	110.58
3	3.4701	-41.671	111.44
3	3.5035	-37.396	111.44
3	3.5369	-32.267	112.29
3	3.5702	-27.137	112.29
3	3.6036	-20.046	113.3
3	3.637	-16.878	113.15
3	3.6703	-11.749	114.86
3	3.7037	-6.192	114.43
3	3.7371	-2.345	115.71
3	3.7704	2.785	115.71
3	3.8038	7.914	115.71
3	3.8372	12.189	117.42
3	3.8705	17.318	117.42
3	3.9039	22.448	117.42
3	3.9373	27.578	117.42
3	3.9706	32.707	118.28
3	4.004	37.837	119.13
3	4.0374	42.966	119.13
3	4.0707	48.096	119.13
3	4.1041	54.08	119.13
3	4.1375	58.355	119.13
3	4.1708	63.142	117.59
3	4.2042	68.614	119.13
3	4.2376	73.743	118.28
3	4.2709	78.873	119.13
3	4.3043	84.002	119.13
3	4.3377	88.277	119.13
3	4.371	93.406	119.99
3	4.4044	98.536	120.84
3	4.4378	103.67	119.99
3	4.4711	108.8	121.69
3	4.5045	113.58	121.52
3	4.5379	119.05	121.69
3	4.5712	124.18	121.69
3	4.6046	129.31	122.55
3	4.638	133.16	122.98
3	4.6713	139.57	122.55
3	4.7047	144.7	122.55
3	4.7381	148.98	124.26
3	4.7714	154.1	124.26
3	4.8048	159.24	125.11
3	4.8382	164.36	125.11
3	4.8715	169.49	126.82
3	4.9049	174.62	126.82
3	4.9383	179.75	126.82
3	4.9716	184.88	126.82
3	5.005	189.16	126.82
3	5.0384	195.14	125.97
3	5.0717	199.84	126.4
3	5.1051	204.54	125.97
3	5.1385	209.68	125.11
3	5.1718	215.66	123.4
3	5.2052	221.64	124.26
3	5.2386	227.63	124.26
3	5.2719	232.76	125.11
3	5.3053	238.74	124.26
3	5.3387	243.19	124.77
3	5.372	248.15	124.26
3	5.4054	252.85	123.83
3	5.4388	257.21	122.72
3	5.4721	262.68	124.26
3	5.5055	267.38	123.83
3	5.5389	272.51	123.83
3	5.5722	278.07	123.4
3	5.6056	283.2	124.26
3	5.639	288.33	124.26
3	5.6723	293.46	127.68
3	5.7057	298.59	127.68
3	5.7391	304.14	128.96
3	5.7724	308.85	130.24
3	5.8058	314.4	129.82
3	5.8392	319.53	129.82
3	5.8725	324.66	129.82
3	5.9059	331.07	130.24
3	5.9393	336.2	130.24
3	5.9726	340.9	129.82
3	6.006	346.46	130.24
3	6.0394	352.45	130.24
3	6.0727	357.15	129.82
3	6.1061	362.28	128.11
3	6.1395	368.69	128.53
3	6.1728	373.82	127.68
3	6.2062	379.8	128.53
3	6.2396	385.79	128.53
3	6.2729	390.92	128.53
3	6.3063	398.18	128.96
3	6.3397	403.74	129.39
3	6.373	408.82	129.59
3	6.4064	415.71	130.24
3	6.4398	419.99	130.24
3	6.4731	425.97	131.1
3	6.5065	430.67	130.67
3	6.5399	436.23	131.1
3	6.5732	441.87	131.27
3	6.6066	449.91	131.1
3	6.64	455.04	131.1
3	6.6733	463.16	134.95
3	6.7067	467.01	133.66
3	6.7401	474.7	135.37
3	6.7734	479.83	132.81
3	6.8068	486.67	132.81
3	6.8402	492.65	132.81
3	6.8735	498.64	132.81
4	0.96763	-494.78	-115.12
4	1.001	-489.65	-114.26
4	1.0344	-484.09	-112.98
4	1.0677	-478.11	-112.13
4	1.1011	-472.55	-111.7
4	1.1345	-467.42	-111.7
4	1.1678	-462.29	-109.99
4	1.2012	-457.16	-109.99
4	1.2346	-452.03	-109.99
4	1.2679	-447.76	-109.13
4	1.3013	-442.63	-108.28
4	1.3347	-437.33	-108.62
4	1.368	-432.2	-108.62
4	1.4014	-428.09	-108.28
4	1.4348	-422.96	-108.28
4	1.4681	-417.83	-108.28
4	1.5015	-412.7	-108.28
4	1.5349	-407.58	-108.28
4	1.5682	-401.59	-107.42
4	1.6016	-396.12	-108.11
4	1.635	-391.33	-108.28
4	1.6683	-385.35	-108.28
4	1.7017	-380.22	-108.28
4	1.7351	-375.09	-108.28
4	1.7684	-369.96	-108.28
4	1.8018	-364.83	-108.28
4	1.8352	-359.7	-108.28
4	1.8685	-354.57	-108.28
4	1.9019	-349.44	-108.28
4	1.9353	-343.46	-107.42
4	1.9686	-337.47	-107.42
4	2.002	-332.34	-107.42
4	2.0354	-327.56	-106.74
4	2.0687	-322.08	-106.57
4	2.1021	-316.95	-106.57
4	2.1355	-311.82	-105.71
4	2.1688	-306.69	-105.71
4	2.2022	-301.57	-104.86
4	2.2356	-296.86	-104.43
4	2.2689	-291.73	-104.43
4	2.3023	-286.61	-104.43
4	2.3357	-281.9	-104
4	2.369	-276.35	-104.43
4	2.4024	-271.22	-104.43
4	2.4358	-266.09	-104.43
4	2.4691	-260.53	-104.86
4	2.5025	-255.57	-105.37
4	2.5359	-250.27	-105.71
4	2.5692	-245.14	-105.71
4	2.6026	-240.44	-106.14
4	2.636	-234.88	-107.42
4	2.6693	-229.75	-108.28
4	2.7027	-225.14	-108.45
4	2.7361	-218.64	-108.28
4	2.7694	-213.51	-109.13
4	2.8028	-208.38	-109.13
4	2.8362	-203.25	-109.13
4	2.8695	-198.12	-109.13
4	2.9029	-193.42	-109.56
4	2.9363	-188.29	-109.56
4	2.9696	-182.73	-109.99
4	3.003	-177.6	-109.13
4	3.0364	-172.05	-110.42
4	3.0697	-166.92	-110.42
4	3.1031	-162.21	-109.99
4	3.1365	-156.74	-109.82
4	3.1698	-151.44	-110.16
4	3.2032	-147.68	-109.99
4	3.2366	-142.55	-110.84
4	3.2699	-136.57	-110.84
4	3.3033	-131.44	-111.7
4	3.3367	-125.88	-111.27
4	3.37	-121.18	-112.55
4	3.4034	-116.05	-113.41
4	3.4368	-109.8	-113.8
4	3.4701	-103.22	-114.26
4	3.5035	-97.241	-115.12
4	3.5369	-93.821	-115.97
4	3.5702	-88.691	-116.83
4	3.6036	-83.562	-119.39
4	3.637	-78.432	-120.25
4	3.6703	-72.448	-121.1
4	3.7037	-67.318	-122.81
4	3.7371	-60.479	-122.81
4	3.7704	-56.205	-123.67
4	3.8038	-50.22	-123.67
4	3.8372	-45.091	-125.38
4	3.8705	-39.277	-125.89
4	3.9039	-34.832	-126.23
4	3.9373	-29.702	-126.23
4	3.9706	-23.29	-126.66
4	4.004	-17.733	-127.09
4	4.0374	-12.604	-127.09
4	4.0707	-9.184	-127.94
4	4.1041	-4.055	-127.94
4	4.1375	1.93	-127.94
4	4.1708	7.914	-127.94
4	4.2042	13.044	-127.09
4	4.2376	18.173	-127.09
4	4.2709	24.158	-127.94
4	4.3043	29.287	-127.94
4	4.3377	33.733	-128.28
4	4.371	39.204	-128.97
4	4.4044	43.821	-128.8
4	4.4378	49.805	-129.65
4	4.4711	54.935	-129.65
4	4.5045	61.347	-130.93
4	4.5379	66.049	-132.22
4	4.5712	72.033	-133.07
4	4.6046	77.163	-133.93
4	4.638	81.437	-135.64
4	4.6713	88.277	-135.64
4	4.7047	93.406	-135.64
4	4.7381	98.536	-135.64
4	4.7714	103.67	-134.78
4	4.8048	108.8	-134.78
4	4.8382	113.92	-134.78
4	4.8715	118.37	-133.58
4	4.9049	123.76	-133.5
4	4.9383	128.46	-133.07
4	4.9716	133.76	-131.7
4	5.005	139.14	-130.93
4	5.0384	143.85	-129.65
4	5.0717	148.98	-129.65
4	5.1051	153.25	-128.8
4	5.1385	160.09	-127.09
4	5.1718	165.22	-127.09
4	5.2052	171.2	-127.09
4	5.2386	176.76	-124.95
4	5.2719	182.75	-124.95
4	5.3053	187.45	-124.52
4	5.3387	193.43	-124.52
4	5.372	197.02	-124.86
4	5.4054	204.55	-123.67
4	5.4388	208.39	-123.24
4	5.4721	213.52	-123.24
4	5.5055	219.08	-123.67
4	5.5389	224.55	-123.84
4	5.5722	230.19	-124.52
4	5.6056	237.03	-122.81
4	5.639	242.68	-123.84
4	5.6723	248.15	-121.96
4	5.7057	251.57	-124.52
4	5.7391	257.98	-124.09
4	5.7724	263.54	-123.67
4	5.8058	267.81	-122.81
4	5.8392	272.94	-122.81
4	5.8725	278.92	-122.81
4	5.9059	284.05	-121.96
4	5.9393	288.76	-122.39
4	5.9726	294.31	-121.96
4	6.006	299.87	-122.39
4	6.0394	305.43	-121.96
4	6.0727	309.7	-121.1
4	6.1061	316.11	-121.53
4	6.1395	320.81	-121.1
4	6.1728	326.8	-121.1
4	6.2062	331.93	-120.25
4	6.2396	337.49	-120.68
4	6.2729	342.19	-121.1
4	6.3063	347.32	-121.1
4	6.3397	352.87	-121.53
4	6.373	356.72	-121.1
4	6.4064	361.51	-120.93
4	6.4398	367.41	-120.68
4	6.4731	372.96	-121.1
4	6.5065	377.67	-121.53
4	6.5399	383.22	-121.96
4	6.5732	388.35	-121.96
4	6.6066	393.91	-122.38
4	6.64	399.89	-121.53
4	6.6733	405.45	-121.96
4	6.7067	409.73	-121.96
4	6.7401	416.57	-121.1
4	6.7734	422.55	-120.25
4	6.8068	428.11	-120.68
4	6.8402	432.38	-120.68
4	6.8735	437.08	-121.1
4	6.9069	441.36	-121.1
4	6.9403	445.63	-121.1
4	6.9736	452.04	-119.82
4	7.007	455.69	-119.97
4	7.0404	462.73	-119.39
4	7.0737	468.71	-119.39
4	7.1071	473.85	-118.54
4	7.1405	478.97	-120.25
4	7.1738	484.96	-119.39
4	7.2072	489.23	-119.39
4	7.2406	493.94	-119.82
4	7.2739	499.07	-120.68
5	1.3347	-498.2	85.788
5	1.368	-493.07	86.643
5	1.4014	-487.94	86.643
5	1.4348	-483.66	87.498
5	1.4681	-476.82	86.643
5	1.5015	-471.69	86.643
5	1.5349	-466.57	85.788
5	1.5682	-461.44	85.788
5	1.6016	-456.13	85.275
5	1.635	-450.32	84.933
5	1.6683	-445.19	84.933
5	1.7017	-439.21	84.078
5	1.7351	-433.22	83.223
5	1.7684	-428.09	83.223
5	1.8018	-422.96	83.223
5	1.8352	-417.83	81.513
5	1.8685	-412.7	81.513
5	1.9019	-407.58	81.513
5	1.9353	-402.45	81.513
5	1.9686	-397.32	81.513
5	2.002	-392.19	81.513
5	2.0354	-387.06	81.513
5	2.0687	-382.36	81.086
5	2.1021	-376.8	81.513
5	2.1355	-371.67	81.513
5	2.1688	-366.54	81.513
5	2.2022	-361.41	83.223
5	2.2356	-356.28	83.223
5	2.2689	-351.15	83.223
5	2.3023	-346.02	83.223
5	2.3357	-340.89	84.933
5	2.369	-335.76	84.933
5	2.4024	-330.63	85.788
5	2.4358	-325.5	86.643
5	2.4691	-320.37	86.643
5	2.5025	-314.39	86.643
5	2.5359	-308.4	87.498
5	2.5692	-302.42	88.353
5	2.6026	-298.15	88.353
5	2.636	-291.99	88.695
5	2.6693	-286.18	90.918
5	2.7027	-280.62	89.635
5	2.7361	-274.55	90.747
5	2.7694	-269.51	89.635
5	2.8028	-263.95	90.063
5	2.8362	-258.82	90.063
5	2.8695	-254.12	91.345
5	2.9029	-247.71	91.772
5	2.9363	-242.58	92.627
5	2.9696	-237.45	93.482
5	3.003	-233.17	95.192
5	3.0364	-227.62	95.62
5	3.0697	-222.91	96.902
5	3.1031	-217.78	97.757
5	3.1365	-212.65	99.467
5	3.1698	-206.24	100.75
5	3.2032	-202.4	101.18
5	3.2366	-196.41	102.03
5	3.2699	-190.85	102.46
5	3.3033	-186.15	102.89
5	3.3367	-181.45	103.31
5	3.37	-176.75	103.74
5	3.4034	-171.62	105.45
5	3.4368	-166.49	106.31
5	3.4701	-160.93	105.02
5	3.5035	-157.09	106.31
5	3.5369	-151.53	105.88
5	3.5702	-146.83	106.31
5	3.6036	-141.7	106.31
5	3.637	-136.57	106.31
5	3.6703	-132.29	105.45
5	3.7037	-127.16	105.45
5	3.7371	-122.03	105.45
5	3.7704	-116.9	104.6
5	3.8038	-112.2	105.02
5	3.8372	-106.65	105.45
5	3.8705	-102.2	105.79
5	3.9039	-96.813	105.88
5	3.9373	-91.94	106.82
5	3.9706	-87.837	107.16
5	4.004	-82.707	108.87
5	4.0374	-77.578	109.73
5	4.0707	-72.619	110.07
5	4.1041	-68.601	111.86
5	4.1375	-63.471	112.72
5	4.1708	-58.769	112.29
5	4.2042	-54.067	111.86
5	4.2376	-48.51	112.29
5	4.2709	-44.236	113.15
5	4.3043	-39.961	114
5	4.3377	-34.832	113.15
5	4.371	-30.557	114
5	4.4044	-23.718	114
5	4.4378	-18.93	112.46
5	4.4711	-16.023	113.15
5	4.5045	-10.039	112.29
5	4.5379	-5.764	112.29
5	4.5712	-1.49	112.29
5	4.6046	3.212	111.86
5	4.638	7.914	112.29
5	4.6713	13.044	112.29
5	4.7047	17.319	111.44
5	4.7381	21.593	111.44
5	4.7714	26.723	110.58
5	4.8048	31.425	111.01
5	4.8382	35.272	110.58
5	4.8715	40.743	111.27
5	4.9049	45.958	111.01
5	4.9383	50.66	111.44
5	4.9716	55.106	112.63
5	5.005	59.209	113.15
5	5.0384	64.339	113.15
5	5.0717	67.759	112.29
5	5.1051	74.598	114.86
5	5.1385	79.3	116.14
5	5.1718	84.002	116.57
5	5.2052	88.277	117.42
5	5.2386	93.064	117.25
5	5.2719	97.681	119.99
5	5.3053	102.81	119.99
5	5.3387	107.94	120.84
5	5.372	113.5	120.41
5	5.4054	118.2	120.84
5	5.4388	123.33	120.84
5	5.4721	126.75	121.69
5	5.5055	131.88	120.84
5	5.5389	136.49	122.38
5	5.5722	141.28	122.55
5	5.6056	145.56	125.11
5	5.639	150.69	125.11
5	5.6723	156.67	125.97
5	5.7057	161.34	126.18
5	5.7391	165.65	124.69
5	5.7724	170.35	125.11
5	5.8058	175.91	125.54
5	5.8392	181.59	124.06
5	5.8725	188.1	123.35
5	5.9059	191.64	126.75
5	5.9393	197.28	128.11
5	5.9726	201.13	130.24
5	6.006	205.4	131.1
5	6.0394	210.53	131.95
5	6.0727	215.66	133.66
5	6.1061	219.93	133.66
5	6.1395	224.21	134.52
5	6.1728	230.19	135.37
5	6.2062	235.32	137.08
5	6.2396	240.45	136.23
5	6.2729	245.58	137.08
5	6.3063	249.86	137.94
5	6.3397	254.31	138.38
5	6.373	259.38	138.23
5	6.4064	264.39	138.79
5	6.4398	268.66	137.08
5	6.4731	272.48	137.35
5	6.5065	278.07	137.08
5	6.5399	284.05	137.08
5	6.5732	287.47	137.08
5	6.6066	292.6	137.08
5	6.64	297.73	137.08
5	6.6733	303.55	138.45
5	6.7067	309.02	139.13
5	6.7401	316.54	140.5
5	6.7734	321.67	141.36
5	6.8068	326.8	142.21
5	6.8402	332.44	143.75
5	6.8735	337.49	143.5
5	6.9069	342.19	143.07
5	6.9403	347.32	143.07
5	6.9736	350.74	143.07
5	7.007	354.33	143.41
5	7.0404	359.12	142.73
5	7.0737	364.07	143.75
5	7.1071	369.55	143.07
5	7.1405	374.67	143.07
5	7.1738	378.95	143.07
5	7.2072	384.08	143.07
5	7.2406	390.06	142.21
5	7.2739	395.02	142.73
5	7.3073	400.75	141.79
5	7.3407	405.45	142.21
5	7.374	409.73	141.36
5	7.4074	414.43	141.79
5	7.4408	418.7	140.93
5	7.4741	425.54	140.93
5	7.5075	428.96	140.07
5	7.5409	434.09	139.22
5	7.5742	438.79	138.79
5	7.6076	443.92	137.94
5	7.641	449.05	136.23
5	7.6743	455.89	139.65
5	7.7077	460.59	137.51
5	7.7411	466.15	137.94
5	7.7744	470.99	137.2
5	7.8078	476.41	137.94
5	7.8412	480.68	137.08
5	7.8745	487.1	137.51
5	7.9079	492.23	136.66
5	7.9413	497.36	136.66
6	1.5349	-495.63	135.37
6	1.5682	-492.21	135.37
6	1.6016	-486.23	137.08
6	1.635	-481.53	137.51
6	1.6683	-476.4	137.51
6	1.7017	-471.27	137.51
6	1.7351	-466.57	137.08
6	1.7684	-463.14	137.08
6	1.8018	-456.73	137.51
6	1.8352	-451.6	137.51
6	1.8685	-446.9	136.23
6	1.9019	-440.94	136.42
6	1.9353	-435.79	133.66
6	1.9686	-431.51	133.66
6	2.002	-424.67	134.52
6	2.0354	-420.83	134.95
6	2.0687	-414.84	134.09
6	2.1021	-409.29	131.95
6	2.1355	-404.16	133.66
6	2.1688	-399.03	133.66
6	2.2022	-394.32	134.09
6	2.2356	-388.77	133.66
6	2.2689	-383.64	133.66
6	2.3023	-377.65	133.66
6	2.3357	-371.67	134.52
6	2.369	-367.39	133.66
6	2.4024	-360.98	135.8
6	2.4358	-356.71	135.8
6	2.4691	-353.72	134.52
6	2.5025	-348.59	133.66
6	2.5359	-344.31	133.66
6	2.5692	-338.33	133.66
6	2.6026	-332.34	133.66
6	2.636	-325.93	134.95
6	2.6693	-322.94	131.95
6	2.7027	-315.67	133.24
6	2.7361	-310.97	132.81
6	2.7694	-306.27	131.53
6	2.8028	-299.86	130.24
6	2.8362	-294.73	130.24
6	2.8695	-288.74	128.53
6	2.9029	-285.32	128.53
6	2.9363	-281.05	126.82
6	2.9696	-274.21	127.68
6	3.003	-269.08	127.68
6	3.0364	-263.52	127.25
6	3.0697	-259.25	128.11
6	3.1031	-253.69	126.82
6	3.1365	-249.42	126.82
6	3.1698	-242.75	128.88
6	3.2032	-237.45	130.24
6	3.2366	-233.17	129.39
6	3.2699	-228.47	131.53
6	3.3033	-223.77	131.1
6	3.3367	-218.64	131.1
6	3.37	-213.94	132.38
6	3.4034	-209.06	132.47
6	3.4368	-205.39	133.24
6	3.4701	-201.97	134.09
6	3.5035	-198.12	134.52
6	3.5369	-193.85	134.52
6	3.5702	-189.14	134.95
6	3.6036	-185.3	134.52
6	3.637	-182.31	134.95
6	3.6703	-178.46	133.66
6	3.7037	-175.04	133.66
6	3.7371	-169.91	134.52
6	3.7704	-167.34	134.52
6	3.8038	-163.07	134.52
6	3.8372	-159.22	134.09
6	3.8705	-155.8	134.09
6	3.9039	-151.96	131.95
6	3.9373	-148.11	132.38
6	3.9706	-145.54	131.53
6	4.004	-141.7	131.1
6	4.0374	-139.99	130.24
6	4.0707	-136.14	132.38
6	4.1041	-133.15	130.24
6	4.1375	-129.73	130.24
6	4.1708	-125.45	131.95
6	4.2042	-121.11	132.43
6	4.2376	-117.33	133.24
6	4.2709	-114.34	132.81
6	4.3043	-109.64	133.24
6	4.3377	-106.22	134.09
6	4.371	-102.8	134.09
6	4.4044	-98.095	134.52
6	4.4378	-94.163	134.35
6	4.4711	-90.401	135.37
6	4.5045	-86.981	135.37
6	4.5379	-83.134	136.66
6	4.5712	-79.971	135.89
6	4.6046	-76.722	137.94
6	4.638	-73.73	138.37
6	4.6713	-69.883	137.94
6	4.7047	-66.463	137.94
6	4.7381	-62.189	138.79
6	4.7714	-59.624	137.08
6	4.8048	-55.777	138.37
6	4.8382	-52.357	138.37
6	4.8715	-48.938	138.37
6	4.9049	-45.518	138.37
6	4.9383	-42.098	138.37
6	4.9716	-38.251	138.79
6	5.005	-33.977	137.94
6	5.0384	-30.557	137.94
6	5.0717	-27.137	137.94
6	5.1051	-20.982	136.57
6	5.1385	-19.015	136.66
6	5.1718	-15.596	137.51
6	5.2052	-12.176	137.51
6	5.2386	-8.329	137.08
6	5.2719	-4.055	137.08
6	5.3053	0.22	137.08
6	5.3387	4.067	137.51
6	5.372	7.487	137.51
6	5.4054	11.334	137.94
6	5.4388	14.754	137.94
6	5.4721	19.028	138.79
6	5.5055	21.593	137.94
6	5.5389	26.723	139.65
6	5.5722	30.57	140.07
6	5.6056	33.989	140.93
6	5.639	38.691	141.36
6	5.6723	42.111	140.5
6	5.7057	46.813	141.79
6	5.7391	50.66	142.21
6	5.7724	54.507	142.64
6	5.8058	59.209	143.07
6	5.8392	62.629	143.07
6	5.8725	67.588	141.7
6	5.9059	71.178	143.07
6	5.9393	75.453	142.21
6	5.9726	81.01	141.79
6	6.006	84.002	142.21
6	6.0394	88.704	140.93
6	6.0727	93.406	140.5
6	6.1061	96.826	139.65
6	6.1395	101.96	139.65
6	6.1728	106.66	138.37
6	6.2062	110.51	137.94
6	6.2396	114.35	137.51
6	6.2729	119.05	137.08
6	6.3063	122.9	137.51
6	6.3397	126.75	137.08
6	6.373	131.02	135.37
6	6.4064	135.3	137.08
6	6.4398	139.57	135.37
6	6.4731	143.5	136.4
6	6.5065	148.55	136.66
6	6.5399	152.4	135.37
6	6.5732	157.53	135.37
6	6.6066	160.94	135.37
6	6.64	165.65	137.51
6	6.6733	169.49	135.37
6	6.7067	176.33	137.08
6	6.7401	179.75	136.23
6	6.7734	184.88	136.23
6	6.8068	190.01	136.23
6	6.8402	195.14	135.37
6	6.8735	199.42	136.23
6	6.9069	203.26	135.8
6	6.9403	206.26	134.52
6	6.9736	211.81	134.95
6	7.007	216.51	134.52
6	7.0404	221.82	134.01
6	7.0737	225.92	133.66
6	7.1071	232.33	133.24
6	7.1405	235.32	132.81
6	7.1738	241.73	132.38
6	7.2072	245.58	132.81
6	7.2406	249.86	132.81
6	7.2739	253.3	132.48
6	7.3073	255.84	131.95
6	7.3407	262.25	133.24
6	7.374	266.75	133.94
6	7.4074	269.03	135.88
6	7.4408	274.65	134.52
6	7.4741	278.92	133.66
6	7.5075	282.34	134.52
6	7.5409	287.9	134.95
6	7.5742	293.03	134.95
6	7.6076	296.88	136.23
6	7.641	301.58	135.8
6	7.6743	306.71	136.66
6	7.7077	310.56	137.08
6	7.7411	315	136.57
6	7.7744	319.96	135.37
6	7.8078	324.23	136.23
6	7.8412	330.22	137.08
6	7.8745	334.92	136.66
6	7.9079	339.62	136.23
6	7.9413	345.18	136.66
6	7.9746	349.45	135.8
6	8.008	354.58	135.8
6	8.0414	358.86	134.95
6	8.0747	364.42	134.52
6	8.1081	367.88	134.89
6	8.1415	373.39	135.8
6	8.1748	378.09	134.52
6	8.2082	383.22	134.52
6	8.2416	388.78	134.95
6	8.2749	393.48	134.52
6	8.3083	398.61	135.37
6	8.3417	402.46	135.8
6	8.375	406.31	134.52
6	8.4084	411.44	134.52
6	8.4418	415.71	134.52
6	8.4751	420.84	134.52
6	8.5085	423.57	134.86
6	8.5419	428.53	135.37
6	8.5752	434.01	136.06
6	8.6086	441.36	134.52
6	8.642	446.92	135.8
6	8.6753	451.62	136.23
6	8.7087	457.17	139.22
6	8.7421	463.59	138.79
6	8.7754	467.86	137.08
6	8.8088	471.28	135.37
6	8.8422	477.26	134.52
6	8.8755	483.52	135.2
6	8.9089	488.81	135.8
6	8.9423	493.08	134.95
6	8.9756	499.07	133.24
7	2.1688	-498.37	-104.35
7	2.2022	-493.07	-103.15
7	2.2356	-487.08	-102.29
7	2.2689	-480.67	-101.01
7	2.3023	-476.82	-100.58
7	2.3357	-471.69	-99.729
7	2.369	-465.71	-99.729
7	2.4024	-460.15	-99.302
7	2.4358	-455.02	-99.302
7	2.4691	-449.47	-100.58
7	2.5025	-444.34	-100.58
7	2.5359	-437.93	-101.01
7	2.5692	-433.22	-101.44
7	2.6026	-427.24	-102.29
7	2.636	-421.6	-102.12
7	2.6693	-415.86	-102.53
7	2.7027	-410.14	-104
7	2.7361	-405.01	-104
7	2.7694	-399.03	-104.86
7	2.8028	-394.32	-104.43
7	2.8362	-389.45	-104.35
7	2.8695	-383.64	-106.57
7	2.9029	-378.51	-106.57
7	2.9363	-372.52	-105.71
7	2.9696	-367.39	-106.57
7	3.003	-362.26	-106.57
7	3.0364	-355.43	-105.71
7	3.0697	-349.87	-105.29
7	3.1031	-345.17	-105.71
7	3.1365	-340.04	-105.71
7	3.1698	-332.77	-105.29
7	3.2032	-326.79	-104.43
7	3.2366	-321.66	-104.43
7	3.2699	-316.1	-104
7	3.3033	-310.12	-103.15
7	3.3367	-304.99	-103.15
7	3.37	-299.86	-103.15
7	3.4034	-293.44	-102.72
7	3.4368	-288.74	-104
7	3.4701	-282.76	-104
7	3.5035	-277.2	-104.43
7	3.5369	-272.5	-104.86
7	3.5702	-266.51	-105.71
7	3.6036	-260.53	-106.57
7	3.637	-254.97	-107
7	3.6703	-249.42	-107.42
7	3.7037	-244.46	-107.77
7	3.7371	-238.99	-107.94
7	3.7704	-234.03	-109.13
7	3.8038	-228.9	-109.13
7	3.8372	-222.23	-109.47
7	3.8705	-216.5	-110.42
7	3.9039	-210.94	-109.99
7	3.9373	-206.24	-110.42
7	3.9706	-200.69	-109.99
7	4.004	-195.56	-109.99
7	4.0374	-190.43	-109.99
7	4.0707	-184.87	-109.56
7	4.1041	-181.02	-109.13
7	4.1375	-174.61	-109.56
7	4.1708	-169.05	-108.28
7	4.2042	-164.1	-107.77
7	4.2376	-158.79	-107.42
7	4.2709	-153.66	-107.42
7	4.3043	-147.68	-106.57
7	4.3377	-142.72	-106.06
7	4.371	-137.42	-106.57
7	4.4044	-131.44	-105.71
7	4.4378	-127.16	-106.57
7	4.4711	-120.32	-105.71
7	4.5045	-115.19	-106.57
7	4.5379	-109.64	-107
7	4.5712	-104.08	-107.42
7	4.6046	-98.095	-107.42
7	4.638	-92.966	-108.28
7	4.6713	-88.691	-109.13
7	4.7047	-82.279	-109.56
7	4.7381	-78.432	-110.84
7	4.7714	-72.02	-112.13
7	4.8048	-66.463	-112.55
7	4.8382	-60.907	-113.83
7	4.8715	-56.205	-114.26
7	4.9049	-50.22	-115.12
7	4.9383	-44.236	-115.97
7	4.9716	-39.106	-115.97
7	5.005	-33.122	-116.83
7	5.0384	-27.992	-116.83
7	5.0717	-21.153	-117.68
7	5.1051	-16.023	-116.83
7	5.1385	-11.749	-117.68
7	5.1718	-6.619	-117.68
7	5.2052	0.22	-117.68
7	5.2386	5.35	-117.68
7	5.2719	10.479	-116.83
7	5.3053	15.609	-115.97
7	5.3387	22.448	-115.97
7	5.372	28.005	-115.55
7	5.4054	33.135	-115.55
7	5.4388	38.691	-115.97
7	5.4721	43.821	-115.12
7	5.5055	50.318	-114.95
7	5.5389	56.217	-114.69
7	5.5722	61.347	-114.69
7	5.6056	66.904	-114.26
7	5.639	71.178	-115.12
7	5.6723	78.873	-114.26
7	5.7057	84.002	-114.26
7	5.7391	88.704	-114.69
7	5.7724	94.261	-114.26
7	5.8058	98.536	-115.12
7	5.8392	105.38	-115.12
7	5.8725	111.36	-115.12
7	5.9059	116.49	-116.83
7	5.9393	121.62	-116.83
7	5.9726	126.75	-116.83
7	6.006	132.73	-116.83
7	6.0394	138.72	-116.83
7	6.0727	143.85	-115.97
7	6.1061	148.98	-115.97
7	6.1395	156.67	-115.97
7	6.1728	160.94	-115.12
7	6.2062	167.06	-114.07
7	6.2396	172.91	-113.41
7	6.2729	177.19	-113.41
7	6.3063	182.75	-112.98
7	6.3397	188.3	-111.7
7	6.373	193.43	-111.7
7	6.4064	198.56	-109.13
7	6.4398	203.86	-108.62
7	6.4731	208.82	-108.28
7	6.5065	215.15	-105.89
7	6.5399	222.07	-105.29
7	6.5732	226.77	-105.71
7	6.6066	232.07	-105.37
7	6.64	238.32	-107
7	6.6733	243.87	-107.42
7	6.7067	249	-107.42
7	6.7401	253.28	-107.42
7	6.7734	258.4	-106.57
7	6.8068	263.54	-106.57
7	6.8402	268.66	-106.57
7	6.8735	273.79	-108.28
7	6.9069	278.92	-109.13
7	6.9403	284.91	-109.13
7	6.9736	289.18	-109.99
7	7.007	296.02	-111.7
7	7.0404	301.15	-111.7
7	7.0737	306.28	-112.55
7	7.1071	311.41	-112.55
7	7.1405	319.11	-112.55
7	7.1738	325.09	-112.55
7	7.2072	330.22	-113.41
7	7.2406	335.52	-113.07
7	7.2739	341.33	-113.41
7	7.3073	347.32	-113.41
7	7.3407	352.62	-113.07
7	7.374	358.26	-112.04
7	7.4074	363.56	-111.7
7	7.4408	368.52	-112.04
7	7.4741	374.67	-112.55
7	7.5075	379.8	-112.55
7	7.5409	385.79	-111.7
7	7.5742	390.92	-111.7
7	7.6076	396.9	-110.84
7	7.641	402.89	-111.7
7	7.6743	409.73	-111.7
7	7.7077	414.86	-112.55
7	7.7411	421.18	-111.87
7	7.7744	427	-112.21
7	7.8078	431.95	-112.55
7	7.8412	437.51	-112.98
7	7.8745	442.64	-113.83
7	7.9079	448.2	-114.26
7	7.9413	452.47	-113.41
7	7.9746	459.36	-115.32
7	8.008	465.3	-115.12
7	8.0414	471.96	-114.61
7	8.0747	478.12	-115.97
7	8.1081	484.53	-115.55
7	8.1415	489.66	-116.4
7	8.1748	495.64	-117.26
8	2.3357	-499.91	-60.403
8	2.369	-494.78	-60.403
8	2.4024	-489.22	-59.121
8	2.4358	-484.09	-59.975
8	2.4691	-478.96	-59.121
8	2.5025	-473.83	-59.975
8	2.5359	-468.7	-59.975
8	2.5692	-463.14	-60.403
8	2.6026	-458.02	-60.403
8	2.636	-452.89	-60.403
8	2.6693	-448.61	-63.823
8	2.7027	-442.63	-61.258
8	2.7361	-438.35	-61.258
8	2.7694	-433.22	-61.258
8	2.8028	-428.52	-60.83
8	2.8362	-423.82	-60.403
8	2.8695	-419.55	-59.548
8	2.9029	-414.84	-59.975
8	2.9363	-410.57	-59.121
8	2.9696	-405.44	-59.121
8	3.003	-400.39	-59.377
8	3.0364	-395.61	-58.693
8	3.0697	-390.9	-58.266
8	3.1031	-386.63	-57.411
8	3.1365	-381.93	-56.983
8	3.1698	-377.14	-56.299
8	3.2032	-372.52	-55.273
8	3.2366	-367.82	-53.991
8	3.2699	-363.55	-53.991
8	3.3033	-359.27	-53.991
8	3.3367	-355	-53.136
8	3.37	-349.44	-53.564
8	3.4034	-346.02	-52.709
8	3.4368	-341.75	-52.709
8	3.4701	-337.05	-52.281
8	3.5035	-332.34	-53.564
8	3.5369	-328.07	-52.709
8	3.5702	-323.79	-52.709
8	3.6036	-319.09	-53.136
8	3.637	-314.82	-53.991
8	3.6703	-310.46	-54.59
8	3.7037	-304.99	-55.273
8	3.7371	-300.71	-56.128
8	3.7704	-295.58	-57.838
8	3.8038	-291.31	-57.838
8	3.8372	-286.18	-58.693
8	3.8705	-281.48	-58.266
8	3.9039	-276.77	-59.548
8	3.9373	-272.07	-59.975
8	3.9706	-268.22	-61.258
8	4.004	-262.92	-60.745
8	4.0374	-258.39	-60.83
8	4.0707	-253.69	-61.258
8	4.1041	-248.99	-61.685
8	4.1375	-244.71	-62.54
8	4.1708	-240.18	-62.626
8	4.2042	-236.16	-62.54
8	4.2376	-231.04	-62.54
8	4.2709	-226.33	-62.968
8	4.3043	-221.63	-63.395
8	4.3377	-217.78	-62.968
8	4.371	-213.08	-63.395
8	4.4044	-208.89	-64.507
8	4.4378	-204.45	-64.849
8	4.4711	-199.83	-66.387
8	4.5045	-195.9	-66.558
8	4.5379	-191.45	-67.755
8	4.5712	-187.86	-69.807
8	4.6046	-184.01	-70.234
8	4.638	-179.74	-71.944
8	4.6713	-176.32	-72.799
8	4.7047	-172.47	-74.082
8	4.7381	-169.05	-75.791
8	4.7714	-165.21	-77.074
8	4.8048	-162.21	-78.356
8	4.8382	-157.94	-80.066
8	4.8715	-155.55	-81.434
8	4.9049	-151.96	-83.486
8	4.9383	-148.96	-84.768
8	4.9716	-145.12	-86.905
8	5.005	-141.27	-87.333
8	5.0384	-137.85	-89.043
8	5.0717	-133.66	-90.154
8	5.1051	-129.73	-92.035
8	5.1385	-125.8	-92.206
8	5.1718	-122.03	-93.745
8	5.2052	-117.76	-94.6
8	5.2386	-113.48	-96.31
8	5.2719	-108.35	-95.455
8	5.3053	-104.08	-96.31
8	5.3387	-98.95	-96.31
8	5.372	-94.248	-96.737
8	5.4054	-88.691	-96.31
8	5.4388	-83.562	-97.164
8	5.4721	-78.774	-97.335
8	5.5055	-73.987	-97.506
8	5.5389	-69.456	-97.592
8	5.5722	-64.754	-98.019
8	5.6056	-60.479	-98.874
8	5.639	-55.35	-99.729
8	5.6723	-50.22	-99.729
8	5.7057	-45.518	-100.16
8	5.7391	-40.816	-100.58
8	5.7724	-35.687	-100.58
8	5.8058	-31.412	-100.58
8	5.8392	-26.624	-100.76
8	5.8725	-21.153	-100.58
8	5.9059	-16.023	-102.29
8	5.9393	-12.176	-102.72
8	5.9726	-6.619	-103.15
8	6.006	-2.345	-104.86
8	6.0394	2.785	-104
8	6.0727	8.769	-104
8	6.1061	13.899	-104
8	6.1395	17.319	-104
8	6.1728	22.448	-104
8	6.2062	26.723	-104
8	6.2396	30.997	-103.15
8	6.2729	36.554	-103.58
8	6.3063	41.684	-103.58
8	6.3397	46.215	-103.49
8	6.373	51.088	-102.72
8	6.4064	55.79	-102.29
8	6.4398	60.492	-101.01
8	6.4731	65.621	-100.16
8	6.5065	71.606	-99.302
8	6.5399	76.308	-98.874
8	6.5732	81.437	-98.874
8	6.6066	86.139	-98.447
8	6.64	91.696	-99.729
8	6.6733	98.108	-97.592
8	6.7067	103.67	-97.164
8	6.7401	108.8	-98.874
8	6.7734	112.21	-98.874
8	6.8068	117.34	-98.874
8	6.8402	122.47	-98.874
8	6.8735	128.46	-99.729
8	6.9069	132.73	-100.58
8	6.9403	137.44	-100.16
8	6.9736	142.14	-101.44
8	7.007	147.27	-101.44
8	7.0404	152.82	-102.72
8	7.0737	157.95	-102.72
8	7.1071	163.08	-103.58
8	7.1405	168.21	-103.58
8	7.1738	174.2	-104.43
8	7.2072	179.75	-104.86
8	7.2406	183.17	-104.86
8	7.2739	187.45	-106.57
8	7.3073	193.43	-104.86
8	7.3407	196	-106.57
8	7.374	202.41	-106.14
8	7.4074	207.11	-107.42
8	7.4408	211.81	-106.14
8	7.4741	217.37	-105.71
8	7.5075	222.5	-107.42
8	7.5409	228.06	-107
8	7.5742	234.9	-107.85
8	7.6076	238.91	-107.77
8	7.641	244.3	-107.85
8	7.6743	250.71	-108.28
8	7.7077	254.38	-108.13
8	7.7411	258.83	-107
8	7.7744	262.68	-107.42
8	7.8078	268.66	-107.42
8	7.8412	272.51	-107.85
8	7.8745	278.07	-108.28
8	7.9079	282.77	-109.56
8	7.9413	287.05	-108.71
8	7.9746	292.6	-109.99
8	8.008	296.88	-109.99
8	8.0414	302.01	-110.84
8	8.0747	306.71	-110.42
8	8.1081	311.41	-111.7
8	8.1415	316.11	-112.13
8	8.1748	320.39	-112.98
8	8.2082	326.37	-112.98
8	8.2416	330.65	-113.83
8	8.2749	335.77	-113.83
8	8.3083	341.33	-113.41
8	8.3417	346.89	-112.98
8	8.375	351.16	-112.98
8	8.4084	358.43	-113.41
8	8.4418	362.28	-112.98
8	8.4751	367.41	-112.13
8	8.5085	371.68	-112.13
8	8.5419	375.53	-110.84
8	8.5752	378.95	-110.84
8	8.6086	384.51	-110.42
8	8.642	390.06	-109.99
8	8.6753	394.76	-107.85
8	8.7087	400.32	-107.42
8	8.7421	405.02	-106.14
8	8.7754	410.58	-106.57
8	8.8088	415.71	-106.57
8	8.8422	421.27	-106.14
8	8.8755	426.82	-106.57
8	8.9089	429.39	-107.42
8	8.9423	434.95	-106.14
8	8.9756	437.51	-106.14
8	9.009	444.35	-105.29
8	9.0424	447.34	-105.71
8	9.0757	452.9	-106.14
8	9.1091	456.32	-106.14
8	9.1425	461.36	-107.25
8	9.1758	467.86	-108.28
8	9.2092	473.33	-110.16
8	9.2426	478.12	-110.84
8	9.2759	484.1	-110.84
8	9.3093	490.09	-111.7
8	9.3427	495.22	-111.7
8	9.376	499.92	-112.13
9	3.1031	-495.2	-107.85
9	3.1365	-489.22	-107
9	3.1698	-483.24	-106.14
9	3.2032	-478.11	-105.29
9	3.2366	-472.12	-104.43
9	3.2699	-466.57	-104.86
9	3.3033	-461.44	-104.86
9	3.3367	-456.31	-104.86
9	3.37	-451.18	-104.86
9	3.4034	-445.19	-105.71
9	3.4368	-440.06	-105.71
9	3.4701	-434.51	-106.14
9	3.5035	-428.95	-106.57
9	3.5369	-423.82	-107.42
9	3.5702	-418.69	-108.28
9	3.6036	-412.7	-109.13
9	3.637	-407.58	-109.13
9	3.6703	-402.45	-110.84
9	3.7037	-396.89	-111.27
9	3.7371	-391.76	-111.27
9	3.7704	-386.2	-111.7
9	3.8038	-381.07	-111.7
9	3.8372	-375.94	-111.7
9	3.8705	-370.81	-111.7
9	3.9039	-365.69	-111.7
9	3.9373	-360.56	-111.7
9	3.9706	-354.57	-111.7
9	4.004	-349.01	-111.27
9	4.0374	-343.88	-111.27
9	4.0707	-337.9	-111.27
9	4.1041	-332.34	-110.84
9	4.1375	-326.79	-110.42
9	4.1708	-321.66	-109.56
9	4.2042	-316.53	-109.56
9	4.2376	-310.54	-109.56
9	4.2709	-304.99	-109.99
9	4.3043	-299.86	-109.99
9	4.3377	-294.3	-110.42
9	4.371	-288.32	-110.42
9	4.4044	-281.48	-109.56
9	4.4378	-276.77	-111.7
9	4.4711	-272.93	-112.13
9	4.5045	-267.37	-113.41
9	4.5379	-263.1	-113.41
9	4.5712	-258.39	-114.69
9	4.6046	-253.69	-115.97
9	4.638	-248.9	-116.66
9	4.6713	-244.12	-117.34
9	4.7047	-239.16	-117.68
9	4.7381	-234.88	-117.68
9	4.7714	-230.18	-118.11
9	4.8048	-225.48	-117.68
9	4.8382	-221.03	-118.02
9	4.8715	-216.5	-118.11
9	4.9049	-212.65	-118.54
9	4.9383	-207.95	-118.11
9	4.9716	-203.68	-118.11
9	5.005	-199.83	-117.68
9	5.0384	-195.98	-117.26
9	5.0717	-191.71	-117.26
9	5.1051	-188.29	-116.4
9	5.1385	-184.44	-115.97
9	5.1718	-181.02	-115.97
9	5.2052	-177.6	-115.12
9	5.2386	-174.61	-115.55
9	5.2719	-171.19	-115.55
9	5.3053	-168.63	-116.4
9	5.3387	-165.63	-116.83
9	5.372	-162.21	-116.83
9	5.4054	-159.65	-117.68
9	5.4388	-157.09	-116.83
9	5.4721	-154.52	-116.83
9	5.5055	-151.1	-118.54
9	5.5389	-147.68	-119.39
9	5.5722	-145.12	-120.25
9	5.6056	-142.55	-120.25
9	5.639	-139.13	-121.96
9	5.6723	-135.88	-122.47
9	5.7057	-133.66	-123.5
9	5.7391	-128.87	-123.67
9	5.7724	-126.31	-125.38
9	5.8058	-123.32	-126.66
9	5.8392	-119.47	-127.09
9	5.8725	-116.48	-126.66
9	5.9059	-112.2	-127.51
9	5.9393	-108.78	-127.51
9	5.9726	-105.79	-127.94
9	6.006	-101.94	-127.51
9	6.0394	-98.95	-128.8
9	6.0727	-95.103	-127.51
9	6.1061	-92.538	-128.37
9	6.1395	-88.264	-127.51
9	6.1728	-84.417	-126.23
9	6.2062	-81.852	-125.38
9	6.2396	-77.15	-124.95
9	6.2729	-73.73	-124.95
9	6.3063	-69.883	-123.67
9	6.3397	-65.609	-123.67
9	6.373	-61.334	-123.67
9	6.4064	-57.914	-123.67
9	6.4398	-53.64	-122.81
9	6.4731	-49.793	-123.24
9	6.5065	-45.946	-122.81
9	6.5399	-40.816	-122.81
9	6.5732	-37.396	-122.81
9	6.6066	-33.977	-123.67
9	6.64	-28.847	-124.52
9	6.6733	-24.145	-124.09
9	6.7067	-21.153	-125.38
9	6.7401	-15.596	-125.8
9	6.7734	-10.894	-126.23
9	6.8068	-6.192	-125.8
9	6.8402	-1.49	-126.23
9	6.8735	3.212	-126.66
9	6.9069	7.059	-127.09
9	6.9403	11.762	-126.66
9	6.9736	16.891	-125.8
9	7.007	21.166	-125.8
9	7.0404	25.013	-126.23
9	7.0737	29.287	-124.52
9	7.1071	34.417	-125.38
9	7.1405	37.837	-124.52
9	7.1738	43.821	-124.52
9	7.2072	48.096	-121.96
9	7.2406	53.225	-123.67
9	7.2739	58.355	-123.67
9	7.3073	61.774	-122.81
9	7.3407	66.904	-122.81
9	7.374	70.323	-122.81
9	7.4074	75.453	-122.81
9	7.4408	80.582	-124.52
9	7.4741	84.43	-124.95
9	7.5075	89.132	-125.38
9	7.5409	92.979	-125.8
9	7.5742	97.253	-126.66
9	7.6076	101.53	-126.66
9	7.641	106.66	-127.51
9	7.6743	111.79	-128.37
9	7.7077	116.92	-128.37
9	7.7411	121.19	-129.22
9	7.7744	125.89	-129.65
9	7.8078	130.6	-129.22
9	7.8412	135.47	-129.31
9	7.8745	139.57	-129.65
9	7.9079	143.85	-128.8
9	7.9413	148.98	-128.8
9	7.9746	153.25	-127.94
9	8.008	158.38	-127.94
9	8.0414	162.23	-127.51
9	8.0747	166.93	-126.23
9	8.1081	171.2	-125.38
9	8.1415	175.48	-124.52
9	8.1748	181.04	-124.09
9	8.2082	185.31	-122.38
9	8.2416	190.87	-122.81
9	8.2749	195.14	-122.81
9	8.3083	197.88	-123.15
9	8.3417	205.4	-121.96
9	8.375	208.99	-122.47
9	8.4084	214.38	-121.53
9	8.4418	219.25	-121.44
9	8.4751	224.64	-120.68
9	8.5085	229.34	-121.1
9	8.5419	234.47	-121.1
9	8.5752	238.06	-121.61
9	8.6086	243.87	-120.25
9	8.642	248.15	-120.25
9	8.6753	253.7	-120.68
9	8.7087	259.43	-121.61
9	8.7421	263.96	-120.68
9	8.7754	268.66	-120.25
9	8.8088	274.22	-118.11
9	8.8422	278.92	-117.68
9	8.8755	283.63	-115.55
9	8.9089	288.76	-115.55
9	8.9423	293.46	-114.26
9	8.9756	298.59	-114.26
9	9.009	303.72	-112.55
9	9.0424	308.42	-111.27
9	9.0757	313.12	-109.99
9	9.1091	317.82	-108.71
9	9.1425	322.52	-107.42
9	9.1758	328.51	-107.42
9	9.2092	333.64	-105.71
9	9.2426	337.91	-105.71
9	9.2759	343.04	-104.86
9	9.3093	348.51	-104.18
9	9.3427	353.73	-105.29
9	9.376	358.43	-104
9	9.4094	363.56	-104
9	9.4428	368.26	-103.58
9	9.4761	372.54	-102.72
9	9.5095	376.81	-101.87
9	9.5429	381.51	-103.15
9	9.5762	386.22	-101.87
9	9.6096	391.77	-101.44
9	9.643	396.48	-101.01
9	9.6763	401.6	-100.16
9	9.7097	406.13	-99.216
9	9.7431	411.01	-98.447
9	9.7764	416.14	-97.592
9	9.8098	421.69	-97.164
9	9.8432	427.68	-96.309
9	9.8765	431.53	-95.027
9	9.9099	435.8	-93.317
9	9.9433	440.5	-92.035
9	9.9766	445.63	-92.035
9	10.01	450.33	-89.043
9	10.043	453.33	-88.615
9	10.077	460.17	-87.76
9	10.11	467.01	-87.76
9	10.143	472.56	-86.478
9	10.177	478.12	-85.195
9	10.21	484.27	-85.709
9	10.244	490.09	-85.195
9	10.277	494.36	-84.341
9	10.31	499.49	-85.195
10	4.6046	-499.91	-123.67
10	4.638	-494.78	-123.67
10	4.6713	-489.65	-123.67
10	4.7047	-484.52	-123.67
10	4.7381	-480.24	-124.52
10	4.7714	-474.26	-125.38
10	4.8048	-469.13	-125.38
10	4.8382	-464	-125.38
10	4.8715	-458.87	-125.38
10	4.9049	-453.74	-125.38
10	4.9383	-448.61	-125.38
10	4.9716	-444.42	-125.12
10	5.005	-439.72	-124.35
10	5.0384	-434.93	-124.52
10	5.0717	-429.63	-124.01
10	5.1051	-424.25	-124.09
10	5.1385	-419.55	-123.67
10	5.1718	-414.42	-123.67
10	5.2052	-409.29	-123.67
10	5.2386	-404.16	-121.96
10	5.2719	-399.88	-121.96
10	5.3053	-395.61	-121.96
10	5.3387	-390.48	-121.96
10	5.372	-385.35	-121.96
10	5.4054	-380.22	-121.96
10	5.4388	-375.09	-121.96
10	5.4721	-371.67	-121.96
10	5.5055	-366.54	-121.96
10	5.5389	-362.26	-122.81
10	5.5722	-357.48	-122.13
10	5.6056	-352.69	-123.33
10	5.639	-347.73	-122.81
10	5.6723	-342.6	-123.67
10	5.7057	-337.47	-123.67
10	5.7391	-332.34	-123.67
10	5.7724	-328.15	-123.41
10	5.8058	-323.79	-123.67
10	5.8392	-318.66	-123.67
10	5.8725	-313.54	-123.67
10	5.9059	-308.4	-123.67
10	5.9393	-303.28	-123.67
10	5.9726	-299	-123.67
10	6.006	-294.73	-123.67
10	6.0394	-289.6	-123.67
10	6.0727	-284.47	-123.67
10	6.1061	-280.62	-123.24
10	6.1395	-276.35	-122.38
10	6.1728	-269.93	-121.96
10	6.2062	-265.66	-121.96
10	6.2396	-260.53	-121.96
10	6.2729	-255.4	-121.96
10	6.3063	-251.13	-121.96
10	6.3397	-247.71	-121.1
10	6.373	-242.24	-120.08
10	6.4064	-237.88	-120.68
10	6.4398	-231.46	-121.96
10	6.4731	-227.19	-121.96
10	6.5065	-222.91	-121.1
10	6.5399	-218.13	-121.27
10	6.5732	-213.68	-121.61
10	6.6066	-208.38	-121.1
10	6.64	-203.68	-121.53
10	6.6733	-197.27	-121.96
10	6.7067	-193.42	-122.38
10	6.7401	-187.86	-122.81
10	6.7734	-182.73	-123.67
10	6.8068	-177.6	-124.52
10	6.8402	-173.33	-125.38
10	6.8735	-166.49	-125.38
10	6.9069	-162.64	-126.66
10	6.9403	-158.37	-125.8
10	6.9736	-152.64	-125.72
10	7.007	-148.02	-125.55
10	7.0404	-142.55	-125.38
10	7.0737	-137.59	-125.04
10	7.1071	-132.72	-124.95
10	7.1405	-128.02	-124.52
10	7.1738	-122.46	-124.09
10	7.2072	-116.9	-124.52
10	7.2406	-110.92	-123.67
10	7.2739	-107.07	-123.24
10	7.3073	-101.94	-122.39
10	7.3407	-95.531	-121.96
10	7.374	-90.401	-121.96
10	7.4074	-84.417	-121.1
10	7.4408	-79.287	-120.25
10	7.4741	-74.158	-120.25
10	7.5075	-69.541	-120.08
10	7.5409	-63.899	-121.1
10	7.5742	-58.94	-120.76
10	7.6076	-53.64	-121.1
10	7.641	-48.852	-121.27
10	7.6743	-44.236	-121.1
10	7.7077	-38.593	-121.27
10	7.7411	-33.549	-121.53
10	7.7744	-27.137	-121.96
10	7.8078	-22.008	-121.1
10	7.8412	-16.451	-122.39
10	7.8745	-11.321	-123.24
10	7.9079	-5.251	-122.98
10	7.9413	0.648	-122.38
10	7.9746	6.717	-122.98
10	8.008	11.847	-122.13
10	8.0414	18.173	-122.81
10	8.0747	23.303	-122.81
10	8.1081	28.432	-122.81
10	8.1415	32.707	-123.67
10	8.1748	37.837	-122.81
10	8.2082	42.539	-123.24
10	8.2416	48.096	-121.96
10	8.2749	53.653	-121.53
10	8.3083	59.209	-122.81
10	8.3417	66.049	-121.96
10	8.375	71.349	-123.33
10	8.4084	75.88	-124.09
10	8.4418	81.01	-124.95
10	8.4751	86.139	-125.8
10	8.5085	91.269	-127.51
10	8.5419	96.398	-128.37
10	8.5752	101.53	-129.22
10	8.6086	105.8	-130.08
10	8.642	110.93	-130.08
10	8.6753	117.34	-131.36
10	8.7087	122.05	-130.93
10	8.7421	127.26	-131.19
10	8.7754	132.31	-130.93
10	8.8088	139.14	-131.79
10	8.8422	143.85	-131.36
10	8.8755	150.69	-130.51
10	8.9089	154.53	-128.37
10	8.9423	161.8	-127.94
10	8.9756	166.93	-126.23
10	9.009	172.06	-124.52
10	9.0424	177.19	-122.81
10	9.0757	182.32	-121.96
10	9.1091	185.74	-120.25
10	9.1425	191.72	-119.39
10	9.1758	195.14	-118.54
10	9.2092	198.56	-116.83
10	9.2426	207.97	-115.97
10	9.2759	212.75	-114.43
10	9.3093	216.51	-113.41
10	9.3427	223.35	-111.7
10	9.376	228.48	-111.7
10	9.4094	234.47	-111.7
10	9.4428	239.17	-109.56
10	9.4761	244.3	-109.56
10	9.5095	248.15	-109.13
10	9.5429	252.85	-109.56
10	9.5762	255.84	-109.99
10	9.6096	262.98	-106.07
10	9.643	266.1	-106.57
10	9.6763	271.57	-105.54
10	9.7097	275.5	-105.71
10	9.7431	279.78	-103.15
10	9.7764	284.91	-104.86
10	9.8098	289.61	-102.72
10	9.8432	294.31	-102.29
10	9.8765	301.15	-102.29
10	9.9099	305	-101.01
10	9.9433	311.41	-100.58
10	9.9766	315.69	-99.729
10	10.01	320.81	-98.874
10	10.043	324.23	-98.019
10	10.077	329.95	-96.704
10	10.11	334.49	-96.31
10	10.143	339.19	-95.882
10	10.177	343.9	-95.454
10	10.21	348.17	-93.745
10	10.244	354.16	-93.745
10	10.277	361	-92.89
10	10.31	366.98	-91.18
10	10.344	370.4	-92.035
10	10.377	375.53	-90.325
10	10.41	379.38	-89.898
10	10.444	384.93	-90.325
10	10.477	390.06	-90.325
10	10.511	396.05	-90.325
10	10.544	401.18	-90.325
10	10.577	405.02	-90.752
10	10.611	410.15	-90.753
10	10.644	414.86	-91.18
10	10.677	419.99	-91.18
10	10.711	425.11	-92.035
10	10.744	430.24	-92.035
10	10.777	434.52	-92.035
10	10.811	440.07	-92.462
10	10.844	446.23	-92.804
10	10.878	450.76	-92.035
10	10.911	454.18	-92.89
10	10.944	461.02	-93.745
10	10.978	469.14	-94.172
10	11.011	472.99	-92.035
10	11.044	477.26	-93.745
10	11.078	482.57	-91.693
10	11.111	488.38	-94.6
10	11.144	493.51	-94.6
10	11.178	497.78	-93.745
11	4.7381	-497.17	13.462
11	4.7714	-493.07	11.41
11	4.8048	-487.51	10.983
11	4.8382	-483.49	10.042
11	4.8715	-478.88	9.871
11	4.9049	-473.83	8.418
11	4.9383	-469.99	7.136
11	4.9716	-464.43	7.563
[truncated: 10,891 more rows]
