# Supplementary material for: A universal function for capacity of bidirectional pedestrian streams: Filling the gaps in the literature
Source: PLoS One. 2018 Dec 19;13(12):e0208496. doi: 10.1371/journal.pone.0208496 (PMC6300270; doi:10.1371/journal.pone.0208496)
Supplement: S1 Data Set — Trajectories are divided into folders for the different experiments within the ZIP archive. Data relative to the own experiments are directly provided as a CSV file. Links are provided for data obtained from open database from third party researchers. (ZIP) [file pone.0208496.s001.zip › datasets/dataset_C/6_0_A.csv]

ped. #	time (s)	x (cm)	y (cm)
1	0.033367	-495.63	128.53
1	0.066733	-490.5	127.68
1	0.1001	-485.37	126.82
1	0.13347	-480.24	125.97
1	0.16683	-475.11	125.11
1	0.2002	-469.13	123.4
1	0.23357	-464.51	122.72
1	0.26693	-458.87	121.69
1	0.3003	-453.31	120.41
1	0.33367	-448.61	119.99
1	0.36703	-443.48	119.13
1	0.4004	-438.35	118.28
1	0.43377	-434.08	118.28
1	0.46713	-428.95	118.28
1	0.5005	-423.82	118.28
1	0.53387	-418.69	118.28
1	0.56723	-413.05	118.96
1	0.6006	-408.17	119.22
1	0.63397	-403.3	119.13
1	0.66733	-398.17	119.99
1	0.7007	-392.19	119.99
1	0.73407	-387.06	120.84
1	0.76743	-381.93	121.69
1	0.8008	-376.8	121.69
1	0.83417	-371.67	122.55
1	0.86753	-364.83	123.4
1	0.9009	-360.56	123.4
1	0.93427	-355.43	123.4
1	0.96763	-350.3	123.4
1	1.001	-346.02	122.55
1	1.0344	-340.89	122.55
1	1.0677	-335.76	122.55
1	1.1011	-330.63	121.69
1	1.1345	-325.5	121.69
1	1.1678	-320.89	121.01
1	1.2012	-314.39	119.99
1	1.2346	-309.26	119.99
1	1.2679	-304.13	118.28
1	1.3013	-299	118.28
1	1.3347	-292.5	117.59
1	1.368	-287.03	117.42
1	1.4014	-281.05	117.42
1	1.4348	-275.92	117.42
1	1.4681	-270.79	118.28
1	1.5015	-265.66	119.13
1	1.5349	-260.53	119.13
1	1.5682	-255.4	119.13
1	1.6016	-250.27	119.13
1	1.635	-245.14	119.99
1	1.6683	-240.01	119.99
1	1.7017	-234.88	121.69
1	1.7351	-228.9	121.69
1	1.7684	-223.77	123.4
1	1.8018	-218.64	123.4
1	1.8352	-213.51	124.26
1	1.8685	-207.53	125.11
1	1.9019	-201.54	125.11
1	1.9353	-196.41	124.26
1	1.9686	-191.28	124.26
1	2.002	-186.15	123.4
1	2.0354	-181.88	122.55
1	2.0687	-176.75	121.69
1	2.1021	-171.62	121.69
1	2.1355	-165.63	119.99
1	2.1688	-160.5	119.99
1	2.2022	-155.38	118.28
1	2.2356	-150.25	116.57
1	2.2689	-144.26	116.57
1	2.3023	-138.28	115.71
1	2.3357	-133.15	115.71
1	2.369	-127.16	115.71
1	2.4024	-121.18	115.71
1	2.4358	-116.05	115.71
1	2.4691	-110.75	116.05
1	2.5025	-105.79	115.71
1	2.5359	-99.805	115.71
1	2.5692	-94.676	116.57
1	2.6026	-89.546	116.57
1	2.636	-84.417	116.57
1	2.6693	-78.432	117.42
1	2.7027	-72.448	117.42
1	2.7361	-67.318	119.13
1	2.7694	-62.189	120.84
1	2.8028	-56.803	120.93
1	2.8362	-50.22	121.69
1	2.8695	-45.091	121.69
1	2.9029	-40.901	121.95
1	2.9363	-35.515	121.18
1	2.9696	-29.702	120.84
1	3.003	-23.718	120.84
1	3.0364	-18.588	119.99
1	3.0697	-14.826	119.3
1	3.1031	-9.184	119.13
1	3.1365	-4.055	118.28
1	3.1698	1.93	118.28
1	3.2032	6.461	117.51
1	3.2366	13.044	117.42
1	3.2699	19.028	117.42
1	3.3033	24.158	117.42
1	3.3367	30.142	116.57
1	3.37	35.272	117.42
1	3.4034	40.316	118.02
1	3.4368	46.044	118.1
1	3.4701	52.37	119.99
1	3.5035	57.414	119.73
1	3.5369	63.057	120.41
1	3.5702	67.759	120.84
1	3.6036	73.658	120.58
1	3.637	79.3	121.27
1	3.6703	84.857	123.4
1	3.7037	90.841	124.26
1	3.7371	96.569	123.49
1	3.7704	101.1	124.26
1	3.8038	106.23	124.26
1	3.8372	111.36	124.26
1	3.8705	115.55	124
1	3.9039	119.91	124.26
1	3.9373	123.84	123.23
1	3.9706	128.37	124
1	4.004	132.48	124.17
1	4.0374	137.86	124.26
1	4.0707	142.99	122.55
1	4.1041	147.44	121.35
1	4.1375	153.25	120.84
1	4.1708	157.53	119.99
1	4.2042	163.08	119.56
1	4.2376	168.3	118.96
1	4.2709	173.77	119.13
1	4.3043	178.04	118.28
1	4.3377	183.17	118.28
1	4.371	188.3	118.28
1	4.4044	191.72	119.13
1	4.4378	196	119.13
1	4.4711	199.16	120.07
1	4.5045	203.26	120.41
1	4.5379	207.97	120.84
1	4.5712	212.24	120.84
1	4.6046	216.26	121.78
1	4.638	222.5	122.55
1	4.6713	227.63	124.26
1	4.7047	232.76	125.11
1	4.7381	237.89	125.97
1	4.7714	242.16	124.26
1	4.8048	247.04	126.74
1	4.8382	251.57	125.97
1	4.8715	256.35	126.14
1	4.9049	260.97	125.97
1	4.9383	265.25	125.11
1	4.9716	269.52	124.26
1	5.005	274.65	124.26
1	5.0384	278.92	121.69
1	5.0717	284.91	121.69
1	5.1051	289.18	120.84
1	5.1385	294.31	119.99
1	5.1718	299.44	119.13
1	5.2052	304.57	119.13
1	5.2386	310.56	119.99
1	5.2719	315.69	119.99
1	5.3053	321.67	119.13
1	5.3387	326.8	119.13
1	5.372	331.93	119.13
1	5.4054	336.97	120.58
1	5.4388	341.33	119.13
1	5.4721	345.61	120.84
1	5.5055	351.16	120.41
1	5.5389	355.87	120.84
1	5.5722	361	120.84
1	5.6056	366.98	120.84
1	5.639	372.11	121.69
1	5.6723	377.75	123.23
1	5.7057	383.22	125.97
1	5.7391	390.06	125.97
1	5.7724	395.19	127.68
1	5.8058	401.18	127.68
1	5.8392	405.62	127.34
1	5.8725	410.58	127.68
1	5.9059	414.86	127.68
1	5.9393	419.99	127.68
1	5.9726	424.35	127.08
1	6.006	429.39	127.68
1	6.0394	434.52	126.82
1	6.0727	438.79	125.97
1	6.1061	443.92	125.97
1	6.1395	449.52	125.68
1	6.1728	455.04	124.26
1	6.2062	460.25	122.81
1	6.2396	466.75	125.2
1	6.2729	472.99	124.26
1	6.3063	478.97	125.97
1	6.3397	484.1	125.11
1	6.373	489.23	125.97
1	6.4064	494.36	125.97
1	6.4398	499.49	125.97
2	0	-498.2	-131.36
2	0.033367	-492.21	-131.36
2	0.066733	-487.08	-130.51
2	0.1001	-481.1	-129.65
2	0.13347	-475.97	-128.8
2	0.16683	-469.99	-127.94
2	0.2002	-464.17	-126.75
2	0.23357	-458.96	-126.49
2	0.26693	-453.31	-125.8
2	0.3003	-447.76	-125.38
2	0.33367	-441.77	-124.52
2	0.36703	-436.64	-123.67
2	0.4004	-431.51	-122.81
2	0.43377	-426.38	-122.81
2	0.46713	-421.25	-122.81
2	0.5005	-416.13	-122.81
2	0.53387	-411	-122.81
2	0.56723	-405.87	-121.96
2	0.6006	-400.74	-121.96
2	0.63397	-395.61	-121.96
2	0.66733	-389.62	-121.96
2	0.7007	-383.64	-121.96
2	0.73407	-378.51	-121.96
2	0.76743	-373.38	-121.96
2	0.8008	-366.54	-121.96
2	0.83417	-361.58	-121.44
2	0.86753	-356.28	-121.96
2	0.9009	-351.15	-121.96
2	0.93427	-346.02	-121.1
2	0.96763	-340.89	-121.1
2	1.001	-335.59	-119.91
2	1.0344	-330.63	-120.25
2	1.0677	-326.36	-120.25
2	1.1011	-320.37	-119.39
2	1.1345	-315.25	-119.39
2	1.1678	-310.12	-118.54
2	1.2012	-305.33	-117.85
2	1.2346	-299.86	-117.68
2	1.2679	-293.87	-117.68
2	1.3013	-288.74	-115.97
2	1.3347	-283.61	-115.97
2	1.368	-278.48	-115.97
2	1.4014	-273.35	-115.97
2	1.4348	-268.22	-115.97
2	1.4681	-263.1	-115.97
2	1.5015	-257.96	-115.97
2	1.5349	-252.84	-115.97
2	1.5682	-246.85	-115.97
2	1.6016	-241.72	-115.97
2	1.635	-236.59	-115.97
2	1.6683	-231.46	-115.97
2	1.7017	-225.48	-115.12
2	1.7351	-219.49	-115.97
2	1.7684	-214.28	-115.37
2	1.8018	-208.38	-115.97
2	1.8352	-203.25	-115.97
2	1.8685	-198.12	-115.97
2	1.9019	-192.99	-115.97
2	1.9353	-187.01	-115.97
2	1.9686	-181.79	-115.37
2	2.002	-176.58	-114.78
2	2.0354	-171.62	-114.26
2	2.0687	-166.49	-114.26
2	2.1021	-161.36	-114.26
2	2.1355	-156.23	-114.26
2	2.1688	-151.1	-113.41
2	2.2022	-145.97	-112.55
2	2.2356	-139.99	-112.55
2	2.2689	-134.86	-111.7
2	2.3023	-129.73	-111.7
2	2.3357	-124.6	-111.7
2	2.369	-118.61	-111.7
2	2.4024	-112.63	-111.7
2	2.4358	-107.5	-111.7
2	2.4691	-102.37	-111.7
2	2.5025	-96.898	-111.53
2	2.5359	-91.256	-112.55
2	2.5692	-86.127	-112.55
2	2.6026	-80.997	-112.55
2	2.636	-75.013	-112.55
2	2.6693	-69.883	-113.41
2	2.7027	-65.181	-113.83
2	2.7361	-60.479	-114.26
2	2.7694	-55.35	-114.26
2	2.8028	-49.365	-114.26
2	2.8362	-44.236	-114.26
2	2.8695	-39.106	-115.12
2	2.9029	-33.977	-114.26
2	2.9363	-28.933	-114.86
2	2.9696	-22.521	-114.43
2	3.003	-19.443	-115.97
2	3.0364	-14.313	-115.12
2	3.0697	-8.329	-115.12
2	3.1031	-2.772	-114.69
2	3.1365	1.075	-115.12
2	3.1698	5.35	-115.12
2	3.2032	10.479	-115.12
2	3.2366	16.805	-115.29
2	3.2699	21.935	-115.29
2	3.3033	26.723	-115.12
2	3.3367	30.997	-115.12
2	3.37	35.272	-115.97
2	3.4034	39.546	-116.83
2	3.4368	44.676	-116.83
2	3.4701	49.805	-116.83
2	3.5035	53.225	-118.54
2	3.5369	60.064	-118.54
2	3.5702	65.194	-119.39
2	3.6036	70.323	-120.25
2	3.637	75.453	-119.39
2	3.6703	81.266	-119.91
2	3.7037	85.712	-121.1
2	3.7371	91.696	-121.96
2	3.7704	96.826	-121.96
2	3.8038	102.81	-121.96
2	3.8372	107.94	-121.96
2	3.8705	113.07	-121.96
2	3.9039	118.2	-121.96
2	3.9373	123.33	-121.96
2	3.9706	126.75	-121.96
2	4.004	131.88	-121.96
2	4.0374	137.09	-122.21
2	4.0707	142.14	-121.96
2	4.1041	147.27	-121.96
2	4.1375	152.4	-121.96
2	4.1708	158.55	-121.44
2	4.2042	163.51	-121.1
2	4.2376	169.49	-121.96
2	4.2709	174.62	-121.1
2	4.3043	179.75	-120.25
2	4.3377	184.88	-120.25
2	4.371	190.01	-121.1
2	4.4044	195.14	-120.25
2	4.4378	200.1	-120.76
2	4.4711	205.4	-120.25
2	4.5045	210.53	-120.25
2	4.5379	215.66	-120.25
2	4.5712	221.64	-121.1
2	4.6046	228.48	-121.1
2	4.638	233.27	-120.42
2	4.6713	240.37	-119.99
2	4.7047	245.41	-120.59
2	4.7381	251.74	-120.59
2	4.7714	254.99	-121.1
2	4.8048	262.17	-121.79
2	4.8382	266.95	-121.96
2	4.8715	272.08	-122.81
2	4.9049	277.21	-122.81
2	4.9383	282.34	-123.67
2	4.9716	288.5	-123.15
2	5.005	294.31	-123.67
2	5.0384	299.01	-122.39
2	5.0717	304.91	-122.64
2	5.1051	311.41	-122.81
2	5.1385	315.69	-122.81
2	5.1718	321.67	-121.96
2	5.2052	327.65	-121.96
2	5.2386	333.21	-122.38
2	5.2719	339.62	-121.96
2	5.3053	344.75	-123.67
2	5.3387	350.65	-123.41
2	5.372	355.87	-123.67
2	5.4054	361	-123.67
2	5.4388	366.13	-123.67
2	5.4721	371.25	-123.67
2	5.5055	376.38	-125.38
2	5.5389	381.51	-125.38
2	5.5722	388.27	-126.83
2	5.6056	393.48	-127.09
2	5.639	398.61	-127.09
2	5.6723	405.45	-127.94
2	5.7057	410.58	-127.94
2	5.7391	416.57	-127.94
2	5.7724	422.81	-127.17
2	5.8058	427.68	-127.09
2	5.8392	432.81	-127.09
2	5.8725	437.94	-127.09
2	5.9059	442.21	-127.09
2	5.9393	449.05	-126.23
2	5.9726	454.35	-126.57
2	6.006	461.7	-127.6
2	6.0394	467.01	-127.09
2	6.0727	473.5	-125.55
2	6.1061	478.97	-125.38
2	6.1395	484.87	-124.78
2	6.1728	490.94	-125.38
2	6.2062	497.1	-124.86
3	0.1001	-496.49	24.234
3	0.13347	-491.36	24.234
3	0.16683	-486.23	25.944
3	0.2002	-481.1	25.944
3	0.23357	-475.71	26.029
3	0.26693	-470.58	27.568
3	0.3003	-464.68	27.312
3	0.33367	-460.58	27.654
3	0.36703	-455.45	27.654
3	0.4004	-450.32	27.654
3	0.43377	-445.7	27.825
3	0.46713	-440.75	27.312
3	0.5005	-435.62	27.312
3	0.53387	-430.83	26.286
3	0.56723	-424.67	25.944
3	0.6006	-419.55	25.944
3	0.63397	-414.93	26.115
3	0.66733	-410.14	25.089
3	0.7007	-404.84	24.576
3	0.73407	-399.71	24.576
3	0.76743	-395.09	24.063
3	0.8008	-389.96	24.063
3	0.83417	-384.83	24.063
3	0.86753	-379.28	24.832
3	0.9009	-374.15	24.832
3	0.93427	-370.22	25.858
3	0.96763	-365.09	25.858
3	1.001	-359.7	25.944
3	1.0344	-354.49	26.2
3	1.0677	-349.44	26.799
3	1.1011	-344.06	27.739
3	1.1345	-339.18	27.654
3	1.1678	-332.34	29.363
3	1.2012	-327.21	29.363
3	1.2346	-322.34	29.449
3	1.2679	-316.78	29.705
3	1.3013	-311.65	29.705
3	1.3347	-306.1	30.133
3	1.368	-301.14	29.791
3	1.4014	-296.01	29.791
3	1.4348	-291.31	29.363
3	1.4681	-286.18	29.363
3	1.5015	-281.05	29.363
3	1.5349	-275.92	29.363
3	1.5682	-269.93	27.654
3	1.6016	-266.51	27.654
3	1.635	-261.38	27.654
3	1.6683	-256.26	25.944
3	1.7017	-251.13	25.944
3	1.7351	-244.29	25.944
3	1.7684	-239.93	26.2
3	1.8018	-234.88	25.944
3	1.8352	-230.61	25.944
3	1.8685	-225.48	25.944
3	1.9019	-221.2	25.944
3	1.9353	-216.07	26.799
3	1.9686	-210.94	26.799
3	2.002	-205.9	27.397
3	2.0354	-200.6	28.765
3	2.0687	-195.21	29.534
3	2.1021	-189.57	29.363
3	2.1355	-184.44	31.073
3	2.1688	-178.46	31.073
3	2.2022	-173.59	31.159
3	2.2356	-169.05	31.073
3	2.2689	-163.92	31.073
3	2.3023	-158.71	32.185
3	2.3357	-153.66	31.928
3	2.369	-149.05	32.099
3	2.4024	-144.26	31.928
3	2.4358	-139.99	31.073
3	2.4691	-134.86	31.073
3	2.5025	-129.73	31.073
3	2.5359	-124	30.988
3	2.5692	-119.13	31.244
3	2.6026	-114.85	31.244
3	2.636	-109.21	31.073
3	2.6693	-103.22	30.218
3	2.7027	-98.352	30.988
3	2.7361	-93.564	30.988
3	2.7694	-88.435	30.988
3	2.8028	-83.305	30.988
3	2.8362	-78.689	31.159
3	2.8695	-73.132	32.441
3	2.9029	-68.943	33.04
3	2.9363	-63.899	32.783
3	2.9696	-58.769	32.783
3	3.003	-53.64	32.783
3	3.0364	-47.655	34.493
3	3.0697	-43.381	35.348
3	3.1031	-37.396	36.203
3	3.1365	-32.352	36.801
3	3.1698	-27.137	37.058
3	3.2032	-22.008	37.058
3	3.2366	-16.023	36.203
3	3.2699	-10.894	36.203
3	3.3033	-5.764	37.058
3	3.3367	-0.891	36.117
3	3.37	2.87	36.459
3	3.4034	8	36.459
3	3.4368	13.044	36.203
3	3.4701	17.319	36.203
3	3.5035	21.593	34.493
3	3.5369	26.723	34.493
3	3.5702	31.852	34.493
3	3.6036	37.067	34.749
3	3.637	42.197	33.895
3	3.6703	47.497	32.869
3	3.7037	53.225	32.783
3	3.7371	57.671	33.125
3	3.7704	63.399	32.185
3	3.8038	67.844	33.895
3	3.8372	72.888	34.493
3	3.8705	78.103	34.749
3	3.9039	82.891	34.407
3	3.9373	87.422	35.348
3	3.9706	92.551	34.493
3	4.004	96.826	36.203
3	4.0374	101.96	36.203
3	4.0707	107.51	36.63
3	4.1041	112.64	36.63
3	4.1375	117.34	37.058
3	4.1708	122.39	37.656
3	4.2042	127.6	37.913
3	4.2376	133.25	37.742
3	4.2709	138.12	37.998
3	4.3043	142.99	37.913
3	4.3377	147.27	37.058
3	4.371	152.4	36.203
3	4.4044	157.01	36.374
3	4.4378	161.8	36.203
3	4.4711	166.67	36.117
3	4.5045	170.6	35.433
3	4.5379	175.65	34.835
3	4.5712	180.35	34.578
3	4.6046	185.65	34.236
3	4.638	190.78	32.527
3	4.6713	196	33.638
3	4.7047	201.13	32.783
3	4.7381	205.91	32.612
3	4.7714	211.13	32.869
3	4.8048	216.34	33.98
3	4.8382	221.39	34.407
3	4.8715	226.77	34.493
3	4.9049	231.05	34.493
3	4.9383	236.18	34.493
3	4.9716	241.31	35.348
3	5.005	246.61	36.545
3	5.0384	251.65	36.801
3	5.0717	255.84	37.913
3	5.1051	261.23	37.827
3	5.1385	267.81	38.768
3	5.1718	272.26	39.281
3	5.2052	278.07	38.768
3	5.2386	283.2	39.623
3	5.2719	288.33	39.623
3	5.3053	293.71	39.708
3	5.3387	298.67	39.879
3	5.372	303.72	39.622
3	5.4054	308.93	39.879
3	5.4388	313.98	40.477
3	5.4721	318.76	40.306
3	5.5055	324.15	39.366
3	5.5389	329.19	39.109
3	5.5722	334.15	38.084
3	5.6056	339.79	38.255
3	5.639	345.01	37.998
3	5.6723	350.14	37.998
3	5.7057	355.27	37.998
3	5.7391	362.02	38.255
3	5.7724	367.15	38.255
3	5.8058	371.51	39.708
3	5.8392	376.64	39.708
3	5.8725	381.77	39.708
3	5.9059	386.9	39.708
3	5.9393	391.77	41.332
3	5.9726	396.9	41.332
3	6.006	401.77	42.102
3	6.0394	406.65	42.871
3	6.0727	412.8	43.213
3	6.1061	417.68	43.983
3	6.1395	423.32	44.496
3	6.1728	428.19	44.581
3	6.2062	434.52	44.752
3	6.2396	438.79	44.752
3	6.2729	444.01	45.008
3	6.3063	449.14	45.008
3	6.3397	453.41	45.863
3	6.373	455.27	46.409
3	6.4064	463.59	43.897
3	6.4398	468.71	43.042
3	6.4731	472.99	43.042
3	6.5065	478.46	42.358
3	6.5399	484.1	41.332
3	6.5732	489.23	41.332
3	6.6066	495.13	41.076
3	6.64	499.89	40.662
4	0.46713	-496.49	81.513
4	0.5005	-492.21	82.368
4	0.53387	-488.09	81.765
4	0.56723	-482.81	81.513
4	0.6006	-475.97	80.659
4	0.63397	-470.84	80.659
4	0.66733	-466.57	80.659
4	0.7007	-461.44	81.513
4	0.73407	-456.31	81.513
4	0.76743	-451.18	81.513
4	0.8008	-446.05	81.513
4	0.83417	-441.77	81.513
4	0.86753	-436.64	81.513
4	0.9009	-432.37	81.513
4	0.93427	-427.24	81.513
4	0.96763	-422.11	81.513
4	1.001	-417.83	81.513
4	1.0344	-413.56	81.513
4	1.0677	-408.43	81.513
4	1.1011	-403.3	80.659
4	1.1345	-398.17	80.659
4	1.1678	-392.62	81.086
4	1.2012	-388	81.257
4	1.2346	-383.21	81.086
4	1.2679	-378.08	80.231
4	1.3013	-373.38	79.804
4	1.3347	-368.25	79.804
4	1.368	-363.98	79.804
4	1.4014	-358.85	79.804
4	1.4348	-353.72	78.949
4	1.4681	-349.44	78.949
4	1.5015	-344.31	79.804
4	1.5349	-339.18	78.949
4	1.5682	-334.05	78.949
4	1.6016	-328.92	78.949
4	1.635	-324.22	79.376
4	1.6683	-319.18	78.778
4	1.7017	-314.82	79.376
4	1.7351	-310.12	78.094
4	1.7684	-304.56	79.376
4	1.8018	-299.43	79.376
4	1.8352	-294.3	79.376
4	1.8685	-288.74	79.804
4	1.9019	-283.61	79.804
4	1.9353	-277.63	79.804
4	1.9686	-272.5	79.804
4	2.002	-267.37	79.804
4	2.0354	-262.24	79.804
4	2.0687	-257.79	80.146
4	2.1021	-252.84	80.659
4	2.1355	-247.71	80.659
4	2.1688	-243.43	80.659
4	2.2022	-238.3	80.659
4	2.2356	-233.17	80.659
4	2.2689	-228.04	79.804
4	2.3023	-222.91	79.804
4	2.3357	-217.78	79.804
4	2.369	-212.65	79.804
4	2.4024	-206.67	78.949
4	2.4358	-201.54	78.949
4	2.4691	-196.41	78.094
4	2.5025	-191.28	78.094
4	2.5359	-186.15	78.094
4	2.5692	-181.02	78.094
4	2.6026	-175.89	78.094
4	2.636	-169.91	78.094
4	2.6693	-165.72	78.692
4	2.7027	-160.68	79.291
4	2.7361	-155.8	79.376
4	2.7694	-150.67	79.376
4	2.8028	-145.54	79.376
4	2.8362	-140.41	79.376
4	2.8695	-135.28	79.376
4	2.9029	-130.16	79.376
4	2.9363	-125.03	79.376
4	2.9696	-119.47	79.804
4	3.003	-114.34	79.804
4	3.0364	-109.21	79.804
4	3.0697	-104.08	80.659
4	3.1031	-99.805	80.659
4	3.1365	-94.676	81.513
4	3.1698	-89.546	81.513
4	3.2032	-84.246	82.026
4	3.2366	-78.432	82.368
4	3.2699	-73.303	82.368
4	3.3033	-68.601	82.796
4	3.3367	-63.899	82.368
4	3.37	-58.769	82.368
4	3.4034	-53.896	82.454
4	3.4368	-48.51	82.368
4	3.4701	-44.15	81.77
4	3.5035	-39.106	81.513
4	3.5369	-33.977	81.513
4	3.5702	-28.847	81.513
4	3.6036	-22.008	81.513
4	3.637	-18.161	81.086
4	3.6703	-12.775	81.001
4	3.7037	-8.329	80.659
4	3.7371	-2.345	80.659
4	3.7704	2.785	80.659
4	3.8038	7.914	80.659
4	3.8372	13.044	80.659
4	3.8705	18.173	81.513
4	3.9039	23.303	80.659
4	3.9373	28.432	80.659
4	3.9706	33.562	80.659
4	4.004	38.435	80.744
4	4.0374	42.111	80.659
4	4.0707	47.241	81.513
4	4.1041	52.37	81.513
4	4.1375	57.5	81.513
4	4.1708	62.8	82.026
4	4.2042	68.186	82.796
4	4.2376	73.316	82.796
4	4.2709	79.727	83.223
4	4.3043	84.857	83.223
4	4.3377	89.987	83.223
4	4.371	94.261	83.223
4	4.4044	99.391	83.223
4	4.4378	103.67	83.223
4	4.4711	108.8	83.223
4	4.5045	113.07	83.223
4	4.5379	118.2	83.223
4	4.5712	123.33	83.223
4	4.6046	127.6	83.223
4	4.638	132.73	82.368
4	4.6713	137.86	82.368
4	4.7047	142.82	81.855
4	4.7381	147.95	81.855
4	4.7714	153.25	81.513
4	4.8048	158.38	81.513
4	4.8382	163.51	81.513
4	4.8715	168.64	81.513
4	4.9049	173.77	81.513
4	4.9383	178.9	81.513
4	4.9716	184.03	81.513
4	5.005	189.16	82.368
4	5.0384	194.54	82.283
4	5.0717	199.42	82.368
4	5.1051	204.54	82.368
4	5.1385	209.68	82.368
4	5.1718	213.1	82.368
4	5.2052	218.22	82.368
4	5.2386	223.35	82.368
4	5.2719	228.48	82.368
4	5.3053	233.61	83.223
4	5.3387	238.74	84.078
4	5.372	243.87	84.078
4	5.4054	249	84.078
4	5.4388	253.28	84.078
4	5.4721	258.4	84.933
4	5.5055	263.54	84.933
4	5.5389	268.66	84.933
4	5.5722	272.94	84.078
4	5.6056	278.41	85.104
4	5.639	283.2	84.078
4	5.6723	287.64	84.591
4	5.7057	292.43	84.42
4	5.7391	297.13	83.993
4	5.7724	301.32	83.565
4	5.8058	306.28	82.368
4	5.8392	311.41	82.368
4	5.8725	315.69	82.368
4	5.9059	320.81	80.659
4	5.9393	325.94	80.659
4	5.9726	331.76	81.001
4	6.006	336.89	81.001
4	6.0394	342.02	81.001
4	6.0727	348.17	81.513
4	6.1061	352.27	81.001
4	6.1395	357.58	81.513
4	6.1728	362.7	80.659
4	6.2062	367.83	80.659
4	6.2396	372.96	80.659
4	6.2729	377.92	81.001
4	6.3063	382.8	81.086
4	6.3397	387.93	81.086
4	6.373	392.63	81.513
4	6.4064	397.76	81.513
4	6.4398	402.89	81.513
4	6.4731	408.27	82.454
4	6.5065	414.17	82.71
4	6.5399	419.13	83.223
4	6.5732	425.11	83.223
4	6.6066	430.33	84.335
4	6.64	435.37	84.078
4	6.6733	440.5	84.078
4	6.7067	445.63	84.078
4	6.7401	450.76	84.933
4	6.7734	455.89	84.933
4	6.8068	461.02	85.788
4	6.8402	465.47	86.13
4	6.8735	469.83	85.874
4	6.9069	475.21	85.617
4	6.9403	480.68	85.788
4	6.9736	484.96	85.788
4	7.007	491.11	85.446
4	7.0404	496.07	84.933
5	1.4014	-494.78	76.384
5	1.4348	-488.79	77.239
5	1.4681	-483.66	77.239
5	1.5015	-477.25	77.666
5	1.5349	-471.69	78.949
5	1.5682	-465.71	78.949
5	1.6016	-460.58	78.949
5	1.635	-454.6	78.949
5	1.6683	-449.64	79.462
5	1.7017	-444.51	79.462
5	1.7351	-439.21	78.949
5	1.7684	-434.42	78.778
5	1.8018	-429.29	78.778
5	1.8352	-424.76	78.692
5	1.8685	-418.86	77.752
5	1.9019	-413.56	77.239
5	1.9353	-408.43	77.239
5	1.9686	-403.47	76.042
5	2.002	-399.03	75.529
5	2.0354	-394.24	74.503
5	2.0687	-388.77	73.819
5	2.1021	-383.64	72.964
5	2.1355	-378.51	72.109
5	2.1688	-373.38	72.109
5	2.2022	-368.25	72.109
5	2.2356	-363.89	72.708
5	2.2689	-358.85	72.964
5	2.3023	-353.55	73.477
5	2.3357	-348.59	73.819
5	2.369	-343.46	74.674
5	2.4024	-338.33	75.529
5	2.4358	-333.2	75.529
5	2.4691	-328.07	75.529
5	2.5025	-322.94	76.384
5	2.5359	-317.89	76.982
5	2.5692	-312.51	77.581
5	2.6026	-307.55	78.094
5	2.636	-302.08	79.12
5	2.6693	-297.29	78.949
5	2.7027	-291.31	79.804
5	2.7361	-287.89	79.804
5	2.7694	-282.76	80.659
5	2.8028	-277.63	79.804
5	2.8362	-273.27	79.205
5	2.8695	-268.22	78.949
5	2.9029	-264.46	79.12
5	2.9363	-259.5	78.607
5	2.9696	-254.72	77.752
5	3.003	-251.13	77.239
5	3.0364	-245.14	77.239
5	3.0697	-240.7	76.897
5	3.1031	-234.88	75.529
5	3.1365	-230.69	75.272
5	3.1698	-226.33	73.819
5	3.2032	-220.52	73.477
5	3.2366	-215.39	73.306
5	3.2699	-210.69	73.05
5	3.3033	-205.56	73.05
5	3.3367	-200.86	73.477
5	3.37	-196.07	73.99
5	3.4034	-191.2	74.076
5	3.4368	-186.15	75.529
5	3.4701	-181.88	75.529
5	3.5035	-176.75	75.529
5	3.5369	-172.3	75.871
5	3.5702	-167.17	75.871
5	3.6036	-162.21	75.529
5	3.637	-157.09	76.384
5	3.6703	-151.53	76.811
5	3.7037	-146.23	77.324
5	3.7371	-140.84	78.094
5	3.7704	-135.71	78.094
5	3.8038	-130.33	78.863
5	3.8372	-125.45	78.094
5	3.8705	-120.92	78.863
5	3.9039	-115.79	78.863
5	3.9373	-111.52	78.863
5	3.9706	-106.65	78.094
5	4.004	-102.29	77.837
5	4.0374	-97.839	77.324
5	4.0707	-92.966	77.239
5	4.1041	-87.837	77.239
5	4.1375	-82.707	77.239
5	4.1708	-78.432	75.529
5	4.2042	-73.132	75.187
5	4.2376	-68.173	73.819
5	4.2709	-63.044	73.819
5	4.3043	-57.059	73.819
5	4.3377	-52.956	73.477
5	4.371	-47.399	73.734
5	4.4044	-41.927	73.734
5	4.4378	-36.798	73.734
5	4.4711	-32.267	74.674
5	4.5045	-28.078	75.273
5	4.5379	-22.008	75.529
5	4.5712	-16.878	75.529
5	4.6046	-12.604	78.094
5	4.638	-7.731	78.179
5	4.6713	-4.055	78.949
5	4.7047	1.075	78.949
5	4.7381	6.632	79.376
5	4.7714	11.591	80.573
5	4.8048	16.464	81.513
5	4.8382	21.849	82.283
5	4.8715	26.723	82.368
5	4.9049	32.707	83.223
5	4.9383	38.52	83.565
5	4.9716	43.051	83.48
5	5.005	48.181	83.48
5	5.0384	52.285	83.822
5	5.0717	57.414	83.822
5	5.1051	62.629	83.223
5	5.1385	67.759	83.223
5	5.1718	72.888	83.223
5	5.2052	77.163	82.368
5	5.2386	81.266	81.855
5	5.2719	86.396	81.855
5	5.3053	91.611	80.402
5	5.3387	96.826	79.804
5	5.372	101.7	79.034
5	5.4054	107.08	78.949
5	5.4388	112.21	78.949
5	5.4721	116.49	79.804
5	5.5055	121.11	79.633
5	5.5389	126.75	80.659
5	5.5722	131.02	81.513
5	5.6056	136.15	82.368
5	5.639	141.2	82.112
5	5.6723	145.38	82.71
5	5.7057	150.69	83.223
5	5.7391	155.9	83.48
5	5.7724	160.43	84.249
5	5.8058	165.31	84.335
5	5.8392	170.35	84.933
5	5.8725	175.48	85.788
5	5.9059	180.61	85.788
5	5.9393	186.42	86.301
5	5.9726	190.61	85.874
5	6.006	196	85.788
5	6.0394	201.13	85.788
5	6.0727	206.26	85.788
5	6.1061	209.68	84.933
5	6.1395	214.8	84.078
5	6.1728	219.93	84.078
5	6.2062	224.72	82.197
5	6.2396	229.17	81.855
5	6.2729	233.78	81.001
5	6.3063	238.74	80.659
5	6.3397	243.87	80.659
5	6.373	249	78.949
5	6.4064	253.45	78.607
5	6.4398	257.55	77.239
5	6.4731	262.68	77.239
5	6.5065	268.66	77.239
5	6.5399	274.65	77.239
5	6.5732	279.78	77.239
5	6.6066	284.57	77.923
5	6.64	289.18	78.094
5	6.6733	294.31	78.949
5	6.7067	298.59	78.949
5	6.7401	303.37	79.633
5	6.7734	308.5	79.633
5	6.8068	313.98	80.659
5	6.8402	317.39	80.659
5	6.8735	322.27	80.744
5	6.9069	327.31	80.488
5	6.9403	332.78	81.513
5	6.9736	337.91	81.513
5	7.007	342.96	82.112
5	7.0404	348.09	82.112
5	7.0737	353.3	82.368
5	7.1071	358.69	82.283
5	7.1405	364.93	82.197
5	7.1738	369.72	82.026
5	7.2072	374.08	82.283
5	7.2406	378.86	82.112
5	7.2739	384.08	82.368
5	7.3073	387.5	80.659
5	7.3407	392.63	80.659
5	7.374	397.76	80.659
5	7.4074	402.89	80.659
5	7.4408	407.59	78.521
5	7.4741	413.14	78.949
5	7.5075	418.02	77.324
5	7.5409	423.4	77.239
5	7.5742	428.53	77.239
5	7.6076	433.66	77.239
5	7.641	439.05	77.153
5	7.6743	445.63	77.239
5	7.7077	451.19	77.666
5	7.7411	455.46	78.521
5	7.7744	461.02	78.949
5	7.8078	467.01	79.804
5	7.8412	470.6	80.317
5	7.8745	475.9	79.633
5	7.9079	480.68	80.659
5	7.9413	485.81	80.659
5	7.9746	490.77	81.171
5	8.008	496.07	82.368
6	1.4348	-497.34	-134.78
6	1.4681	-492.21	-134.78
6	1.5015	-487.08	-134.78
6	1.5349	-481.36	-135.72
6	1.5682	-476.23	-135.72
6	1.6016	-470.16	-135.98
6	1.635	-464.26	-135.72
6	1.6683	-459.21	-135.81
6	1.7017	-454.17	-136.06
6	1.7351	-449.04	-136.06
6	1.7684	-443.31	-135.98
6	1.8018	-439.21	-135.64
6	1.8352	-434.08	-135.64
6	1.8685	-428.95	-135.64
6	1.9019	-423.82	-135.64
6	1.9353	-418.69	-134.78
6	1.9686	-413.56	-133.93
6	2.002	-408.94	-134.1
6	2.0354	-403.22	-133.67
6	2.0687	-398.17	-132.22
6	2.1021	-393.04	-132.22
6	2.1355	-387.91	-132.22
6	2.1688	-381.93	-130.51
6	2.2022	-376.03	-130.76
6	2.2356	-370.99	-129.99
6	2.2689	-365.86	-129.99
6	2.3023	-360.56	-129.65
6	2.3357	-355.68	-130.42
6	2.369	-350.47	-129.99
6	2.4024	-345.42	-130.42
6	2.4358	-339.95	-130.25
6	2.4691	-334.82	-130.25
6	2.5025	-329.18	-130.42
6	2.5359	-323.54	-131.28
6	2.5692	-318.66	-131.36
6	2.6026	-313.54	-132.22
6	2.636	-307.72	-131.7
6	2.6693	-302.42	-132.22
6	2.7027	-297.04	-132.3
6	2.7361	-291.48	-132.56
6	2.7694	-286.35	-132.56
6	2.8028	-281.05	-132.22
6	2.8362	-275.92	-132.22
6	2.8695	-271.22	-131.79
6	2.9029	-266.51	-131.36
6	2.9363	-260.53	-131.36
6	2.9696	-255.4	-131.36
6	3.003	-250.27	-130.51
6	3.0364	-245.14	-130.51
6	3.0697	-239.67	-130.34
6	3.1031	-234.03	-129.65
6	3.1365	-228.9	-129.65
6	3.1698	-222.91	-128.8
6	3.2032	-217.27	-128.63
6	3.2366	-212.65	-127.94
6	3.2699	-207.87	-127.26
6	3.3033	-201.97	-127.51
6	3.3367	-196.84	-127.51
6	3.37	-191.71	-127.51
6	3.4034	-187.52	-128.11
6	3.4368	-182.73	-127.94
6	3.4701	-177.6	-127.94
6	3.5035	-172.47	-127.94
6	3.5369	-166.4	-127.69
6	3.5702	-161.02	-128.63
6	3.6036	-156.57	-128.63
6	3.637	-150.76	-128.97
6	3.6703	-145.12	-129.65
6	3.7037	-140.84	-129.65
6	3.7371	-134.86	-129.65
6	3.7704	-130.07	-130.34
6	3.8038	-125.45	-130.51
6	3.8372	-119.64	-130.85
6	3.8705	-114.17	-131.02
6	3.9039	-109.04	-130.85
6	3.9373	-103.91	-130.85
6	3.9706	-98.95	-130.51
6	4.004	-93.821	-130.51
6	4.0374	-89.375	-130.85
6	4.0707	-83.562	-130.51
6	4.1041	-78.09	-129.82
6	4.1375	-72.448	-129.65
6	4.1708	-67.318	-128.8
6	4.2042	-62.189	-127.94
6	4.2376	-57.059	-127.94
6	4.2709	-51.588	-126.92
6	4.3043	-46.8	-127.09
6	4.3377	-41.671	-126.23
6	4.371	-36.285	-126.15
6	4.4044	-31.412	-126.23
6	4.4378	-25.855	-125.8
6	4.4711	-19.443	-126.23
6	4.5045	-16.023	-126.23
6	4.5379	-10.894	-126.23
6	4.5712	-5.764	-127.09
6	4.6046	-0.207	-126.66
6	4.638	5.863	-126.92
6	4.6713	11.334	-127.09
6	4.7047	16.464	-127.09
6	4.7381	22.448	-127.94
6	4.7714	28.09	-128.97
6	4.8048	33.562	-128.8
6	4.8382	39.204	-128.63
6	4.8715	44.761	-128.54
6	4.9049	50.66	-127.94
6	4.9383	55.79	-127.94
6	4.9716	60.064	-127.94
6	5.005	65.365	-127.43
6	5.0384	70.922	-127.17
6	5.0717	76.308	-126.23
6	5.1051	81.437	-125.38
6	5.1385	86.994	-124.95
6	5.1718	92.38	-124.01
6	5.2052	96.826	-123.67
6	5.2386	103.49	-122.3
6	5.2719	108.8	-121.1
6	5.3053	114.86	-120.5
6	5.3387	119.99	-119.99
6	5.372	125.12	-119.99
6	5.4054	131.02	-119.39
6	5.4388	135.21	-119.14
6	5.4721	140.34	-119.14
6	5.5055	145.64	-119.99
6	5.5389	150.69	-120.25
6	5.5722	155.3	-120.08
6	5.6056	160.09	-120.25
6	5.639	165.22	-121.1
6	5.6723	170.86	-121.27
6	5.7057	175.48	-121.96
6	5.7391	181.46	-122.81
6	5.7724	186.59	-123.67
6	5.8058	191.98	-123.75
6	5.8392	196.85	-124.52
6	5.8725	203.69	-124.52
6	5.9059	208.82	-124.52
6	5.9393	213.95	-123.67
6	5.9726	218.22	-124.52
6	6.006	224.47	-123.75
6	6.0394	229.34	-123.67
6	6.0727	234.47	-123.67
6	6.1061	238.74	-123.67
6	6.1395	243.62	-122.73
6	6.1728	248.83	-122.3
6	6.2062	254.82	-120.76
6	6.2396	260.8	-122.3
6	6.2729	265.25	-121.96
6	6.3063	271.06	-120.76
6	6.3397	277.21	-120.25
6	6.373	282.69	-120.93
6	6.4064	288.33	-120.25
6	6.4398	293.46	-120.25
6	6.4731	298.59	-121.1
6	6.5065	303.72	-121.1
6	6.5399	308.85	-121.1
6	6.5732	313.98	-121.96
6	6.6066	318.76	-121.79
6	6.64	322.52	-122.81
6	6.6733	328.85	-122.64
6	6.7067	333.64	-123.67
6	6.7401	339.11	-124.35
6	6.7734	344.75	-124.52
6	6.8068	350.82	-125.12
6	6.8402	356.72	-125.38
6	6.8735	361.85	-125.38
6	6.9069	367.83	-125.38
6	6.9403	372.96	-125.38
6	6.9736	378.09	-125.38
6	7.007	383.22	-124.52
6	7.0404	388.35	-124.52
6	7.0737	393.48	-124.52
6	7.1071	398.61	-124.52
6	7.1405	404	-123.75
6	7.1738	409.13	-123.75
6	7.2072	414	-123.67
6	7.2406	420.84	-123.67
6	7.2739	425.97	-123.67
6	7.3073	431.1	-122.81
6	7.3407	437.43	-122.64
6	7.374	443.07	-123.67
6	7.4074	448.97	-121.36
6	7.4408	454.78	-121.87
6	7.4741	461.02	-123.67
6	7.5075	467.6	-123.58
6	7.5409	472.99	-123.67
6	7.5742	478.03	-124.78
6	7.6076	483.59	-124.69
6	7.641	488.38	-125.38
6	7.6743	494.36	-126.23
6	7.7077	499.49	-126.23
7	1.4681	-498.2	132.81
7	1.5015	-493.07	133.66
7	1.5349	-487.25	134.01
7	1.5682	-481.87	134.78
7	1.6016	-475.88	134.78
7	1.635	-470.84	136.23
7	1.6683	-466.91	136.91
7	1.7017	-461.44	137.08
7	1.7351	-456.31	137.08
7	1.7684	-451.35	137.43
7	1.8018	-446.22	137.43
7	1.8352	-441.09	137.43
7	1.8685	-435.7	136.49
7	1.9019	-430.57	136.49
7	1.9353	-424.59	135.63
7	1.9686	-419.55	134.52
7	2.002	-414.42	134.52
7	2.0354	-406.63	133.07
7	2.0687	-401.68	132.55
7	2.1021	-395.61	131.1
7	2.1355	-390.48	131.1
7	2.1688	-384.49	129.39
7	2.2022	-379.36	129.39
7	2.2356	-374.23	129.39
7	2.2689	-369.79	129.05
7	2.3023	-365.69	128.53
7	2.3357	-361.27	128.82
7	2.369	-357.14	130.24
7	2.4024	-352.01	130.24
7	2.4358	-347.13	130.33
7	2.4691	-341.75	131.1
7	2.5025	-337.47	131.1
7	2.5359	-331.49	131.1
7	2.5692	-327.21	131.95
7	2.6026	-321.23	132.81
7	2.636	-316.7	133.75
7	2.6693	-310.97	134.52
7	2.7027	-305.84	136.23
7	2.7361	-300.71	136.23
7	2.7694	-295.58	136.23
7	2.8028	-291.31	136.23
7	2.8362	-286.18	136.23
7	2.8695	-282.76	135.37
7	2.9029	-277.63	135.37
7	2.9363	-271.64	134.52
7	2.9696	-266.51	134.52
7	3.003	-261.38	134.52
7	3.0364	-256.26	133.66
7	3.0697	-251.13	132.81
7	3.1031	-245.14	132.81
7	3.1365	-240.01	131.95
7	3.1698	-234.11	130.84
7	3.2032	-228.21	130.59
7	3.2366	-223.94	130.59
7	3.2699	-219.66	130.59
7	3.3033	-210.94	130.24
7	3.3367	-207.53	130.24
7	3.37	-204.1	131.1
7	3.4034	-199.75	131.35
7	3.4368	-194.53	133.32
7	3.4701	-190.43	131.95
7	3.5035	-185.47	132.3
7	3.5369	-180.17	134.52
7	3.5702	-175.04	134.52
7	3.6036	-170.76	134.52
7	3.637	-164.78	134.52
7	3.6703	-161.36	134.52
7	3.7037	-156.23	135.37
7	3.7371	-152.81	136.23
7	3.7704	-149.22	136.74
7	3.8038	-144.18	137.34
7	3.8372	-139.13	137.08
7	3.8705	-135.11	137.17
7	3.9039	-129.64	136.49
7	3.9373	-124.85	137.17
7	3.9706	-120.15	136.74
7	4.004	-116.05	137.08
7	4.0374	-111.39	136.97
7	4.0707	-107.5	137.08
7	4.1041	-101.52	136.23
7	4.1375	-97.24	136.23
7	4.1708	-92.966	136.23
7	4.2042	-87.952	136.17
7	4.2376	-81.681	135.03
7	4.2709	-75.868	134.52
7	4.3043	-70.72	134.24
7	4.3377	-66.635	134.01
7	4.371	-61.249	134.78
7	4.4044	-55.35	134.52
7	4.4378	-51.075	134.52
7	4.4711	-45.091	135.37
7	4.5045	-41.671	136.23
7	4.5379	-37.396	137.08
7	4.5712	-32.363	137.21
7	4.6046	-26.998	137.55
7	4.638	-20.298	136.23
7	4.6713	-14.228	136.49
7	4.7047	-10.039	137.08
7	4.7381	-5.679	138.19
7	4.7714	-0.635	137.94
7	4.8048	5.35	138.79
7	4.8382	10.479	138.79
7	4.8715	16.468	138.97
7	4.9049	22.458	138.82
7	4.9383	25.868	138.79
7	4.9716	29.287	138.79
7	5.005	34.406	138.63
7	5.0384	39.546	138.79
7	5.0717	44.68	138.58
7	5.1051	49.621	137.56
7	5.1385	55.034	137.16
7	5.1718	60.237	136.11
7	5.2052	65.627	135.63
7	5.2386	70.91	134.64
7	5.2719	78.018	132.81
7	5.3053	83.917	132.55
7	5.3387	88.961	132.3
7	5.372	93.406	132.81
7	5.4054	98.707	133.32
7	5.4388	102.81	133.66
7	5.4721	107.94	133.66
7	5.5055	112.98	134.26
7	5.5389	117.34	134.52
7	5.5722	123.24	134.26
7	5.6056	127.77	135.03
7	5.639	133.59	135.37
7	5.6723	137.86	136.23
7	5.7057	142.22	136.49
7	5.7391	148.12	137.94
7	5.7724	153.25	137.94
7	5.8058	159.24	138.79
7	5.8392	163.42	139.39
7	5.8725	169.41	139.39
7	5.9059	174.54	139.39
7	5.9393	178.9	139.65
7	5.9726	184.88	139.65
7	6.006	188.99	139.13
7	6.0394	194.12	139.13
7	6.0727	199.42	137.94
7	6.1061	204.37	137.43
7	6.1395	208.74	137.68
7	6.1728	213.01	135.97
7	6.2062	218.01	135.79
7	6.2396	223.27	134.26
7	6.2729	231.05	133.66
7	6.3063	235.32	133.66
7	6.3397	241.22	133.07
7	6.373	246.44	133.66
7	6.4064	251.57	132.81
7	6.4398	256.69	132.81
7	6.4731	261.82	134.52
7	6.5065	266.95	134.52
7	6.5399	272.17	134.78
7	6.5732	276.7	135.54
7	6.6066	281.49	136.23
7	6.64	286.62	136.23
7	6.6733	291.49	137.17
7	6.7067	296.88	138.79
7	6.7401	302.86	139.65
7	6.7734	307.99	139.65
7	6.8068	313.12	141.36
7	6.8402	317.31	141.96
7	6.8735	323.38	142.21
7	6.9069	329.36	143.07
7	6.9403	334.49	142.21
7	6.9736	340.31	141.7
7	7.007	345.61	141.36
7	7.0404	350.74	141.36
7	7.0737	355.95	140.76
7	7.1071	359.29	139.65
7	7.1405	365.27	139.65
7	7.1738	370.4	137.94
7	7.2072	375.53	137.94
7	7.2406	379.72	135.97
7	7.2739	385.02	134.78
7	7.3073	389.98	134.26
7	7.3407	395.19	133.66
7	7.374	401.18	132.81
7	7.4074	405.88	133.24
7	7.4408	411.44	132.81
7	7.4741	416.74	134.18
7	7.5075	421.69	133.66
7	7.5409	427.68	134.52
7	7.5742	431.1	135.37
7	7.6076	437.08	135.37
7	7.641	441.36	135.37
7	7.6743	445.46	135.72
7	7.7077	450.59	135.72
7	7.7411	456.75	137.94
7	7.7744	461.02	137.08
7	7.8078	465.3	137.94
7	7.8412	469.57	138.79
7	7.8745	474.7	138.79
7	7.9079	478.97	138.79
7	7.9413	484.1	138.79
7	7.9746	487.69	138.45
7	8.008	492.65	137.94
7	8.0414	496.93	137.08
8	1.4681	-499.91	-76.646
8	1.5015	-494.78	-75.791
8	1.5349	-487.94	-76.646
8	1.5682	-482.81	-76.646
8	1.6016	-476.82	-76.646
8	1.635	-471.69	-76.646
8	1.6683	-465.37	-77.672
8	1.7017	-459.81	-77.758
8	1.7351	-454.6	-78.356
8	1.7684	-448.27	-79.04
8	1.8018	-442.54	-79.468
8	1.8352	-436.64	-80.066
8	1.8685	-431.51	-80.066
8	1.9019	-426.38	-80.066
8	1.9353	-421.25	-79.211
8	1.9686	-416.13	-79.211
8	2.002	-410.14	-79.211
8	2.0354	-405.01	-78.356
8	2.0687	-399.88	-78.356
8	2.1021	-394.75	-77.501
8	2.1355	-389.62	-76.646
8	2.1688	-383.81	-76.133
8	2.2022	-378.51	-75.791
8	2.2356	-373.38	-74.936
8	2.2689	-368.25	-73.227
8	2.3023	-362.78	-72.543
8	2.3357	-357.82	-72.03
8	2.369	-352.01	-71.517
8	2.4024	-347.39	-70.491
8	2.4358	-343.46	-69.807
8	2.4691	-338.33	-69.807
8	2.5025	-333.2	-69.807
8	2.5359	-328.07	-69.807
8	2.5692	-322.94	-69.807
8	2.6026	-318.07	-70.576
8	2.636	-313.11	-71.089
8	2.6693	-308.4	-71.517
8	2.7027	-303.28	-72.372
8	2.7361	-298.15	-72.372
8	2.7694	-293.02	-73.227
8	2.8028	-287.89	-74.082
8	2.8362	-281.9	-74.936
8	2.8695	-275.92	-75.791
8	2.9029	-271.9	-75.877
8	2.9363	-266.94	-76.219
8	2.9696	-261.81	-76.219
8	3.003	-256.68	-76.219
8	3.0364	-251.13	-75.791
8	3.0697	-246	-75.791
8	3.1031	-240.87	-74.936
8	3.1365	-235.74	-74.936
8	3.1698	-231.46	-74.082
8	3.2032	-226.33	-74.082
8	3.2366	-220.69	-72.543
8	3.2699	-215.56	-72.543
8	3.3033	-210.94	-71.517
8	3.3367	-205.82	-71.517
8	3.37	-200.69	-69.807
8	3.4034	-194.87	-69.465
8	3.4368	-189.4	-68.61
8	3.4701	-183.59	-68.097
8	3.5035	-179.14	-68.439
8	3.5369	-174.01	-68.439
8	3.5702	-168.2	-68.097
8	3.6036	-163.07	-68.097
8	3.637	-157.94	-68.097
8	3.6703	-152.81	-68.097
8	3.7037	-147.68	-68.952
8	3.7371	-142.55	-68.952
8	3.7704	-137.42	-69.807
8	3.8038	-132.04	-70.747
8	3.8372	-127.16	-71.517
8	3.8705	-121.35	-71.175
8	3.9039	-115.79	-72.286
8	3.9373	-110.06	-73.227
8	3.9706	-104.94	-73.227
8	4.004	-98.865	-73.825
8	4.0374	-93.821	-73.227
8	4.0707	-88.691	-73.227
8	4.1041	-83.562	-73.227
8	4.1375	-78.432	-73.227
8	4.1708	-73.303	-73.227
8	4.2042	-69.028	-72.372
8	4.2376	-63.899	-71.517
8	4.2709	-58.769	-71.517
8	4.3043	-53.64	-70.662
8	4.3377	-49.365	-69.807
8	4.371	-44.236	-69.807
8	4.4044	-39.106	-68.952
8	4.4378	-33.122	-68.097
8	4.4711	-28.42	-66.815
8	4.5045	-23.718	-66.387
8	4.5379	-17.904	-65.874
8	4.5712	-12.946	-65.703
8	4.6046	-7.474	-64.677
8	4.638	-1.49	-64.677
8	4.6713	3.64	-64.677
8	4.7047	8.769	-63.823
8	4.7381	13.899	-63.823
8	4.7714	19.028	-65.532
8	4.8048	24.158	-65.532
8	4.8382	29.287	-66.387
8	4.8715	34.417	-67.242
8	4.9049	39.546	-67.242
8	4.9383	45.531	-68.952
8	4.9716	50.831	-69.294
8	5.005	56.645	-69.807
8	5.0384	62.287	-70.491
8	5.0717	67.759	-70.662
8	5.1051	73.743	-70.662
8	5.1385	78.873	-70.662
8	5.1718	84.43	-70.234
8	5.2052	90.157	-70.32
8	5.2386	95.116	-69.807
8	5.2719	101.1	-69.807
8	5.3053	106.23	-68.952
8	5.3387	110.5	-67.242
8	5.372	116.49	-67.242
8	5.4054	121.62	-66.387
8	5.4388	126.75	-65.532
8	5.4721	132.73	-64.677
8	5.5055	137.86	-63.823
8	5.5389	143.85	-62.113
8	5.5722	150.17	-62.284
8	5.6056	155.82	-62.113
8	5.639	161.8	-60.403
8	5.6723	167.78	-59.548
8	5.7057	172.91	-60.403
8	5.7391	178.9	-60.403
8	5.7724	183.17	-60.403
8	5.8058	189.16	-60.403
8	5.8392	194.29	-60.403
8	5.8725	199.42	-59.548
8	5.9059	203.69	-60.403
8	5.9393	208.82	-60.403
8	5.9726	213.95	-60.403
8	6.006	219.08	-60.403
8	6.0394	224.38	-61.6
8	6.0727	230.19	-62.113
8	6.1061	236.18	-62.113
8	6.1395	240.71	-62.027
8	6.1728	246.44	-62.113
8	6.2062	251.99	-61.685
8	6.2396	257.38	-61.771
8	6.2729	262.94	-61.172
8	6.3063	268.92	-61.172
8	6.3397	275.68	-59.89
8	6.373	279.78	-58.693
8	6.4064	284.91	-57.838
8	6.4398	288.84	-58.864
8	6.4731	294.31	-59.548
8	6.5065	299.44	-58.693
8	6.5399	305.08	-58.864
8	6.5732	310.56	-58.693
8	6.6066	315.69	-56.983
8	6.64	321.67	-56.983
8	6.6733	327.65	-56.983
8	6.7067	332.78	-56.983
8	6.7401	338.68	-57.24
8	6.7734	343.98	-57.582
8	6.8068	349.88	-56.983
8	6.8402	355.01	-58.693
8	6.8735	360.14	-58.693
8	6.9069	365.27	-58.693
8	6.9403	370.66	-59.633
8	6.9736	375.53	-60.403
8	7.007	381.51	-60.403
8	7.0404	387.5	-62.113
8	7.0737	392.63	-62.113
8	7.1071	398.61	-62.968
8	7.1405	404.34	-63.053
8	7.1738	410.58	-63.823
8	7.2072	415.71	-64.677
8	7.2406	422.89	-64.849
8	7.2739	428.53	-64.677
8	7.3073	434.43	-64.934
8	7.3407	439.65	-64.677
8	7.374	445.63	-65.532
8	7.4074	451.53	-64.934
8	7.4408	454.18	-64.677
8	7.4741	461.28	-65.618
8	7.5075	467.01	-65.532
8	7.5409	472.99	-63.823
8	7.5742	478.97	-63.823
8	7.6076	485.3	-63.993
8	7.641	490.94	-62.968
8	7.6743	496.76	-62.455
9	2.4024	-496.83	-65.362
9	2.4358	-492.21	-64.677
9	2.4691	-486.23	-64.677
9	2.5025	-481.87	-63.566
9	2.5359	-474.94	-64.165
9	2.5692	-469.99	-64.677
9	2.6026	-464.86	-64.677
9	2.636	-458.53	-65.362
9	2.6693	-452.89	-66.387
9	2.7027	-447.76	-66.387
9	2.7361	-441.77	-66.387
9	2.7694	-436.47	-66.9
9	2.8028	-429.8	-68.097
9	2.8362	-424.67	-68.097
9	2.8695	-418.69	-68.097
9	2.9029	-412.7	-68.097
9	2.9363	-407.58	-68.097
9	2.9696	-402.45	-68.097
9	3.003	-397.32	-68.097
9	3.0364	-392.19	-68.097
9	3.0697	-387.06	-68.097
9	3.1031	-381.93	-66.387
9	3.1365	-376.8	-66.387
9	3.1698	-371.84	-65.019
9	3.2032	-366.54	-64.677
9	3.2366	-361.5	-63.566
9	3.2699	-355.94	-61.942
9	3.3033	-349.44	-61.258
9	3.3367	-344.4	-60.659
9	3.37	-339.18	-59.548
9	3.4034	-334.05	-57.838
9	3.4368	-328.92	-57.838
9	3.4701	-323.79	-56.983
9	3.5035	-317.72	-56.727
9	3.5369	-312.42	-57.069
9	3.5702	-308.4	-57.838
9	3.6036	-302.42	-57.838
9	3.637	-297.98	-58.18
9	3.6703	-291.31	-59.548
9	3.7037	-286.18	-59.548
9	3.7371	-281.05	-61.258
9	3.7704	-274.21	-61.258
9	3.8038	-269.08	-62.968
9	3.8372	-263.95	-63.823
9	3.8705	-258.82	-64.677
9	3.9039	-252.84	-66.387
9	3.9373	-247.71	-66.387
9	3.9706	-242.58	-68.097
9	4.004	-237.45	-68.097
9	4.0374	-233.17	-68.097
9	4.0707	-228.04	-68.097
9	4.1041	-222.06	-68.097
9	4.1375	-216.93	-68.097
9	4.1708	-212.74	-68.354
9	4.2042	-207.61	-68.354
9	4.2376	-201.54	-68.097
9	4.2709	-197.52	-68.012
9	4.3043	-192.14	-68.097
9	4.3377	-187.01	-67.242
9	4.371	-181.96	-66.986
9	4.4044	-176.75	-66.387
9	4.4378	-171.62	-66.387
9	4.4711	-166.49	-66.387
9	4.5045	-160.5	-66.387
9	4.5379	-155.38	-65.532
9	4.5712	-150.25	-66.387
9	4.6046	-145.97	-66.387
9	4.638	-139.99	-66.387
9	4.6713	-134.86	-66.387
9	4.7047	-130.58	-67.242
9	4.7381	-124.6	-68.097
9	4.7714	-119.47	-68.097
9	4.8048	-112.63	-69.807
9	4.8382	-107.5	-69.807
9	4.8715	-102.37	-70.662
9	4.9049	-97.241	-71.517
9	4.9383	-92.111	-72.372
9	4.9716	-86.981	-73.227
9	5.005	-80.997	-73.227
9	5.0384	-75.868	-73.227
9	5.0717	-70.738	-73.227
9	5.1051	-66.463	-73.227
9	5.1385	-61.334	-72.372
9	5.1718	-56.205	-71.517
9	5.2052	-51.93	-71.517
9	5.2386	-45.946	-70.662
9	5.2719	-42.526	-69.807
9	5.3053	-37.396	-69.807
9	5.3387	-32.096	-68.439
9	5.372	-26.282	-68.097
9	5.4054	-22.008	-67.242
9	5.4388	-16.109	-65.789
9	5.4721	-10.723	-65.191
9	5.5055	-3.969	-64.079
9	5.5389	0.904	-64.165
9	5.5722	7.059	-63.823
9	5.6056	12.189	-63.823
9	5.639	17.318	-62.968
9	5.6723	22.448	-62.968
9	5.7057	27.578	-62.968
9	5.7391	33.562	-62.968
9	5.7724	38.862	-64.335
9	5.8058	44.248	-64.25
9	5.8392	48.096	-64.677
9	5.8725	54.422	-65.703
9	5.9059	60.064	-66.387
9	5.9393	64.339	-67.242
9	5.9726	69.468	-68.097
9	6.006	74.598	-68.097
9	6.0394	79.727	-68.097
9	6.0727	85.028	-68.439
9	6.1061	89.987	-68.097
9	6.1395	95.116	-68.097
9	6.1728	100.25	-68.097
9	6.2062	104.52	-68.097
9	6.2396	109.65	-68.097
9	6.2729	113.92	-67.242
9	6.3063	119.05	-68.097
9	6.3397	124.87	-67.584
9	6.373	128.46	-66.387
9	6.4064	134.44	-66.387
9	6.4398	138.72	-66.387
9	6.4731	143.42	-65.105
9	6.5065	148.55	-65.105
9	6.5399	153.25	-64.677
9	6.5732	158.89	-64.849
9	6.6066	164.02	-64.849
9	6.64	169.49	-65.532
9	6.6733	174.62	-65.532
9	6.7067	179.75	-66.387
9	6.7401	184.2	-67.584
9	6.7734	190.01	-67.242
9	6.8068	196	-68.097
9	6.8402	199.59	-68.439
9	6.8735	206.08	-69.465
9	6.9069	209.68	-70.662
9	6.9403	216.51	-71.517
9	6.9736	221.64	-71.517
9	7.007	225.92	-73.227
9	7.0404	231.9	-74.082
9	7.0737	236.18	-74.082
9	7.1071	241.39	-73.825
9	7.1405	246.18	-73.996
9	7.1738	250.71	-73.227
9	7.2072	255.67	-73.569
9	7.2406	261.14	-73.74
9	7.2739	266.1	-73.227
9	7.3073	270.37	-73.227
9	7.3407	274.65	-72.372
9	7.374	279.78	-72.372
9	7.4074	285.42	-71.346
9	7.4408	290.04	-71.517
9	7.4741	295.17	-71.517
9	7.5075	300.64	-70.833
9	7.5409	305.77	-70.491
9	7.5742	310.56	-69.807
9	7.6076	316.54	-69.807
9	7.641	321.41	-70.576
9	7.6743	326.29	-70.491
9	7.7077	331.67	-70.747
9	7.7411	337.06	-71.517
9	7.7744	342.19	-71.517
9	7.8078	347.32	-72.372
9	7.8412	353.3	-73.227
9	7.8745	357.58	-73.227
9	7.9079	364.07	-74.253
9	7.9413	369.12	-75.364
9	7.9746	374.67	-77.501
9	8.008	379.8	-77.501
9	8.0414	384.93	-78.356
9	8.0747	391	-78.1
9	8.1081	396.22	-78.869
9	8.1415	401.35	-78.869
9	8.1748	405.45	-80.066
9	8.2082	411.95	-79.895
9	8.2416	416.57	-80.066
9	8.2749	421.69	-80.066
9	8.3083	426.82	-80.066
9	8.3417	431.95	-80.066
9	8.375	436.23	-80.921
9	8.4084	441.1	-80.835
9	8.4418	447.34	-80.921
9	8.4751	452.47	-80.921
9	8.5085	457.6	-80.066
9	8.5419	463.16	-79.639
9	8.5752	467.52	-81.092
9	8.6086	473.16	-80.579
9	8.642	479.83	-80.921
9	8.6753	486.75	-81.519
9	8.7087	491.8	-81.776
9	8.7421	497.1	-82.289
10	2.636	-495.89	23.294
10	2.6693	-490.5	22.524
10	2.7027	-483.66	21.669
10	2.7361	-478.53	21.669
10	2.7694	-473.57	21.327
10	2.8028	-467.42	21.669
10	2.8362	-462.29	21.669
10	2.8695	-457.16	21.669
10	2.9029	-452.89	21.669
10	2.9363	-447.59	22.182
10	2.9696	-442.63	22.524
10	3.003	-437.5	23.379
10	3.0364	-432.37	23.379
10	3.0697	-427.24	23.379
10	3.1031	-422.11	24.234
10	3.1365	-416.55	24.661
10	3.1698	-411	25.089
10	3.2032	-405.87	25.089
10	3.2366	-400.74	25.089
10	3.2699	-395.61	25.944
10	3.3033	-390.48	26.799
10	3.3367	-384.49	26.799
10	3.37	-379.96	26.713
10	3.4034	-375.6	26.97
10	3.4368	-369.96	26.799
10	3.4701	-364.83	26.799
10	3.5035	-359.7	26.799
10	3.5369	-354.57	26.799
10	3.5702	-349.44	25.089
10	3.6036	-345.17	25.089
10	3.637	-340.04	24.234
10	3.6703	-333.2	23.379
10	3.7037	-328.67	23.465
10	3.7371	-322.94	22.524
10	3.7704	-317.89	21.413
10	3.8038	-312.68	20.814
10	3.8372	-307.98	20.387
10	3.8705	-302.42	19.959
10	3.9039	-297.29	19.959
10	3.9373	-293.02	19.959
10	3.9706	-288.32	20.387
10	4.004	-283.19	20.387
10	4.0374	-278.48	20.814
10	4.0707	-274.04	21.327
10	4.1041	-269.08	21.669
10	4.1375	-263.95	21.669
10	4.1708	-258.82	21.669
10	4.2042	-254.54	21.669
10	4.2376	-249.42	22.524
10	4.2709	-244.29	23.379
10	4.3043	-240.01	23.379
10	4.3377	-234.88	23.379
10	4.371	-230.95	24.405
10	4.4044	-226.33	25.089
10	4.4378	-221.55	25.26
10	4.4711	-216.93	24.234
10	4.5045	-212.65	23.379
10	4.5379	-207.53	23.379
10	4.5712	-202.4	23.379
10	4.6046	-198.12	23.379
10	4.638	-193.08	23.123
10	4.6713	-188.72	23.379
10	4.7047	-183.59	22.524
10	4.7381	-180.17	21.669
10	4.7714	-175.04	21.669
10	4.8048	-169.91	19.959
10	4.8382	-165.55	20.216
10	4.8715	-160.5	19.959
10	4.9049	-155.63	19.874
10	4.9383	-151.96	19.105
10	4.9716	-147.68	19.959
10	5.005	-142.55	19.959
10	5.0384	-138.28	19.959
10	5.0717	-134	20.814
10	5.1051	-128.87	21.669
10	5.1385	-123.74	21.669
10	5.1718	-120.32	21.669
10	5.2052	-115.19	21.669
10	5.2386	-110.06	21.669
10	5.2719	-104.94	22.524
10	5.3053	-99.805	23.379
10	5.3387	-96.386	23.379
10	5.372	-91.256	23.379
10	5.4054	-86.127	25.089
10	5.4388	-80.997	25.089
10	5.4721	-75.868	25.089
10	5.5055	-71.593	25.089
10	5.5389	-66.463	24.234
10	5.5722	-61.334	24.234
10	5.6056	-57.059	23.379
10	5.639	-52.272	23.208
10	5.6723	-47.741	21.926
10	5.7057	-43.21	21.327
10	5.7391	-38.251	20.814
10	5.7724	-32.951	20.472
10	5.8058	-28.163	19.617
10	5.8392	-22.008	19.105
10	5.8725	-17.733	19.105
10	5.9059	-12.604	18.25
10	5.9393	-6.619	18.25
10	5.9726	-2.345	18.25
10	6.006	2.785	18.25
10	6.0394	8.684	19.703
10	6.0727	13.813	19.703
10	6.1061	19.028	19.959
10	6.1395	23.73	21.242
10	6.1728	28.432	21.669
10	6.2062	33.134	22.097
10	6.2396	37.751	21.413
10	6.2729	42.111	22.524
10	6.3063	47.412	23.037
10	6.3397	52.37	23.379
10	6.373	57.5	23.379
10	6.4064	62.629	23.379
10	6.4398	67.759	24.234
10	6.4731	72.717	24.747
10	6.5065	77.847	24.747
10	6.5399	84.002	25.089
10	6.5732	87.935	24.918
10	6.6066	92.124	23.807
10	6.64	96.826	23.379
10	6.6733	102.81	23.379
10	6.7067	106.23	23.379
10	6.7401	111.36	23.379
10	6.7734	114.78	21.669
10	6.8068	119.91	21.669
10	6.8402	124.35	21.327
10	6.8735	129.48	21.327
10	6.9069	134.96	21.498
10	6.9403	140	20.387
10	6.9736	145.56	19.959
10	7.007	151.54	19.959
10	7.0404	156.67	19.959
10	7.0737	161.8	21.669
10	7.1071	166.59	21.84
10	7.1405	172.06	23.379
10	7.1738	177.19	23.379
10	7.2072	181.81	24.063
10	7.2406	186.59	25.089
10	7.2739	191.21	25.773
10	7.3073	196.51	25.26
10	7.3407	199.93	26.115
10	7.374	205.4	25.944
10	7.4074	210.53	26.799
10	7.4408	215.66	26.799
10	7.4741	221.47	27.996
10	7.5075	226.77	28.509
10	7.5409	231.9	28.509
10	7.5742	237.89	28.509
10	7.6076	243.19	28.851
10	7.641	249	28.509
10	7.6743	253.79	29.192
10	7.7077	259.26	28.509
10	7.7411	263.54	27.654
10	7.7744	268.66	27.654
10	7.8078	273.79	26.799
10	7.8412	278.41	25.773
10	7.8745	283.2	25.089
10	7.9079	289.18	24.234
10	7.9413	293.46	23.379
10	7.9746	298.59	22.524
10	8.008	305.43	22.524
10	8.0414	311.41	22.524
10	8.0747	317.22	22.011
10	8.1081	322.52	22.524
10	8.1415	328.42	23.123
10	8.1748	333.55	23.123
10	8.2082	338.68	23.123
10	8.2416	343.9	23.379
10	8.2749	349.03	25.089
10	8.3083	354.16	24.234
10	8.3417	359.12	24.747
10	8.375	364.07	24.918
10	8.4084	369.03	25.26
10	8.4418	374.16	25.26
10	8.4751	379.29	24.918
10	8.5085	384.93	26.799
10	8.5419	390.06	25.944
10	8.5752	396.22	25.431
10	8.6086	402.03	25.944
10	8.642	407.16	25.089
10	8.6753	412.29	25.089
10	8.7087	417.42	25.089
10	8.7421	422.55	24.234
10	8.7754	427.68	23.379
10	8.8088	432.89	22.781
10	8.8422	437.08	21.669
10	8.8755	441.87	20.985
10	8.9089	447.86	20.13
10	8.9423	452.47	20.814
10	8.9756	457.6	19.105
10	9.009	463.76	17.737
10	9.0424	470.43	17.395
10	9.0757	475.81	18.335
10	9.1091	482.39	17.395
10	9.1425	488.63	18.164
10	9.1758	494.02	18.421
10	9.2092	497.78	19.105
11	2.9029	-496.57	-32.789
11	2.9363	-490.5	-32.191
11	2.9696	-486.23	-32.191
11	3.003	-481.1	-32.191
11	3.0364	-475.37	-31.421
11	3.0697	-470.24	-31.421
11	3.1031	-465.54	-31.678
11	3.1365	-460.41	-31.678
11	3.1698	-454.85	-31.421
11	3.2032	-449.72	-31.421
11	3.2366	-444.59	-31.421
11	3.2699	-439.46	-31.421
11	3.3033	-434.08	-32.191
11	3.3367	-428.95	-32.191
11	3.37	-423.82	-33.045
11	3.4034	-418.69	-33.045
11	3.4368	-413.56	-33.045
11	3.4701	-408.43	-33.901
11	3.5035	-403.3	-33.901
11	3.5369	-398.17	-33.901
11	3.5702	-393.47	-34.328
11	3.6036	-387.91	-33.901
11	3.637	-383.64	-34.755
11	3.6703	-378.51	-33.901
11	3.7037	-373.38	-33.901
11	3.7371	-368.25	-33.901
11	3.7704	-363.12	-33.901
11	3.8038	-358.67	-34.242
11	3.8372	-353.55	-34.242
11	3.8705	-348.59	-33.901
11	3.9039	-343.46	-33.901
11	3.9373	-338.33	-33.901
11	3.9706	-333.2	-33.901
11	4.004	-328.5	-32.618
11	4.0374	-322.94	-32.191
11	4.0707	-318.15	-32.02
11	4.1041	-313.54	-32.191
11	4.1375	-308.83	-31.763
11	4.1708	-303.7	-31.763
11	4.2042	-299.34	-32.02
11	4.2376	-293.87	-32.191
11	4.2709	-289.08	-32.02
11	4.3043	-284.21	-32.276
11	4.3377	-279.08	-32.276
11	4.371	-274.21	-32.191
11	4.4044	-268.22	-32.191
11	4.4378	-263.95	-33.045
11	4.4711	-258.82	-33.045
11	4.5045	-253.69	-33.901
11	4.5379	-249.42	-33.901
11	4.5712	-244.29	-35.61
11	4.6046	-240.35	-34.584
11	4.638	-235.74	-35.61
11	4.6713	-230.61	-35.61
11	4.7047	-226.33	-35.61
11	4.7381	-221.2	-35.61
11	4.7714	-216.07	-35.61
11	4.8048	-211.8	-35.61
11	4.8382	-207.53	-35.61
11	4.8715	-202.4	-35.61
11	4.9049	-197.27	-35.61
11	4.9383	-192.14	-35.61
[truncated: 9,589 more rows]
