# Supplementary material for: A universal function for capacity of bidirectional pedestrian streams: Filling the gaps in the literature
Source: PLoS One. 2018 Dec 19;13(12):e0208496. doi: 10.1371/journal.pone.0208496 (PMC6300270; doi:10.1371/journal.pone.0208496)
Supplement: S1 Data Set — Trajectories are divided into folders for the different experiments within the ZIP archive. Data relative to the own experiments are directly provided as a CSV file. Links are provided for data obtained from open database from third party researchers. (ZIP) [file pone.0208496.s001.zip › datasets/dataset_C/6_0_B.csv]

ped. #	time (s)	x (cm)	y (cm)
1	0	-498.2	-132.22
1	0.033367	-493.07	-131.36
1	0.066733	-487.94	-131.36
1	0.1001	-482.81	-130.51
1	0.13347	-476.82	-130.51
1	0.16683	-471.69	-130.51
1	0.2002	-465.45	-129.57
1	0.23357	-459.73	-128.8
1	0.26693	-453.74	-128.8
1	0.3003	-447.76	-127.09
1	0.33367	-442.63	-127.09
1	0.36703	-436.64	-125.38
1	0.4004	-431.51	-125.38
1	0.43377	-424.67	-125.38
1	0.46713	-419.55	-124.52
1	0.5005	-414.42	-124.52
1	0.53387	-407.58	-123.67
1	0.56723	-402.45	-123.67
1	0.6006	-397.32	-123.67
1	0.63397	-390.48	-123.67
1	0.66733	-384.49	-123.67
1	0.7007	-378.51	-123.67
1	0.73407	-372.52	-123.67
1	0.76743	-367.39	-123.67
1	0.8008	-360.56	-125.38
1	0.83417	-355.43	-125.38
1	0.86753	-349.44	-125.38
1	0.9009	-344.31	-125.38
1	0.93427	-339.18	-125.38
1	0.96763	-334.05	-125.38
1	1.001	-329.78	-125.38
1	1.0344	-324.65	-125.38
1	1.0677	-319.52	-125.38
1	1.1011	-313.54	-125.38
1	1.1345	-308.4	-125.38
1	1.1678	-302.42	-125.38
1	1.2012	-297.29	-125.38
1	1.2346	-292.16	-125.38
1	1.2679	-285.32	-125.38
1	1.3013	-280.19	-125.38
1	1.3347	-273.35	-123.67
1	1.368	-268.22	-123.67
1	1.4014	-263.1	-123.67
1	1.4348	-257.96	-125.38
1	1.4681	-251.98	-125.38
1	1.5015	-246.85	-125.38
1	1.5349	-241.72	-127.09
1	1.5682	-236.59	-127.09
1	1.6016	-231.46	-127.09
1	1.635	-226.33	-128.8
1	1.6683	-220.35	-128.8
1	1.7017	-215.22	-130.51
1	1.7351	-210.09	-132.22
1	1.7684	-204.1	-132.22
1	1.8018	-198.12	-133.93
1	1.8352	-192.99	-133.93
1	1.8685	-187.01	-134.78
1	1.9019	-182.56	-135.12
1	1.9353	-175.89	-134.78
1	1.9686	-171.53	-135.38
1	2.002	-166.4	-134.18
1	2.0354	-161.62	-134.01
1	2.0687	-155.38	-133.93
1	2.1021	-150.25	-133.93
1	2.1355	-145.12	-133.93
1	2.1688	-139.99	-132.22
1	2.2022	-134.86	-132.22
1	2.2356	-128.87	-130.51
1	2.2689	-122.89	-130.51
1	2.3023	-116.9	-128.8
1	2.3357	-110.92	-128.8
1	2.369	-105.79	-128.8
1	2.4024	-100.66	-127.94
1	2.4358	-95.531	-127.09
1	2.4691	-89.546	-127.09
1	2.5025	-84.417	-127.09
1	2.5359	-79.287	-127.09
1	2.5692	-74.158	-127.09
1	2.6026	-69.028	-127.09
1	2.636	-63.899	-127.09
1	2.6693	-58.769	-127.09
1	2.7027	-53.64	-127.94
1	2.7361	-47.655	-128.8
1	2.7694	-42.526	-128.8
1	2.8028	-36.541	-128.8
1	2.8362	-30.557	-128.8
1	2.8695	-25.085	-127.77
1	2.9029	-17.733	-127.94
1	2.9363	-13.459	-127.94
1	2.9696	-8.329	-127.09
1	3.003	-3.2	-127.09
1	3.0364	1.93	-127.09
1	3.0697	7.059	-125.38
1	3.1031	13.044	-125.38
1	3.1365	18.515	-124.69
1	3.1698	24.158	-123.67
1	3.2032	30.142	-121.96
1	3.2366	36.127	-121.96
1	3.2699	42.453	-120.93
1	3.3033	48.181	-119.65
1	3.3367	54.935	-119.39
1	3.37	60.064	-119.39
1	3.4034	66.049	-121.1
1	3.4368	71.178	-120.25
1	3.4701	77.163	-120.25
1	3.5035	82.292	-119.39
1	3.5369	87.422	-119.39
1	3.5702	93.235	-119.73
1	3.6036	98.536	-120.25
1	3.637	103.67	-120.25
1	3.6703	110.5	-120.25
1	3.7037	116.49	-120.25
1	3.7371	122.47	-120.25
1	3.7704	128.46	-120.25
1	3.8038	134.44	-120.25
1	3.8372	139.32	-120.33
1	3.8705	144.7	-120.25
1	3.9039	149.83	-119.39
1	3.9373	154.96	-121.1
1	3.9706	160.09	-121.1
1	4.004	166.07	-120.25
1	4.0374	172.06	-120.25
1	4.0707	177.96	-119.14
1	4.1041	184.03	-119.39
1	4.1375	190.87	-117.68
1	4.1708	195.14	-116.83
1	4.2042	204.03	-115.8
1	4.2376	209.68	-115.97
1	4.2709	214.8	-115.97
1	4.3043	220.36	-116.4
1	4.3377	225.92	-115.97
1	4.371	231.73	-116.32
1	4.4044	237.03	-116.83
1	4.4378	244.73	-115.97
1	4.4711	248.15	-115.97
1	4.5045	254.13	-117.68
1	4.5379	260.12	-117.68
1	4.5712	265.25	-119.39
1	4.6046	271.23	-119.39
1	4.638	277.21	-121.1
1	4.6713	283.2	-121.1
1	4.7047	289.18	-121.1
1	4.7381	295.17	-121.96
1	4.7714	300.3	-122.81
1	4.8048	305.43	-122.81
1	4.8382	310.56	-122.81
1	4.8715	316.54	-123.67
1	4.9049	321.24	-124.95
1	4.9383	326.8	-124.52
1	4.9716	331.93	-125.38
1	5.005	337.06	-124.52
1	5.0384	343.21	-125.72
1	5.0717	349.03	-125.38
1	5.1051	355.01	-125.38
1	5.1385	361.85	-125.38
1	5.1718	368.69	-125.38
1	5.2052	373.82	-125.38
1	5.2386	379.8	-127.09
1	5.2719	385.79	-127.09
1	5.3053	391.77	-127.94
1	5.3387	396.22	-128.45
1	5.372	402.03	-129.65
1	5.4054	407.16	-129.65
1	5.4388	412.29	-130.51
1	5.4721	418.27	-131.36
1	5.5055	423.4	-133.07
1	5.5389	429.39	-134.78
1	5.5722	437.08	-135.64
1	5.6056	443.07	-136.49
1	5.639	448.2	-137.35
1	5.6723	455.04	-138.2
1	5.7057	460.34	-138.54
1	5.7391	467.86	-138.2
1	5.7724	472.13	-137.35
1	5.8058	477.26	-137.35
1	5.8392	482.91	-137.52
1	5.8725	489.23	-137.35
1	5.9059	495.22	-136.49
2	0	-499.05	-74.082
2	0.033367	-492.9	-73.74
2	0.066733	-487.77	-73.74
2	0.1001	-482.81	-74.082
2	0.13347	-477.68	-74.082
2	0.16683	-471.95	-74.167
2	0.2002	-465.71	-74.082
2	0.23357	-460.58	-74.936
2	0.26693	-455.45	-74.936
2	0.3003	-450.32	-75.791
2	0.33367	-443.48	-75.791
2	0.36703	-438.35	-75.791
2	0.4004	-431.51	-76.646
2	0.43377	-426.38	-77.501
2	0.46713	-420.4	-77.501
2	0.5005	-414.59	-77.843
2	0.53387	-409.29	-77.501
2	0.56723	-404.16	-77.501
2	0.6006	-399.03	-77.501
2	0.63397	-393.04	-77.501
2	0.66733	-387.23	-76.988
2	0.7007	-382.36	-76.219
2	0.73407	-376.8	-75.791
2	0.76743	-370.47	-75.962
2	0.8008	-364.32	-75.108
2	0.83417	-358.85	-74.082
2	0.86753	-352.86	-74.082
2	0.9009	-346.88	-72.372
2	0.93427	-340.89	-72.372
2	0.96763	-335.42	-70.833
2	1.001	-329.78	-70.662
2	1.0344	-324.65	-68.952
2	1.0677	-318.66	-68.952
2	1.1011	-312.68	-67.242
2	1.1345	-307.55	-67.242
2	1.1678	-301.57	-67.242
2	1.2012	-295.58	-67.242
2	1.2346	-290.45	-67.242
2	1.2679	-283.61	-67.242
2	1.3013	-278.48	-67.242
2	1.3347	-271.64	-68.097
2	1.368	-266.51	-68.952
2	1.4014	-260.53	-68.952
2	1.4348	-254.29	-69.722
2	1.4681	-247.62	-70.064
2	1.5015	-242.58	-70.662
2	1.5349	-236.59	-71.517
2	1.5682	-230.61	-72.372
2	1.6016	-224.37	-73.141
2	1.635	-218.64	-74.082
2	1.6683	-211.8	-74.082
2	1.7017	-206.67	-74.082
2	1.7351	-199.83	-74.082
2	1.7684	-194.7	-73.227
2	1.8018	-187.86	-73.227
2	1.8352	-182.73	-72.372
2	1.8685	-175.89	-72.372
2	1.9019	-170.42	-72.543
2	1.9353	-164.78	-71.517
2	1.9686	-158.54	-71.431
2	2.002	-152.81	-70.662
2	2.0354	-146.83	-69.807
2	2.0687	-140.84	-68.952
2	2.1021	-134.86	-67.242
2	2.1355	-129.73	-67.242
2	2.1688	-123.74	-67.242
2	2.2022	-117.76	-65.532
2	2.2356	-112.03	-65.618
2	2.2689	-106.13	-66.558
2	2.3023	-100.66	-66.387
2	2.3357	-95.531	-66.387
2	2.369	-89.546	-66.387
2	2.4024	-84.075	-66.558
2	2.4358	-79.287	-67.242
2	2.4691	-73.046	-67.157
2	2.5025	-67.318	-67.242
2	2.5359	-62.189	-68.097
2	2.5692	-57.059	-68.952
2	2.6026	-51.93	-68.952
2	2.636	-45.946	-69.807
2	2.6693	-39.106	-70.662
2	2.7027	-33.977	-70.662
2	2.7361	-28.249	-70.747
2	2.7694	-22.008	-71.517
2	2.8028	-16.878	-70.662
2	2.8362	-10.039	-70.662
2	2.8695	-4.055	-70.662
2	2.9029	1.075	-70.662
2	2.9363	6.205	-69.807
2	2.9696	12.189	-69.807
2	3.003	17.575	-69.722
2	3.0364	22.875	-69.379
2	3.0697	28.432	-68.097
2	3.1031	33.562	-67.242
2	3.1365	38.691	-66.387
2	3.1698	44.676	-64.677
2	3.2032	49.805	-63.823
2	3.2366	56.303	-63.652
2	3.2699	61.774	-62.113
2	3.3033	66.904	-62.113
2	3.3367	72.974	-60.659
2	3.37	78.873	-61.258
2	3.4034	84.002	-61.258
2	3.4368	89.987	-61.258
2	3.4701	95.116	-61.258
2	3.5035	100.25	-61.258
2	3.5369	105.38	-61.258
2	3.5702	110.5	-62.113
2	3.6036	115.63	-62.968
2	3.637	121.7	-63.224
2	3.6703	127.6	-63.823
2	3.7037	132.73	-64.677
2	3.7371	137.86	-65.532
2	3.7704	142.99	-66.387
2	3.8038	148.98	-67.242
2	3.8372	155.3	-68.268
2	3.8705	160.94	-68.097
2	3.9039	166.93	-68.952
2	3.9373	172.06	-68.952
2	3.9706	177.19	-68.952
2	4.004	182.32	-68.097
2	4.0374	188.39	-67.499
2	4.0707	193.43	-67.242
2	4.1041	198.56	-66.387
2	4.1375	204.2	-66.216
2	4.1708	208.82	-67.242
2	4.2042	213.95	-67.242
2	4.2376	220.45	-65.703
2	4.2709	225.06	-64.677
2	4.3043	231.13	-64.079
2	4.3377	237.03	-62.968
2	4.371	243.02	-62.113
2	4.4044	249	-61.258
2	4.4378	256.1	-61.172
2	4.4711	261.82	-61.258
2	4.5045	268.66	-62.113
2	4.5379	273.79	-62.113
2	4.5712	278.92	-62.113
2	4.6046	285.33	-62.54
2	4.638	290.38	-62.284
2	4.6713	296.02	-62.968
2	4.7047	301.15	-63.823
2	4.7381	306.28	-63.823
2	4.7714	311.41	-64.677
2	4.8048	316.54	-64.677
2	4.8382	322.52	-66.387
2	4.8715	328.51	-66.387
2	4.9049	334.49	-68.097
2	4.9383	340.48	-68.952
2	4.9716	347.32	-68.952
2	5.005	354.16	-68.952
2	5.0384	359.29	-69.807
2	5.0717	366.13	-68.952
2	5.1051	371.25	-69.807
2	5.1385	377.24	-68.952
2	5.1718	382.63	-68.867
2	5.2052	388.35	-68.952
2	5.2386	393.48	-68.097
2	5.2719	398.61	-68.097
2	5.3053	403.74	-66.387
2	5.3387	409.73	-67.242
2	5.372	415.71	-67.242
2	5.4054	421.69	-65.532
2	5.4388	429.39	-64.678
2	5.4721	434.52	-64.677
2	5.5055	440.5	-64.677
2	5.5389	447.34	-63.823
2	5.5722	455.89	-63.823
2	5.6056	460.17	-63.823
2	5.639	466.15	-64.677
2	5.6723	472.13	-63.823
2	5.7057	477.26	-64.677
2	5.7391	484.27	-65.019
2	5.7724	489.57	-65.361
2	5.8058	494.36	-66.387
3	0.23357	-499.05	80.659
3	0.26693	-493.07	80.659
3	0.3003	-487.94	80.659
3	0.33367	-482.98	80.146
3	0.36703	-477.59	80.06
3	0.4004	-472.55	79.804
3	0.43377	-466.57	78.949
3	0.46713	-462.29	78.949
3	0.5005	-456.31	78.949
3	0.53387	-451.18	78.949
3	0.56723	-446.05	78.949
3	0.6006	-440.92	78.949
3	0.63397	-435.19	79.034
3	0.66733	-430.66	78.949
3	0.7007	-424.67	79.804
3	0.73407	-419.29	80.573
3	0.76743	-413.56	80.659
3	0.8008	-408.43	80.659
3	0.83417	-402.45	80.659
3	0.86753	-397.23	80.915
3	0.9009	-391.33	80.659
3	0.93427	-386.2	80.659
3	0.96763	-380.13	80.915
3	1.001	-374.23	81.513
3	1.0344	-369.1	81.513
3	1.0677	-363.12	82.368
3	1.1011	-357.99	82.368
3	1.1345	-352.86	82.368
3	1.1678	-346.88	82.368
3	1.2012	-340.89	82.368
3	1.2346	-335.08	82.881
3	1.2679	-329.78	82.368
3	1.3013	-324.65	82.368
3	1.3347	-319.52	82.368
3	1.368	-313.54	81.513
3	1.4014	-308.4	81.513
3	1.4348	-303.28	80.659
3	1.4681	-296.44	80.659
3	1.5015	-290.45	79.804
3	1.5349	-286.18	79.804
3	1.5682	-280.88	79.462
3	1.6016	-274.98	79.205
3	1.635	-269.85	79.205
3	1.6683	-263.86	79.205
3	1.7017	-258.82	78.949
3	1.7351	-252.84	78.949
3	1.7684	-246.85	78.949
3	1.8018	-241.72	78.949
3	1.8352	-235.74	78.949
3	1.8685	-229.84	78.692
3	1.9019	-224.62	78.094
3	1.9353	-218.81	79.462
3	1.9686	-213.51	78.949
3	2.002	-207.44	79.547
3	2.0354	-201.2	79.633
3	2.0687	-196.41	79.804
3	2.1021	-190.34	80.915
3	2.1355	-184.44	81.513
3	2.1688	-178.46	81.513
3	2.2022	-172.47	82.368
3	2.2356	-166.49	82.368
3	2.2689	-161.36	82.368
3	2.3023	-155.38	82.368
3	2.3357	-150.25	82.368
3	2.369	-145.12	82.368
3	2.4024	-139.64	82.539
3	2.4358	-133.92	81.77
3	2.4691	-128.87	81.513
3	2.5025	-123.66	81.257
3	2.5359	-117.59	81.001
3	2.5692	-111.43	79.975
3	2.6026	-105.79	79.804
3	2.636	-99.805	79.804
3	2.6693	-93.821	79.804
3	2.7027	-88.691	79.804
3	2.7361	-81.852	79.804
3	2.7694	-76.722	78.949
3	2.8028	-70.653	79.205
3	2.8362	-65.523	79.205
3	2.8695	-59.624	78.949
3	2.9029	-53.64	78.949
3	2.9363	-48.767	79.034
3	2.9696	-43.381	78.949
3	3.003	-37.396	78.949
3	3.0364	-32.267	79.804
3	3.0697	-26.282	79.804
3	3.1031	-20.298	79.804
3	3.1365	-14.313	80.659
3	3.1698	-7.987	80.829
3	3.2032	-2.43	81.257
3	3.2366	2.785	80.659
3	3.2699	8.769	80.659
3	3.3033	14.754	80.659
3	3.3367	19.883	80.659
3	3.37	25.269	80.573
3	3.4034	30.997	80.659
3	3.4368	36.127	79.804
3	3.4701	41.256	79.804
3	3.5035	46.386	78.949
3	3.5369	52.37	78.949
3	3.5702	56.645	78.094
3	3.6036	63.569	77.837
3	3.637	68.785	77.581
3	3.6703	75.453	77.239
3	3.7037	80.582	76.384
3	3.7371	85.712	76.384
3	3.7704	92.551	76.384
3	3.8038	98.45	76.64
3	3.8372	104.01	76.213
3	3.8705	109.65	77.239
3	3.9039	114.78	77.239
3	3.9373	119.91	77.239
3	3.9706	125.89	77.239
3	4.004	131.02	77.239
3	4.0374	136.15	77.239
3	4.0707	141.28	77.239
3	4.1041	147.61	77.41
3	4.1375	152.4	77.239
3	4.1708	159.24	78.094
3	4.2042	164.36	78.949
3	4.2376	171.2	78.949
3	4.2709	176.33	78.949
3	4.3043	182.32	79.804
3	4.3377	187.45	79.804
3	4.371	193.35	79.547
3	4.4044	198.65	80.06
3	4.4378	203.69	78.949
3	4.4711	209.68	79.804
3	4.5045	214.8	78.949
3	4.5379	219.93	78.949
3	4.5712	225.32	78.863
3	4.6046	231.73	78.436
3	4.638	237.03	78.094
3	4.6713	243.87	77.239
3	4.7047	249.86	77.239
3	4.7381	255.84	77.239
3	4.7714	260.97	77.239
3	4.8048	267.81	77.239
3	4.8382	272.94	78.094
3	4.8715	279.78	78.094
3	4.9049	284.91	78.094
3	4.9383	290.38	77.923
3	4.9716	295.51	77.923
3	5.005	301.07	78.35
3	5.0384	306.79	78.265
3	5.0717	312.26	78.949
3	5.1051	316.54	78.949
3	5.1385	322.61	79.205
3	5.1718	328.51	78.949
3	5.2052	334.75	79.718
3	5.2386	340.48	80.659
3	5.2719	346.46	80.659
3	5.3053	352.45	80.659
3	5.3387	358.43	80.659
3	5.372	364.42	80.659
3	5.4054	370.4	80.659
3	5.4388	375.53	80.659
3	5.4721	380.66	80.659
3	5.5055	385.79	80.659
3	5.5389	392.03	79.718
3	5.5722	396.9	79.804
3	5.6056	402.03	79.804
3	5.639	407.76	78.179
3	5.6723	414	78.094
3	5.7057	419.99	77.239
3	5.7391	425.97	77.239
3	5.7724	432.3	76.555
3	5.8058	438.79	77.239
3	5.8392	444.78	77.239
3	5.8725	451.62	77.239
3	5.9059	455.89	77.239
3	5.9393	463.59	76.384
3	5.9726	468.71	77.239
3	6.006	474.7	77.239
3	6.0394	479.83	77.239
3	6.0727	484.96	77.239
3	6.1061	490.09	78.094
3	6.1395	496.07	78.094
4	0.33367	-494.78	-33.045
4	0.36703	-489.65	-33.045
4	0.4004	-484.52	-33.901
4	0.43377	-478.53	-34.755
4	0.46713	-472.55	-34.755
4	0.5005	-467.42	-33.901
4	0.53387	-462.29	-33.045
4	0.56723	-457.16	-33.045
4	0.6006	-452.03	-33.045
4	0.63397	-446.9	-33.045
4	0.66733	-441.77	-33.045
4	0.7007	-436.64	-33.045
4	0.73407	-430.66	-32.191
4	0.76743	-425.53	-32.191
4	0.8008	-419.55	-32.191
4	0.83417	-414.42	-32.191
4	0.86753	-409.29	-31.336
4	0.9009	-404.16	-31.336
4	0.93427	-399.03	-31.336
4	0.96763	-393.04	-31.336
4	1.001	-387.91	-31.336
4	1.0344	-382.78	-31.336
4	1.0677	-377.65	-31.336
4	1.1011	-372.87	-31.507
4	1.1345	-367.74	-31.507
4	1.1678	-362.61	-31.507
4	1.2012	-357.99	-32.191
4	1.2346	-352.86	-32.191
4	1.2679	-347.73	-32.191
4	1.3013	-340.89	-33.045
4	1.3347	-335.76	-33.901
4	1.368	-330.63	-33.901
4	1.4014	-325.5	-33.901
4	1.4348	-320.03	-34.926
4	1.4681	-314.39	-35.61
4	1.5015	-309.26	-35.61
4	1.5349	-303.28	-35.61
4	1.5682	-299	-35.61
4	1.6016	-293.87	-35.61
4	1.635	-288.74	-35.61
4	1.6683	-283.61	-35.61
4	1.7017	-277.63	-35.61
4	1.7351	-272.5	-35.61
4	1.7684	-267.37	-35.61
4	1.8018	-262.24	-34.755
4	1.8352	-257.11	-34.755
4	1.8685	-251.98	-33.901
4	1.9019	-246.85	-33.901
4	1.9353	-241.72	-33.045
4	1.9686	-236.59	-33.045
4	2.002	-230.61	-32.191
4	2.0354	-225.48	-32.191
4	2.0687	-220.35	-31.336
4	2.1021	-214.96	-31.421
4	2.1355	-208.72	-31.507
4	2.1688	-203.25	-32.191
4	2.2022	-198.12	-31.336
4	2.2356	-192.31	-31.849
4	2.2689	-187.01	-32.191
4	2.3023	-181.02	-32.191
4	2.3357	-175.04	-32.191
4	2.369	-169.05	-33.045
4	2.4024	-163.07	-33.045
4	2.4358	-157.94	-33.045
4	2.4691	-151.96	-33.045
4	2.5025	-145.97	-33.901
4	2.5359	-140.84	-33.901
4	2.5692	-135.03	-33.559
4	2.6026	-128.87	-33.901
4	2.636	-124.34	-33.131
4	2.6693	-118.61	-33.045
4	2.7027	-112.97	-33.217
4	2.7361	-107.5	-33.045
4	2.7694	-102.37	-33.045
4	2.8028	-97.241	-32.191
4	2.8362	-91.256	-32.191
4	2.8695	-86.127	-32.191
4	2.9029	-80.997	-31.336
4	2.9363	-75.868	-31.336
4	2.9696	-70.738	-31.336
4	3.003	-65.096	-31.165
4	3.0364	-59.624	-31.336
4	3.0697	-53.64	-30.481
4	3.1031	-48.51	-30.481
4	3.1365	-43.381	-30.481
4	3.1698	-37.396	-30.481
4	3.2032	-32.267	-30.481
4	3.2366	-27.137	-30.481
4	3.2699	-20.298	-30.481
4	3.3033	-14.313	-30.481
4	3.3367	-9.184	-30.481
4	3.37	-4.055	-31.336
4	3.4034	2.015	-31.079
4	3.4368	7.914	-33.045
4	3.4701	13.899	-33.045
4	3.5035	19.285	-32.96
4	3.5369	25.868	-33.045
4	3.5702	30.142	-33.045
4	3.6036	36.127	-33.045
4	3.637	42.111	-33.045
4	3.6703	48.096	-32.191
4	3.7037	52.37	-33.045
4	3.7371	57.5	-32.191
4	3.7704	62.629	-32.191
4	3.8038	70.323	-31.336
4	3.8372	75.453	-31.336
4	3.8705	80.582	-31.336
4	3.9039	85.712	-31.336
4	3.9373	90.841	-30.481
4	3.9706	96.142	-30.823
4	4.004	101.27	-30.139
4	4.0374	107.94	-29.626
4	4.0707	113.07	-29.626
4	4.1041	118.2	-30.481
4	4.1375	124.18	-30.481
4	4.1708	130.17	-30.481
4	4.2042	135.3	-30.481
4	4.2376	140.43	-30.481
4	4.2709	144.7	-31.336
4	4.3043	149.83	-31.336
4	4.3377	155.82	-31.336
4	4.371	161.37	-31.763
4	4.4044	166.07	-32.191
4	4.4378	171.2	-33.045
4	4.4711	176.33	-33.045
4	4.5045	181.46	-33.045
4	4.5379	187.45	-33.045
4	4.5712	193.43	-33.901
4	4.6046	198.56	-33.901
4	4.638	203.09	-33.131
4	4.6713	208.82	-33.045
4	4.7047	213.95	-33.901
4	4.7381	219.08	-33.045
4	4.7714	224.21	-33.045
4	4.8048	229.34	-33.045
4	4.8382	233.61	-32.191
4	4.8715	238.74	-31.336
4	4.9049	245.15	-30.908
4	4.9383	252.42	-30.481
4	4.9716	256.69	-30.481
4	5.005	261.82	-30.481
4	5.0384	267.3	-30.652
4	5.0717	273.79	-30.481
4	5.1051	278.92	-29.626
4	5.1385	284.91	-29.626
4	5.1718	289.18	-29.626
4	5.2052	294.31	-30.481
4	5.2386	300.38	-31.079
4	5.2719	306.28	-31.336
4	5.3053	311.41	-31.336
4	5.3387	316.54	-31.336
4	5.372	321.67	-31.336
4	5.4054	326.8	-31.336
4	5.4388	332.1	-32.533
4	5.4721	338.77	-32.191
4	5.5055	343.9	-33.045
4	5.5389	350.74	-32.191
4	5.5722	355.87	-32.191
4	5.6056	362.19	-32.362
4	5.639	368.69	-32.191
4	5.6723	372.96	-31.336
4	5.7057	378.09	-32.191
4	5.7391	384.08	-30.481
4	5.7724	389.04	-30.994
4	5.8058	394.34	-30.481
4	5.8392	400.32	-30.481
4	5.8725	405.45	-30.481
4	5.9059	410.58	-30.481
4	5.9393	415.71	-30.481
4	5.9726	421.52	-30.823
4	6.006	427.59	-30.737
4	6.0394	433.66	-30.481
4	6.0727	440.5	-29.626
4	6.1061	447.34	-29.626
4	6.1395	451.62	-28.771
4	6.1728	456.75	-30.481
4	6.2062	464.44	-30.481
4	6.2396	470.51	-30.737
4	6.2729	477.26	-30.481
4	6.3063	482.39	-30.481
4	6.3397	487.52	-30.481
4	6.373	492.91	-31.25
4	6.4064	498.64	-31.336
5	0.93427	-496.49	-127.09
5	0.96763	-491.36	-127.09
5	1.001	-486.23	-126.23
5	1.0344	-481.1	-126.23
5	1.0677	-475.97	-126.23
5	1.1011	-469.13	-126.23
5	1.1345	-464	-126.23
5	1.1678	-458.87	-125.38
5	1.2012	-452.03	-125.38
5	1.2346	-446.9	-124.52
5	1.2679	-441.77	-124.52
5	1.3013	-435.79	-124.52
5	1.3347	-429.8	-124.52
5	1.368	-424.5	-123.33
5	1.4014	-419.55	-122.81
5	1.4348	-414.42	-122.81
5	1.4681	-407.58	-122.81
5	1.5015	-402.45	-123.67
5	1.5349	-396.98	-123.5
5	1.5682	-391.33	-124.52
5	1.6016	-385.35	-124.52
5	1.635	-380.22	-124.52
5	1.6683	-374.23	-124.52
5	1.7017	-368.25	-124.52
5	1.7351	-362.26	-124.52
5	1.7684	-357.14	-124.52
5	1.8018	-351.24	-125.63
5	1.8352	-345.85	-125.04
5	1.8685	-340.04	-124.52
5	1.9019	-334.91	-124.52
5	1.9353	-328.92	-124.52
5	1.9686	-323.79	-124.52
5	2.002	-318.66	-124.52
5	2.0354	-313.54	-124.52
5	2.0687	-307.55	-122.81
5	2.1021	-302.42	-122.81
5	2.1355	-297.29	-122.81
5	2.1688	-290.45	-122.81
5	2.2022	-284.47	-121.96
5	2.2356	-278.48	-121.1
5	2.2689	-273.35	-121.1
5	2.3023	-267.37	-121.1
5	2.3357	-261.38	-121.1
5	2.369	-256.26	-119.39
5	2.4024	-250.96	-119.73
5	2.4358	-246	-120.25
5	2.4691	-239.16	-120.25
5	2.5025	-234.03	-120.25
5	2.5359	-228.04	-119.39
5	2.5692	-222.06	-121.1
5	2.6026	-216.07	-121.1
5	2.636	-210.09	-121.1
5	2.6693	-204.96	-121.1
5	2.7027	-198.12	-121.1
5	2.7361	-192.99	-121.1
5	2.7694	-187.01	-122.81
5	2.8028	-180.85	-122.47
5	2.8362	-175.04	-122.81
5	2.8695	-169.14	-122.21
5	2.9029	-163.07	-121.1
5	2.9363	-157.09	-121.1
5	2.9696	-151.96	-121.1
5	3.003	-146.83	-121.1
5	3.0364	-140.84	-121.1
5	3.0697	-135.46	-119.48
5	3.1031	-129.73	-119.39
5	3.1365	-124.6	-119.39
5	3.1698	-118.1	-118.37
5	3.2032	-112.2	-118.11
5	3.2366	-106.65	-117.68
5	3.2699	-101.52	-117.68
5	3.3033	-95.702	-117.34
5	3.3367	-90.572	-116.49
5	3.37	-85.272	-116.83
5	3.4034	-79.287	-115.97
5	3.4368	-73.303	-115.97
5	3.4701	-67.318	-115.97
5	3.5035	-63.044	-115.97
5	3.5369	-57.059	-115.97
5	3.5702	-50.22	-115.97
5	3.6036	-45.091	-115.97
5	3.637	-39.106	-115.97
5	3.6703	-32.267	-115.97
5	3.7037	-27.479	-116.66
5	3.7371	-19.443	-116.83
5	3.7704	-13.459	-116.83
5	3.8038	-8.329	-115.97
5	3.8372	-3.2	-115.97
5	3.8705	3.64	-116.83
5	3.9039	9.624	-115.97
5	3.9373	14.754	-115.97
5	3.9706	19.028	-115.97
5	4.004	25.013	-115.97
5	4.0374	32.536	-115.46
5	4.0707	36.981	-115.12
5	4.1041	41.256	-115.12
5	4.1375	47.241	-114.26
5	4.1708	52.37	-114.26
5	4.2042	58.355	-114.26
5	4.2376	66.647	-113.49
5	4.2709	70.922	-112.47
5	4.3043	76.308	-113.41
5	4.3377	82.292	-113.41
5	4.371	87.422	-113.41
5	4.4044	93.406	-113.41
5	4.4378	99.22	-112.9
5	4.4711	105.2	-112.9
5	4.5045	111.02	-113.24
5	4.5379	116.15	-113.58
5	4.5712	120.76	-114.26
5	4.6046	127.6	-113.41
5	4.638	134.27	-113.75
5	4.6713	139.57	-113.41
5	4.7047	145.47	-114.86
5	4.7381	151.46	-114.52
5	4.7714	156.67	-115.12
5	4.8048	162.65	-114.26
5	4.8382	168.64	-114.26
5	4.8715	173.77	-114.26
5	4.9049	178.9	-114.26
5	4.9383	184.03	-113.41
5	4.9716	188.3	-113.41
5	5.005	195.14	-113.41
5	5.0384	200.27	-112.55
5	5.0717	206.26	-112.55
5	5.1051	211.3	-111.95
5	5.1385	218.22	-112.55
5	5.1718	223.7	-111.53
5	5.2052	229.34	-111.7
5	5.2386	236.18	-111.7
5	5.2719	241.82	-112.38
5	5.3053	247.97	-112.04
5	5.3387	253.1	-112.04
5	5.372	256.69	-112.55
5	5.4054	262.68	-113.41
5	5.4388	268.49	-112.9
5	5.4721	273.79	-113.41
5	5.5055	278.92	-114.26
5	5.5389	284.91	-114.26
5	5.5722	290.89	-115.12
5	5.6056	296.02	-115.97
5	5.639	303.55	-116.32
5	5.6723	308.85	-116.83
5	5.7057	314.74	-117.08
5	5.7391	319.45	-117
5	5.7724	325.94	-117.68
5	5.8058	331.93	-117.68
5	5.8392	336.46	-117.6
5	5.8725	341.85	-117.85
5	5.9059	347.32	-117.68
5	5.9393	352.45	-117.68
5	5.9726	358.43	-117.68
5	6.006	364.07	-117.85
5	6.0394	370.4	-118.54
5	6.0727	374.67	-116.83
5	6.1061	381.09	-117.26
5	6.1395	386.64	-116.83
5	6.1728	392.63	-117.68
5	6.2062	398.61	-116.83
5	6.2396	404.77	-118.02
5	6.2729	410.58	-118.54
5	6.3063	415.71	-118.54
5	6.3397	421.87	-118.88
5	6.373	426.65	-119.05
5	6.4064	431.95	-118.54
5	6.4398	436.74	-119.56
5	6.4731	443.07	-119.39
5	6.5065	448.97	-120.85
5	6.5399	454.18	-120.25
5	6.5732	460.85	-122.3
5	6.6066	467.86	-122.81
5	6.64	473.85	-122.81
5	6.6733	481.03	-121.79
5	6.7067	486.75	-122.56
5	6.7401	493.51	-121.96
5	6.7734	498.3	-122.98
6	2.002	-497.34	75.529
6	2.0354	-492.21	75.529
6	2.0687	-487.94	75.529
6	2.1021	-483.66	75.529
6	2.1355	-479.64	75.615
6	2.1688	-475.29	76.726
6	2.2022	-470.84	77.239
6	2.2356	-466.57	78.094
6	2.2689	-462.29	78.949
6	2.3023	-458.02	78.949
6	2.3357	-453.74	80.659
6	2.369	-448.61	80.659
6	2.4024	-444.34	82.368
6	2.4358	-439.21	82.368
6	2.4691	-434.93	83.223
6	2.5025	-429.8	84.078
6	2.5359	-425.53	85.788
6	2.5692	-421.25	85.788
6	2.6026	-416.13	86.643
6	2.636	-412.36	86.472
6	2.6693	-408.26	87.156
6	2.7027	-404.16	87.498
6	2.7361	-399.71	87.156
6	2.7694	-395.61	86.643
6	2.8028	-390.56	87.241
6	2.8362	-387.06	86.643
6	2.8695	-381.93	86.643
6	2.9029	-377.82	86.13
6	2.9363	-372.44	86.386
6	2.9696	-368.08	86.13
6	3.003	-363.38	85.874
6	3.0364	-359.19	85.617
6	3.0697	-354.57	85.788
6	3.1031	-350.55	85.874
6	3.1365	-346.02	85.788
6	3.1698	-341.92	86.13
6	3.2032	-337.22	87.412
6	3.2366	-332.34	87.498
6	3.2699	-328.92	87.498
6	3.3033	-323.79	89.208
6	3.3367	-318.66	90.063
6	3.37	-314.39	90.063
6	3.4034	-310.12	90.918
6	3.4368	-304.99	90.918
6	3.4701	-299.86	91.772
6	3.5035	-294.73	92.627
6	3.5369	-290.2	93.397
6	3.5702	-286.18	93.482
6	3.6036	-281.05	94.337
6	3.637	-276.6	94.679
6	3.6703	-272.24	95.278
6	3.7037	-268.22	94.337
6	3.7371	-263.95	94.337
6	3.7704	-260.53	94.337
6	3.8038	-255.4	94.337
6	3.8372	-251.13	94.337
6	3.8705	-246	94.337
6	3.9039	-242.58	93.482
6	3.9373	-237.45	93.482
6	3.9706	-233.43	92.713
6	4.004	-229.24	92.456
6	4.0374	-224.62	92.627
6	4.0707	-219.92	92.2
6	4.1041	-216.07	92.627
6	4.1375	-210.94	92.627
6	4.1708	-206.67	92.627
6	4.2042	-202.82	92.2
6	4.2376	-198.12	92.627
6	4.2709	-193.68	92.969
6	4.3043	-189.57	93.482
6	4.3377	-185.3	94.337
6	4.371	-179.91	94.252
6	4.4044	-175.04	94.337
6	4.4378	-170.76	94.337
6	4.4711	-166.49	96.047
6	4.5045	-161.36	96.047
6	4.5379	-156.23	96.047
6	4.5712	-152.81	96.047
6	4.6046	-147.68	96.047
6	4.638	-142.55	96.902
6	4.6713	-137.85	97.329
6	4.7047	-134	96.902
6	4.7381	-128.87	96.902
6	4.7714	-124.6	97.757
6	4.8048	-119.47	96.047
6	4.8382	-114.34	96.047
6	4.8715	-110.06	96.047
6	4.9049	-104.68	95.962
6	4.9383	-99.805	96.047
6	4.9716	-95.531	95.192
6	5.005	-91.256	95.192
6	5.0384	-86.127	95.192
6	5.0717	-80.997	95.192
6	5.1051	-75.868	94.337
6	5.1385	-70.738	94.337
6	5.1718	-66.463	95.192
6	5.2052	-61.163	95.705
6	5.2386	-56.803	96.133
6	5.2719	-51.93	97.757
6	5.3053	-47.057	97.671
6	5.3387	-41.927	97.671
6	5.372	-37.396	98.612
6	5.4054	-32.951	99.809
6	5.4388	-27.821	99.809
6	5.4721	-22.606	101.09
6	5.5055	-16.451	101.6
6	5.5389	-11.578	102.54
6	5.5722	-5.764	102.89
6	5.6056	-0.635	102.89
6	5.639	3.469	104.08
6	5.6723	8.94	104.25
6	5.7057	13.3	104.51
6	5.7391	17.917	104.51
6	5.7724	23.132	104.08
6	5.8058	28.09	103.57
6	5.8392	31.852	102.89
6	5.8725	36.981	102.89
6	5.9059	42.111	102.89
6	5.9393	46.984	102.8
6	5.9726	51.43	100.58
6	6.006	56.303	101.01
6	6.0394	60.919	101.18
6	6.0727	66.904	101.18
6	6.1061	71.178	101.18
6	6.1395	76.308	101.18
6	6.1728	81.865	101.6
6	6.2062	86.481	102.63
6	6.2396	91.44	102.97
6	6.2729	95.116	104.6
6	6.3063	100.25	104.6
6	6.3397	104.52	105.45
6	6.373	109.31	106.14
6	6.4064	113.92	106.31
6	6.4398	118.8	107.93
6	6.4731	123.93	108.1
6	6.5065	128.97	108.7
6	6.5399	134.44	109.73
6	6.5732	139.57	109.73
6	6.6066	144.87	110.92
6	6.64	149.83	111.44
6	6.6733	155.82	111.44
6	6.7067	160.94	111.44
6	6.7401	166.07	111.44
6	6.7734	170.35	111.44
6	6.8068	175.48	111.44
6	6.8402	180.35	111.52
6	6.8735	184.88	111.44
6	6.9069	189.33	110.24
6	6.9403	195.14	110.58
6	6.9736	199.42	109.73
6	7.007	204.8	109.64
6	7.0404	209.68	108.87
6	7.0737	214.89	108.94
6	7.1071	220.04	108.87
6	7.1405	225.32	109.81
6	7.1738	230.19	109.73
6	7.2072	235.24	110.32
6	7.2406	241.22	110.32
6	7.2739	245.41	110.92
6	7.3073	249.94	110.84
6	7.3407	254.9	112.89
6	7.374	259	113.23
6	7.4074	263.62	114.26
6	7.4408	268.66	114.86
6	7.4741	273.79	114.86
6	7.5075	279.78	116.57
6	7.5409	284.91	116.57
6	7.5742	289.1	118.02
6	7.6076	294.82	118.96
6	7.641	299.95	118.1
6	7.6743	305.34	119.73
6	7.7077	310.56	119.13
6	7.7411	314.92	119.39
6	7.7744	320.05	119.39
6	7.8078	325.94	119.13
6	7.8412	328.59	119.39
6	7.8745	333.72	119.39
6	7.9079	338.85	119.39
6	7.9413	343.86	119.23
6	7.9746	349	119.22
6	8.008	354.16	118.28
6	8.0414	359.2	117.16
6	8.0747	364.42	117.42
6	8.1081	369.55	117.42
6	8.1415	375.79	118.36
6	8.1748	380.83	118.62
6	8.2082	386.22	118.7
6	8.2416	390.92	119.99
6	8.2749	397.07	120.33
6	8.3083	401.43	120.07
6	8.3417	405.96	120.16
6	8.375	410.58	120.84
6	8.4084	415.8	121.1
6	8.4418	420.33	122
6	8.4751	425.26	122.89
6	8.5085	431.1	123.4
6	8.5419	435.7	124.71
6	8.5752	440.26	126.02
6	8.6086	444.78	127.46
6	8.642	451.62	123.4
6	8.6753	454.05	123.68
6	8.7087	458.19	123.58
6	8.7421	467.09	122.81
6	8.7754	472.13	122.55
6	8.8088	476.84	122.12
6	8.8422	480.68	121.69
6	8.8755	484.96	121.69
6	8.9089	489.83	121.61
6	8.9423	494.62	120.93
6	8.9756	498.64	122.55
7	2.5359	-499.91	16.54
7	2.5692	-495.63	16.54
7	2.6026	-490.5	15.685
7	2.636	-486.4	14.317
7	2.6693	-481.1	13.975
7	2.7027	-476.82	13.12
7	2.7361	-470.84	12.265
7	2.7694	-466.57	11.41
7	2.8028	-461.44	10.555
7	2.8362	-456.31	10.555
7	2.8695	-452.03	10.555
7	2.9029	-447.76	10.555
7	2.9363	-442.63	10.555
7	2.9696	-439.21	10.555
7	3.003	-434.93	11.41
7	3.0364	-430.66	11.41
7	3.0697	-425.53	12.265
7	3.1031	-421.25	12.265
7	3.1365	-416.3	12.607
7	3.1698	-411.42	12.693
7	3.2032	-406.72	13.975
7	3.2366	-402.45	14.83
7	3.2699	-397.32	15.685
7	3.3033	-392.19	15.685
7	3.3367	-387.91	16.54
7	3.37	-382.78	16.54
7	3.4034	-377.65	16.54
7	3.4368	-373.38	15.685
7	3.4701	-369.1	16.54
7	3.5035	-363.12	15.685
7	3.5369	-358.85	15.685
7	3.5702	-353.8	14.573
7	3.6036	-349.44	14.83
7	3.637	-344.31	13.975
7	3.6703	-339.18	13.12
7	3.7037	-334.91	12.265
7	3.7371	-329.78	12.265
7	3.7704	-324.9	10.641
7	3.8038	-319.52	10.555
7	3.8372	-316.1	10.555
7	3.8705	-311.74	10.812
7	3.9039	-307.12	10.983
7	3.9373	-302.42	11.41
7	3.9706	-298.4	11.496
7	4.004	-293.87	12.265
7	4.0374	-289.6	12.265
7	4.0707	-284.64	13.462
7	4.1041	-279.34	13.975
7	4.1375	-275.75	14.488
7	4.1708	-270.79	15.685
7	4.2042	-265.83	16.882
7	4.2376	-261.38	17.395
7	4.2709	-256.51	18.335
7	4.3043	-251.98	18.25
7	4.3377	-247.71	19.105
7	4.371	-242.58	19.105
7	4.4044	-237.45	19.105
7	4.4378	-233.17	19.105
7	4.4711	-228.04	19.105
7	4.5045	-223.08	17.908
7	4.5379	-219.32	18.592
7	4.5712	-214.36	17.395
7	4.6046	-210.09	17.395
7	4.638	-204.96	17.395
7	4.6713	-200.17	16.369
7	4.7047	-194.7	15.685
7	4.7381	-189.57	15.685
7	4.7714	-185.3	15.685
7	4.8048	-179.31	15.685
7	4.8382	-175.04	15.685
7	4.8715	-170.34	16.112
7	4.9049	-165.89	16.625
7	4.9383	-161.36	17.395
7	4.9716	-157.09	17.395
7	5.005	-152.81	18.25
7	5.0384	-148.45	18.506
7	5.0717	-143.41	19.105
7	5.1051	-138.28	19.105
7	5.1385	-133.83	20.301
7	5.1718	-129.73	20.814
7	5.2052	-124.26	21.84
7	5.2386	-119.47	22.524
7	5.2719	-114.17	22.866
7	5.3053	-110.06	24.234
7	5.3387	-104.76	23.721
7	5.372	-99.72	23.636
7	5.4054	-94.676	24.234
7	5.4388	-89.717	23.721
7	5.4721	-85.272	24.234
7	5.5055	-80.997	23.379
7	5.5389	-75.953	23.123
7	5.5722	-71.593	22.524
7	5.6056	-67.062	22.439
7	5.639	-61.847	21.84
7	5.6723	-57.23	21.327
7	5.7057	-52.186	20.9
7	5.7391	-47.313	20.643
7	5.7724	-42.526	19.959
7	5.8058	-37.396	20.814
7	5.8392	-32.438	21.156
7	5.8725	-28.847	22.524
7	5.9059	-23.718	23.379
7	5.9393	-17.733	23.379
7	5.9726	-13.459	25.089
7	6.006	-8.329	26.799
7	6.0394	-4.055	26.799
7	6.0727	0.22	28.509
7	6.1061	4.495	29.363
7	6.1395	9.453	30.56
7	6.1728	13.899	31.073
7	6.2062	19.712	31.415
7	6.2396	24.243	31.672
7	6.2729	28.432	31.928
7	6.3063	33.647	31.33
7	6.3397	38.691	31.928
7	6.373	42.111	31.073
7	6.4064	47.241	31.073
7	6.4398	52.199	30.731
7	6.4731	54.935	30.218
7	6.5065	59.808	30.133
7	6.5399	63.997	29.192
7	6.5732	68.614	27.654
7	6.6066	73.743	26.799
7	6.64	78.018	25.089
7	6.6733	82.549	25.003
7	6.7067	86.567	24.234
7	6.7401	91.696	24.234
7	6.7734	95.971	24.234
7	6.8068	101.1	24.234
7	6.8402	105.38	25.089
7	6.8735	109.65	25.089
7	6.9069	114.1	25.602
7	6.9403	118.2	25.944
7	6.9736	122.13	26.115
7	7.007	126.15	26.713
7	7.0404	129.83	26.97
7	7.0737	135.81	28.337
7	7.1071	139.4	28.851
7	7.1405	143.85	29.363
7	7.1738	148.63	30.047
7	7.2072	153.42	30.56
7	7.2406	157.87	30.902
7	7.2739	163	30.902
7	7.3073	168.21	30.646
7	7.3407	172.91	30.218
7	7.374	177.19	30.218
7	7.4074	181.98	30.047
7	7.4408	186.59	29.363
7	7.4741	191.72	28.509
7	7.5075	196	28.509
7	7.5409	199.42	27.654
7	7.5742	204.12	27.226
7	7.6076	208.82	25.944
7	7.641	213.95	25.089
7	7.6743	219.08	24.234
7	7.7077	224.21	23.379
7	7.7411	229.42	23.977
7	7.7744	233.61	24.234
7	7.8078	238.74	24.234
7	7.8412	243.87	24.234
7	7.8745	248.15	25.089
7	7.9079	253.28	25.089
7	7.9413	258.06	25.773
7	7.9746	261.82	25.089
7	8.008	266.95	25.944
7	8.0414	271.32	26.542
7	8.0747	275.5	26.799
7	8.1081	280.63	27.654
7	8.1415	285.85	28.765
7	8.1748	290.64	28.594
7	8.2082	295.17	28.509
7	8.2416	300.3	28.509
7	8.2749	305.43	28.509
7	8.3083	310.98	28.081
7	8.3417	314.83	27.654
7	8.375	319.1	26.799
7	8.4084	324.23	26.799
7	8.4418	329.36	25.944
7	8.4751	333.13	26.115
7	8.5085	338.08	24.576
7	8.5419	342.36	24.576
7	8.5752	348.17	22.524
7	8.6086	352.45	21.669
7	8.642	357.58	20.814
7	8.6753	362.7	20.814
7	8.7087	366.98	20.814
7	8.7421	372.11	21.669
7	8.7754	376.38	21.669
7	8.8088	380.32	21.498
7	8.8422	384.93	21.669
7	8.8755	389.12	22.268
7	8.9089	394	21.498
7	8.9423	397.5	22.439
7	8.9756	401.26	22.781
7	9.009	406.31	24.234
7	9.0424	409.73	24.234
7	9.0757	414.86	25.944
7	9.1091	419.64	26.628
7	9.1425	425.97	27.654
7	9.1758	431.1	28.509
7	9.2092	436.23	28.509
7	9.2426	441.36	28.509
7	9.2759	446.49	28.509
7	9.3093	451.62	28.509
7	9.3427	455.04	29.363
7	9.376	461.11	27.91
7	9.4094	466.07	27.397
7	9.4428	470.34	27.055
7	9.4761	475.55	26.799
7	9.5095	479.83	25.944
7	9.5429	485.39	25.516
7	9.5762	488.89	24.063
7	9.6096	494.62	23.294
7	9.643	499.07	22.952
8	2.5359	-499.91	130.24
8	2.5692	-494.78	129.39
8	2.6026	-490.16	129.56
8	2.636	-485.37	128.53
8	2.6693	-481.1	129.39
8	2.7027	-476.82	129.39
8	2.7361	-471.69	129.39
8	2.7694	-467.42	129.39
8	2.8028	-463.14	130.24
8	2.8362	-458.87	130.24
8	2.8695	-454.43	131.44
8	2.9029	-450.32	131.1
8	2.9363	-445.19	131.1
8	2.9696	-441.77	131.1
8	3.003	-436.47	130.76
8	3.0364	-431.51	131.1
8	3.0697	-427.58	131.27
8	3.1031	-422.96	131.1
8	3.1365	-417.83	131.95
8	3.1698	-414.42	131.95
8	3.2032	-409.29	132.81
8	3.2366	-405.87	132.81
8	3.2699	-401.59	133.66
8	3.3033	-397.32	132.81
8	3.3367	-393.04	133.66
8	3.37	-388.77	132.81
8	3.4034	-383.64	132.81
8	3.4368	-380.22	131.95
8	3.4701	-375.09	131.95
8	3.5035	-369.96	131.95
8	3.5369	-365.69	131.1
8	3.5702	-361.41	131.95
8	3.6036	-356.28	131.1
8	3.637	-352.86	130.24
8	3.6703	-347.73	129.39
8	3.7037	-344.31	129.39
8	3.7371	-339.18	129.39
8	3.7704	-335.76	128.53
8	3.8038	-330.63	129.39
8	3.8372	-327.21	129.39
8	3.8705	-322.94	129.39
8	3.9039	-318.66	129.39
8	3.9373	-313.54	129.39
8	3.9706	-310.12	129.39
8	4.004	-304.99	129.39
8	4.0374	-301.57	128.53
8	4.0707	-296.44	128.53
8	4.1041	-291.31	128.53
8	4.1375	-287.03	128.53
8	4.1708	-282.76	128.53
8	4.2042	-278.48	129.39
8	4.2376	-274.21	129.39
8	4.2709	-269.08	130.24
8	4.3043	-265.66	130.24
8	4.3377	-260.53	131.1
8	4.371	-257.11	131.1
8	4.4044	-251.98	131.1
8	4.4378	-248.22	130.93
8	4.4711	-243.43	131.1
8	4.5045	-239.16	130.24
8	4.5379	-234.88	130.24
8	4.5712	-230.18	129.82
8	4.6046	-225.48	130.24
8	4.638	-221.89	129.9
8	4.6713	-216.93	129.39
8	4.7047	-212.65	129.39
8	4.7381	-208.98	129.3
8	4.7714	-204.96	128.53
8	4.8048	-200	128.88
8	4.8382	-195.56	127.68
8	4.8715	-191.28	127.68
8	4.9049	-187.01	127.68
8	4.9383	-181.88	126.82
8	4.9716	-177.6	127.68
8	5.005	-173.33	128.53
8	5.0384	-168.2	129.39
8	5.0717	-163.07	129.39
8	5.1051	-159.31	129.56
8	5.1385	-154.52	130.24
8	5.1718	-149.39	129.39
8	5.2052	-145.12	129.39
8	5.2386	-140.84	129.39
8	5.2719	-136.65	129.99
8	5.3053	-131.44	130.24
8	5.3387	-126.31	130.24
8	5.372	-122.2	129.9
8	5.4054	-116.65	130.33
8	5.4388	-112.2	130.67
8	5.4721	-107.07	131.53
8	5.5055	-101.52	131.95
8	5.5389	-96.386	132.81
8	5.5722	-93.222	132.04
8	5.6056	-88.435	131.87
8	5.639	-83.391	131.61
8	5.6723	-79.287	131.95
8	5.7057	-74.158	131.95
8	5.7391	-69.883	131.1
8	5.7724	-65.609	131.1
8	5.8058	-61.078	131.01
8	5.8392	-57.316	130.33
8	5.8725	-51.93	129.39
8	5.9059	-47.655	129.39
8	5.9393	-42.526	129.39
8	5.9726	-39.106	128.53
8	6.006	-34.832	128.53
8	6.0394	-30.557	127.68
8	6.0727	-25.427	128.53
8	6.1061	-19.272	129.05
8	6.1395	-16.023	128.53
8	6.1728	-10.894	129.39
8	6.2062	-6.79	129.05
8	6.2396	-2.088	129.3
8	6.2729	2.101	129.05
8	6.3063	6.888	129.05
8	6.3397	11.334	129.39
8	6.373	15.78	129.05
8	6.4064	19.883	129.39
8	6.4398	25.013	129.39
8	6.4731	30.142	129.39
8	6.5065	34.075	129.56
8	6.5399	38.691	131.1
8	6.5732	43.137	130.76
8	6.6066	48.95	131.1
8	6.64	52.627	129.47
8	6.6733	58.526	129.9
8	6.7067	62.629	129.39
8	6.7401	68.614	129.39
8	6.7734	72.888	129.39
8	6.8068	76.308	129.39
8	6.8402	81.437	129.39
8	6.8735	85.712	129.39
8	6.9069	89.987	128.53
8	6.9403	95.116	127.68
8	6.9736	98.792	126.74
8	7.007	103.92	126.74
8	7.0404	108.45	125.8
8	7.0737	112.47	126.06
8	7.1071	116.57	124.52
8	7.1405	121.36	125.88
8	7.1738	126.49	125.88
8	7.2072	131.79	125.71
8	7.2406	135.64	125.29
8	7.2739	140.17	125.03
8	7.3073	145.3	125.03
8	7.3407	149.32	125.29
8	7.374	153.85	125.88
8	7.4074	159.15	124
8	7.4408	163.68	123.75
8	7.4741	168.04	123.49
8	7.5075	173.6	123.75
8	7.5409	178.9	125.11
8	7.5742	183.34	124.77
8	7.6076	188.47	124.77
8	7.641	192.06	125.8
8	7.6743	197.36	124.09
8	7.7077	200.36	124.52
8	7.7411	206.26	124.26
8	7.7744	210.53	123.4
8	7.8078	214.46	123.23
8	7.8412	219.08	125.97
8	7.8745	223.35	125.11
8	7.9079	226.77	125.11
8	7.9413	231.05	124.26
8	7.9746	235.32	123.4
8	8.008	240.45	122.55
8	8.0414	245.58	122.55
8	8.0747	249.86	121.69
8	8.1081	255.84	120.84
8	8.1415	259.26	119.99
8	8.1748	264.39	119.13
8	8.2082	267.81	119.13
8	8.2416	273.71	118.87
8	8.2749	277.21	119.13
8	8.3083	282.34	119.13
8	8.3417	288.07	119.9
8	8.375	291.75	119.13
8	8.4084	296.88	119.13
8	8.4418	302.01	119.13
8	8.4751	305.6	118.62
8	8.5085	310.47	119.73
8	8.5419	315.69	119.13
8	8.5752	319.96	119.99
8	8.6086	324.23	119.13
8	8.642	329.36	119.13
8	8.6753	333.98	120.16
8	8.7087	338.85	119.39
8	8.7421	343.98	119.39
8	8.7754	348	119.47
8	8.8088	352.45	119.13
8	8.8422	357.58	119.13
8	8.8755	361.85	119.13
8	8.9089	365.78	118.1
8	8.9423	370.06	118.96
8	8.9756	374.67	118.28
8	9.009	378.78	119.47
8	9.0424	383.22	118.28
8	9.0757	387.5	119.13
8	9.1091	392.03	118.36
8	9.1425	397.76	118.28
8	9.1758	402.55	117.25
8	9.2092	408.02	118.28
8	9.2426	412.2	117.16
8	9.2759	417.42	118.28
8	9.3093	421.35	118.96
8	9.3427	426.82	119.13
8	9.376	431.95	119.99
8	9.4094	436.23	119.99
8	9.4428	440.16	120.67
8	9.4761	445.29	120.67
8	9.5095	449.22	120.5
8	9.5429	453.33	120.84
8	9.5762	459.31	120.84
8	9.6096	463.67	121.44
8	9.643	467.86	121.69
8	9.6763	472.56	122.12
8	9.7097	477.26	122.55
8	9.7431	482.31	123.66
8	9.7764	486.67	123.4
8	9.8098	491.11	125.63
8	9.8432	496.93	125.11
9	2.7694	-499.05	-30.481
9	2.8028	-494.78	-30.481
9	2.8362	-490.5	-30.481
9	2.8695	-485.37	-29.626
9	2.9029	-481.95	-28.771
9	2.9363	-476.4	-29.198
9	2.9696	-471.27	-29.198
9	3.003	-466.14	-29.198
9	3.0364	-462.12	-27.403
9	3.0697	-457.25	-27.318
9	3.1031	-452.89	-27.061
9	3.1365	-449.47	-25.351
9	3.1698	-445.28	-25.608
9	3.2032	-441.09	-24.154
9	3.2366	-437.5	-23.641
9	3.2699	-432.37	-23.641
9	3.3033	-428.95	-23.641
9	3.3367	-425.53	-23.641
9	3.37	-422.11	-23.641
9	3.4034	-416.98	-23.641
9	3.4368	-413.73	-24.154
9	3.4701	-409.37	-23.898
9	3.5035	-405.01	-25.351
9	3.5369	-399.88	-25.351
9	3.5702	-395.52	-25.095
9	3.6036	-390.56	-25.608
9	3.637	-386.72	-26.377
9	3.6703	-381.93	-27.061
9	3.7037	-376.8	-27.061
9	3.7371	-371.67	-27.061
9	3.7704	-366.45	-28.515
9	3.8038	-362.26	-28.771
9	3.8372	-357.14	-28.771
9	3.8705	-353.72	-28.771
9	3.9039	-348.59	-28.771
9	3.9373	-345.17	-27.916
9	3.9706	-340.38	-28.087
9	4.004	-335.08	-27.574
9	4.0374	-331.49	-27.061
9	4.0707	-326.36	-27.061
9	4.1041	-321.23	-27.061
9	4.1375	-315.25	-27.061
9	4.1708	-310.12	-27.061
9	4.2042	-306.01	-25.864
9	4.2376	-301.05	-25.522
9	4.2709	-295.92	-25.522
9	4.3043	-291.31	-24.496
9	4.3377	-286.18	-23.641
9	4.371	-281.05	-23.641
9	4.4044	-275.92	-23.641
9	4.4378	-271.64	-23.641
9	4.4711	-266.51	-23.641
9	4.5045	-263.1	-23.641
9	4.5379	-257.96	-23.641
9	4.5712	-252.84	-23.641
9	4.6046	-247.71	-23.641
9	4.638	-243.43	-23.641
9	4.6713	-238.82	-24.325
9	4.7047	-234.03	-25.351
9	4.7381	-228.9	-25.351
9	4.7714	-224.71	-26.805
9	4.8048	-220.35	-27.061
9	4.8382	-215.22	-27.061
9	4.8715	-210.26	-26.548
9	4.9049	-205.82	-27.061
9	4.9383	-200.69	-26.206
9	4.9716	-196.33	-26.463
9	5.005	-191.2	-26.463
9	5.0384	-186.58	-26.634
9	5.0717	-181.36	-27.232
9	5.1051	-177.6	-27.061
9	5.1385	-172.47	-27.061
9	5.1718	-167.34	-27.061
9	5.2052	-162.38	-25.864
9	5.2386	-157.26	-25.864
9	5.2719	-152.04	-25.608
9	5.3053	-147	-24.154
9	5.3387	-141.7	-23.642
9	5.372	-138.28	-22.787
9	5.4054	-134.09	-22.188
9	5.4388	-128.02	-22.787
9	5.4721	-122.89	-22.787
9	5.5055	-119.47	-22.787
9	5.5389	-115.28	-22.188
9	5.5722	-110.83	-22.53
9	5.6056	-106.65	-21.932
9	5.639	-101.6	-22.188
9	5.6723	-96.386	-22.787
9	5.7057	-91.256	-22.787
9	5.7391	-87.922	-22.188
9	5.7724	-82.707	-22.787
9	5.8058	-77.578	-23.641
9	5.8392	-73.217	-24.24
9	5.8725	-69.028	-24.496
9	5.9059	-62.274	-25.608
9	5.9393	-58	-25.608
9	5.9726	-52.956	-26.719
9	6.006	-48.596	-26.463
9	6.0394	-44.236	-26.206
9	6.0727	-39.961	-26.206
9	6.1061	-35.002	-25.864
9	6.1395	-30.471	-25.95
9	6.1728	-24.401	-25.693
9	6.2062	-20.896	-25.266
9	6.2396	-16.194	-25.009
9	6.2729	-10.979	-24.753
9	6.3063	-6.448	-24.838
9	6.3397	-1.319	-24.838
9	6.373	3.64	-23.641
9	6.4064	8.769	-23.641
9	6.4398	13.557	-22.616
9	6.4731	19.028	-21.932
9	6.5065	23.474	-22.274
9	6.5399	27.919	-21.761
9	6.5732	32.707	-21.932
9	6.6066	37.837	-21.932
9	6.64	42.966	-21.932
9	6.6733	47.241	-21.932
9	6.7067	52.797	-23.214
9	6.7401	56.987	-23.471
9	6.7734	61.603	-23.983
9	6.8068	66.904	-24.496
9	6.8402	72.033	-25.351
9	6.8735	78.018	-24.496
9	6.9069	80.582	-25.351
9	6.9403	85.712	-25.351
9	6.9736	90.841	-27.061
9	7.007	94.945	-26.548
9	7.0404	99.733	-26.89
9	7.0737	104.52	-27.061
9	7.1071	109.65	-27.061
9	7.1405	113.92	-26.206
9	7.1738	118.2	-26.206
9	7.2072	123.33	-25.351
9	7.2406	127.6	-25.351
9	7.2739	133.59	-25.351
9	7.3073	137.86	-24.496
9	7.3407	141.28	-24.496
9	7.374	146.41	-23.641
9	7.4074	151.11	-24.069
9	7.4408	156.67	-23.641
9	7.4741	161.88	-22.188
9	7.5075	167.78	-22.787
9	7.5409	171.38	-22.274
9	7.5742	176.33	-21.932
9	7.6076	181.46	-22.787
9	7.641	185.91	-22.445
9	7.6743	190.01	-22.787
9	7.7077	195.14	-22.787
9	7.7411	198.56	-23.641
9	7.7744	203.35	-25.18
9	7.8078	207.97	-26.206
9	7.8412	212.24	-27.061
9	7.8745	217.11	-26.976
9	7.9079	221.64	-27.916
9	7.9413	225.92	-29.626
9	7.9746	230.02	-30.139
9	8.008	234.47	-33.045
9	8.0414	239.94	-33.73
9	8.0747	244.56	-34.242
9	8.1081	250.54	-34.413
9	8.1415	254.99	-33.901
9	8.1748	259.26	-34.755
9	8.2082	264.05	-34.071
9	8.2416	268.15	-33.73
9	8.2749	273.28	-33.73
9	8.3083	276.36	-33.045
9	8.3417	281.15	-33.217
9	8.375	284.91	-33.901
9	8.4084	289.18	-33.045
9	8.4418	292.6	-33.045
9	8.4751	298.25	-32.875
9	8.5085	302.86	-33.045
9	8.5419	307.99	-32.191
9	8.5752	313.12	-30.481
9	8.6086	317.82	-30.053
9	8.642	322.35	-29.968
9	8.6753	326.97	-29.113
9	8.7087	331.93	-28.771
9	8.7421	337.06	-28.771
9	8.7754	341.16	-29.284
9	8.8088	346.29	-29.968
9	8.8422	350.65	-29.882
9	8.8755	355.78	-29.882
9	8.9089	360.23	-30.224
9	8.9423	366.13	-30.481
9	8.9756	369.55	-30.481
9	9.009	375.53	-31.336
9	9.0424	379.98	-32.533
9	9.0757	385.79	-32.191
9	9.1091	390.06	-33.901
9	9.1425	396.05	-33.901
9	9.1758	401.18	-34.755
9	9.2092	406.31	-34.755
9	9.2426	410.58	-33.901
9	9.2759	415.71	-33.901
9	9.3093	420.84	-33.901
9	9.3427	425.97	-32.191
9	9.376	430.33	-32.789
9	9.4094	435.37	-32.191
9	9.4428	439.56	-31.592
9	9.4761	443.92	-31.336
9	9.5095	449.05	-29.626
9	9.5429	452.47	-28.771
9	9.5762	455.04	-27.061
9	9.6096	462.73	-27.061
9	9.643	467.01	-26.206
9	9.6763	471.96	-24.838
9	9.7097	476.41	-24.496
9	9.7431	481.8	-23.727
9	9.7764	487.35	-23.983
9	9.8098	492.23	-23.214
9	9.8432	496.93	-23.641
10	2.8695	-497.34	72.109
10	2.9029	-492.21	72.109
10	2.9363	-487.08	72.109
10	2.9696	-482.81	72.109
10	3.003	-477.68	72.109
10	3.0364	-472.38	72.622
10	3.0697	-467.42	73.819
10	3.1031	-463.55	73.92
10	3.1365	-458.87	75.529
10	3.1698	-453.74	75.529
10	3.2032	-449.81	76.213
10	3.2366	-445.19	76.384
10	3.2699	-440.06	77.239
10	3.3033	-436.64	77.239
10	3.3367	-431.51	77.239
10	3.37	-427.24	77.239
10	3.4034	-422.96	77.239
10	3.4368	-417.83	77.239
10	3.4701	-413.56	77.239
10	3.5035	-409.29	76.384
10	3.5369	-404.16	75.529
10	3.5702	-400.74	75.529
10	3.6036	-395.52	74.931
10	3.637	-390.73	73.905
10	3.6703	-387.31	73.905
10	3.7037	-381.93	73.819
10	3.7371	-376.8	73.819
10	3.7704	-372.52	73.819
10	3.8038	-368.25	73.819
10	3.8372	-363.98	73.819
10	3.8705	-358.85	73.819
10	3.9039	-354.57	73.819
10	3.9373	-350.3	73.819
10	3.9706	-345.17	72.964
10	4.004	-340.89	72.964
10	4.0374	-335.76	72.964
10	4.0707	-331.49	73.819
10	4.1041	-326.36	73.819
10	4.1375	-321.23	73.819
10	4.1708	-317.3	74.503
10	4.2042	-312	75.016
10	4.2376	-307.55	74.674
10	4.2709	-302.42	75.529
10	4.3043	-298.57	74.247
10	4.3377	-293.87	73.819
10	4.371	-288.74	73.819
10	4.4044	-284.47	73.819
10	4.4378	-280.28	72.708
10	4.4711	-275.06	72.964
10	4.5045	-269.93	72.109
10	4.5379	-265.66	72.109
10	4.5712	-260.53	70.4
10	4.6046	-256.26	70.4
10	4.638	-252.07	69.288
10	4.6713	-246.85	68.69
10	4.7047	-241.72	68.69
10	4.7381	-238.3	68.69
10	4.7714	-233.17	68.69
10	4.8048	-228.04	68.69
10	4.8382	-224.62	68.69
10	4.8715	-219.49	68.69
10	4.9049	-216.25	68.177
10	4.9383	-211.54	67.749
10	4.9716	-206.67	66.98
10	5.005	-201.54	66.98
10	5.0384	-196.41	66.98
10	5.0717	-192.14	66.98
10	5.1051	-187.86	66.98
10	5.1385	-182.73	66.98
10	5.1718	-178.63	68.177
10	5.2052	-173.33	68.69
10	5.2386	-168.2	68.69
10	5.2719	-163.07	68.69
10	5.3053	-158.79	68.69
10	5.3387	-154.52	68.69
10	5.372	-150.25	68.69
10	5.4054	-145.97	68.69
10	5.4388	-140.84	66.98
10	5.4721	-136.57	66.98
10	5.5055	-132.29	66.98
10	5.5389	-127.16	66.98
10	5.5722	-122.03	65.27
10	5.6056	-117.76	65.27
10	5.639	-112.63	65.27
10	5.6723	-108.35	63.56
10	5.7057	-104.08	63.56
10	5.7391	-98.181	62.962
10	5.7724	-93.821	63.56
10	5.8058	-89.546	63.56
10	5.8392	-84.417	63.56
10	5.8725	-79.287	63.56
10	5.9059	-75.013	63.56
10	5.9393	-70.738	63.56
10	5.9726	-66.463	63.56
10	6.006	-62.189	63.56
10	6.0394	-57.059	63.56
10	6.0727	-52.785	63.56
10	6.1061	-48.51	63.56
10	6.1395	-43.381	63.56
10	6.1728	-39.961	65.27
10	6.2062	-34.661	65.783
10	6.2396	-30.557	66.98
10	6.2729	-23.718	66.98
10	6.3063	-19.443	66.98
10	6.3397	-15.425	67.92
10	6.373	-11.749	68.69
10	6.4064	-7.303	68.348
10	6.4398	-1.49	66.98
10	6.4731	1.93	66.98
10	6.5065	7.059	66.98
10	6.5399	11.334	66.98
10	6.5732	16.464	66.98
10	6.6066	19.798	66.723
10	6.64	25.013	66.125
10	6.6733	28.432	66.98
10	6.7067	33.562	65.27
10	6.7401	38.691	65.27
10	6.7734	43.821	65.27
10	6.8068	48.95	65.27
10	6.8402	53.225	65.27
10	6.8735	57.5	66.125
10	6.9069	62.116	66.296
10	6.9403	67.759	66.125
10	6.9736	72.888	66.125
10	7.007	76.308	66.125
10	7.0404	81.437	66.98
10	7.0737	85.712	68.69
10	7.1071	89.987	68.69
10	7.1405	95.116	68.69
10	7.1738	100.16	68.433
10	7.2072	103.67	69.545
10	7.2406	108.8	70.4
10	7.2739	113.92	71.254
10	7.3073	119.05	71.254
10	7.3407	124.18	71.254
10	7.374	127.94	71.425
10	7.4074	132.73	71.254
10	7.4408	137.86	71.254
10	7.4741	141.28	71.254
10	7.5075	146.41	71.254
10	7.5409	149.83	71.254
10	7.5742	154.7	70.485
10	7.6076	160	70.143
10	7.641	164.36	69.545
10	7.6743	168.64	69.545
10	7.7077	173.17	68.604
10	7.7411	178.9	67.835
10	7.7744	183.17	67.835
10	7.8078	188.3	67.835
10	7.8412	192.58	67.835
10	7.8745	197.71	67.835
10	7.9079	202.84	67.835
10	7.9413	207.97	68.69
10	7.9746	211.38	68.69
10	8.008	216.51	68.69
10	8.0414	220.79	67.835
10	8.0747	225.06	66.98
10	8.1081	229.34	67.835
10	8.1415	233.61	67.835
10	8.1748	236.73	68.338
10	8.2082	241.86	68.338
10	8.2416	247.29	68.69
10	8.2749	251.57	69.545
10	8.3083	256.1	70.314
10	8.3417	261.23	70.314
10	8.375	266.44	70.57
10	8.4084	270.97	70.485
10	8.4418	275.16	70.228
10	8.4751	279.95	70.058
10	8.5085	284.91	68.69
10	8.5419	288.33	68.69
10	8.5752	293.46	68.69
10	8.6086	296.88	68.69
10	8.642	301.83	67.322
10	8.6753	306.79	66.809
10	8.7087	310.56	66.98
10	8.7421	315.69	66.125
10	8.7754	319.36	65.185
10	8.8088	324.23	65.27
10	8.8422	329.36	64.415
10	8.8755	334.49	64.415
10	8.9089	339.62	64.415
10	8.9423	344.75	64.415
10	8.9756	349.8	65.013
10	9.009	354.16	64.415
10	9.0424	359.29	64.415
10	9.0757	361.85	64.415
10	9.1091	366.98	63.56
10	9.1425	371.25	63.56
10	9.1758	375.53	63.56
10	9.2092	380.06	64.501
10	9.2426	384.59	65.099
10	9.2759	389.21	64.415
10	9.3093	393.48	65.27
10	9.3427	398.61	66.125
10	9.376	402.89	66.125
10	9.4094	408.02	66.125
10	9.4428	413.14	66.125
10	9.4761	418.27	66.125
10	9.5095	422.81	65.185
10	9.5429	427.68	65.27
10	9.5762	431.1	64.415
10	9.6096	435.37	64.415
10	9.643	440.5	64.415
10	9.6763	444.26	63.731
10	9.7097	449.91	62.705
10	9.7431	453.33	62.705
10	9.7764	458.46	60.995
10	9.8098	462.9	61.337
10	9.8432	469.57	60.141
10	9.8765	474.7	61.85
10	9.9099	479.83	60.995
10	9.9433	484.96	60.995
10	9.9766	490.09	60.995
10	10.01	494.36	60.995
10	10.043	499.49	60.995
11	3.7037	-499.91	-116.83
11	3.7371	-494.78	-116.83
11	3.7704	-490.5	-116.83
11	3.8038	-486.23	-115.12
11	3.8372	-481.1	-115.12
11	3.8705	-476.82	-115.12
11	3.9039	-472.55	-115.12
11	3.9373	-467.93	-114.09
11	3.9706	-464	-113.41
11	4.004	-458.87	-114.26
11	4.0374	-455.45	-115.12
11	4.0707	-450.32	-115.12
11	4.1041	-446.9	-115.12
11	4.1375	-441.77	-115.12
11	4.1708	-437.5	-115.12
11	4.2042	-433.22	-115.12
11	4.2376	-428.09	-115.97
11	4.2709	-423.13	-116.49
11	4.3043	-418.69	-116.83
11	4.3377	-413.56	-116.83
11	4.371	-408.43	-116.83
11	4.4044	-404.16	-116.83
11	4.4378	-399.03	-116.83
11	4.4711	-393.9	-116.83
11	4.5045	-388.6	-117.17
11	4.5379	-383.64	-116.83
11	4.5712	-378.51	-115.97
11	4.6046	-374.23	-115.12
11	4.638	-369.1	-114.26
11	4.6713	-364.49	-113.24
11	4.7047	-359.7	-112.55
11	4.7381	-354.57	-111.7
11	4.7714	-349.44	-110.84
11	4.8048	-344.65	-110.16
11	4.8382	-340.89	-109.13
11	4.8715	-335.76	-108.28
[truncated: 9,462 more rows]
