# Supplementary material for: A universal function for capacity of bidirectional pedestrian streams: Filling the gaps in the literature
Source: PLoS One. 2018 Dec 19;13(12):e0208496. doi: 10.1371/journal.pone.0208496 (PMC6300270; doi:10.1371/journal.pone.0208496)
Supplement: S1 Data Set — Trajectories are divided into folders for the different experiments within the ZIP archive. Data relative to the own experiments are directly provided as a CSV file. Links are provided for data obtained from open database from third party researchers. (ZIP) [file pone.0208496.s001.zip › datasets/dataset_C/6_0_C.csv]

ped. #	time (s)	x (cm)	y (cm)
1	0.13347	-496.06	-129.22
1	0.16683	-491.53	-129.14
1	0.2002	-487.08	-128.8
1	0.23357	-481.95	-128.8
1	0.26693	-477.68	-127.94
1	0.3003	-473.4	-127.94
1	0.33367	-469.13	-127.09
1	0.36703	-464.86	-127.94
1	0.4004	-459.73	-127.09
1	0.43377	-456.31	-127.94
1	0.46713	-451.18	-128.8
1	0.5005	-446.9	-128.8
1	0.53387	-442.63	-128.8
1	0.56723	-437.93	-129.22
1	0.6006	-433.65	-130.08
1	0.63397	-428.52	-130.08
1	0.66733	-422.96	-130.51
1	0.7007	-419.12	-130.93
1	0.73407	-413.99	-130.93
1	0.76743	-409.71	-131.79
1	0.8008	-404.58	-131.79
1	0.83417	-400.31	-132.64
1	0.86753	-395.18	-132.64
1	0.9009	-390.9	-133.5
1	0.93427	-386.2	-133.93
1	0.96763	-381.5	-132.64
1	1.001	-376.8	-133.07
1	1.0344	-372.52	-132.22
1	1.0677	-368.68	-131.79
1	1.1011	-363.98	-132.22
1	1.1345	-358.85	-130.51
1	1.1678	-353.72	-130.51
1	1.2012	-349.87	-130.08
1	1.2346	-345.17	-129.65
1	1.2679	-340.46	-129.22
1	1.3013	-334.91	-128.8
1	1.3347	-331.06	-128.37
1	1.368	-325.93	-128.37
1	1.4014	-321.66	-127.51
1	1.4348	-316.1	-127.09
1	1.4681	-312.68	-127.09
1	1.5015	-307.55	-127.09
1	1.5349	-304.13	-127.09
1	1.5682	-299.51	-127.77
1	1.6016	-294.73	-128.8
1	1.635	-290.45	-128.8
1	1.6683	-285.75	-129.22
1	1.7017	-280.19	-130.51
1	1.7351	-275.92	-130.51
1	1.7684	-271.64	-131.36
1	1.8018	-266.51	-132.22
1	1.8352	-262.24	-132.22
1	1.8685	-257.45	-133.24
1	1.9019	-252.84	-133.93
1	1.9353	-248.73	-133.58
1	1.9686	-244.71	-133.5
1	2.002	-240.01	-133.93
1	2.0354	-234.88	-134.78
1	2.0687	-231.04	-134.35
1	2.1021	-225.48	-133.93
1	2.1355	-222.06	-133.93
1	2.1688	-216.93	-133.93
1	2.2022	-212.65	-133.07
1	2.2356	-207.53	-133.07
1	2.2689	-203.68	-131.79
1	2.3023	-198.55	-131.79
1	2.3357	-194.02	-131.7
1	2.369	-189.14	-130.08
1	2.4024	-184.44	-130.51
1	2.4358	-179.31	-130.51
1	2.4691	-174.87	-129.99
1	2.5025	-171.19	-129.22
1	2.5359	-166.49	-128.8
1	2.5692	-162.64	-128.37
1	2.6026	-158.37	-128.37
1	2.636	-153.24	-129.22
1	2.6693	-148.54	-128.8
1	2.7027	-144.26	-129.65
1	2.7361	-139.99	-130.51
1	2.7694	-134.86	-130.51
1	2.8028	-130.75	-130.85
1	2.8362	-125.88	-131.79
1	2.8695	-121.18	-132.22
1	2.9029	-116.9	-133.07
1	2.9363	-111.35	-133.5
1	2.9696	-106.65	-133.93
1	3.003	-102.37	-134.78
1	3.0364	-97.241	-134.78
1	3.0697	-92.966	-135.64
1	3.1031	-88.691	-135.64
1	3.1365	-83.562	-136.49
1	3.1698	-78.432	-136.49
1	3.2032	-73.816	-135.47
1	3.2366	-69.456	-135.21
1	3.2699	-64.754	-134.78
1	3.3033	-60.479	-133.93
1	3.3367	-56.205	-133.07
1	3.37	-50.648	-132.64
1	3.4034	-46.373	-130.93
1	3.4368	-41.671	-130.51
1	3.4701	-38.251	-130.51
1	3.5035	-33.549	-129.22
1	3.5369	-29.275	-128.37
1	3.5702	-24.573	-128.8
1	3.6036	-19.443	-127.94
1	3.637	-14.741	-127.51
1	3.6703	-11.749	-127.09
1	3.7037	-6.619	-126.23
1	3.7371	-1.062	-126.66
1	3.7704	3.212	-127.51
1	3.8038	7.914	-127.94
1	3.8372	12.616	-128.37
1	3.8705	17.318	-129.65
1	3.9039	22.02	-130.08
1	3.9373	26.723	-130.51
1	3.9706	31.425	-130.93
1	4.004	35.699	-131.79
1	4.0374	39.974	-131.79
1	4.0707	44.676	-132.22
1	4.1041	48.95	-133.07
1	4.1375	54.507	-133.5
1	4.1708	59.637	-133.5
1	4.2042	63.911	-133.5
1	4.2376	68.614	-133.07
1	4.2709	72.888	-132.22
1	4.3043	77.59	-132.64
1	4.3377	82.72	-130.93
1	4.371	87.422	-129.65
1	4.4044	91.696	-129.65
1	4.4378	96.826	-128.8
1	4.4711	101.53	-129.22
1	4.5045	106.23	-128.8
1	4.5379	111.36	-127.09
1	4.5712	114.35	-127.51
1	4.6046	119.48	-127.51
1	4.638	123.72	-127.29
1	4.6713	128.46	-127.09
1	4.7047	134.61	-127.6
1	4.7381	137.86	-125.38
1	4.7714	142.14	-125.38
1	4.8048	146.41	-125.38
1	4.8382	150.69	-126.23
1	4.8715	155.82	-127.09
1	4.9049	160.09	-127.94
1	4.9383	165.65	-128.37
1	4.9716	169.49	-128.8
1	5.005	174.62	-128.8
1	5.0384	178.9	-129.65
1	5.0717	183.6	-130.08
1	5.1051	188.3	-130.51
1	5.1385	193.43	-132.22
1	5.1718	197.71	-132.22
1	5.2052	201.13	-132.22
1	5.2386	206.17	-134.18
1	5.2719	212.24	-133.93
1	5.3053	216.51	-133.93
1	5.3387	220.62	-132.73
1	5.372	226.35	-132.64
1	5.4054	230.19	-131.36
1	5.4388	235.32	-131.36
1	5.4721	240.62	-130.85
1	5.5055	246.44	-128.8
1	5.5389	249	-129.65
1	5.5722	255.5	-128.11
1	5.6056	258.03	-128.87
1	5.639	263.54	-128.8
1	5.6723	269.01	-128.63
1	5.7057	273.79	-127.94
1	5.7391	276.36	-126.23
1	5.7724	282.34	-127.09
1	5.8058	286.62	-126.23
1	5.8392	292.09	-126.92
1	5.8725	296.88	-127.09
1	5.9059	301.58	-127.51
1	5.9393	306.28	-127.94
1	5.9726	310.98	-128.37
1	6.006	316.54	-129.65
1	6.0394	320.81	-129.65
1	6.0727	325.52	-130.08
1	6.1061	330.22	-131.36
1	6.1395	335.35	-132.22
1	6.1728	339.19	-132.64
1	6.2062	344.32	-132.64
1	6.2396	348.6	-133.5
1	6.2729	353.3	-133.93
1	6.3063	358.86	-134.35
1	6.3397	363.39	-135.12
1	6.373	368.69	-134.78
1	6.4064	373.82	-133.93
1	6.4398	378.09	-133.07
1	6.4731	383.65	-132.64
1	6.5065	388.35	-131.36
1	6.5399	393.91	-131.79
1	6.5732	398.18	-130.93
1	6.6066	403.74	-129.65
1	6.64	408.87	-131.36
1	6.6733	413.14	-130.51
1	6.7067	418.27	-128.8
1	6.7401	422.98	-128.37
1	6.7734	427.68	-127.94
1	6.8068	432.81	-127.94
1	6.8402	437.43	-126.92
1	6.8735	442.21	-126.23
1	6.9069	447.77	-126.66
1	6.9403	453.33	-126.23
1	6.9736	456.06	-126.74
1	7.007	464.87	-128.37
1	7.0404	470.08	-129.82
1	7.0737	474.7	-128.8
1	7.1071	478.55	-129.22
1	7.1405	483.25	-130.51
1	7.1738	488.04	-130.68
1	7.2072	493.94	-132.64
1	7.2406	496.93	-132.22
2	0.13347	-495.63	126.82
2	0.16683	-491.36	125.97
2	0.2002	-486.23	125.97
2	0.23357	-481.1	125.11
2	0.26693	-475.97	123.4
2	0.3003	-470.84	123.4
2	0.33367	-465.71	123.4
2	0.36703	-461.44	123.4
2	0.4004	-457.16	123.4
2	0.43377	-452.03	123.4
2	0.46713	-446.9	123.4
2	0.5005	-441.77	123.4
2	0.53387	-438.35	123.4
2	0.56723	-433.22	124.26
2	0.6006	-428.09	124.26
2	0.63397	-423.57	123.59
2	0.66733	-418.69	124.26
2	0.7007	-414.42	124.26
2	0.73407	-409.29	125.11
2	0.76743	-404.16	125.11
2	0.8008	-400.74	125.11
2	0.83417	-395.61	125.11
2	0.86753	-390.48	125.11
2	0.9009	-387.06	125.11
2	0.93427	-381.93	125.11
2	0.96763	-376.8	125.11
2	1.001	-372.52	125.11
2	1.0344	-368.25	125.11
2	1.0677	-363.98	125.11
2	1.1011	-359.7	124.26
2	1.1345	-355.87	123.71
2	1.1678	-351.15	123.4
2	1.2012	-346.02	123.4
2	1.2346	-342.6	123.4
2	1.2679	-337.47	122.55
2	1.3013	-334.05	121.69
2	1.3347	-328.92	121.69
2	1.368	-323.79	121.69
2	1.4014	-320.37	121.69
2	1.4348	-315.67	122.12
2	1.4681	-310.12	121.69
2	1.5015	-306.69	121.69
2	1.5349	-301.57	121.69
2	1.5682	-296.44	122.55
2	1.6016	-293.02	122.55
2	1.635	-287.46	123.83
2	1.6683	-282.76	123.4
2	1.7017	-277.46	123.06
2	1.7351	-274.21	124.26
2	1.7684	-269.08	124.26
2	1.8018	-263.95	125.97
2	1.8352	-258.82	125.97
2	1.8685	-254.54	126.82
2	1.9019	-249.42	126.82
2	1.9353	-246	126.82
2	1.9686	-240.87	127.68
2	2.002	-236.59	126.82
2	2.0354	-232.32	126.82
2	2.0687	-228.04	126.82
2	2.1021	-222.91	126.82
2	2.1355	-217.78	126.82
2	2.1688	-213.51	126.82
2	2.2022	-208.38	126.82
2	2.2356	-203.25	126.82
2	2.2689	-198.98	126.82
2	2.3023	-193.85	125.11
2	2.3357	-188.72	125.11
2	2.369	-183.59	125.11
2	2.4024	-178.46	125.11
2	2.4358	-173.33	126.82
2	2.4691	-169.05	126.82
2	2.5025	-164.78	126.82
2	2.5359	-159.65	128.53
2	2.5692	-156.23	127.68
2	2.6026	-151.1	127.68
2	2.636	-146.83	128.53
2	2.6693	-142.55	128.53
2	2.7027	-138.28	128.53
2	2.7361	-133.15	128.53
2	2.7694	-128.87	128.53
2	2.8028	-123.74	130.24
2	2.8362	-118.61	130.24
2	2.8695	-114.77	131.53
2	2.9029	-110.06	131.1
2	2.9363	-104.94	131.95
2	2.9696	-100.49	132.3
2	3.003	-95.958	132.38
2	3.0364	-91.256	131.1
2	3.0697	-87.409	132.38
2	3.1031	-83.562	131.95
2	3.1365	-78.432	131.1
2	3.1698	-74.585	131.53
2	3.2032	-70.804	131.43
2	3.2366	-65.779	130.76
2	3.2699	-60.479	131.1
2	3.3033	-56.375	130.76
2	3.3367	-51.759	129.73
2	3.37	-46.373	129.82
2	3.4034	-41.671	129.39
2	3.4368	-36.541	129.39
2	3.4701	-31.412	129.39
2	3.5035	-25	130.67
2	3.5369	-19.87	130.67
2	3.5702	-15.852	130.59
2	3.6036	-10.894	131.1
2	3.637	-5.935	129.9
2	3.6703	-2.345	130.24
2	3.7037	3.64	129.39
2	3.7371	7.914	129.39
2	3.7704	13.044	130.24
2	3.8038	18.173	130.24
2	3.8372	23.303	131.1
2	3.8705	27.578	131.1
2	3.9039	31.852	131.1
2	3.9373	38.691	131.95
2	3.9706	43.821	131.95
2	4.004	48.95	131.95
2	4.0374	54.08	131.1
2	4.0707	59.637	131.53
2	4.1041	64.168	131.44
2	4.1375	67.759	129.39
2	4.1708	74.598	130.24
2	4.2042	79.3	129.82
2	4.2376	84.43	129.82
2	4.2709	88.277	127.68
2	4.3043	94.261	127.68
2	4.3377	98.963	127.25
2	4.371	104.09	126.4
2	4.4044	109.22	126.4
2	4.4378	114.35	126.4
2	4.4711	120.76	126.82
2	4.5045	125.47	126.4
2	4.5379	131.19	127.34
2	4.5712	135.3	126.82
2	4.6046	140.73	127.27
2	4.638	144.7	128.53
2	4.6713	150.69	127.68
2	4.7047	155.39	128.11
2	4.7381	160.94	127.68
2	4.7714	166.07	127.68
2	4.8048	171.2	128.53
2	4.8382	176.33	128.53
2	4.8715	182.32	129.39
2	4.9049	187.45	129.39
2	4.9383	192.58	129.39
2	4.9716	197.71	129.39
2	5.005	202.84	129.39
2	5.0384	207.11	129.39
2	5.0717	211.38	128.53
2	5.1051	216.51	128.53
2	5.1385	221.22	128.11
2	5.1718	225.49	128.11
2	5.2052	231.9	127.68
2	5.2386	235.32	126.82
2	5.2719	241.31	125.97
2	5.3053	246.44	124.26
2	5.3387	252.16	124.35
2	5.372	257.55	123.4
2	5.4054	262.68	123.4
2	5.4388	268.66	123.4
2	5.4721	273.79	123.4
2	5.5055	278.58	124.43
2	5.5389	284.05	125.11
2	5.5722	288.5	125.46
2	5.6056	292.94	125.29
2	5.639	298.59	125.97
2	5.6723	302.41	125.22
2	5.7057	307.14	125.11
2	5.7391	311.31	125.83
2	5.7724	315.69	125.97
2	5.8058	321.24	127.25
2	5.8392	327.23	128.11
2	5.8725	332.78	128.53
2	5.9059	337.06	129.39
2	5.9393	343.9	129.39
2	5.9726	349.03	129.39
2	6.006	353.81	129.22
2	6.0394	358.94	129.22
2	6.0727	364.42	129.39
2	6.1061	369.12	128.96
2	6.1395	373.39	128.11
2	6.1728	378.09	127.68
2	6.2062	383.22	127.68
2	6.2396	388.35	125.97
2	6.2729	394.07	125.58
2	6.3063	399.47	125.97
2	6.3397	404.6	124.26
2	6.373	409.73	124.26
2	6.4064	415.54	123.92
2	6.4398	421.69	125.11
2	6.4731	426.82	125.11
2	6.5065	432.81	125.97
2	6.5399	437.94	126.82
2	6.5732	442.21	126.82
2	6.6066	447.34	126.82
2	6.64	451.27	127.51
2	6.6733	457.26	128.36
2	6.7067	461.88	126.82
2	6.7401	465.3	128.53
2	6.7734	471.28	129.39
2	6.8068	477.26	130.24
2	6.8402	482.39	131.95
2	6.8735	487.52	131.95
2	6.9069	492.65	132.81
2	6.9403	498.64	134.52
3	0.2002	-497.77	-28.343
3	0.23357	-493.07	-27.916
3	0.26693	-488.28	-27.232
3	0.3003	-483.24	-26.634
3	0.33367	-478.53	-26.206
3	0.36703	-473.4	-25.351
3	0.4004	-468.7	-24.069
3	0.43377	-463.57	-23.214
3	0.46713	-458.87	-22.787
3	0.5005	-454.17	-23.214
3	0.53387	-449.47	-22.787
3	0.56723	-444.76	-23.214
3	0.6006	-439.63	-23.214
3	0.63397	-434.93	-23.641
3	0.66733	-429.98	-23.983
3	0.7007	-425.1	-24.924
3	0.73407	-419.97	-24.924
3	0.76743	-415.7	-25.779
3	0.8008	-410.57	-26.634
3	0.83417	-406.29	-27.489
3	0.86753	-401.59	-28.771
3	0.9009	-397.32	-29.626
3	0.93427	-392.62	-30.053
3	0.96763	-387.91	-30.481
3	1.001	-383.21	-30.908
3	1.0344	-378.51	-31.336
3	1.0677	-374.23	-31.336
3	1.1011	-369.1	-31.336
3	1.1345	-364.15	-30.994
3	1.1678	-360.56	-31.336
3	1.2012	-355.43	-31.336
3	1.2346	-350.3	-31.336
3	1.2679	-346.45	-30.908
3	1.3013	-341.32	-30.908
3	1.3347	-336.62	-30.481
3	1.368	-332.77	-29.198
3	1.4014	-327.64	-28.343
3	1.4348	-322.94	-27.061
3	1.4681	-319.09	-26.634
3	1.5015	-314.39	-26.206
3	1.5349	-310.12	-25.351
3	1.5682	-305.84	-25.351
3	1.6016	-300.71	-25.351
3	1.635	-295.58	-25.351
3	1.6683	-291.31	-25.351
3	1.7017	-286.18	-25.351
3	1.7351	-281.05	-25.351
3	1.7684	-275.92	-26.206
3	1.8018	-271.64	-26.206
3	1.8352	-266.51	-27.061
3	1.8685	-261.81	-28.343
3	1.9019	-257.11	-28.771
3	1.9353	-251.98	-30.481
3	1.9686	-247.71	-30.481
3	2.002	-242.58	-30.481
3	2.0354	-239.58	-30.908
3	2.0687	-234.88	-31.336
3	2.1021	-231.46	-31.336
3	2.1355	-226.33	-30.481
3	2.1688	-222.49	-30.908
3	2.2022	-217.78	-30.481
3	2.2356	-213.51	-30.481
3	2.2689	-209.66	-29.198
3	2.3023	-204.96	-29.626
3	2.3357	-201.11	-29.198
3	2.369	-195.56	-27.916
3	2.4024	-190.85	-27.489
3	2.4358	-186.58	-26.634
3	2.4691	-182.31	-25.779
3	2.5025	-178.03	-24.924
3	2.5359	-173.76	-24.924
3	2.5692	-168.2	-24.496
3	2.6026	-163.92	-23.641
3	2.636	-158.37	-23.214
3	2.6693	-154.52	-22.787
3	2.7027	-149.82	-23.214
3	2.7361	-145.97	-23.642
3	2.7694	-141.7	-22.787
3	2.8028	-136.57	-23.642
3	2.8362	-131.44	-23.641
3	2.8695	-127.16	-24.496
3	2.9029	-122.46	-24.924
3	2.9363	-118.61	-26.206
3	2.9696	-114.34	-25.351
3	3.003	-109.21	-25.351
3	3.0364	-104.08	-26.206
3	3.0697	-98.096	-26.206
3	3.1031	-93.821	-26.206
3	3.1365	-89.546	-27.061
3	3.1698	-85.272	-26.206
3	3.2032	-80.142	-26.206
3	3.2366	-74.158	-27.061
3	3.2699	-70.738	-26.206
3	3.3033	-65.609	-26.206
3	3.3367	-60.479	-25.351
3	3.37	-57.059	-25.351
3	3.4034	-51.93	-25.351
3	3.4368	-47.655	-24.496
3	3.4701	-43.723	-23.471
3	3.5035	-38.251	-22.787
3	3.5369	-34.404	-22.359
3	3.5702	-29.702	-21.932
3	3.6036	-24.573	-22.787
3	3.637	-21.153	-21.932
3	3.6703	-15.168	-21.932
3	3.7037	-10.039	-22.787
3	3.7371	-6.619	-23.641
3	3.7704	-1.49	-22.787
3	3.8038	2.357	-24.069
3	3.8372	7.914	-24.496
3	3.8705	12.189	-24.496
3	3.9039	16.464	-24.496
3	3.9373	21.166	-25.779
3	3.9706	25.44	-26.634
3	4.004	29.715	-27.489
3	4.0374	34.417	-27.061
3	4.0707	39.119	-28.343
3	4.1041	44.248	-28.343
3	4.1375	48.779	-28.258
3	4.1708	52.797	-28.343
3	4.2042	57.927	-28.343
3	4.2376	61.774	-27.916
3	4.2709	66.904	-27.916
3	4.3043	71.178	-27.061
3	4.3377	77.59	-26.634
3	4.371	80.582	-26.206
3	4.4044	84.857	-26.206
3	4.4378	89.559	-25.779
3	4.4711	94.689	-25.779
3	4.5045	98.536	-25.351
3	4.5379	102.81	-24.496
3	4.5712	107.94	-24.496
3	4.6046	112.64	-24.069
3	4.638	116.49	-23.641
3	4.6713	122.47	-23.641
3	4.7047	126.32	-24.069
3	4.7381	131.02	-24.496
3	4.7714	136.15	-24.496
3	4.8048	140.77	-25.18
3	4.8382	144.27	-25.779
3	4.8715	149.49	-25.522
3	4.9049	153.25	-26.206
3	4.9383	158.81	-26.634
3	4.9716	164.36	-27.916
3	5.005	169.49	-27.916
3	5.0384	173.34	-28.343
3	5.0717	178.47	-29.198
3	5.1051	184.03	-28.771
3	5.1385	188.73	-29.198
3	5.1718	194.29	-28.771
3	5.2052	198.56	-29.626
3	5.2386	202.84	-29.626
3	5.2719	207.97	-29.626
3	5.3053	212.67	-29.198
3	5.3387	218.22	-28.771
3	5.372	222.84	-28.942
3	5.4054	227.63	-27.916
3	5.4388	231.47	-28.343
3	5.4721	236.18	-27.916
3	5.5055	241.31	-27.061
3	5.5389	245.58	-26.206
3	5.5722	251.14	-24.924
3	5.6056	255.84	-24.496
3	5.639	260.12	-24.496
3	5.6723	265.25	-23.642
3	5.7057	269.09	-23.214
3	5.7391	272.94	-24.496
3	5.7724	278.07	-23.641
3	5.8058	283.2	-23.641
3	5.8392	287.05	-24.069
3	5.8725	290.46	-24.069
3	5.9059	295.17	-24.496
3	5.9393	299.44	-24.496
3	5.9726	303.72	-25.351
3	6.006	308.85	-26.206
3	6.0394	313.55	-26.634
3	6.0727	318.68	-27.489
3	6.1061	322.95	-28.343
3	6.1395	328.51	-28.771
3	6.1728	333.64	-29.626
3	6.2062	339.19	-29.198
3	6.2396	344.24	-29.797
3	6.2729	349.45	-29.198
3	6.3063	355.01	-29.626
3	6.3397	359.29	-29.626
3	6.373	364.42	-27.916
3	6.4064	369.55	-27.916
3	6.4398	373.82	-27.916
3	6.4731	378.09	-27.061
3	6.5065	383.22	-26.206
3	6.5399	387.93	-25.779
3	6.5732	392.63	-26.206
3	6.6066	397.76	-24.496
3	6.64	402.03	-24.497
3	6.6733	406.73	-23.214
3	6.7067	411.44	-22.787
3	6.7401	416.99	-22.359
3	6.7734	422.12	-22.359
3	6.8068	426.82	-21.932
3	6.8402	431.95	-21.932
3	6.8735	436.66	-22.359
3	6.9069	440.5	-21.932
3	6.9403	447.34	-22.787
3	6.9736	450.76	-22.787
3	7.007	453.33	-22.787
3	7.0404	457.17	-24.069
3	7.0737	466.58	-24.069
3	7.1071	470	-24.924
3	7.1405	475.55	-26.206
3	7.1738	481.54	-26.206
3	7.2072	486.67	-26.206
3	7.2406	491.8	-26.206
3	7.2739	496.93	-26.206
4	0.4004	-497.51	-80.408
4	0.43377	-493.07	-79.211
4	0.46713	-489.65	-79.211
4	0.5005	-484.52	-79.211
4	0.53387	-481.1	-79.211
4	0.56723	-475.97	-77.501
4	0.6006	-472.55	-77.501
4	0.63397	-467.42	-77.501
4	0.66733	-462.29	-77.501
4	0.7007	-458.02	-77.501
4	0.73407	-453.74	-75.791
4	0.76743	-449.47	-75.791
4	0.8008	-445.19	-75.791
4	0.83417	-440.92	-75.791
4	0.86753	-436.64	-75.791
4	0.9009	-432.37	-75.791
4	0.93427	-428.09	-75.791
4	0.96763	-424.67	-75.791
4	1.001	-419.55	-75.791
4	1.0344	-415.27	-75.791
4	1.0677	-411.42	-77.074
4	1.1011	-405.87	-76.646
4	1.1345	-402.45	-77.501
4	1.1678	-397.32	-77.501
4	1.2012	-393.04	-77.501
4	1.2346	-388.94	-77.843
4	1.2679	-384.49	-78.356
4	1.3013	-379.36	-79.211
4	1.3347	-375.94	-79.211
4	1.368	-371.67	-79.211
4	1.4014	-367.39	-79.211
4	1.4348	-363.55	-78.784
4	1.4681	-358.85	-78.356
4	1.5015	-354.91	-78.185
4	1.5349	-350.3	-77.501
4	1.5682	-346.02	-77.501
4	1.6016	-341.32	-77.074
4	1.635	-336.62	-76.646
4	1.6683	-332.34	-76.646
4	1.7017	-327.73	-76.817
4	1.7351	-322.94	-75.791
4	1.7684	-317.81	-75.791
4	1.8018	-314.39	-75.791
4	1.8352	-309.26	-75.791
4	1.8685	-305.84	-75.791
4	1.9019	-300.71	-75.791
4	1.9353	-296.44	-75.791
4	1.9686	-292.16	-75.791
4	2.002	-287.03	-75.791
4	2.0354	-282.25	-76.475
4	2.0687	-278.48	-75.791
4	2.1021	-273.35	-75.791
4	2.1355	-268.22	-76.646
4	2.1688	-263.1	-76.646
4	2.2022	-259.25	-77.929
4	2.2356	-254.12	-77.929
4	2.2689	-249.42	-77.501
4	2.3023	-245.14	-77.501
4	2.3357	-240.01	-78.356
4	2.369	-235.74	-79.211
4	2.4024	-230.61	-79.211
4	2.4358	-226.33	-78.356
4	2.4691	-222.06	-78.356
4	2.5025	-216.76	-78.014
4	2.5359	-212.65	-78.356
4	2.5692	-208.38	-77.501
4	2.6026	-203.25	-77.501
4	2.636	-198.12	-77.501
4	2.6693	-193.85	-77.501
4	2.7027	-188.72	-75.791
4	2.7361	-184.44	-76.646
4	2.7694	-179.31	-75.791
4	2.8028	-174.18	-75.791
4	2.8362	-169.05	-75.791
4	2.8695	-163.92	-74.936
4	2.9029	-159.48	-75.45
4	2.9363	-154.52	-74.936
4	2.9696	-150.25	-74.082
4	3.003	-145.46	-75.621
4	3.0364	-141.7	-75.791
4	3.0697	-136.57	-75.791
4	3.1031	-131.44	-75.791
4	3.1365	-126.31	-75.791
4	3.1698	-122.03	-75.791
4	3.2032	-116.9	-76.646
4	3.2366	-111.77	-76.646
4	3.2699	-106.65	-77.501
4	3.3033	-101.52	-77.501
4	3.3367	-96.813	-77.929
4	3.37	-92.111	-77.501
4	3.4034	-87.067	-77.758
4	3.4368	-81.852	-77.501
4	3.4701	-76.722	-77.501
4	3.5035	-72.277	-78.014
4	3.5369	-67.067	-76.496
4	3.5702	-63.044	-76.646
4	3.6036	-57.914	-76.646
4	3.637	-52.785	-76.646
4	3.6703	-47.655	-74.936
4	3.7037	-42.526	-74.082
4	3.7371	-38.251	-74.082
4	3.7704	-33.122	-73.227
4	3.8038	-27.992	-73.227
4	3.8372	-21.153	-73.227
4	3.8705	-17.733	-72.372
4	3.9039	-13.63	-73.569
4	3.9373	-8.329	-72.372
4	3.9706	-4.909	-72.372
4	4.004	0.22	-73.227
4	4.0374	4.847	-72.674
4	4.0707	8.769	-73.227
4	4.1041	13.899	-73.227
4	4.1375	19.028	-74.082
4	4.1708	23.303	-74.082
4	4.2042	27.578	-74.082
4	4.2376	32.707	-74.936
4	4.2709	36.982	-75.791
4	4.3043	42.453	-75.962
4	4.3377	46.386	-76.646
4	4.371	51.515	-76.646
4	4.4044	56.645	-76.646
4	4.4378	61.603	-78.014
4	4.4711	66.476	-77.074
4	4.5045	71.52	-77.33
4	4.5379	76.308	-77.501
4	4.5712	80.582	-76.646
4	4.6046	85.712	-74.936
4	4.638	90.841	-76.646
4	4.6713	96.142	-76.988
4	4.7047	101.1	-74.082
4	4.7381	105.72	-74.253
4	4.7714	109.65	-73.227
4	4.8048	114.78	-73.227
4	4.8382	119.91	-73.227
4	4.8715	124.7	-73.911
4	4.9049	128.46	-74.082
4	4.9383	133.59	-74.082
4	4.9716	138.38	-74.766
4	5.005	142.14	-74.936
4	5.0384	147.27	-75.791
4	5.0717	151.54	-74.936
4	5.1051	155.82	-75.791
4	5.1385	160.09	-76.646
4	5.1718	164.36	-76.646
4	5.2052	169.49	-76.646
4	5.2386	173.34	-77.074
4	5.2719	178.04	-77.501
4	5.3053	183.17	-77.501
4	5.3387	188.13	-77.843
4	5.372	191.72	-78.356
4	5.4054	196	-78.356
4	5.4388	201.13	-78.356
4	5.4721	206.68	-77.929
4	5.5055	210.87	-78.527
4	5.5389	215.23	-78.784
4	5.5722	220.79	-76.646
4	5.6056	224.89	-76.988
4	5.639	229.77	-77.074
4	5.6723	234.47	-76.646
4	5.7057	239.17	-77.074
4	5.7391	243.87	-77.501
4	5.7724	249.51	-75.62
4	5.8058	254.13	-75.791
4	5.8392	258.4	-74.937
4	5.8725	263.11	-74.509
4	5.9059	268.66	-75.791
4	5.9393	273.79	-74.936
4	5.9726	278.5	-76.219
4	6.006	283.54	-75.108
4	6.0394	287.47	-74.936
4	6.0727	292.6	-74.936
4	6.1061	296.88	-75.791
4	6.1395	302.01	-75.791
4	6.1728	306.28	-75.791
4	6.2062	310.98	-77.929
4	6.2396	315.69	-78.356
4	6.2729	320.81	-78.356
4	6.3063	325.09	-79.211
4	6.3397	330.22	-79.211
4	6.373	335.35	-79.211
4	6.4064	340.48	-79.211
4	6.4398	345.61	-79.211
4	6.4731	350.74	-79.211
4	6.5065	355.87	-79.211
4	6.5399	360.65	-79.04
4	6.5732	365.27	-79.211
4	6.6066	370.4	-78.356
4	6.64	374.67	-78.356
4	6.6733	379.8	-77.501
4	6.7067	383.22	-76.646
4	6.7401	389.21	-75.791
4	6.7734	394.34	-75.791
4	6.8068	399.47	-75.791
4	6.8402	404.6	-75.791
4	6.8735	409.04	-75.449
4	6.9069	414	-75.791
4	6.9403	419.13	-75.791
4	6.9736	424.26	-75.791
4	7.007	428.7	-76.304
4	7.0404	432.81	-76.646
4	7.0737	437.94	-75.791
4	7.1071	441.79	-77.074
4	7.1405	447.34	-77.501
4	7.1738	452.47	-77.501
4	7.2072	457.26	-78.185
4	7.2406	461.02	-80.066
4	7.2739	466.15	-79.211
4	7.3073	471.71	-80.493
4	7.3407	477.26	-80.066
4	7.374	482.65	-81.007
4	7.4074	487.95	-81.348
4	7.4408	492.82	-81.434
4	7.4741	497.78	-80.921
5	1.3013	-498.03	70.058
5	1.3347	-493.07	70.4
5	1.368	-487.94	71.254
5	1.4014	-482.81	71.254
5	1.4348	-477.68	71.254
5	1.4681	-472.12	71.682
5	1.5015	-467.42	71.254
5	1.5349	-462.29	71.254
5	1.5682	-457.16	72.109
5	1.6016	-452.03	72.964
5	1.635	-447.76	72.964
5	1.6683	-443.48	72.964
5	1.7017	-438.35	72.109
5	1.7351	-434.08	72.109
5	1.7684	-429.38	70.827
5	1.8018	-424.67	70.4
5	1.8352	-419.55	69.545
5	1.8685	-414.42	69.545
5	1.9019	-409.29	67.835
5	1.9353	-404.16	67.835
5	1.9686	-399.03	66.98
5	2.002	-393.9	66.125
5	2.0354	-388.77	65.27
5	2.0687	-383.64	65.27
5	2.1021	-378.51	64.415
5	2.1355	-374.23	64.415
5	2.1688	-369.96	64.415
5	2.2022	-365.26	64.843
5	2.2356	-360.56	64.415
5	2.2689	-356.28	65.27
5	2.3023	-351.58	65.698
5	2.3357	-346.88	66.125
5	2.369	-341.75	66.98
5	2.4024	-337.05	67.407
5	2.4358	-331.92	67.407
5	2.4691	-327.21	67.835
5	2.5025	-322.08	68.69
5	2.5359	-316.95	68.69
5	2.5692	-312.68	69.545
5	2.6026	-307.55	69.545
5	2.636	-302.42	69.545
5	2.6693	-298.15	69.545
5	2.7027	-293.02	69.545
5	2.7361	-287.89	69.545
5	2.7694	-284.04	68.262
5	2.8028	-278.91	68.262
5	2.8362	-273.35	67.835
5	2.8695	-269.08	66.125
5	2.9029	-264.8	66.125
5	2.9363	-259.25	65.698
5	2.9696	-254.97	64.843
5	3.003	-249.42	64.415
5	3.0364	-243.86	63.988
5	3.0697	-240.01	64.415
5	3.1031	-234.88	63.56
5	3.1365	-229.75	63.56
5	3.1698	-225.48	63.56
5	3.2032	-220.86	63.731
5	3.2366	-216.07	64.415
5	3.2699	-211.8	64.415
5	3.3033	-207.53	65.27
5	3.3367	-204.1	65.27
5	3.37	-198.98	66.125
5	3.4034	-193.85	66.125
5	3.4368	-189.57	67.835
5	3.4701	-184.44	67.835
5	3.5035	-180.17	67.835
5	3.5369	-175.47	68.262
5	3.5702	-171.19	69.117
5	3.6036	-166.49	69.545
5	3.637	-161.79	69.117
5	3.6703	-157.94	69.545
5	3.7037	-153.66	69.545
5	3.7371	-149.39	69.545
5	3.7704	-146.4	69.117
5	3.8038	-142.55	69.545
5	3.8372	-138.28	69.545
5	3.8705	-134	69.545
5	3.9039	-130.41	69.203
5	3.9373	-126.31	67.835
5	3.9706	-122.89	67.835
5	4.004	-120.32	66.98
5	4.0374	-117.33	66.552
5	4.0707	-113.48	66.125
5	4.1041	-110.06	66.125
5	4.1375	-105.79	66.125
5	4.1708	-102.37	66.125
5	4.2042	-98.523	65.698
5	4.2376	-94.676	66.125
5	4.2709	-90.829	65.698
5	4.3043	-87.837	66.125
5	4.3377	-82.707	66.125
5	4.371	-79.287	66.125
5	4.4044	-75.868	67.835
5	4.4378	-70.738	67.835
5	4.4711	-67.318	67.835
5	4.5045	-62.189	68.69
5	4.5379	-57.059	69.545
5	4.5712	-53.64	69.545
5	4.6046	-48.938	69.972
5	4.638	-43.552	69.032
5	4.6713	-39.106	71.254
5	4.7047	-34.832	71.254
5	4.7381	-30.13	70.827
5	4.7714	-25	71.682
5	4.8048	-18.588	72.109
5	4.8382	-15.596	71.682
5	4.8715	-10.894	72.964
5	4.9049	-7.047	71.682
5	4.9383	-2.772	71.682
5	4.9716	1.93	71.254
5	5.005	6.632	70.827
5	5.0384	11.334	71.254
5	5.0717	15.181	69.972
5	5.1051	19.883	69.545
5	5.1385	25.184	69.032
5	5.1718	30.142	69.545
5	5.2052	33.989	69.117
5	5.2386	39.546	68.69
5	5.2719	44.676	68.69
5	5.3053	48.95	68.69
5	5.3387	53.653	68.262
5	5.372	58.355	68.69
5	5.4054	63.057	69.117
5	5.4388	67.759	69.545
5	5.4721	72.033	69.544
5	5.5055	77.163	71.254
5	5.5389	81.437	70.4
5	5.5722	86.567	71.254
5	5.6056	89.559	71.682
5	5.639	95.116	72.964
5	5.6723	99.391	72.964
5	5.7057	104.09	72.537
5	5.7391	108.37	73.392
5	5.7724	113.92	74.674
5	5.8058	119.05	74.674
5	5.8392	124.18	74.674
5	5.8725	128.46	74.674
5	5.9059	133.16	74.247
5	5.9393	138.29	74.247
5	5.9726	142.56	73.392
5	6.006	146.84	72.537
5	6.0394	151.54	72.964
5	6.0727	155.82	71.254
5	6.1061	160.09	70.4
5	6.1395	165.22	70.4
5	6.1728	168.64	70.4
5	6.2062	173.77	69.545
5	6.2396	178.9	68.69
5	6.2729	184.03	68.69
5	6.3063	188.73	68.262
5	6.3397	194.29	67.835
5	6.373	199.42	66.98
5	6.4064	204.97	67.407
5	6.4398	210.53	67.835
5	6.4731	215.23	68.262
5	6.5065	219.93	67.835
5	6.5399	224.21	69.545
5	6.5732	228.91	69.117
5	6.6066	233.19	69.972
5	6.64	237.03	70.4
5	6.6733	242.16	70.4
5	6.7067	246.44	71.254
5	6.7401	251.57	71.254
5	6.7734	256.27	70.827
5	6.8068	261.4	70.827
5	6.8402	266.53	70.827
5	6.8735	272.51	70.827
5	6.9069	277.64	70.827
5	6.9403	282.77	70.827
5	6.9736	288.33	70.4
5	7.007	293.46	70.4
5	7.0404	299.44	70.4
5	7.0737	304.57	69.545
5	7.1071	309.7	68.69
5	7.1405	313.12	68.69
5	7.1738	317.39	67.835
5	7.2072	321.67	67.835
5	7.2406	325.09	66.125
5	7.2739	330.9	65.783
5	7.3073	336.2	66.125
5	7.3407	341.33	66.125
5	7.374	344.75	65.27
5	7.4074	350.31	64.843
5	7.4408	355.01	64.415
5	7.4741	360.14	64.415
5	7.5075	364.42	65.27
5	7.5409	369.55	66.125
5	7.5742	372.96	65.27
5	7.6076	378.09	66.125
5	7.641	382.37	66.125
5	7.6743	386.64	66.125
5	7.7077	390.92	66.125
5	7.7411	395.19	66.98
5	7.7744	399.89	66.552
5	7.8078	405.45	67.835
5	7.8412	410.15	66.552
5	7.8745	414.86	66.98
5	7.9079	420.41	67.407
5	7.9413	425.54	67.407
5	7.9746	430.67	67.407
5	8.008	435.8	67.407
5	8.0414	442.38	66.467
5	8.0747	447.34	66.125
5	8.1081	451.27	65.954
5	8.1415	457.6	65.27
5	8.1748	460.59	63.988
5	8.2082	465.3	63.56
5	8.2416	469.57	61.85
5	8.2749	475.13	62.278
5	8.3083	480.26	61.423
5	8.3417	486.24	61.423
5	8.375	492.14	59.969
5	8.4084	497.61	59.798
6	1.635	-497.77	32.356
6	1.6683	-493.07	31.928
6	1.7017	-487.94	31.073
6	1.7351	-482.81	31.073
6	1.7684	-478.11	30.646
6	1.8018	-474.26	29.363
6	1.8352	-468.7	28.936
6	1.8685	-464	28.509
6	1.9019	-458.87	27.654
6	1.9353	-452.89	27.654
6	1.9686	-447.76	25.944
6	2.002	-441.77	25.089
6	2.0354	-436.64	24.234
6	2.0687	-430.23	22.952
6	2.1021	-424.67	21.669
6	2.1355	-420.4	20.814
6	2.1688	-413.99	19.532
6	2.2022	-409.29	19.105
6	2.2356	-403.73	19.532
6	2.2689	-399.45	18.677
6	2.3023	-395.61	19.105
6	2.3357	-390.05	19.532
6	2.369	-385.77	18.677
6	2.4024	-380.65	18.677
6	2.4358	-376.12	18.762
6	2.4691	-370.99	18.762
6	2.5025	-365.69	19.104
6	2.5359	-361.41	19.105
6	2.5692	-356.28	19.105
6	2.6026	-351.15	19.959
6	2.636	-345.17	20.814
6	2.6693	-340.04	20.814
6	2.7027	-334.91	20.814
6	2.7361	-330.63	20.814
6	2.7694	-325.5	21.669
6	2.8028	-320.8	20.387
6	2.8362	-316.1	19.959
6	2.8695	-311.82	19.104
6	2.9029	-307.98	18.677
6	2.9363	-302.85	18.677
6	2.9696	-297.72	16.967
6	3.003	-292.59	16.967
6	3.0364	-287.46	15.257
6	3.0697	-282.33	14.402
6	3.1031	-276.35	12.693
6	3.1365	-270.79	11.41
6	3.1698	-265.66	9.7
6	3.2032	-260.1	9.273
6	3.2366	-256.26	8.845
6	3.2699	-250.27	8.845
6	3.3033	-246	8.845
6	3.3367	-240.87	8.845
6	3.37	-235.74	8.845
6	3.4034	-231.04	9.273
6	3.4368	-225.91	9.273
6	3.4701	-220.78	9.273
6	3.5035	-215.65	9.273
6	3.5369	-210.52	9.273
6	3.5702	-205.39	9.273
6	3.6036	-199.66	10.042
6	3.637	-194.27	10.128
6	3.6703	-189.14	10.983
6	3.7037	-183.59	11.41
6	3.7371	-178.46	11.41
6	3.7704	-173.33	12.265
6	3.8038	-168.63	10.983
6	3.8372	-163.92	10.555
6	3.8705	-159.22	10.128
6	3.9039	-154.95	9.273
6	3.9373	-150.25	9.7
6	3.9706	-145.12	8.845
6	4.004	-140.84	7.991
6	4.0374	-135.71	7.99
6	4.0707	-130.58	7.991
6	4.1041	-125.88	6.708
6	4.1375	-120.32	5.426
6	4.1708	-115.62	3.288
6	4.2042	-110.06	2.006
6	4.2376	-104.94	2.006
6	4.2709	-99.805	2.006
6	4.3043	-94.676	2.006
6	4.3377	-89.974	2.434
6	4.371	-85.272	2.861
6	4.4044	-81.424	3.288
6	4.4378	-76.722	3.716
6	4.4711	-72.02	4.143
6	4.5045	-68.173	4.571
6	4.5379	-63.471	4.143
6	4.5712	-58.342	4.998
6	4.6046	-53.64	5.426
6	4.638	-48.083	7.563
6	4.6713	-43.381	7.136
6	4.7047	-39.106	7.99
6	4.7381	-34.148	9.358
6	4.7714	-28.847	8.845
6	4.8048	-23.718	8.845
6	4.8382	-18.588	8.845
6	4.8715	-14.313	7.991
6	4.9049	-9.611	8.418
6	4.9383	-5.764	7.99
6	4.9716	-1.49	7.991
6	5.005	2.785	7.991
6	5.0384	7.059	7.99
6	5.0717	11.762	7.563
6	5.1051	16.464	7.136
6	5.1385	21.166	5.853
6	5.1718	25.44	4.998
6	5.2052	30.997	4.571
6	5.2386	35.272	3.716
6	5.2719	40.401	2.861
6	5.3053	45.103	2.434
6	5.3387	49.805	2.861
6	5.372	54.08	2.861
6	5.4054	59.209	3.716
6	5.4388	63.484	4.571
6	5.4721	67.759	4.571
6	5.5055	72.888	5.426
6	5.5389	77.163	6.281
6	5.5722	81.865	6.708
6	5.6056	86.567	7.136
6	5.639	92.124	7.563
6	5.6723	95.971	7.991
6	5.7057	101.96	8.845
6	5.7391	107.51	9.273
6	5.7724	111.36	9.7
6	5.8058	117.34	10.555
6	5.8392	121.79	10.897
6	5.8725	126.75	9.7
6	5.9059	131.88	9.7
6	5.9393	135.72	9.273
6	5.9726	140	9.273
6	6.006	144.27	9.273
6	6.0394	148.98	8.845
6	6.0727	154.53	9.273
6	6.1061	158.38	7.99
6	6.1395	163.08	7.563
6	6.1728	168.64	6.281
6	6.2062	173.34	5.853
6	6.2396	178.9	4.571
6	6.2729	184.03	2.861
6	6.3063	188.73	1.579
6	6.3397	193.86	1.579
6	6.373	198.99	1.579
6	6.4064	203.69	2.006
6	6.4398	207.97	2.006
6	6.4731	212.24	2.861
6	6.5065	216.34	3.374
6	6.5399	220.79	2.861
6	6.5732	225.06	2.861
6	6.6066	229.34	3.716
6	6.64	234.47	3.716
6	6.6733	239.17	4.143
6	6.7067	244.3	4.143
6	6.7401	249	5.426
6	6.7734	254.99	6.281
6	6.8068	260.54	6.708
6	6.8402	265.25	7.136
6	6.8735	270.89	7.307
6	6.9069	275.5	6.281
6	6.9403	280.63	7.136
6	6.9736	284.91	6.281
6	7.007	289.61	5.853
6	7.0404	293.88	4.998
6	7.0737	298.59	5.426
6	7.1071	302.69	5.084
6	7.1405	307.99	4.571
6	7.1738	312.26	3.716
6	7.2072	316.97	2.434
6	7.2406	322.1	1.579
6	7.2739	327.65	0.296
6	7.3073	332.78	-1.414
6	7.3407	338.34	-1.841
6	7.374	343.04	-3.123
6	7.4074	349.03	-3.978
6	7.4408	354.16	-3.978
6	7.4741	359.12	-2.61
6	7.5075	363.99	-1.841
6	7.5409	369.12	-1.841
6	7.5742	372.96	-1.414
6	7.6076	378.09	-1.414
6	7.641	383.22	-0.559
6	7.6743	386.64	-0.559
6	7.7077	391.77	-0.559
6	7.7411	397.07	0.638
6	7.7744	402.03	0.296
6	7.8078	406.82	2.177
6	7.8412	411.44	2.861
6	7.8745	417.42	2.861
6	7.9079	422.55	2.861
6	7.9413	427.68	2.861
6	7.9746	432.38	2.434
6	8.008	437.08	2.006
6	8.0414	441.36	1.151
6	8.0747	446.06	0.724
6	8.1081	450.76	-0.559
6	8.1415	452.47	-0.559
6	8.1748	456.75	-1.414
6	8.2082	461.88	-2.269
6	8.2416	467.01	-2.269
6	8.2749	471.71	-2.696
6	8.3083	476.41	-4.833
6	8.3417	481.54	-5.688
6	8.375	487.1	-6.971
6	8.4084	492.23	-7.825
6	8.4418	497.44	-8.937
7	1.7684	-499.05	-133.07
7	1.8018	-494.78	-133.07
7	1.8352	-489.65	-132.22
7	1.8685	-484.52	-132.22
7	1.9019	-478.96	-130.93
7	1.9353	-473.83	-130.93
7	1.9686	-469.13	-131.36
7	2.002	-464.86	-130.51
7	2.0354	-460.58	-129.65
7	2.0687	-456.31	-130.51
7	2.1021	-452.03	-130.51
7	2.1355	-447.76	-130.51
7	2.1688	-443.48	-130.51
7	2.2022	-439.21	-130.51
7	2.2356	-434.93	-131.36
7	2.2689	-430.66	-131.36
7	2.3023	-425.53	-131.36
7	2.3357	-421.25	-132.22
7	2.369	-416.98	-132.22
7	2.4024	-412.7	-132.22
7	2.4358	-408.43	-132.22
7	2.4691	-403.3	-133.07
7	2.5025	-398.17	-133.93
7	2.5359	-393.04	-133.93
7	2.5692	-389.62	-133.93
7	2.6026	-384.49	-133.93
7	2.636	-381.07	-133.93
7	2.6693	-376.8	-133.07
7	2.7027	-372.52	-133.07
7	2.7361	-368.25	-132.22
7	2.7694	-364.83	-131.36
7	2.8028	-359.27	-130.93
7	2.8362	-355.43	-130.51
7	2.8695	-350.47	-129.14
7	2.9029	-345.34	-129.14
7	2.9363	-340.04	-128.8
7	2.9696	-335.76	-128.8
7	3.003	-330.63	-127.94
7	3.0364	-325.5	-127.09
7	3.0697	-322.08	-127.09
7	3.1031	-318.66	-126.23
7	3.1365	-313.11	-125.8
7	3.1698	-309.26	-126.23
7	3.2032	-304.56	-125.8
7	3.2366	-301.14	-125.8
7	3.2699	-296.44	-127.09
7	3.3033	-293.02	-127.09
7	3.3367	-288.74	-127.09
7	3.37	-284.47	-127.94
7	3.4034	-279	-127.77
7	3.4368	-275.92	-127.94
7	3.4701	-270.79	-127.94
7	3.5035	-265.66	-128.8
7	3.5369	-260.53	-128.8
7	3.5702	-256.26	-128.8
7	3.6036	-251.98	-128.8
7	3.637	-247.71	-128.8
7	3.6703	-243.43	-128.8
7	3.7037	-240.01	-127.94
7	3.7371	-234.88	-127.94
7	3.7704	-231.46	-127.09
7	3.8038	-228.04	-127.09
7	3.8372	-224.11	-126.06
7	3.8705	-219.49	-126.23
7	3.9039	-216.07	-125.38
7	3.9373	-210.94	-125.38
7	3.9706	-205.82	-124.52
7	4.004	-202.4	-124.52
7	4.0374	-197.27	-124.52
7	4.0707	-192.99	-123.67
7	4.1041	-187.86	-123.67
7	4.1375	-183.42	-122.47
7	4.1708	-178.46	-122.81
7	4.2042	-175.04	-123.67
7	4.2376	-169.91	-123.67
7	4.2709	-166.49	-124.52
7	4.3043	-161.36	-124.52
7	4.3377	-157.51	-124.95
7	4.371	-153.66	-125.38
7	4.4044	-149.39	-126.23
7	4.4378	-145.12	-126.23
7	4.4711	-141.18	-126.92
7	4.5045	-136.57	-127.94
7	4.5379	-132.29	-130.51
7	4.5712	-126.82	-131.19
7	4.6046	-122.03	-130.51
7	4.638	-119.9	-131.79
7	4.6713	-112.2	-132.64
7	4.7047	-107.93	-132.64
7	4.7381	-104.08	-133.07
7	4.7714	-98.95	-133.07
7	4.8048	-94.248	-132.64
7	4.8382	-90.23	-133.41
7	4.8715	-85.272	-132.22
7	4.9049	-81.424	-131.79
7	4.9383	-76.295	-131.79
7	4.9716	-72.02	-130.93
7	5.005	-66.891	-130.93
7	5.0384	-63.044	-130.51
7	5.0717	-57.914	-129.65
7	5.1051	-53.64	-129.65
7	5.1385	-48.938	-129.22
7	5.1718	-44.236	-129.65
7	5.2052	-39.534	-128.37
7	5.2386	-35.516	-128.45
7	5.2719	-30.984	-128.37
7	5.3053	-27.308	-128.28
7	5.3387	-23.547	-128.45
7	5.372	-18.246	-128.97
7	5.4054	-14.997	-127.6
7	5.4388	-11.749	-127.94
7	5.4721	-7.474	-127.94
7	5.5055	-3.2	-127.94
7	5.5389	1.075	-127.94
7	5.5722	5.35	-127.94
7	5.6056	8.769	-127.94
7	5.639	13.899	-127.94
7	5.6723	19.028	-127.94
7	5.7057	22.875	-128.37
7	5.7391	27.578	-127.94
7	5.7724	31.51	-127.77
7	5.8058	35.614	-127.77
7	5.8392	39.546	-127.94
7	5.8725	43.394	-126.66
7	5.9059	47.241	-126.23
7	5.9393	51.515	-124.52
7	5.9726	56.217	-124.95
7	6.006	60.064	-124.52
7	6.0394	63.911	-124.95
7	6.0727	68.614	-124.52
7	6.1061	73.572	-124.18
7	6.1395	78.018	-122.81
7	6.1728	83.575	-123.24
7	6.2062	87.849	-123.24
7	6.2396	92.124	-123.24
7	6.2729	96.424	-122.91
7	6.3063	100.67	-123.24
7	6.3397	104.95	-123.24
7	6.373	108.45	-123.5
7	6.4064	113.07	-123.67
7	6.4398	116.49	-124.52
7	6.4731	120.76	-124.52
7	6.5065	125.21	-125.04
7	6.5399	129.31	-124.52
7	6.5732	134.44	-124.52
7	6.6066	137.86	-124.52
7	6.64	141.28	-125.38
7	6.6733	146.84	-126.66
7	6.7067	151.54	-126.23
7	6.7401	156.67	-127.09
7	6.7734	160.52	-127.51
7	6.8068	165.65	-127.51
7	6.8402	169.84	-127.26
7	6.8735	173.77	-127.09
7	6.9069	178.38	-126.92
7	6.9403	182.75	-125.8
7	6.9736	186.25	-125.21
7	7.007	191.29	-124.95
7	7.0404	194.29	-124.52
7	7.0737	198.13	-124.09
7	7.1071	202.84	-122.81
7	7.1405	209.68	-122.81
7	7.1738	212.24	-121.1
7	7.2072	218.22	-121.96
7	7.2406	222.33	-120.59
7	7.2739	227.63	-120.25
7	7.3073	231.53	-119.32
7	7.3407	235.75	-118.97
7	7.374	240.45	-118.54
7	7.4074	243.87	-118.54
7	7.4408	248.15	-118.54
7	7.4741	251.57	-118.54
7	7.5075	253.28	-120.25
7	7.5409	258.4	-120.25
7	7.5742	261.77	-120.9
7	7.6076	266.1	-121.1
7	7.641	270.37	-121.96
7	7.6743	274.31	-121.79
7	7.7077	277.64	-123.24
7	7.7411	283.03	-123.15
7	7.7744	287.47	-124.52
7	7.8078	292.18	-124.95
7	7.8412	296.88	-125.38
7	7.8745	301.15	-126.23
7	7.9079	305.85	-124.95
7	7.9413	309.87	-125.04
7	7.9746	314.4	-124.95
7	8.008	317.82	-124.95
7	8.0414	322.1	-124.95
7	8.0747	326.8	-124.52
7	8.1081	330.48	-124.44
7	8.1415	335.35	-124.52
7	8.1748	339.19	-124.09
7	8.2082	344.32	-124.09
7	8.2416	348.6	-124.09
7	8.2749	354.16	-124.52
7	8.3083	359.29	-124.52
7	8.3417	364.42	-123.67
7	8.375	368.69	-122.81
7	8.4084	372.11	-123.67
7	8.4418	375.53	-123.67
7	8.4751	380.23	-124.09
7	8.5085	384.08	-124.52
7	8.5419	387.93	-124.95
7	8.5752	392.63	-126.23
7	8.6086	396.48	-126.66
7	8.642	400.75	-127.51
7	8.6753	404.6	-127.94
7	8.7087	409.73	-129.65
7	8.7421	413.57	-129.22
7	8.7754	419.13	-129.65
7	8.8088	423.83	-130.93
7	8.8422	428.11	-131.79
7	8.8755	433.24	-131.79
7	8.9089	437.94	-132.22
7	8.9423	443.5	-132.64
7	8.9756	447.34	-133.07
7	9.009	452.47	-133.07
7	9.0424	456.75	-133.07
7	9.0757	461.45	-131.79
7	9.1091	466.15	-131.36
7	9.1425	471.28	-132.22
7	9.1758	475.56	-131.36
7	9.2092	479.83	-130.51
7	9.2426	484.96	-130.51
7	9.2759	489.66	-130.08
7	9.3093	494.36	-129.65
7	9.3427	498.64	-130.51
8	2.4358	-497.34	32.783
8	2.4691	-492.9	32.27
8	2.5025	-487.94	31.073
8	2.5359	-483.66	30.218
8	2.5692	-479.39	29.363
8	2.6026	-475.11	28.509
8	2.636	-471.69	29.363
8	2.6693	-468.27	29.363
8	2.7027	-463.14	27.654
8	2.7361	-458.87	27.654
8	2.7694	-453.74	26.799
8	2.8028	-449.89	27.226
8	2.8362	-445.62	26.371
8	2.8695	-440.49	26.371
8	2.9029	-436.64	25.944
8	2.9363	-431.94	26.371
8	2.9696	-427.24	26.799
8	3.003	-422.96	27.654
8	3.0364	-418.35	28.338
8	3.0697	-414.42	27.654
8	3.1031	-408.86	28.936
8	3.1365	-404.16	29.363
8	3.1698	-399.45	29.791
8	3.2032	-394.75	30.218
8	3.2366	-390.65	30.731
8	3.2699	-384.49	31.073
8	3.3033	-379.36	31.073
8	3.3367	-374.23	31.073
8	3.37	-369.1	31.073
8	3.4034	-363.98	31.073
8	3.4368	-358.85	31.073
8	3.4701	-353.29	31.501
8	3.5035	-348.59	31.073
8	3.5369	-344.31	31.073
8	3.5702	-339.18	31.073
8	3.6036	-334.05	32.783
8	3.637	-329.35	33.211
8	3.6703	-323.96	33.98
8	3.7037	-319.09	34.92
8	3.7371	-313.96	34.92
8	3.7704	-309.26	35.348
8	3.8038	-304.13	36.203
8	3.8372	-299	36.203
8	3.8705	-293.44	37.485
8	3.9039	-287.72	38.255
8	3.9373	-282.76	38.767
8	3.9706	-276.77	39.623
8	4.004	-270.79	40.477
8	4.0374	-265.66	41.332
8	4.0707	-260.53	40.477
8	4.1041	-255.4	39.623
8	4.1375	-250.7	40.05
8	4.1708	-246.42	40.05
8	4.2042	-242.15	40.05
8	4.2376	-236.59	39.623
8	4.2709	-231.46	39.623
8	4.3043	-228.04	39.623
8	4.3377	-222.91	39.623
8	4.371	-218.64	37.913
8	4.4044	-213.51	37.913
8	4.4378	-209.24	37.058
8	4.4711	-204.1	37.058
8	4.5045	-199.83	36.203
8	4.5379	-195.98	35.775
8	4.5712	-191.28	36.203
8	4.6046	-187.86	35.348
8	4.638	-183.59	36.203
8	4.6713	-178.46	36.203
8	4.7047	-174.18	35.348
8	4.7381	-169.91	36.203
8	4.7714	-165.63	35.348
8	4.8048	-161.36	36.203
8	4.8382	-157.94	35.348
8	4.8715	-152.81	36.203
8	4.9049	-149.39	35.348
8	4.9383	-144.26	36.203
8	4.9716	-139.13	35.348
8	5.005	-135.71	36.203
8	5.0384	-130.58	35.348
8	5.0717	-126.14	35.861
8	5.1051	-122.03	36.203
8	5.1385	-118.27	35.519
8	5.1718	-113.48	35.348
8	5.2052	-110.06	36.203
8	5.2386	-104.94	36.203
8	5.2719	-101.52	36.203
8	5.3053	-96.386	36.203
8	5.3387	-92.966	36.203
8	5.372	-87.837	36.203
8	5.4054	-84.417	36.203
8	5.4388	-79.287	35.348
8	5.4721	-74.585	34.92
8	5.5055	-70.738	35.348
8	5.5389	-66.036	34.92
8	5.5722	-62.189	36.203
8	5.6056	-58.769	36.203
8	5.639	-53.64	37.058
8	5.6723	-50.22	37.913
8	5.7057	-46.8	38.768
8	5.7391	-41.671	38.768
8	5.7724	-38.251	39.623
8	5.8058	-33.977	40.477
8	5.8392	-29.189	41.503
8	5.8725	-25.427	42.187
8	5.9059	-21.58	42.615
8	5.9393	-17.733	43.042
8	5.9726	-12.604	43.897
8	6.006	-8.757	45.179
8	6.0394	-4.055	45.607
8	6.0727	0.22	45.607
8	6.1061	4.495	45.607
8	6.1395	8.769	45.607
8	6.1728	13.471	46.034
8	6.2062	16.891	46.034
8	6.2396	20.738	46.462
8	6.2729	25.44	46.034
8	6.3063	29.287	46.462
8	6.3397	34.417	46.462
8	6.373	37.837	44.752
8	6.4064	42.966	44.752
8	6.4398	46.813	44.325
8	6.4731	51.515	43.897
8	6.5065	56.217	43.47
8	6.5399	59.637	43.47
8	6.5732	63.484	43.042
8	6.6066	67.759	43.042
8	6.64	72.033	43.897
8	6.6733	75.453	43.897
8	6.7067	80.582	43.897
8	6.7401	84.002	43.897
8	6.7734	87.422	43.897
8	6.8068	92.722	44.239
8	6.8402	96.398	44.325
8	6.8735	100.42	45.094
8	6.9069	105.03	44.923
8	6.9403	108.8	44.752
8	6.9736	113.58	44.923
8	7.007	117.77	45.179
8	7.0404	122.13	44.923
8	7.0737	126.32	45.179
8	7.1071	131.02	45.607
8	7.1405	134.87	45.179
8	7.1738	139.57	44.752
8	7.2072	143.85	44.752
8	7.2406	148.12	44.752
8	7.2739	151.97	43.47
8	7.3073	157.1	43.47
8	7.3407	161.46	43.213
8	7.374	165.65	42.615
8	7.4074	170.35	42.187
8	7.4408	174.62	41.332
8	7.4741	179.75	41.332
8	7.5075	183.17	41.332
8	7.5409	187.45	40.477
8	7.5742	191.72	40.477
8	7.6076	196	41.332
8	7.641	201.13	40.477
8	7.6743	205.4	41.332
8	7.7077	210.36	40.99
8	7.7411	213.95	41.332
8	7.7744	218.22	41.332
8	7.8078	223.35	42.187
8	7.8412	227.63	42.187
8	7.8745	231.05	43.042
8	7.9079	236.6	42.615
8	7.9413	240.45	43.042
8	7.9746	245.75	43.384
8	8.008	250.28	44.325
8	8.0414	254.99	44.752
8	8.0747	260.12	44.752
8	8.1081	264.39	44.752
8	8.1415	269.95	46.034
8	8.1748	274.65	45.607
8	8.2082	279.78	45.607
8	8.2416	284.05	46.462
8	8.2749	289.61	46.034
8	8.3083	293.46	45.607
8	8.3417	299.27	46.12
8	8.375	303.72	45.607
8	8.4084	309.53	46.12
8	8.4418	313.98	46.462
8	8.4751	319.53	45.179
8	8.5085	325.09	44.752
8	8.5419	330.22	45.607
8	8.5752	336.63	45.179
8	8.6086	342.19	45.607
8	8.642	347.32	45.607
8	8.6753	353.13	46.12
8	8.7087	358.86	46.034
8	8.7421	363.56	46.462
8	8.7754	368.69	46.462
8	8.8088	373.82	47.317
8	8.8422	378.95	47.317
8	8.8755	384.93	47.317
8	8.9089	390.06	47.317
8	8.9423	396.05	48.172
8	8.9756	401.18	48.172
8	9.009	407.16	49.027
8	9.0424	413.14	49.027
8	9.0757	418.27	49.027
8	9.1091	424.26	48.172
8	9.1425	429.39	49.027
8	9.1758	434.52	49.027
8	9.2092	439.65	47.317
8	9.2426	444.78	47.317
8	9.2759	450.76	47.317
8	9.3093	454.18	46.462
8	9.3427	459.31	45.607
8	9.376	464.44	44.752
8	9.4094	470.43	44.752
8	9.4428	474.7	43.897
8	9.4761	480.68	43.897
8	9.5095	485.64	43.555
8	9.5429	491.11	43.384
8	9.5762	496.93	42.187
9	2.7694	-499.05	-20.222
9	2.8028	-494.78	-20.222
9	2.8362	-490.07	-19.794
9	2.8695	-486.23	-19.367
9	2.9029	-485.37	-18.512
9	2.9363	-477.68	-18.512
9	2.9696	-474.26	-17.657
9	3.003	-469.47	-16.631
9	3.0364	-464.86	-16.802
9	3.0697	-461.44	-15.947
9	3.1031	-457.16	-15.947
9	3.1365	-453.74	-15.947
9	3.1698	-450.32	-15.947
9	3.2032	-445.19	-15.947
9	3.2366	-441.77	-15.947
9	3.2699	-437.5	-15.947
9	3.3033	-432.8	-16.375
9	3.3367	-428.95	-16.802
9	3.37	-424.67	-16.802
9	3.4034	-421.25	-17.657
9	3.4368	-416.98	-18.512
9	3.4701	-412.7	-18.512
9	3.5035	-408.43	-20.222
9	3.5369	-403.3	-21.077
9	3.5702	-399.88	-21.077
9	3.6036	-395.61	-21.077
9	3.637	-391.33	-21.077
9	3.6703	-387.06	-21.077
9	3.7037	-382.78	-21.077
9	3.7371	-378.51	-20.222
9	3.7704	-374.23	-20.222
9	3.8038	-369.1	-20.222
9	3.8372	-365.69	-19.367
9	3.8705	-360.56	-19.367
9	3.9039	-356.28	-18.512
9	3.9373	-352.01	-17.657
9	3.9706	-346.88	-16.802
9	4.004	-343.46	-15.947
9	4.0374	-338.76	-14.665
9	4.0707	-334.91	-14.237
9	4.1041	-329.78	-13.382
9	4.1375	-326.36	-12.528
9	4.1708	-321.74	-11.844
9	4.2042	-317.81	-10.818
9	4.2376	-313.11	-10.39
9	4.2709	-309.26	-10.818
9	4.3043	-304.82	-10.305
9	4.3377	-300.28	-9.535
9	4.371	-295.58	-9.108
9	4.4044	-290.88	-9.535
9	4.4378	-286.61	-9.535
9	4.4711	-282.42	-9.279
9	4.5045	-277.2	-9.535
9	4.5379	-272.5	-9.963
9	4.5712	-267.8	-10.39
9	4.6046	-263.95	-10.818
9	4.638	-259.68	-10.818
9	4.6713	-255.4	-10.818
9	4.7047	-250.27	-10.818
9	4.7381	-246	-10.818
9	4.7714	-242.58	-10.818
9	4.8048	-237.45	-10.818
9	4.8382	-234.03	-10.818
9	4.8715	-229.32	-10.39
9	4.9049	-225.48	-9.963
9	4.9383	-222.06	-9.963
9	4.9716	-217.1	-9.45
9	5.005	-212.23	-9.535
9	5.0384	-208.38	-9.108
9	5.0717	-204.96	-9.108
9	5.1051	-200.69	-9.108
9	5.1385	-195.98	-8.68
9	5.1718	-191.71	-8.68
9	5.2052	-187.43	-7.825
9	5.2386	-183.59	-8.253
9	5.2719	-179.31	-7.398
9	5.3053	-175.89	-7.398
9	5.3387	-172.47	-7.398
9	5.372	-167.34	-7.398
9	5.4054	-163.92	-7.398
9	5.4388	-158.37	-7.825
9	5.4721	-154.09	-6.971
9	5.5055	-150.25	-8.253
9	5.5389	-146.4	-8.68
9	5.5722	-142.55	-9.108
9	5.6056	-138.28	-9.108
9	5.639	-133.57	-10.39
9	5.6723	-129.73	-9.963
9	5.7057	-124.6	-10.818
9	5.7391	-121.18	-10.818
9	5.7724	-116.05	-10.818
9	5.8058	-111.77	-10.818
9	5.8392	-107.5	-10.818
9	5.8725	-103.22	-10.818
9	5.9059	-98.95	-10.818
9	5.9393	-94.505	-10.476
9	5.9726	-89.974	-10.39
9	6.006	-86.981	-9.108
9	6.0394	-80.997	-9.108
9	6.0727	-77.578	-8.253
9	6.1061	-73.303	-8.253
9	6.1395	-67.746	-6.971
9	6.1728	-64.754	-6.543
9	6.2062	-59.624	-5.688
9	6.2396	-56.205	-5.688
9	6.2729	-51.075	-4.833
9	6.3063	-46.373	-4.406
9	6.3397	-42.526	-3.978
9	6.373	-37.396	-3.978
9	6.4064	-33.977	-3.978
9	6.4398	-29.702	-3.978
9	6.4731	-23.718	-3.978
9	6.5065	-19.87	-4.406
9	6.5399	-14.313	-3.978
9	6.5732	-9.868	-4.491
9	6.6066	-4.909	-4.833
9	6.64	-1.062	-5.261
9	6.6733	3.64	-5.688
9	6.7067	8.342	-6.116
9	6.7401	12.189	-7.398
9	6.7734	17.318	-7.398
9	6.8068	21.593	-7.398
9	6.8402	25.868	-7.398
9	6.8735	30.997	-7.398
9	6.9069	34.417	-7.398
9	6.9403	39.546	-7.398
9	6.9736	43.821	-7.398
9	7.007	49.378	-6.971
9	7.0404	53.225	-7.398
9	7.0737	57.5	-6.543
9	7.1071	61.347	-6.116
9	7.1405	66.049	-5.688
9	7.1738	70.323	-4.833
9	7.2072	74.598	-3.978
9	7.2406	79.727	-3.978
9	7.2739	84.43	-2.696
9	7.3073	88.277	-2.269
9	7.3407	93.406	-2.269
9	7.374	98.878	-1.585
9	7.4074	102.81	-1.414
9	7.4408	107.08	-1.414
9	7.4741	111.36	-0.559
9	7.5075	115.63	-1.414
9	7.5409	119.91	-1.414
9	7.5742	124.18	-1.414
9	7.6076	128.46	-1.414
9	7.641	132.31	-1.841
9	7.6743	136.15	-2.269
9	7.7077	139.57	-3.978
9	7.7411	144.7	-3.978
9	7.7744	150.26	-4.406
9	7.8078	154.53	-5.261
9	7.8412	159.24	-4.833
9	7.8745	163.51	-5.688
9	7.9079	166.93	-5.688
9	7.9413	172.06	-5.688
9	7.9746	177.19	-5.688
9	8.008	180.61	-5.688
9	8.0414	185.74	-5.688
9	8.0747	190.87	-4.833
9	8.1081	194.29	-4.833
9	8.1415	198.56	-3.978
9	8.1748	202.84	-3.978
9	8.2082	208.82	-3.978
9	8.2416	212.67	-3.551
9	8.2749	217.37	-2.269
9	8.3083	221.64	-2.269
9	8.3417	226.77	-2.269
9	8.375	231.05	-1.414
9	8.4084	236.18	-1.414
9	8.4418	239.6	-1.414
9	8.4751	243.87	-0.559
9	8.5085	248.83	-0.901
9	8.5419	253.28	-1.414
9	8.5752	257.55	-1.414
9	8.6086	261.4	-0.986
9	8.642	266.1	-1.414
9	8.6753	269.52	-1.414
9	8.7087	272.94	-2.269
9	8.7421	278.07	-2.269
9	8.7754	283.63	-3.551
9	8.8088	287.9	-4.406
9	8.8422	291.75	-4.833
9	8.8755	296.02	-4.833
9	8.9089	300.3	-4.833
9	8.9423	305.43	-4.833
9	8.9756	308.85	-5.688
9	9.009	313.98	-4.833
9	9.0424	318.68	-5.261
9	9.0757	322.95	-4.406
9	9.1091	328.08	-4.406
9	9.1425	331.93	-3.978
9	9.1758	336.2	-3.978
9	9.2092	340.48	-3.978
9	9.2426	346.03	-3.551
9	9.2759	349.88	-2.269
9	9.3093	354.16	-2.269
9	9.3427	359.29	-1.414
9	9.376	363.99	-0.986
9	9.4094	368.69	-0.559
9	9.4428	373.82	-0.559
9	9.4761	377.24	-0.559
9	9.5095	382.37	-0.559
9	9.5429	385.79	-0.559
9	9.5762	390.49	-0.986
9	9.6096	394.34	-0.559
9	9.643	399.47	-1.414
9	9.6763	403.74	-1.414
9	9.7097	406.31	-2.269
9	9.7431	411.44	-2.269
9	9.7764	415.71	-3.123
9	9.8098	419.99	-3.978
9	9.8432	424.26	-4.833
9	9.8765	428.53	-5.688
9	9.9099	434.09	-6.971
9	9.9433	437.94	-7.398
9	9.9766	443.5	-7.825
9	10.01	449.05	-7.398
9	10.043	452.47	-8.253
9	10.077	456.75	-8.253
9	10.11	460.59	-8.68
9	10.143	466.15	-8.253
9	10.177	469.57	-8.253
9	10.21	474.7	-8.253
9	10.244	478.12	-8.253
9	10.277	483.68	-7.825
9	10.31	487.95	-6.971
9	10.344	491.8	-6.543
9	10.377	496.5	-6.116
10	2.9696	-499.05	89.208
10	3.003	-494.81	89.898
10	3.0364	-490.5	90.918
10	3.0697	-487.08	91.772
10	3.1031	-481.95	90.918
10	3.1365	-475.97	90.063
10	3.1698	-471.44	91.003
10	3.2032	-466.91	90.747
10	3.2366	-462.29	90.063
10	3.2699	-457.16	90.063
10	3.3033	-452.71	89.721
10	3.3367	-448.18	89.635
10	3.37	-443.48	89.208
10	3.4034	-438.35	89.208
10	3.4368	-434.51	89.635
10	3.4701	-429.8	90.063
10	3.5035	-424.67	90.063
10	3.5369	-421.25	90.063
10	3.5702	-416.55	91.345
10	3.6036	-411	91.772
10	3.637	-407.58	92.627
10	3.6703	-402.45	93.482
10	3.7037	-397.32	94.337
10	3.7371	-393.9	96.047
10	3.7704	-388.77	96.047
10	3.8038	-383.64	97.757
10	3.8372	-379.53	98.954
10	3.8705	-375.09	99.467
10	3.9039	-369.96	101.18
10	3.9373	-364.32	102.72
10	3.9706	-360.13	104.17
10	4.004	-356.28	104.6
10	4.0374	-350.47	105.79
10	4.0707	-346.88	106.31
10	4.1041	-342.6	106.31
10	4.1375	-336.79	107.5
10	4.1708	-333.03	107.67
10	4.2042	-328.92	107.16
10	4.2376	-323.79	108.02
10	4.2709	-319.35	107.67
10	4.3043	-314.82	107.59
10	4.3377	-309.77	107.33
10	4.371	-305.84	107.16
10	4.4044	-300.71	105.45
10	4.4378	-295.58	104.6
10	4.4711	-290.45	105.45
10	4.5045	-287.03	104.6
10	4.5379	-281.9	104.6
10	4.5712	-276.77	105.45
10	4.6046	-272.93	105.88
10	4.638	-268.22	105.45
10	4.6713	-263.95	106.31
10	4.7047	-259.25	106.73
10	4.7381	-255.4	108.02
10	4.7714	-250.27	108.02
10	4.8048	-246.85	109.73
10	4.8382	-241.72	109.73
10	4.8715	-237.45	110.58
10	4.9049	-232.32	111.44
10	4.9383	-227.27	112.55
10	4.9716	-222.91	113.15
10	5.005	-218.64	114.86
10	5.0384	-213.51	114.86
[truncated: 10,370 more rows]
