# Supplementary material for: A universal function for capacity of bidirectional pedestrian streams: Filling the gaps in the literature
Source: PLoS One. 2018 Dec 19;13(12):e0208496. doi: 10.1371/journal.pone.0208496 (PMC6300270; doi:10.1371/journal.pone.0208496)
Supplement: S1 Data Set — Trajectories are divided into folders for the different experiments within the ZIP archive. Data relative to the own experiments are directly provided as a CSV file. Links are provided for data obtained from open database from third party researchers. (ZIP) [file pone.0208496.s001.zip › datasets/dataset_C/6_0_D.csv]

ped. #	time (s)	x (cm)	y (cm)
1	0	-498.2	134.52
1	0.033367	-493.92	134.52
1	0.066733	-488.79	134.52
1	0.1001	-483.66	134.52
1	0.13347	-478.11	135.8
1	0.16683	-472.55	137.08
1	0.2002	-466.57	137.94
1	0.23357	-461.44	137.94
1	0.26693	-457.16	137.94
1	0.3003	-452.89	137.94
1	0.33367	-447.76	137.94
1	0.36703	-443.48	137.94
1	0.4004	-438.35	137.08
1	0.43377	-434.08	137.08
1	0.46713	-428.09	136.23
1	0.5005	-422.96	135.37
1	0.53387	-417.83	134.52
1	0.56723	-412.7	133.66
1	0.6006	-407.58	132.81
1	0.63397	-401.59	131.95
1	0.66733	-396.46	131.1
1	0.7007	-391.33	130.24
1	0.73407	-386.2	130.24
1	0.76743	-381.07	129.39
1	0.8008	-375.94	129.39
1	0.83417	-370.81	129.39
1	0.86753	-365.69	130.24
1	0.9009	-360.56	130.24
1	0.93427	-355.43	130.24
1	0.96763	-350.3	131.1
1	1.001	-344.31	131.1
1	1.0344	-339.18	131.1
1	1.0677	-332.34	131.95
1	1.1011	-327.21	132.81
1	1.1345	-321.23	133.66
1	1.1678	-316.53	134.95
1	1.2012	-310.97	134.52
1	1.2346	-304.99	135.37
1	1.2679	-299	135.37
1	1.3013	-293.87	135.37
1	1.3347	-287.89	135.37
1	1.368	-283.61	134.52
1	1.4014	-278.91	134.09
1	1.4348	-273.35	133.66
1	1.4681	-268.22	133.66
1	1.5015	-262.07	132.47
1	1.5349	-257.11	131.1
1	1.5682	-251.13	130.24
1	1.6016	-244.71	128.96
1	1.635	-239.16	127.68
1	1.6683	-233.17	127.68
1	1.7017	-227.19	127.68
1	1.7351	-222.06	127.68
1	1.7684	-216.93	127.68
1	1.8018	-211.8	129.39
1	1.8352	-207.1	128.96
1	1.8685	-201.97	128.96
1	1.9019	-196.41	129.39
1	1.9353	-190.43	129.39
1	1.9686	-184.44	129.39
1	2.002	-178.88	129.82
1	2.0354	-173.2	130.44
1	2.0687	-166.49	131.1
1	2.1021	-161.53	131.61
1	2.1355	-155.38	132.81
1	2.1688	-148.54	132.81
1	2.2022	-144.26	133.66
1	2.2356	-139.56	133.24
1	2.2689	-134.43	133.24
1	2.3023	-128.87	132.81
1	2.3357	-123.32	132.38
1	2.369	-118.61	131.95
1	2.4024	-112.63	130.24
1	2.4358	-107.33	129.73
1	2.4691	-101.52	128.53
1	2.5025	-95.531	128.53
1	2.5359	-89.546	126.82
1	2.5692	-83.562	126.82
1	2.6026	-79.287	126.82
1	2.636	-73.132	126.31
1	2.6693	-67.489	126.48
1	2.7027	-61.761	127.25
1	2.7361	-57.059	125.97
1	2.7694	-51.075	127.68
1	2.8028	-45.946	127.68
1	2.8362	-41.158	127.51
1	2.8695	-35.687	127.68
1	2.9029	-30.728	128.19
1	2.9363	-24.573	129.39
1	2.9696	-17.733	128.53
1	3.003	-12.604	129.39
1	3.0364	-6.448	129.73
1	3.0697	-0.635	131.1
1	3.1031	4.666	130.59
1	3.1365	11.334	131.1
1	3.1698	15.951	130.93
1	3.2032	21.08	130.93
1	3.2366	26.723	131.1
1	3.2699	30.57	130.67
1	3.3033	35.272	130.24
1	3.3367	40.401	129.39
1	3.37	44.676	129.39
1	3.4034	50.66	128.53
1	3.4368	54.935	127.68
1	3.4701	60.064	126.82
1	3.5035	65.365	126.31
1	3.5369	71.178	125.11
1	3.5702	76.735	125.54
1	3.6036	81.437	125.11
1	3.637	87.849	124.69
1	3.6703	92.979	124.69
1	3.7037	97.681	125.11
1	3.7371	101.96	125.11
1	3.7704	106.66	125.54
1	3.8038	112.21	125.97
1	3.8372	116.06	125.54
1	3.8705	121.19	125.54
1	3.9039	126.75	126.82
1	3.9373	131.68	126.69
1	3.9706	137.86	127.68
1	4.004	142.56	128.11
1	4.0374	148.98	129.39
1	4.0707	154.28	129.9
1	4.1041	160.09	131.1
1	4.1375	165.22	131.1
1	4.1708	170.35	131.1
1	4.2042	175.48	131.1
1	4.2376	180.61	131.1
1	4.2709	184.97	130.84
1	4.3043	190.44	130.67
1	4.3377	195.48	129.56
1	4.371	200.27	129.39
1	4.4044	205.06	129.22
1	4.4378	210.1	128.11
1	4.4711	216.51	127.68
1	4.5045	221.64	125.97
1	4.5379	227.2	124.69
1	4.5712	233.61	123.4
1	4.6046	239.17	124.69
1	4.638	245.15	124.69
1	4.6713	249.43	125.54
1	4.7047	254.56	125.54
1	4.7381	258.4	125.97
1	4.7714	263.96	126.4
1	4.8048	268.66	126.82
1	4.8382	274.22	126.4
1	4.8715	278.5	127.25
1	4.9049	284.05	128.53
1	4.9383	289.52	128.71
1	4.9716	295.17	129.39
1	5.005	300.3	130.24
1	5.0384	305.43	131.1
1	5.0717	310.56	131.1
1	5.1051	317.39	131.1
1	5.1385	322.52	131.1
1	5.1718	327.65	131.1
1	5.2052	332.83	130.9
1	5.2386	337.91	131.1
1	5.2719	344.32	129.82
1	5.3053	348.6	129.82
1	5.3387	353.3	127.68
1	5.372	358	126.4
1	5.4054	364.76	125.29
1	5.4388	369.55	123.4
1	5.4721	376.38	121.69
1	5.5055	381.51	120.84
1	5.5389	388.35	119.99
1	5.5722	393.48	120.84
1	5.6056	399.04	120.41
1	5.639	405.45	119.99
1	5.6723	409.73	119.99
1	5.7057	414.86	119.99
1	5.7391	419.99	120.84
1	5.7724	425.11	121.69
1	5.8058	430.24	121.69
1	5.8392	435.37	122.55
1	5.8725	440.5	122.55
1	5.9059	446.92	122.98
1	5.9393	451.62	123.4
1	5.9726	460.17	126.82
1	6.006	464.87	126.4
1	6.0394	469.14	128.11
1	6.0727	475.76	129.34
1	6.1061	481.88	130.41
1	6.1395	487.52	130.24
1	6.1728	493.51	130.24
1	6.2062	499.07	129.82
2	0.033367	-499.91	-78.356
2	0.066733	-495.63	-77.501
2	0.1001	-490.67	-77.159
2	0.13347	-485.71	-76.817
2	0.16683	-480.59	-76.817
2	0.2002	-475.97	-77.501
2	0.23357	-470.84	-76.646
2	0.26693	-465.71	-75.791
2	0.3003	-460.58	-75.791
2	0.33367	-455.45	-75.791
2	0.36703	-450.32	-75.791
2	0.4004	-445.19	-74.082
2	0.43377	-440.06	-74.082
2	0.46713	-435.36	-73.654
2	0.5005	-429.8	-74.082
2	0.53387	-424.67	-74.082
2	0.56723	-419.55	-74.082
2	0.6006	-414.42	-74.082
2	0.63397	-409.29	-74.082
2	0.66733	-404.16	-74.082
2	0.7007	-399.03	-74.082
2	0.73407	-394.92	-74.424
2	0.76743	-388.77	-74.082
2	0.8008	-383.64	-74.936
2	0.83417	-379.79	-75.364
2	0.86753	-373.38	-75.791
2	0.9009	-368.68	-75.364
2	0.93427	-363.98	-75.791
2	0.96763	-357.99	-75.791
2	1.001	-352.86	-76.646
2	1.0344	-347.73	-76.646
2	1.0677	-342.6	-75.791
2	1.1011	-338.33	-75.791
2	1.1345	-332.77	-75.364
2	1.1678	-327.64	-75.364
2	1.2012	-322.08	-74.936
2	1.2346	-317.38	-74.509
2	1.2679	-311.82	-74.082
2	1.3013	-305.84	-74.082
2	1.3347	-301.14	-73.654
2	1.368	-296.01	-73.654
2	1.4014	-288.74	-73.227
2	1.4348	-283.61	-73.227
2	1.4681	-279.34	-71.517
2	1.5015	-274.21	-71.517
2	1.5349	-268.22	-70.662
2	1.5682	-263.1	-70.662
2	1.6016	-259.25	-71.089
2	1.635	-253.26	-71.089
2	1.6683	-247.62	-71.26
2	1.7017	-242.41	-70.149
2	1.7351	-237.28	-70.149
2	1.7684	-232.75	-71.089
2	1.8018	-226.85	-70.491
2	1.8352	-221.2	-70.662
2	1.8685	-215.65	-71.944
2	1.9019	-210.52	-71.944
2	1.9353	-204.96	-71.517
2	1.9686	-199.83	-72.372
2	2.002	-194.7	-72.372
2	2.0354	-188.72	-72.372
2	2.0687	-183.59	-72.372
2	2.1021	-178.46	-72.372
2	2.1355	-173.33	-72.372
2	2.1688	-167.34	-72.372
2	2.2022	-161.79	-72.799
2	2.2356	-156.66	-72.799
2	2.2689	-151.1	-72.372
2	2.3023	-146.83	-72.372
2	2.3357	-141.27	-71.944
2	2.369	-136.14	-71.944
2	2.4024	-131.01	-71.089
2	2.4358	-125.03	-71.089
2	2.4691	-119.47	-70.662
2	2.5025	-113.48	-69.807
2	2.5359	-109.21	-69.807
2	2.5692	-102.37	-69.807
2	2.6026	-97.241	-68.952
2	2.636	-91.598	-69.123
2	2.6693	-86.981	-69.807
2	2.7027	-80.57	-71.089
2	2.7361	-75.44	-71.089
2	2.7694	-70.738	-70.662
2	2.8028	-64.754	-69.807
2	2.8362	-60.479	-68.952
2	2.8695	-55.35	-69.807
2	2.9029	-50.648	-71.089
2	2.9363	-45.09	-71.517
2	2.9696	-40.389	-71.944
2	3.003	-35.344	-71.346
2	3.0364	-30.13	-72.799
2	3.0697	-24.145	-72.799
2	3.1031	-19.015	-72.799
2	3.1365	-12.604	-73.227
2	3.1698	-5.764	-74.082
2	3.2032	-0.635	-73.227
2	3.2366	4.067	-72.799
2	3.2699	10.479	-72.372
2	3.3033	14.754	-73.227
2	3.3367	20.311	-72.799
2	3.37	24.158	-71.517
2	3.4034	29.287	-70.662
2	3.4368	33.989	-71.944
2	3.4701	39.546	-71.517
2	3.5035	44.676	-70.662
2	3.5369	50.233	-70.234
2	3.5702	56.645	-69.807
2	3.6036	61.12	-69.002
2	3.637	67.759	-68.952
2	3.6703	72.461	-69.38
2	3.7037	78.018	-68.952
2	3.7371	83.575	-68.525
2	3.7704	87.422	-68.097
2	3.8038	93.406	-68.952
2	3.8372	98.536	-68.952
2	3.8705	103.67	-68.097
2	3.9039	109.65	-68.097
2	3.9373	113.92	-68.097
2	3.9706	118.2	-68.097
2	4.004	124.18	-68.952
2	4.0374	128.46	-68.952
2	4.0707	134.44	-69.807
2	4.1041	140.43	-69.807
2	4.1375	145.13	-70.234
2	4.1708	151.54	-70.662
2	4.2042	158.38	-71.517
2	4.2376	164.36	-70.662
2	4.2709	168.21	-71.089
2	4.3043	174.11	-69.636
2	4.3377	178.47	-70.234
2	4.371	184.03	-69.807
2	4.4044	189.58	-69.38
2	4.4378	194.37	-69.551
2	4.4711	200.27	-68.097
2	4.5045	203.69	-67.242
2	4.5379	208.77	-68.298
2	4.5712	213.95	-65.532
2	4.6046	220.79	-68.097
2	4.638	225.58	-67.071
2	4.6713	231.05	-68.097
2	4.7047	236.18	-68.952
2	4.7381	240.79	-67.413
2	4.7714	248.15	-69.807
2	4.8048	253.28	-68.952
2	4.8382	257.98	-68.525
2	4.8715	264.39	-68.097
2	4.9049	269.52	-69.807
2	4.9383	274.65	-68.952
2	4.9716	279.78	-68.097
2	5.005	284.91	-68.952
2	5.0384	289.69	-69.978
2	5.0717	295.17	-69.807
2	5.1051	301.15	-70.662
2	5.1385	306.45	-71.004
2	5.1718	312.26	-71.517
2	5.2052	319.1	-70.662
2	5.2386	323.38	-70.662
2	5.2719	330.22	-70.662
2	5.3053	335.35	-70.662
2	5.3387	341.33	-70.662
2	5.372	346.46	-70.662
2	5.4054	351.59	-70.662
2	5.4388	356.72	-70.662
2	5.4721	361.42	-70.234
2	5.5055	366.98	-69.807
2	5.5389	370.83	-68.525
2	5.5722	376.81	-69.38
2	5.6056	383.22	-69.807
2	5.639	388.35	-69.807
2	5.6723	393.48	-68.952
2	5.7057	399.04	-69.38
2	5.7391	403.74	-68.952
2	5.7724	409.3	-70.234
2	5.8058	414.43	-71.089
2	5.8392	419.99	-70.662
2	5.8725	424.26	-72.372
2	5.9059	429.39	-71.517
2	5.9393	434.52	-71.517
2	5.9726	438.37	-71.944
2	6.006	443.07	-72.372
2	6.0394	448.2	-73.227
2	6.0727	452.47	-73.227
2	6.1061	456.75	-74.082
2	6.1395	465.3	-74.082
2	6.1728	470.85	-75.364
2	6.2062	475.13	-75.364
2	6.2396	484.1	-75.791
2	6.2729	487.1	-75.364
2	6.3063	494.36	-75.791
2	6.3397	498.71	-74.458
3	0.2002	-497.34	-131.36
3	0.23357	-492.21	-131.36
3	0.26693	-487.6	-131.53
3	0.3003	-482.13	-130.85
3	0.33367	-475.63	-131.53
3	0.36703	-469.99	-131.36
3	0.4004	-465.03	-131.7
3	0.43377	-458.44	-130.93
3	0.46713	-453.4	-131.53
3	0.5005	-447.76	-131.36
3	0.53387	-441.77	-131.36
3	0.56723	-435.79	-131.36
3	0.6006	-430.49	-130.16
3	0.63397	-425.53	-129.65
3	0.66733	-419.55	-129.65
3	0.7007	-414.42	-129.65
3	0.73407	-409.29	-129.65
3	0.76743	-404.16	-129.65
3	0.8008	-399.03	-129.65
3	0.83417	-393.04	-129.65
3	0.86753	-387.91	-129.65
3	0.9009	-383.3	-129.82
3	0.93427	-377.65	-130.51
3	0.96763	-372.52	-131.36
3	1.001	-366.97	-130.08
3	1.0344	-360.56	-131.36
3	1.0677	-355.43	-131.36
3	1.1011	-350.3	-133.07
3	1.1345	-343.46	-133.07
3	1.1678	-338.33	-133.07
3	1.2012	-333.2	-133.07
3	1.2346	-328.07	-133.07
3	1.2679	-322.94	-133.07
3	1.3013	-317.81	-133.07
3	1.3347	-312.68	-133.07
3	1.368	-307.55	-133.07
3	1.4014	-302.42	-133.07
3	1.4348	-296.44	-133.07
3	1.4681	-290.45	-133.07
3	1.5015	-285.32	-133.07
3	1.5349	-279.34	-133.07
3	1.5682	-273.35	-133.07
3	1.6016	-268.22	-133.07
3	1.635	-261.38	-133.07
3	1.6683	-256.26	-133.07
3	1.7017	-251.13	-133.07
3	1.7351	-244.29	-131.36
3	1.7684	-239.16	-131.36
3	1.8018	-234.03	-131.36
3	1.8352	-228.9	-131.36
3	1.8685	-223.77	-131.36
3	1.9019	-217.36	-130.08
3	1.9353	-212.23	-130.08
3	1.9686	-207.1	-130.08
3	2.002	-201.54	-129.65
3	2.0354	-195.56	-131.36
3	2.0687	-189.57	-131.36
3	2.1021	-184.87	-130.08
3	2.1355	-177.6	-131.36
3	2.1688	-172.47	-131.36
3	2.2022	-167.34	-131.36
3	2.2356	-162.21	-131.36
3	2.2689	-155.38	-132.22
3	2.3023	-150.25	-133.07
3	2.3357	-145.12	-133.07
3	2.369	-138.45	-131.87
3	2.4024	-134	-131.36
3	2.4358	-128.44	-131.79
3	2.4691	-122.89	-131.36
3	2.5025	-116.9	-131.36
3	2.5359	-110.92	-131.36
3	2.5692	-105.79	-131.36
3	2.6026	-98.95	-131.36
3	2.636	-94.248	-130.93
3	2.6693	-88.691	-131.36
3	2.7027	-81.852	-131.36
3	2.7361	-76.722	-131.36
3	2.7694	-71.593	-131.36
3	2.8028	-66.463	-131.36
3	2.8362	-60.479	-131.36
3	2.8695	-55.35	-129.65
3	2.9029	-50.391	-129.99
3	2.9363	-44.663	-129.22
3	2.9696	-39.106	-129.65
3	3.003	-33.977	-129.65
3	3.0364	-29.275	-130.08
3	3.0697	-23.718	-129.65
3	3.1031	-18.588	-131.36
3	3.1365	-12.604	-130.51
3	3.1698	-8.329	-131.36
3	3.2032	-3.2	-131.36
3	3.2366	1.93	-131.36
3	3.2699	8.769	-131.36
3	3.3033	13.899	-131.36
3	3.3367	19.028	-131.36
3	3.37	24.585	-130.93
3	3.4034	30.655	-130.68
3	3.4368	36.127	-131.36
3	3.4701	42.966	-131.36
3	3.5035	48.096	-131.36
3	3.5369	53.225	-131.36
3	3.5702	60.064	-131.36
3	3.6036	65.194	-131.36
3	3.637	71.178	-130.51
3	3.6703	76.735	-130.93
3	3.7037	81.865	-130.93
3	3.7371	86.567	-131.36
3	3.7704	92.551	-131.36
3	3.8038	98.108	-130.08
3	3.8372	102.81	-131.36
3	3.8705	109.65	-131.36
3	3.9039	115.21	-129.22
3	3.9373	120.76	-129.65
3	3.9706	126.75	-129.65
3	4.004	132.31	-129.22
3	4.0374	138.29	-129.22
3	4.0707	143.85	-128.8
3	4.1041	149.4	-129.22
3	4.1375	154.96	-129.65
3	4.1708	160.94	-128.8
3	4.2042	166.07	-129.65
3	4.2376	171.63	-129.22
3	4.2709	176.76	-129.22
3	4.3043	181.89	-129.22
3	4.3377	187.88	-130.08
3	4.371	193.43	-131.36
3	4.4044	198.13	-130.93
3	4.4378	204.03	-131.53
3	4.4711	212.07	-131.87
3	4.5045	216.86	-131.19
3	4.5379	222.5	-131.36
3	4.5712	227.63	-131.36
3	4.6046	232.76	-131.36
3	4.638	239.17	-129.22
3	4.6713	244.3	-129.22
3	4.7047	248.57	-129.22
3	4.7381	253.7	-130.08
3	4.7714	258.83	-129.22
3	4.8048	263.54	-129.65
3	4.8382	270.37	-130.51
3	4.8715	274.22	-129.22
3	4.9049	279.78	-129.65
3	4.9383	285.33	-129.22
3	4.9716	290.46	-129.22
3	5.005	295	-129.99
3	5.0384	301.15	-128.8
3	5.0717	307.14	-129.65
3	5.1051	312.26	-129.65
3	5.1385	316.97	-129.22
3	5.1718	323.38	-129.65
3	5.2052	328.08	-130.08
3	5.2386	333.21	-130.08
3	5.2719	338.77	-131.36
3	5.3053	343.9	-131.36
3	5.3387	348.6	-130.93
3	5.372	353.73	-130.93
3	5.4054	358.43	-131.36
3	5.4388	363.99	-131.79
3	5.4721	368.69	-133.07
3	5.5055	375.7	-132.56
3	5.5389	381.51	-133.93
3	5.5722	386.64	-134.78
3	5.6056	393.06	-134.35
3	5.639	398.61	-133.07
3	5.6723	403.74	-133.07
3	5.7057	410.15	-133.5
3	5.7391	415.71	-133.07
3	5.7724	421.27	-133.5
3	5.8058	425.11	-134.78
3	5.8392	431.1	-132.22
3	5.8725	437.08	-133.07
3	5.9059	441.19	-133.41
3	5.9393	447.34	-133.07
3	5.9726	453.33	-133.07
3	6.006	457.6	-132.22
3	6.0394	464.87	-131.79
3	6.0727	470.85	-131.79
3	6.1061	475.98	-130.93
3	6.1395	482.82	-131.79
3	6.1728	488.38	-131.36
3	6.2062	493.51	-131.36
3	6.2396	499.49	-131.36
4	1.3013	-499.91	22.524
4	1.3347	-495.63	22.524
4	1.368	-490.93	22.097
4	1.4014	-486.23	22.524
4	1.4348	-481.95	22.524
4	1.4681	-477.68	23.379
4	1.5015	-472.55	24.234
4	1.5349	-468.27	24.234
4	1.5682	-463.14	24.234
4	1.6016	-458.02	24.234
4	1.635	-453.31	25.516
4	1.6683	-447.76	25.944
4	1.7017	-442.63	26.799
4	1.7351	-437.93	27.226
4	1.7684	-432.88	28.68
4	1.8018	-427.67	28.936
4	1.8352	-423.39	29.791
4	1.8685	-419.55	29.363
4	1.9019	-414.84	29.791
4	1.9353	-410.57	28.936
4	1.9686	-406.72	29.363
4	2.002	-402.45	28.509
4	2.0354	-398.17	27.654
4	2.0687	-393.47	27.226
4	2.1021	-388.77	26.799
4	2.1355	-384.49	25.944
4	2.1688	-380.22	25.089
4	2.2022	-375.09	23.379
4	2.2356	-369.96	23.379
4	2.2689	-365.69	22.524
4	2.3023	-360.56	21.669
4	2.3357	-355.85	21.242
4	2.369	-351.15	20.814
4	2.4024	-346.88	21.669
4	2.4358	-341.75	21.669
4	2.4691	-337.47	22.524
4	2.5025	-332.77	22.952
4	2.5359	-328.5	23.807
4	2.5692	-323.79	23.379
4	2.6026	-319.09	23.807
4	2.636	-313.96	23.807
4	2.6693	-309.26	24.234
4	2.7027	-304.13	25.089
4	2.7361	-299	25.944
4	2.7694	-293.87	25.944
4	2.8028	-288.74	25.944
4	2.8362	-284.04	27.226
4	2.8695	-279.34	27.654
4	2.9029	-275.92	26.799
4	2.9363	-269.93	26.799
4	2.9696	-266.09	26.371
4	3.003	-261.38	25.944
4	3.0364	-257.11	25.089
4	3.0697	-252.84	24.234
4	3.1031	-248.73	23.892
4	3.1365	-243.86	22.951
4	3.1698	-239.58	22.097
4	3.2032	-234.88	20.814
4	3.2366	-229.75	20.814
4	3.2699	-225.91	19.532
4	3.3033	-221.2	19.105
4	3.3367	-216.5	18.677
4	3.37	-211.8	19.104
4	3.4034	-207.18	18.078
4	3.4368	-202.82	18.677
4	3.4701	-197.69	18.677
4	3.5035	-192.99	19.105
4	3.5369	-188.72	19.959
4	3.5702	-184.44	20.814
4	3.6036	-179.31	20.814
4	3.637	-174.61	21.242
4	3.6703	-169.91	20.814
4	3.7037	-166.49	22.524
4	3.7371	-161.36	22.524
4	3.7704	-156.23	22.524
4	3.8038	-151.1	24.234
4	3.8372	-146.83	24.234
4	3.8705	-140.84	24.234
4	3.9039	-136.99	24.661
4	3.9373	-131.87	24.661
4	3.9706	-126.31	25.089
4	4.004	-121.18	24.234
4	4.0374	-116.48	24.661
4	4.0707	-112.29	24.405
4	4.1041	-107.16	24.405
4	4.1375	-102.37	24.234
4	4.1708	-97.241	24.234
4	4.2042	-92.538	22.952
4	4.2376	-87.837	22.524
4	4.2709	-82.707	21.669
4	4.3043	-77.578	20.814
4	4.3377	-73.303	20.814
4	4.371	-69.028	20.814
4	4.4044	-63.899	19.959
4	4.4378	-58.427	19.788
4	4.4711	-54.495	20.814
4	4.5045	-49.365	20.814
4	4.5379	-44.236	20.814
4	4.5712	-39.106	20.814
4	4.6046	-35.002	21.327
4	4.638	-30.13	21.242
4	4.6713	-24.573	20.814
4	4.7047	-20.298	22.524
4	4.7381	-15.168	22.524
4	4.7714	-8.757	22.952
4	4.8048	-4.909	24.234
4	4.8382	0.648	25.516
4	4.8715	5.35	25.944
4	4.9049	10.479	25.944
4	4.9383	15.181	26.371
4	4.9716	19.541	26.115
4	5.005	24.158	25.944
4	5.0384	29.287	25.944
4	5.0717	32.707	25.944
4	5.1051	37.837	25.944
4	5.1385	42.111	25.089
4	5.1718	46.813	25.516
4	5.2052	51.515	25.089
4	5.2386	56.645	24.234
4	5.2719	60.919	24.234
4	5.3053	66.049	24.234
4	5.3387	72.033	23.379
4	5.372	76.308	23.379
4	5.4054	81.865	22.951
4	5.4388	86.139	22.952
4	5.4721	90.841	24.234
4	5.5055	95.971	24.234
4	5.5389	100.67	24.661
4	5.5722	105.38	25.089
4	5.6056	108.8	25.089
4	5.639	113.92	25.089
4	5.6723	118.2	25.089
4	5.7057	123.33	25.944
4	5.7391	127.6	26.799
4	5.7724	132.73	26.799
4	5.8058	138.38	27.483
4	5.8392	143.85	28.509
4	5.8725	148.12	27.654
4	5.9059	153.25	28.509
4	5.9393	157.95	28.936
4	5.9726	162.65	27.654
4	6.006	167.36	28.936
4	6.0394	172.06	29.363
4	6.0727	176.76	28.081
4	6.1061	180.61	28.509
4	6.1395	184.88	27.654
4	6.1728	190.01	27.654
4	6.2062	194.29	26.799
4	6.2396	199.42	26.799
4	6.2729	203.69	25.944
4	6.3063	208.39	25.516
4	6.3397	213.1	25.089
4	6.373	218.4	25.431
4	6.4064	222.93	24.661
4	6.4398	227.63	25.089
4	6.4731	232.76	25.089
4	6.5065	237.03	25.089
4	6.5399	241.31	25.089
4	6.5732	247.29	25.944
4	6.6066	251.57	25.944
4	6.64	256.7	26.799
4	6.6733	261.82	26.799
4	6.7067	265.67	27.226
4	6.7401	270.37	27.654
4	6.7734	275.5	27.654
4	6.8068	280.63	28.509
4	6.8402	285.33	28.936
4	6.8735	289.18	29.363
4	6.9069	294.31	30.218
4	6.9403	298.16	30.646
4	6.9736	302.86	31.073
4	7.007	307.56	30.646
4	7.0404	312.69	30.646
4	7.0737	316.54	30.218
4	7.1071	320.81	29.363
4	7.1405	325.09	30.218
4	7.1738	330.22	30.218
4	7.2072	334.49	29.363
4	7.2406	339.62	29.363
4	7.2739	343.9	30.218
4	7.3073	349.45	29.791
4	7.3407	354.16	27.654
4	7.374	359.71	28.936
4	7.4074	363.99	28.936
4	7.4408	368.86	28.851
4	7.4741	373.82	29.363
4	7.5075	378.09	29.363
4	7.5409	382.37	29.363
4	7.5742	387.5	29.363
4	7.6076	391.77	30.218
4	7.641	397.07	29.876
4	7.6743	401.18	30.218
4	7.7077	406.31	31.073
4	7.7411	410.58	31.928
4	7.7744	415.71	32.783
4	7.8078	421.69	32.783
4	7.8412	426.82	32.783
4	7.8745	431.53	33.211
4	7.9079	437.51	33.211
4	7.9413	441.36	33.638
4	7.9746	446.49	33.638
4	8.008	450.76	32.783
4	8.0414	455.89	32.783
4	8.0747	459.74	31.501
4	8.1081	464.44	30.218
4	8.1415	469.57	31.073
4	8.1748	473.42	30.646
4	8.2082	478.97	29.363
4	8.2416	484.1	29.363
4	8.2749	488.38	28.509
4	8.3083	494.36	27.654
4	8.3417	499.07	27.226
5	1.4014	-495.63	-26.206
5	1.4348	-491.02	-27.232
5	1.4681	-485.37	-27.061
5	1.5015	-480.24	-27.916
5	1.5349	-475.11	-28.771
5	1.5682	-470.33	-30.652
5	1.6016	-466.14	-30.908
5	1.635	-461.44	-30.481
5	1.6683	-457.16	-30.481
5	1.7017	-452.54	-30.652
5	1.7351	-447.76	-30.481
5	1.7684	-442.63	-29.626
5	1.8018	-438.35	-29.626
5	1.8352	-434.08	-29.626
5	1.8685	-429.38	-29.198
5	1.9019	-423.82	-28.771
5	1.9353	-418.69	-28.771
5	1.9686	-413.56	-27.916
5	2.002	-410.14	-27.916
5	2.0354	-405.01	-27.061
5	2.0687	-399.88	-27.061
5	2.1021	-395.61	-25.351
5	2.1355	-391.76	-24.924
5	2.1688	-387.06	-24.496
5	2.2022	-383.21	-24.069
5	2.2356	-378.51	-23.641
5	2.2689	-374.23	-23.642
5	2.3023	-368.68	-23.214
5	2.3357	-363.98	-23.642
5	2.369	-360.13	-24.069
5	2.4024	-355	-24.069
5	2.4358	-350.72	-24.069
5	2.4691	-345.59	-24.069
5	2.5025	-340.89	-24.496
5	2.5359	-335.76	-24.496
5	2.5692	-331.49	-24.496
5	2.6026	-326.36	-24.496
5	2.636	-321.74	-25.522
5	2.6693	-316.78	-25.864
5	2.7027	-312.25	-26.634
5	2.7361	-307.98	-27.489
5	2.7694	-303.28	-27.916
5	2.8028	-299	-28.771
5	2.8362	-295.15	-28.343
5	2.8695	-290.45	-28.771
5	2.9029	-286.18	-27.916
5	2.9363	-281.05	-27.916
5	2.9696	-275.92	-27.916
5	3.003	-271.64	-27.916
5	3.0364	-266.94	-27.489
5	3.0697	-262.24	-27.061
5	3.1031	-258.39	-27.489
5	3.1365	-252.41	-26.634
5	3.1698	-247.71	-26.206
5	3.2032	-244.29	-26.206
5	3.2366	-240.01	-24.496
5	3.2699	-235.74	-25.351
5	3.3033	-231.46	-24.496
5	3.3367	-227.19	-24.496
5	3.37	-222.91	-24.496
5	3.4034	-217.78	-25.351
5	3.4368	-214.36	-24.496
5	3.4701	-209.24	-24.496
5	3.5035	-205.82	-24.496
5	3.5369	-200.69	-24.496
5	3.5702	-195.98	-24.924
5	3.6036	-190.94	-25.522
5	3.637	-186.49	-25.18
5	3.6703	-181.88	-25.351
5	3.7037	-176.75	-26.206
5	3.7371	-172.05	-26.634
5	3.7704	-167.34	-27.061
5	3.8038	-162.21	-26.206
5	3.8372	-157.94	-26.206
5	3.8705	-153.66	-26.206
5	3.9039	-149.39	-26.206
5	3.9373	-145.12	-26.206
5	3.9706	-141.01	-25.693
5	4.004	-136.99	-25.779
5	4.0374	-132.29	-24.496
5	4.0707	-127.16	-24.496
5	4.1041	-122.46	-24.069
5	4.1375	-117.76	-23.641
5	4.1708	-113.91	-23.214
5	4.2042	-109.21	-22.787
5	4.2376	-103.65	-21.504
5	4.2709	-99.378	-20.649
5	4.3043	-94.676	-20.222
5	4.3377	-90.401	-20.222
5	4.371	-86.127	-19.367
5	4.4044	-81.852	-19.367
5	4.4378	-76.986	-19.761
5	4.4711	-72.448	-20.222
5	4.5045	-68.173	-19.367
5	4.5379	-63.899	-20.222
5	4.5712	-59.624	-19.367
5	4.6046	-55.777	-19.794
5	4.638	-50.648	-19.794
5	4.6713	-46.077	-20.419
5	4.7047	-41.243	-20.649
5	4.7381	-37.396	-21.077
5	4.7714	-32.694	-21.504
5	4.8048	-27.565	-21.504
5	4.8382	-22.797	-22.26
5	4.8715	-17.22	-22.616
5	4.9049	-12.176	-22.359
5	4.9383	-7.474	-21.932
5	4.9716	-2.345	-21.932
5	5.005	2.785	-21.932
5	5.0384	8.769	-21.932
5	5.0717	14.326	-21.504
5	5.1051	19.456	-21.504
5	5.1385	23.73	-20.649
5	5.1718	28.86	-20.649
5	5.2052	33.135	-19.794
5	5.2386	38.264	-19.794
5	5.2719	43.137	-19.025
5	5.3053	48.523	-18.084
5	5.3387	53.653	-17.23
5	5.372	58.782	-17.23
5	5.4054	63.057	-16.375
5	5.4388	69.041	-17.23
5	5.4721	73.316	-16.375
5	5.5055	78.445	-16.375
5	5.5389	82.72	-16.375
5	5.5722	87.849	-16.375
5	5.6056	92.551	-16.802
5	5.639	97.681	-16.802
5	5.6723	102.38	-17.23
5	5.7057	107.51	-17.23
5	5.7391	112.64	-18.084
5	5.7724	117.34	-18.512
5	5.8058	122.13	-19.196
5	5.8392	128.46	-20.222
5	5.8725	133.16	-20.649
5	5.9059	138.29	-20.649
5	5.9393	143.42	-20.649
5	5.9726	148.55	-20.649
5	6.006	153.25	-20.222
5	6.0394	158.38	-20.222
5	6.0727	163.51	-20.222
5	6.1061	167.78	-19.367
5	6.1395	172.57	-19.196
5	6.1728	176.33	-19.367
5	6.2062	181.89	-18.939
5	6.2396	185.57	-18.854
5	6.2729	190.01	-17.657
5	6.3063	195.14	-17.657
5	6.3397	198.99	-16.375
5	6.373	204.12	-16.375
5	6.4064	209.68	-15.947
5	6.4398	213.52	-14.665
5	6.4731	219.08	-15.092
5	6.5065	222.93	-14.665
5	6.5399	227.63	-14.237
5	6.5732	232.76	-14.237
5	6.6066	237.46	-14.665
5	6.64	242.16	-15.092
5	6.6733	247.72	-15.52
5	6.7067	252.42	-15.947
5	6.7401	257.12	-16.375
5	6.7734	262.17	-16.973
5	6.8068	266.95	-16.802
5	6.8402	272.51	-18.939
5	6.8735	277.64	-18.939
5	6.9069	282.34	-19.367
5	6.9403	287.05	-18.939
5	6.9736	291.92	-19.025
5	7.007	296.88	-19.367
5	7.0404	301.58	-18.939
5	7.0737	305.85	-18.084
5	7.1071	310.56	-17.657
5	7.1405	315.26	-18.084
5	7.1738	319.53	-17.23
5	7.2072	324.4	-17.315
5	7.2406	329.36	-16.802
5	7.2739	334.07	-17.23
5	7.3073	339.19	-15.52
5	7.3407	343.47	-14.665
5	7.374	348.34	-13.895
5	7.4074	353.73	-13.81
5	7.4408	358.86	-12.1
5	7.4741	363.56	-12.528
5	7.5075	368.69	-11.673
5	7.5409	372.11	-11.673
5	7.5742	377.24	-11.673
5	7.6076	380.66	-11.673
5	7.641	384.93	-12.528
5	7.6743	389.63	-12.955
5	7.7077	394.34	-12.528
5	7.7411	398.18	-12.955
5	7.7744	402.03	-13.382
5	7.8078	406.73	-12.955
5	7.8412	411.01	-13.81
5	7.8745	415.71	-15.092
5	7.9079	420.84	-15.947
5	7.9413	425.11	-16.802
5	7.9746	431.1	-17.657
5	8.008	435.8	-18.084
5	8.0414	440.67	-17.315
5	8.0747	446.06	-18.084
5	8.1081	449.91	-16.802
5	8.1415	453.33	-15.947
5	8.1748	454.39	-16.248
5	8.2082	464.01	-18.084
5	8.2416	468.71	-17.657
5	8.2749	472.65	-16.631
5	8.3083	477.69	-16.375
5	8.3417	482.39	-15.947
5	8.375	487.52	-15.092
5	8.4084	492.65	-15.092
5	8.4418	497.36	-14.665
6	1.6683	-497.34	137.94
6	1.7017	-493.5	137.51
6	1.7351	-488.79	137.08
6	1.7684	-484.52	137.08
6	1.8018	-480.24	137.08
6	1.8352	-476.4	135.8
6	1.8685	-472.12	134.95
6	1.9019	-467.85	134.09
6	1.9353	-463.14	133.66
6	1.9686	-459.3	133.24
6	2.002	-454.77	133.15
6	2.0354	-451.18	131.95
6	2.0687	-447.33	132.38
6	2.1021	-442.63	131.95
6	2.1355	-439.21	131.95
6	2.1688	-434.93	131.95
6	2.2022	-430.66	131.95
6	2.2356	-425.96	131.53
6	2.2689	-422.11	131.95
6	2.3023	-417.41	131.53
6	2.3357	-413.56	131.95
6	2.369	-410.14	131.95
6	2.4024	-405.01	133.66
6	2.4358	-401.59	133.66
6	2.4691	-398.17	133.66
6	2.5025	-393.47	134.95
6	2.5359	-389.62	135.37
6	2.5692	-385.01	135.54
6	2.6026	-381.07	135.37
6	2.636	-376.37	135.8
6	2.6693	-372.52	135.37
6	2.7027	-367.39	135.37
6	2.7361	-363.12	134.52
6	2.7694	-357.99	133.66
6	2.8028	-354.14	133.24
6	2.8362	-349.44	131.95
6	2.8695	-345.17	131.1
6	2.9029	-341.32	129.82
6	2.9363	-336.62	128.53
6	2.9696	-331.92	127.25
6	3.003	-328.07	126.82
6	3.0364	-324.65	126.82
6	3.0697	-320.37	125.97
6	3.1031	-316.1	125.11
6	3.1365	-311.82	125.11
6	3.1698	-307.55	125.11
6	3.2032	-302.42	125.11
6	3.2366	-299	125.11
6	3.2699	-294.3	124.69
6	3.3033	-290.45	125.11
6	3.3367	-284.89	126.4
6	3.37	-281.05	125.11
6	3.4034	-276.77	126.82
6	3.4368	-272.5	126.82
6	3.4701	-268.22	126.82
6	3.5035	-263.95	128.53
6	3.5369	-259.68	129.39
6	3.5702	-255.4	130.24
6	3.6036	-251.13	130.24
6	3.637	-246.42	131.53
6	3.6703	-242.06	131.78
6	3.7037	-237.45	131.95
6	3.7371	-232.32	131.95
6	3.7704	-228.38	131.78
6	3.8038	-223.77	131.95
6	3.8372	-218.64	131.1
6	3.8705	-213.94	129.82
6	3.9039	-210.09	130.24
6	3.9373	-205.39	128.96
6	3.9706	-201.54	128.53
6	4.004	-196.41	128.53
6	4.0374	-192.14	127.68
6	4.0707	-187.86	126.82
6	4.1041	-182.73	126.82
6	4.1375	-178.46	126.82
6	4.1708	-174.18	126.82
6	4.2042	-169.05	126.82
6	4.2376	-164.44	127
6	4.2709	-159.31	127
6	4.3043	-154.52	127.68
6	4.3377	-149.39	127.68
6	4.371	-145.12	127.68
6	4.4044	-140.84	128.53
6	4.4378	-135.71	129.39
6	4.4711	-130.58	128.53
6	4.5045	-125.88	129.82
6	4.5379	-121.18	130.24
6	4.5712	-117.93	130.76
6	4.6046	-112.8	130.76
6	4.638	-107.5	131.1
6	4.6713	-103.22	131.1
6	4.7047	-98.523	131.53
6	4.7381	-94.163	130.41
6	4.7714	-89.119	130.67
6	4.8048	-84.844	129.82
6	4.8382	-80.484	129.56
6	4.8715	-75.44	128.96
6	4.9049	-71.593	128.53
6	4.9383	-67.318	127.68
6	4.9716	-63.044	125.97
6	5.005	-58.769	125.97
6	5.0384	-53.212	125.54
6	5.0717	-49.023	125.29
6	5.1051	-45.091	125.97
6	5.1385	-40.474	125.29
6	5.1718	-36.541	125.11
6	5.2052	-31.412	125.11
6	5.2386	-27.992	125.11
6	5.2719	-21.119	125.35
6	5.3053	-16.878	125.97
6	5.3387	-13.031	126.4
6	5.372	-9.184	126.82
6	5.4054	-3.713	127
6	5.4388	-0.635	127.68
6	5.4721	4.067	128.11
6	5.5055	8.085	128.88
6	5.5389	11.847	129.56
6	5.5722	17.318	130.24
6	5.6056	21.593	131.1
6	5.639	25.013	131.1
6	5.6723	29.287	131.1
6	5.7057	33.562	131.1
6	5.7391	38.008	130.76
6	5.7724	41.684	130.67
6	5.8058	45.531	131.1
6	5.8392	50.66	131.1
6	5.8725	54.935	129.39
6	5.9059	60.064	128.53
6	5.9393	63.057	128.11
6	5.9726	68.614	126.82
6	6.006	72.888	127.68
6	6.0394	77.163	125.97
6	6.0727	81.865	124.69
6	6.1061	86.567	125.97
6	6.1395	91.269	124.69
6	6.1728	96.826	125.11
6	6.2062	101.1	124.26
6	6.2396	105.38	124.26
6	6.2729	109.65	124.26
6	6.3063	114.35	123.83
6	6.3397	119.22	122.89
6	6.373	124.18	123.4
6	6.4064	128.46	123.4
6	6.4398	132.73	123.4
6	6.4731	136.15	124.26
6	6.5065	140.43	124.26
6	6.5399	144.27	125.54
6	6.5732	148.98	125.97
6	6.6066	153.25	126.82
6	6.64	157.95	127.25
6	6.6733	162.23	127.25
6	6.7067	166.5	128.11
6	6.7401	170.69	127.85
6	6.7734	175.48	128.53
6	6.8068	179.32	127.25
6	6.8402	183.51	127.85
6	6.8735	187.88	127.25
6	6.9069	193	127.25
6	6.9403	196.47	126.76
6	6.9736	200.27	125.97
6	7.007	204.97	126.4
6	7.0404	209.68	125.11
6	7.0737	213.95	124.26
6	7.1071	219.93	124.26
6	7.1405	224.21	124.26
6	7.1738	228.48	124.26
6	7.2072	233.61	125.97
6	7.2406	237.03	124.26
6	7.2739	242.16	124.26
6	7.3073	244.73	124.26
6	7.3407	250.28	124.69
6	7.374	253.62	124.09
6	7.4074	258.4	124.26
6	7.4408	261.82	124.26
6	7.4741	265.25	125.11
6	7.5075	269.95	125.54
6	7.5409	273.73	125.59
6	7.5742	277.21	126.82
6	7.6076	281.92	128.96
6	7.641	286.19	129.82
6	7.6743	290.04	130.24
6	7.7077	294.48	129.9
6	7.7411	297.9	129.9
6	7.7744	303.72	130.24
6	7.8078	307.14	129.39
6	7.8412	310.98	128.11
6	7.8745	315.26	127.25
6	7.9079	319.1	127.68
6	7.9413	323.38	126.82
6	7.9746	328.08	125.54
6	8.008	332.1	123.75
6	8.0414	337.49	123.83
6	8.0747	341.76	123.83
6	8.1081	346.46	122.55
6	8.1415	352.02	122.12
6	8.1748	356.72	121.69
6	8.2082	360.57	121.27
6	8.2416	365.27	120.84
6	8.2749	368.86	121.18
6	8.3083	373.82	121.69
6	8.3417	378.09	121.69
6	8.375	383.22	122.55
6	8.4084	387.5	120.84
6	8.4418	390.92	121.69
6	8.4751	394.34	123.4
6	8.5085	398.61	124.26
6	8.5419	402.03	125.11
6	8.5752	406.31	125.97
6	8.6086	410.41	127.17
6	8.642	414.86	129.39
6	8.6753	419.81	128.88
6	8.7087	424.26	129.39
6	8.7421	428.53	130.24
6	8.7754	432.81	129.39
6	8.8088	436.23	130.24
6	8.8422	441.53	130.59
6	8.8755	444.95	129.73
6	8.9089	450.33	129.82
6	8.9423	452.9	128.11
6	8.9756	458.03	127.25
6	9.009	462.3	127.25
6	9.0424	466.66	125.29
6	9.0757	471.37	124.05
6	9.1091	475.73	124.6
6	9.1425	480.68	124.26
6	9.1758	485.81	124.26
6	9.2092	490.09	123.4
6	9.2426	495.64	123.83
7	2.5025	-497.77	-126.66
7	2.5359	-493.92	-126.23
7	2.5692	-489.65	-126.23
7	2.6026	-485.37	-124.52
7	2.636	-480.24	-124.52
7	2.6693	-476.82	-124.52
7	2.7027	-471.69	-124.52
7	2.7361	-466.57	-124.52
7	2.7694	-461.78	-123.5
7	2.8028	-457.59	-123.24
7	2.8362	-452.89	-122.81
7	2.8695	-447.76	-122.81
7	2.9029	-443.14	-123.84
7	2.9363	-439.21	-124.52
7	2.9696	-434.08	-124.52
7	3.003	-428.95	-124.52
7	3.0364	-423.82	-126.23
7	3.0697	-418.69	-126.23
7	3.1031	-415.27	-126.23
7	3.1365	-410.14	-126.23
7	3.1698	-405.01	-126.23
7	3.2032	-399.88	-126.23
7	3.2366	-396.46	-126.23
7	3.2699	-391.33	-126.23
7	3.3033	-386.63	-125.8
7	3.3367	-382.78	-126.23
7	3.37	-377.65	-126.23
7	3.4034	-373.38	-125.38
7	3.4368	-369.1	-126.23
7	3.4701	-363.98	-124.52
7	3.5035	-358.85	-124.52
7	3.5369	-354.14	-124.09
7	3.5702	-349.27	-124.18
7	3.6036	-344.31	-123.67
7	3.637	-339.18	-123.67
7	3.6703	-334.91	-122.81
7	3.7037	-329.78	-122.81
7	3.7371	-324.65	-122.81
7	3.7704	-319.52	-122.81
7	3.8038	-314.39	-122.81
7	3.8372	-310.12	-122.81
7	3.8705	-304.56	-122.38
7	3.9039	-299.86	-122.81
7	3.9373	-294.73	-122.81
7	3.9706	-289.6	-122.81
7	4.004	-284.47	-122.81
7	4.0374	-279.34	-122.81
7	4.0707	-274.21	-122.81
7	4.1041	-269.08	-122.81
7	4.1375	-263.95	-124.52
7	4.1708	-258.82	-124.52
7	4.2042	-253.69	-124.52
7	4.2376	-248.56	-126.23
7	4.2709	-243.43	-126.23
7	4.3043	-238.3	-126.23
7	4.3377	-234.03	-126.23
7	4.371	-228.9	-126.23
7	4.4044	-223.77	-127.09
7	4.4378	-218.64	-127.94
7	4.4711	-213.51	-127.94
7	4.5045	-209.24	-127.94
7	4.5379	-204.96	-127.94
7	4.5712	-199.83	-127.94
7	4.6046	-194.7	-127.94
7	4.638	-189.57	-127.94
7	4.6713	-184.44	-127.94
7	4.7047	-179.31	-127.94
7	4.7381	-174.18	-127.94
7	4.7714	-169.05	-127.94
7	4.8048	-163.92	-127.94
7	4.8382	-158.79	-126.23
7	4.8715	-153.66	-127.09
7	4.9049	-148.54	-127.94
7	4.9383	-143.41	-127.94
7	4.9716	-139.13	-127.94
7	5.005	-134.86	-127.94
7	5.0384	-129.73	-127.94
7	5.0717	-124.6	-127.94
7	5.1051	-119.47	-127.94
7	5.1385	-114.34	-127.94
7	5.1718	-109.21	-127.94
7	5.2052	-104.08	-127.94
7	5.2386	-98.95	-127.94
7	5.2719	-93.821	-129.65
7	5.3053	-88.691	-129.65
7	5.3387	-83.562	-129.65
7	5.372	-78.432	-129.65
7	5.4054	-73.303	-130.51
7	5.4388	-69.028	-131.36
7	5.4721	-63.044	-131.36
7	5.5055	-58.769	-131.36
7	5.5389	-53.64	-131.36
7	5.5722	-49.023	-130.68
7	5.6056	-44.236	-130.51
7	5.639	-39.106	-130.51
7	5.6723	-34.832	-130.51
7	5.7057	-29.018	-130.85
7	5.7391	-24.23	-130.68
7	5.7724	-18.93	-130.34
7	5.8058	-16.023	-130.51
7	5.8392	-11.749	-130.51
7	5.8725	-5.764	-129.65
7	5.9059	-0.635	-127.94
7	5.9393	3.64	-127.94
7	5.9726	9.624	-127.94
7	6.006	14.497	-127
7	6.0394	19.883	-127.09
7	6.0727	25.868	-127.09
7	6.1061	28.432	-126.23
7	6.1395	33.989	-126.66
7	6.1728	38.691	-126.23
7	6.2062	42.966	-126.23
7	6.2396	47.668	-125.8
7	6.2729	52.37	-126.23
7	6.3063	56.645	-126.23
7	6.3397	60.919	-127.94
7	6.373	66.049	-127.94
7	6.4064	70.323	-127.09
7	6.4398	75.453	-127.94
7	6.4731	81.01	-128.37
7	6.5065	85.712	-129.65
7	6.5399	89.987	-129.65
7	6.5732	95.116	-129.65
7	6.6066	100.67	-129.22
7	6.64	105.38	-128.8
7	6.6733	109.65	-129.65
7	6.7067	113.92	-128.8
7	6.7401	119.05	-128.8
7	6.7734	124.18	-128.8
7	6.8068	129.31	-128.8
7	6.8402	133.59	-128.8
7	6.8735	137.44	-128.37
7	6.9069	142.99	-127.94
7	6.9403	148.12	-127.09
7	6.9736	151.54	-125.38
7	7.007	156.67	-125.38
7	7.0404	161.8	-124.52
7	7.0737	166.93	-123.67
7	7.1071	171.2	-123.67
7	7.1405	177.36	-123.15
7	7.1738	181.89	-122.39
7	7.2072	186.59	-121.96
7	7.2406	192.15	-122.39
7	7.2739	196	-122.81
7	7.3073	200.85	-122.99
7	7.3407	207.11	-122.81
7	7.374	211.38	-122.81
7	7.4074	216.09	-122.38
7	7.4408	220.79	-122.81
7	7.4741	225.92	-123.67
7	7.5075	231.05	-123.67
7	7.5409	236.18	-123.67
7	7.5742	239.6	-125.38
7	7.6076	246.01	-124.95
7	7.641	249.86	-124.52
7	7.6743	254.3	-126.57
7	7.7077	259.69	-127.51
7	7.7411	265.25	-127.09
7	7.7744	269.52	-127.09
7	7.8078	273.96	-126.75
7	7.8412	279.35	-127.51
7	7.8745	284.05	-127.09
7	7.9079	289.18	-127.09
7	7.9413	293.63	-126.57
7	7.9746	298.59	-126.23
7	8.008	302.86	-126.23
7	8.0414	308.67	-125.72
7	8.0747	313.12	-125.38
7	8.1081	318.08	-124.86
7	8.1415	323.38	-124.52
7	8.1748	328.51	-124.52
7	8.2082	333.64	-124.52
7	8.2416	339.19	-124.95
7	8.2749	344.07	-124.01
7	8.3083	349.03	-124.52
7	8.3417	353.3	-124.52
7	8.375	358.43	-124.52
7	8.4084	363.56	-124.52
7	8.4418	368.26	-124.09
7	8.4751	372.11	-123.67
7	8.5085	377.24	-123.67
7	8.5419	381.51	-124.52
7	8.5752	386.64	-124.52
7	8.6086	391.94	-125.04
7	8.642	396.9	-126.23
7	8.6753	402.03	-126.23
7	8.7087	407.16	-126.23
7	8.7421	411.44	-127.94
7	8.7754	415.71	-127.94
7	8.8088	419.99	-127.94
7	8.8422	425.11	-127.09
7	8.8755	430.24	-127.09
7	8.9089	434.52	-127.09
7	8.9423	437.94	-127.09
7	8.9756	443.92	-127.09
7	9.009	448.54	-127.77
7	9.0424	453.75	-127.51
7	9.0757	457.6	-127.09
7	9.1091	461.7	-128.28
7	9.1425	467.01	-126.23
7	9.1758	471.28	-125.38
7	9.2092	476.41	-126.23
7	9.2426	482.39	-125.38
7	9.2759	486.67	-125.38
7	9.3093	491.8	-125.38
7	9.3427	496.93	-125.38
8	2.5025	-499.48	34.92
8	2.5359	-493.92	34.493
8	2.5692	-488.79	34.493
8	2.6026	-484.09	34.92
8	2.636	-478.96	34.066
8	2.6693	-473.83	33.211
8	2.7027	-468.7	33.211
8	2.7361	-463.14	32.783
8	2.7694	-458.19	32.27
8	2.8028	-453.91	32.27
8	2.8362	-449.04	32.356
8	2.8695	-443.91	32.356
8	2.9029	-438.87	32.099
8	2.9363	-434.51	32.356
8	2.9696	-429.8	31.073
8	3.003	-425.1	32.356
8	3.0364	-419.55	31.928
8	3.0697	-414.42	31.928
8	3.1031	-409.29	31.928
8	3.1365	-404.16	31.928
8	3.1698	-399.88	31.073
8	3.2032	-393.47	32.356
8	3.2366	-389.62	32.783
8	3.2699	-384.07	33.211
8	3.3033	-378.94	33.211
8	3.3367	-374.66	34.066
8	3.37	-369.1	32.783
8	3.4034	-363.98	34.493
8	3.4368	-358.85	34.493
8	3.4701	-353.72	33.638
8	3.5035	-348.59	33.638
8	3.5369	-343.12	33.809
8	3.5702	-337.99	33.809
8	3.6036	-332.34	33.638
8	3.637	-327.21	33.638
8	3.6703	-322.08	33.638
8	3.7037	-317.38	32.356
8	3.7371	-312.25	32.356
8	3.7704	-306.69	31.073
8	3.8038	-301.57	31.073
8	3.8372	-295.58	31.928
8	3.8705	-290.02	31.501
8	3.9039	-284.89	31.501
8	3.9373	-279.34	31.073
8	3.9706	-274.21	31.073
8	4.004	-268.65	30.646
8	4.0374	-263.1	31.073
8	4.0707	-257.96	31.073
8	4.1041	-252.41	31.501
8	4.1375	-247.71	31.073
8	4.1708	-242.15	32.356
8	4.2042	-237.02	32.356
8	4.2376	-231.89	32.356
8	4.2709	-226.76	32.356
8	4.3043	-221.2	32.783
8	4.3377	-216.5	33.211
8	4.371	-211.12	33.296
8	4.4044	-205.39	34.066
8	4.4378	-200.69	34.493
8	4.4711	-195.56	34.493
8	4.5045	-190.43	35.348
8	4.5379	-185.3	35.348
8	4.5712	-180.17	35.348
8	4.6046	-175.04	35.348
8	4.638	-170.34	34.92
8	4.6713	-165.63	34.493
8	4.7047	-160.5	34.493
8	4.7381	-156.23	33.638
8	4.7714	-150.59	33.809
8	4.8048	-146.83	32.783
8	4.8382	-141.7	32.783
8	4.8715	-136.57	31.928
8	4.9049	-131.44	31.928
8	4.9383	-126.31	31.928
8	4.9716	-122.03	31.928
8	5.005	-116.9	31.073
8	5.0384	-111.77	31.073
8	5.0717	-106.65	31.928
8	5.1051	-102.37	32.783
8	5.1385	-96.813	33.211
8	5.1718	-92.111	32.783
8	5.2052	-87.409	33.211
8	5.2386	-83.562	32.783
8	5.2719	-78.432	32.783
8	5.3053	-74.158	33.638
8	5.3387	-69.883	32.783
8	5.372	-64.326	34.066
8	5.4054	-61.334	34.493
8	5.4388	-55.777	34.92
8	5.4721	-51.502	35.775
8	5.5055	-46.373	35.775
8	5.5389	-42.098	36.63
8	5.5722	-37.396	37.058
8	5.6056	-32.267	37.058
8	5.639	-27.992	37.058
8	5.6723	-23.718	37.058
8	5.7057	-17.733	37.058
8	5.7391	-13.972	37.742
8	5.7724	-9.184	37.058
8	5.8058	-4.909	36.203
8	5.8392	-1.49	36.203
8	5.8725	4.495	35.348
8	5.9059	8.769	34.493
8	5.9393	13.471	34.92
8	5.9726	18.344	33.98
8	6.006	22.448	32.783
8	6.0394	26.723	33.638
8	6.0727	30.997	32.783
8	6.1061	36.127	32.783
8	6.1395	41.256	32.783
8	6.1728	46.386	32.783
8	6.2062	51.344	33.296
8	6.2396	55.79	32.783
8	6.2729	60.919	32.783
8	6.3063	65.194	32.783
8	6.3397	70.751	34.066
8	6.373	75.88	34.066
8	6.4064	80.582	32.783
8	6.4398	85.284	34.066
8	6.4731	89.987	34.493
8	6.5065	95.116	35.348
8	6.5399	99.562	35.69
8	6.5732	104.52	36.203
8	6.6066	109.31	37.229
8	6.64	114.78	37.913
8	6.6733	119.91	37.913
8	6.7067	124.18	38.767
8	6.7401	128.8	38.596
8	6.7734	133.59	39.623
8	6.8068	137.01	37.913
8	6.8402	142.14	37.913
8	6.8735	146.41	37.913
8	6.9069	150.69	37.913
8	6.9403	155.82	37.913
8	6.9736	160.94	37.913
8	7.007	165.65	36.63
8	7.0404	169.49	36.203
8	7.0737	174.2	36.63
8	7.1071	178.9	36.203
8	7.1405	183.6	34.92
8	7.1738	188.73	34.92
8	7.2072	193.86	34.92
8	7.2406	198.99	34.92
8	7.2739	202.84	34.493
8	7.3073	207.97	34.493
8	7.3407	213.1	33.638
8	7.374	218.22	33.638
8	7.4074	222.5	33.638
8	7.4408	226.77	33.638
8	7.4741	231.9	34.493
8	7.5075	237.03	34.493
8	7.5409	240.45	33.638
8	7.5742	246.44	34.493
8	7.6076	251.14	34.92
8	7.641	255.84	35.348
8	7.6743	260.97	35.348
8	7.7077	266.1	37.058
8	7.7411	271.23	37.058
8	7.7744	276.36	37.058
8	7.8078	281.49	37.913
8	7.8412	286.62	37.913
8	7.8745	291.32	37.485
8	7.9079	296.02	37.913
8	7.9413	300.3	37.913
8	7.9746	305.43	37.913
8	8.008	309.7	37.058
8	8.0414	314.32	37.742
8	8.0747	319.1	37.058
8	8.1081	323.04	37.229
8	8.1415	328	36.032
8	8.1748	332.78	36.203
8	8.2082	338.34	34.92
8	8.2416	343.47	34.92
8	8.2749	349.03	34.493
8	8.3083	354.16	35.348
8	8.3417	359.63	34.322
8	8.375	364.76	34.322
8	8.4084	369.55	35.348
8	8.4418	374.25	34.92
8	8.4751	378.61	34.664
8	8.5085	383.22	35.348
8	8.5419	388.35	34.493
8	8.5752	392.46	35.006
8	8.6086	396.9	34.493
8	8.642	401.18	35.348
8	8.6753	405.45	34.493
8	8.7087	410.58	35.348
8	8.7421	414.86	35.348
8	8.7754	419.99	35.348
8	8.8088	424.94	36.716
8	8.8422	429.39	37.058
8	8.8755	434.52	37.058
8	8.9089	439.48	37.571
8	8.9423	444.35	37.485
8	8.9756	449.05	37.913
8	9.009	453.75	37.485
8	9.0424	458.46	37.913
8	9.0757	461.88	37.058
8	9.1091	467.01	37.058
8	9.1425	470.43	37.058
8	9.1758	475.55	37.058
8	9.2092	479.83	36.203
8	9.2426	485.13	35.69
8	9.2759	489.23	35.348
8	9.3093	493.51	35.348
8	9.3427	498.47	35.006
9	2.5692	-498.88	-65.874
9	2.6026	-493.92	-65.532
9	2.636	-488.79	-64.677
9	2.6693	-483.83	-64.335
9	2.7027	-479.05	-64.507
9	2.7361	-473.92	-64.507
9	2.7694	-468.79	-64.507
9	2.8028	-463.14	-65.532
9	2.8362	-458.87	-65.532
9	2.8695	-454.17	-65.96
9	2.9029	-449.13	-66.216
9	2.9363	-443.48	-66.387
9	2.9696	-437.5	-67.242
9	3.003	-432.37	-68.952
9	3.0364	-427.24	-68.952
9	3.0697	-422.96	-68.097
9	3.1031	-416.13	-68.952
9	3.1365	-412.53	-69.294
9	3.1698	-408.77	-69.123
9	3.2032	-403.3	-70.662
9	3.2366	-399.03	-69.807
9	3.2699	-394.92	-68.61
9	3.3033	-390.9	-68.525
9	3.3367	-386.2	-68.097
9	3.37	-381.07	-68.097
9	3.4034	-375.94	-68.097
9	3.4368	-372.18	-67.413
9	3.4701	-367.22	-65.874
9	3.5035	-362.26	-66.387
9	3.5369	-357.99	-65.532
9	3.5702	-354.57	-65.532
9	3.6036	-349.44	-65.532
9	3.637	-345.17	-64.677
9	3.6703	-340.89	-64.677
9	3.7037	-336.28	-63.994
9	3.7371	-332	-62.797
9	3.7704	-328.07	-62.968
9	3.8038	-322.94	-63.823
9	3.8372	-317.81	-63.823
9	3.8705	-313.96	-62.54
9	3.9039	-308.4	-62.968
9	3.9373	-304.47	-62.284
9	3.9706	-299.86	-62.113
9	4.004	-296.01	-61.685
9	4.0374	-290.45	-62.113
9	4.0707	-284.47	-62.113
9	4.1041	-279.34	-62.113
9	4.1375	-275.75	-60.745
9	4.1708	-270.79	-60.403
9	4.2042	-265.66	-62.113
9	4.2376	-261.73	-60.574
9	4.2709	-257.11	-61.258
9	4.3043	-252.84	-60.403
9	4.3377	-248.99	-59.975
9	4.371	-244.29	-59.548
9	4.4044	-238.73	-58.266
9	4.4378	-234.88	-57.838
9	4.4711	-228.9	-56.983
9	4.5045	-224.2	-56.556
9	4.5379	-218.64	-56.983
9	4.5712	-214.79	-55.701
9	4.6046	-209.75	-54.248
9	4.638	-204.96	-56.128
9	4.6713	-201.97	-55.701
9	4.7047	-197.27	-56.128
9	4.7381	-193.16	-55.786
9	4.7714	-187.86	-56.128
9	4.8048	-181.88	-56.128
9	4.8382	-178.29	-55.615
9	4.8715	-174.61	-55.701
9	4.9049	-169.05	-56.983
9	4.9383	-164.78	-57.838
9	4.9716	-159.99	-57.154
9	5.005	-155.72	-58.009
9	5.0384	-150.25	-57.838
9	5.0717	-146.14	-59.206
9	5.1051	-139.99	-60.403
9	5.1385	-136.57	-60.403
9	5.1718	-131.1	-60.232
9	5.2052	-126.14	-60.745
9	5.2386	-121.18	-61.258
9	5.2719	-116.48	-61.685
9	5.3053	-110.92	-61.258
9	5.3387	-105.79	-62.113
9	5.372	-100.66	-62.113
9	5.4054	-95.531	-61.258
9	5.4388	-91.427	-60.745
9	5.4721	-86.981	-61.258
9	5.5055	-82.279	-60.83
9	5.5389	-78.005	-59.975
9	5.5722	-72.02	-59.975
9	5.6056	-67.746	-59.975
9	5.639	-61.761	-59.121
9	5.6723	-57.914	-59.548
9	5.7057	-53.982	-59.719
9	5.7391	-48.51	-59.548
9	5.7724	-43.381	-59.548
9	5.8058	-39.106	-59.548
9	5.8392	-33.977	-59.548
9	5.8725	-29.702	-60.403
9	5.9059	-25.427	-61.258
9	5.9393	-20.725	-61.685
9	5.9726	-14.313	-62.113
9	6.006	-10.039	-62.113
9	6.0394	-4.909	-62.113
9	6.0727	-0.635	-62.113
9	6.1061	3.64	-63.823
9	6.1395	8.769	-64.677
9	6.1728	13.899	-64.677
9	6.2062	18.686	-63.994
9	6.2396	24.158	-64.678
9	6.2729	28.005	-65.105
9	6.3063	33.562	-64.677
9	6.3397	38.691	-64.677
9	6.373	42.966	-63.823
9	6.4064	48.096	-63.823
9	6.4398	53.225	-62.968
9	6.4731	56.645	-62.113
9	6.5065	61.347	-61.685
9	6.5399	66.049	-61.258
9	6.5732	70.323	-61.258
9	6.6066	76.308	-60.403
9	6.64	81.01	-59.975
9	6.6733	84.857	-59.548
9	6.7067	90.841	-59.548
9	6.7401	95.971	-59.548
9	6.7734	100.25	-57.838
9	6.8068	105.8	-57.411
9	6.8402	109.65	-56.983
9	6.8735	113.92	-56.983
9	6.9069	119.05	-56.983
9	6.9403	124.18	-56.983
9	6.9736	128.88	-56.556
9	7.007	133.59	-56.128
9	7.0404	138.72	-56.128
9	7.0737	142.99	-56.983
9	7.1071	148.12	-56.983
9	7.1405	153.68	-56.556
9	7.1738	158.38	-56.983
9	7.2072	163.68	-57.496
9	7.2406	169.49	-56.983
9	7.2739	172.91	-56.983
9	7.3073	178.04	-56.983
9	7.3407	183.44	-56.523
9	7.374	188.3	-56.983
9	7.4074	193.43	-55.273
9	7.4408	197.88	-54.761
9	7.4741	201.55	-54.846
9	7.5075	205.4	-54.419
9	7.5409	209.68	-55.273
9	7.5742	215.66	-54.419
9	7.6076	219.51	-53.991
9	7.641	224.64	-53.991
9	7.6743	228.06	-53.136
9	7.7077	232.33	-53.136
9	7.7411	236.18	-51.854
9	7.7744	242.16	-51.854
9	7.8078	247.29	-51.854
9	7.8412	252.42	-51.854
9	7.8745	257.55	-51.854
9	7.9079	261.4	-50.571
9	7.9413	266.53	-50.571
9	7.9746	271.66	-51.426
9	8.008	277.21	-51.854
9	8.0414	280.98	-51.683
9	8.0747	284.91	-52.709
9	8.1081	289.18	-52.709
9	8.1415	292.6	-52.709
9	8.1748	297.73	-52.709
9	8.2082	302.86	-52.709
9	8.2416	306.79	-52.025
9	8.2749	311.41	-52.709
9	8.3083	316.54	-52.709
9	8.3417	321.67	-52.709
9	8.375	326.8	-52.709
9	8.4084	331.93	-51.854
9	8.4418	336.2	-51.854
9	8.4751	340.48	-51.854
9	8.5085	345.61	-51.854
9	8.5419	348.6	-51.426
9	8.5752	354.16	-51.854
9	8.6086	358.09	-50.315
9	8.642	362.7	-50.999
9	8.6753	367.83	-50.144
9	8.7087	371.68	-48.861
9	8.7421	376.38	-48.434
9	8.7754	381.51	-47.579
9	8.8088	386.64	-47.579
9	8.8422	391.77	-47.579
9	8.8755	397.07	-47.237
9	8.9089	402.89	-46.724
9	8.9423	406.73	-46.297
9	8.9756	412.29	-45.869
9	9.009	416.99	-46.297
9	9.0424	422.12	-45.442
9	9.0757	426.82	-46.724
9	9.1091	430.67	-45.442
9	9.1425	437.08	-46.724
9	9.1758	441.79	-46.297
9	9.2092	446.06	-47.152
9	9.2426	451.79	-47.066
9	9.2759	455.46	-48.007
9	9.3093	460.59	-48.861
9	9.3427	467.43	-49.717
9	9.376	471.71	-49.716
9	9.4094	478.12	-50.144
9	9.4428	482.39	-50.144
9	9.4761	487.52	-50.999
9	9.5095	492.14	-49.973
9	9.5429	495.64	-49.717
10	3.7037	-496.49	-127.94
10	3.7371	-490.07	-128.37
10	3.7704	-485.37	-128.8
10	3.8038	-479.39	-129.65
10	3.8372	-475.11	-129.65
10	3.8705	-469.56	-129.22
10	3.9039	-464.86	-128.8
10	3.9373	-459.73	-128.8
10	3.9706	-455.45	-127.94
10	4.004	-450.32	-127.94
10	4.0374	-446.05	-127.94
10	4.0707	-440.92	-127.09
10	4.1041	-436.64	-126.23
10	4.1375	-431.51	-126.23
10	4.1708	-425.53	-125.38
10	4.2042	-421.25	-124.52
10	4.2376	-416.13	-124.52
10	4.2709	-411.85	-122.81
10	4.3043	-406.72	-122.81
10	4.3377	-400.31	-121.53
10	4.371	-395.18	-121.53
10	4.4044	-390.48	-121.1
10	4.4378	-384.92	-121.53
10	4.4711	-379.79	-121.53
10	4.5045	-374.66	-121.53
10	4.5379	-369.53	-121.53
10	4.5712	-364.4	-121.53
10	4.6046	-359.27	-122.38
10	4.638	-353.72	-122.81
10	4.6713	-348.59	-123.67
10	4.7047	-343.46	-123.67
10	4.7381	-339.52	-124.35
10	4.7714	-333.63	-124.95
10	4.8048	-328.92	-126.23
10	4.8382	-324.65	-126.23
10	4.8715	-319.52	-127.09
10	4.9049	-314.39	-127.09
10	4.9383	-309.26	-127.94
10	4.9716	-304.56	-127.51
10	5.005	-299.43	-127.51
10	5.0384	-295.58	-127.94
10	5.0717	-290.45	-127.94
10	5.1051	-284.89	-126.66
10	5.1385	-280.19	-127.94
10	5.1718	-275.06	-126.23
10	5.2052	-269.93	-126.23
10	5.2386	-264.8	-126.23
10	5.2719	-259.68	-126.23
10	5.3053	-254.12	-124.95
10	5.3387	-249.42	-124.52
10	5.372	-244.29	-124.52
10	5.4054	-238.73	-124.95
10	5.4388	-233.17	-124.52
10	5.4721	-228.38	-124.35
10	5.5055	-223.77	-124.52
10	5.5389	-217.78	-124.52
10	5.5722	-211.8	-124.52
10	5.6056	-205.82	-124.52
10	5.639	-200.69	-125.38
10	5.6723	-195.13	-125.8
10	5.7057	-189.57	-126.23
10	5.7391	-184.01	-126.66
10	5.7724	-178.46	-126.23
10	5.8058	-173.33	-127.94
10	5.8392	-167.34	-127.94
10	5.8725	-162.64	-128.37
10	5.9059	-157.51	-127.51
10	5.9393	-153.24	-127.51
10	5.9726	-147.68	-127.09
10	6.006	-144.26	-127.94
10	6.0394	-139.56	-126.66
10	6.0727	-134.86	-126.23
10	6.1061	-130.16	-124.95
10	6.1395	-125.45	-124.52
10	6.1728	-120.32	-122.81
10	6.2062	-115.19	-122.81
10	6.2396	-110.06	-121.96
10	6.2729	-104.94	-120.25
10	6.3063	-98.95	-118.54
10	6.3397	-94.505	-119.73
10	6.373	-89.546	-119.39
10	6.4064	-84.844	-118.97
10	6.4398	-80.142	-117.68
10	6.4731	-75.868	-117.68
10	6.5065	-69.456	-118.11
10	6.5399	-64.412	-117
10	6.5732	-59.282	-117
10	6.6066	-54.495	-117.68
10	6.64	-49.365	-116.83
10	6.6733	-44.236	-117.68
10	6.7067	-38.679	-116.4
10	6.7401	-33.977	-116.83
10	6.7734	-28.847	-116.83
10	6.8068	-23.718	-116.83
10	6.8402	-18.161	-118.11
10	6.8735	-12.604	-117.68
10	6.9069	-7.474	-116.83
10	6.9403	-1.917	-116.4
10	6.9736	2.357	-115.55
10	7.007	7.487	-114.69
10	7.0404	12.616	-113.83
10	7.0737	17.148	-113.92
10	7.1071	20.738	-112.55
10	7.1405	25.868	-112.55
10	7.1738	30.997	-111.7
10	7.2072	35.272	-111.7
10	7.2406	40.401	-110.84
10	7.2739	44.676	-109.99
10	7.3073	50.66	-109.13
10	7.3407	55.79	-108.28
10	7.374	60.492	-107
10	7.4074	65.707	-106.4
10	7.4408	70.323	-105.71
10	7.4741	75.453	-105.71
10	7.5075	81.01	-105.29
10	7.5409	85.712	-104.86
10	7.5742	90.841	-104.86
10	7.6076	96.398	-105.29
10	7.641	99.904	-103.83
10	7.6743	105.38	-104
10	7.7077	110.51	-104
10	7.7411	114.78	-104.86
10	7.7744	120.76	-104.86
10	7.8078	124.78	-104.77
10	7.8412	129.31	-105.71
10	7.8745	134.87	-105.29
10	7.9079	140	-105.29
10	7.9413	143.85	-105.71
10	7.9746	149.4	-105.29
10	8.008	153.93	-105.2
10	8.0414	158.81	-104.43
10	8.0747	162.65	-104
10	8.1081	167.78	-104
10	8.1415	172.06	-103.15
10	8.1748	176.33	-103.15
10	8.2082	181.04	-102.72
10	8.2416	186.16	-101.87
10	8.2749	190.44	-101.87
10	8.3083	194.29	-101.44
10	8.3417	197.71	-100.58
10	8.375	204.72	-101.1
10	8.4084	210.96	-99.302
10	8.4418	215.07	-100.12
10	8.4751	219.93	-98.019
10	8.5085	225.06	-98.019
10	8.5419	231.47	-99.302
10	8.5752	234.47	-98.874
10	8.6086	239.6	-98.874
10	8.642	244.3	-99.302
10	8.6753	250.13	-98.698
10	8.7087	251.57	-99.729
10	8.7421	256.7	-98.874
10	8.7754	262.85	-100.24
10	8.8088	267.81	-100.58
10	8.8422	272.51	-101.01
10	8.8755	276.36	-101.44
10	8.9089	281.49	-102.29
10	8.9423	287.05	-103.58
10	8.9756	292.6	-104
10	9.009	297.73	-104
10	9.0424	302.01	-104
10	9.0757	306.79	-103.83
10	9.1091	313.12	-103.15
10	9.1425	316.54	-103.15
10	9.1758	320.13	-102.81
10	9.2092	325.09	-103.15
[truncated: 10,465 more rows]
