# Supplementary material for: A universal function for capacity of bidirectional pedestrian streams: Filling the gaps in the literature
Source: PLoS One. 2018 Dec 19;13(12):e0208496. doi: 10.1371/journal.pone.0208496 (PMC6300270; doi:10.1371/journal.pone.0208496)
Supplement: S1 Data Set — Trajectories are divided into folders for the different experiments within the ZIP archive. Data relative to the own experiments are directly provided as a CSV file. Links are provided for data obtained from open database from third party researchers. (ZIP) [file pone.0208496.s001.zip › datasets/dataset_C/6_0_E.csv]

ped. #	time (s)	x (cm)	y (cm)
1	0	-498.2	128.53
1	0.033367	-493.07	128.53
1	0.066733	-487.08	127.68
1	0.1001	-481.1	127.68
1	0.13347	-475.97	128.53
1	0.16683	-469.13	127.68
1	0.2002	-464	128.53
1	0.23357	-457.16	128.53
1	0.26693	-451.18	129.39
1	0.3003	-444.76	130.67
1	0.33367	-438.69	130.41
1	0.36703	-432.71	131.27
1	0.4004	-427.24	131.1
1	0.43377	-420.74	131.27
1	0.46713	-415.61	131.27
1	0.5005	-411	131.1
1	0.53387	-405.87	131.1
1	0.56723	-399.88	130.24
1	0.6006	-394.75	129.39
1	0.63397	-389.62	127.68
1	0.66733	-384.49	127.68
1	0.7007	-379.36	126.82
1	0.73407	-372.52	125.97
1	0.76743	-367.39	124.26
1	0.8008	-362.26	125.11
1	0.83417	-355.43	123.4
1	0.86753	-350.3	123.4
1	0.9009	-345.59	122.98
1	0.93427	-340.46	122.98
1	0.96763	-335.25	123.23
1	1.001	-329.78	123.4
1	1.0344	-324.31	123.58
1	1.0677	-319.52	124.26
1	1.1011	-313.11	123.83
1	1.1345	-308.4	124.26
1	1.1678	-301.99	123.83
1	1.2012	-295.15	124.69
1	1.2346	-289.17	125.54
1	1.2679	-282.76	126.82
1	1.3013	-276.77	127.68
1	1.3347	-270.79	127.68
1	1.368	-264.8	128.53
1	1.4014	-259.68	127.68
1	1.4348	-255.06	126.65
1	1.4681	-249.42	125.97
1	1.5015	-245.11	125.47
1	1.5349	-239.58	124.69
1	1.5682	-234.03	124.26
1	1.6016	-228.9	123.4
1	1.635	-222.49	122.12
1	1.6683	-216.42	121.52
1	1.7017	-210.52	121.27
1	1.7351	-204.62	119.3
1	1.7684	-198.98	118.28
1	1.8018	-192.56	117.85
1	1.8352	-187.01	118.28
1	1.8685	-181.02	117.42
1	1.9019	-175.47	117.85
1	1.9353	-170.34	118.7
1	1.9686	-163.92	119.13
1	2.002	-159.22	119.56
1	2.0354	-153.66	119.99
1	2.0687	-148.11	120.41
1	2.1021	-141.7	120.84
1	2.1355	-135.37	121.52
1	2.1688	-129.3	122.98
1	2.2022	-122.03	123.4
1	2.2356	-114.77	124.69
1	2.2689	-108.78	124.69
1	2.3023	-102.8	125.54
1	2.3357	-96.386	125.11
1	2.369	-91.256	125.11
1	2.4024	-86.127	125.11
1	2.4358	-80.997	124.26
1	2.4691	-75.013	123.4
1	2.5025	-69.028	123.4
1	2.5359	-63.899	122.55
1	2.5692	-58.769	121.69
1	2.6026	-53.64	119.99
1	2.636	-46.8	119.13
1	2.6693	-40.816	118.28
1	2.7027	-34.831	117.42
1	2.7361	-29.702	117.42
1	2.7694	-21.153	116.57
1	2.8028	-16.451	116.99
1	2.8362	-12.176	117.85
1	2.8695	-7.132	118.1
1	2.9029	-1.49	119.13
1	2.9363	4.495	119.13
1	2.9696	9.197	120.41
1	3.003	14.326	120.41
1	3.0364	19.883	119.99
1	3.0697	25.44	121.27
1	3.1031	31.852	122.55
1	3.1365	37.837	123.4
1	3.1698	43.821	124.26
1	3.2032	49.378	124.69
1	3.2366	54.935	125.11
1	3.2699	59.209	125.11
1	3.3033	65.621	125.54
1	3.3367	71.178	124.26
1	3.37	76.308	124.26
1	3.4034	81.437	122.55
1	3.4368	86.567	121.69
1	3.4701	92.124	121.27
1	3.5035	97.51	120.5
1	3.5369	103.67	119.13
1	3.5702	108.37	118.7
1	3.6036	114.35	117.85
1	3.637	120.76	117.42
1	3.6703	125.89	115.71
1	3.7037	132.05	116.05
1	3.7371	137.86	115.71
1	3.7704	142.99	116.57
1	3.8038	147.69	116.99
1	3.8372	152.74	117.25
1	3.8705	157.7	117.76
1	3.9039	163.51	117.42
1	3.9373	169.07	118.7
1	3.9706	174.62	118.28
1	4.004	180.61	119.13
1	4.0374	186.59	119.13
1	4.0707	192.24	120.16
1	4.1041	197.71	120.84
1	4.1375	204.55	121.69
1	4.1708	209.33	121.87
1	4.2042	213.44	122.38
1	4.2376	217.8	122.12
1	4.2709	222.14	122.6
1	4.3043	228.91	122.12
1	4.3377	234.04	122.12
1	4.371	238.32	119.56
1	4.4044	244.9	119.47
1	4.4378	250.28	118.7
1	4.4711	255.84	118.28
1	4.5045	260.97	117.42
1	4.5379	267.81	116.57
1	4.5712	274.22	115.28
1	4.6046	279.44	115.03
1	4.638	284.91	114.86
1	4.6713	290.89	114.86
1	4.7047	296.02	114
1	4.7381	302.01	115.71
1	4.7714	306.71	116.14
1	4.8048	312.26	116.57
1	4.8382	316.97	116.99
1	4.8715	321.24	117.85
1	4.9049	326.37	117.85
1	4.9383	331.93	119.13
1	4.9716	338.34	119.56
1	5.005	343.9	120.84
1	5.0384	350.31	121.27
1	5.0717	355.69	122.21
1	5.1051	361.34	122.38
1	5.1385	367.41	122.98
1	5.1718	371.94	123.06
1	5.2052	377.58	123.23
1	5.2386	383.22	122.55
1	5.2719	388.52	122.89
1	5.3053	394.17	122.21
1	5.3387	399.47	121.69
1	5.372	404.6	121.69
1	5.4054	409.3	120.41
1	5.4388	415.28	119.56
1	5.4721	419.99	118.28
1	5.5055	425.97	117.42
1	5.5389	431.95	115.71
1	5.5722	437.94	115.71
1	5.6056	444.35	115.28
1	5.639	449.91	114.86
1	5.6723	454.61	115.28
1	5.7057	460.17	115.71
1	5.7391	467.01	116.57
1	5.7724	472.13	117.42
1	5.8058	477.26	117.42
1	5.8392	482.39	117.42
1	5.8725	487.52	118.28
1	5.9059	492.65	118.28
1	5.9393	498.47	119.64
2	0.23357	-499.91	-126.23
2	0.26693	-494.78	-124.52
2	0.3003	-489.65	-124.52
2	0.33367	-483.24	-124.95
2	0.36703	-478.53	-124.52
2	0.4004	-472.55	-124.52
2	0.43377	-467.42	-124.52
2	0.46713	-461.01	-124.09
2	0.5005	-455.45	-123.67
2	0.53387	-450.32	-124.52
2	0.56723	-444.17	-124.18
2	0.6006	-439.21	-124.52
2	0.63397	-434.08	-124.52
2	0.66733	-427.24	-124.52
2	0.7007	-421.25	-124.52
2	0.73407	-415.27	-124.52
2	0.76743	-410.14	-126.23
2	0.8008	-405.01	-126.23
2	0.83417	-399.88	-126.23
2	0.86753	-393.9	-126.23
2	0.9009	-387.91	-126.23
2	0.93427	-382.78	-126.23
2	0.96763	-377.65	-126.23
2	1.001	-372.52	-126.23
2	1.0344	-367.39	-126.23
2	1.0677	-362.26	-124.52
2	1.1011	-356.28	-124.52
2	1.1345	-350.47	-125.04
2	1.1678	-344.74	-124.95
2	1.2012	-339.61	-124.95
2	1.2346	-334.91	-124.52
2	1.2679	-328.92	-123.67
2	1.3013	-323.79	-122.81
2	1.3347	-318.66	-122.81
2	1.368	-313.54	-122.81
2	1.4014	-307.21	-122.13
2	1.4348	-302.42	-121.96
2	1.4681	-297.12	-122.3
2	1.5015	-292.16	-121.1
2	1.5349	-286.18	-121.1
2	1.5682	-281.05	-121.1
2	1.6016	-275.06	-121.1
2	1.635	-269.93	-121.1
2	1.6683	-264.8	-121.1
2	1.7017	-258.82	-121.1
2	1.7351	-252.84	-121.1
2	1.7684	-247.71	-121.1
2	1.8018	-242.58	-121.1
2	1.8352	-236.59	-121.96
2	1.8685	-231.46	-122.81
2	1.9019	-226.33	-122.81
2	1.9353	-221.2	-122.81
2	1.9686	-214.36	-122.81
2	2.002	-209.24	-122.81
2	2.0354	-204.1	-122.81
2	2.0687	-198.98	-122.81
2	2.1021	-193.85	-122.81
2	2.1355	-187.43	-122.38
2	2.1688	-182.73	-122.81
2	2.2022	-176.75	-122.81
2	2.2356	-171.62	-122.81
2	2.2689	-166.49	-122.81
2	2.3023	-160.68	-122.3
2	2.3357	-154.95	-122.38
2	2.369	-150.25	-121.96
2	2.4024	-144.26	-121.96
2	2.4358	-139.13	-121.1
2	2.4691	-134	-121.1
2	2.5025	-128.87	-121.1
2	2.5359	-123.74	-121.1
2	2.5692	-118.61	-121.1
2	2.6026	-111.77	-121.1
2	2.636	-106.65	-121.1
2	2.6693	-101.52	-121.1
2	2.7027	-96.386	-121.1
2	2.7361	-91.256	-121.1
2	2.7694	-86.127	-121.1
2	2.8028	-80.142	-121.1
2	2.8362	-75.013	-121.1
2	2.8695	-69.456	-121.53
2	2.9029	-63.899	-121.96
2	2.9363	-58.769	-121.1
2	2.9696	-53.64	-122.81
2	3.003	-47.655	-122.81
2	3.0364	-41.671	-122.81
2	3.0697	-36.541	-122.81
2	3.1031	-31.412	-122.81
2	3.1365	-25.855	-123.24
2	3.1698	-19.015	-124.09
2	3.2032	-15.168	-123.67
2	3.2366	-9.184	-123.67
2	3.2699	-4.055	-124.52
2	3.3033	1.075	-124.52
2	3.3367	6.632	-123.24
2	3.37	11.762	-123.24
2	3.4034	17.318	-124.52
2	3.4368	22.448	-123.67
2	3.4701	27.578	-123.67
2	3.5035	33.135	-123.24
2	3.5369	38.691	-122.81
2	3.5702	43.821	-122.81
2	3.6036	50.233	-122.39
2	3.637	55.79	-122.81
2	3.6703	60.919	-122.81
2	3.7037	66.904	-122.81
2	3.7371	72.033	-122.81
2	3.7704	77.163	-122.81
2	3.8038	82.292	-122.81
2	3.8372	87.422	-122.81
2	3.8705	92.551	-122.81
2	3.9039	97.681	-122.81
2	3.9373	102.81	-122.81
2	3.9706	109.22	-122.38
2	4.004	114.35	-122.39
2	4.0374	119.91	-122.81
2	4.0707	125.04	-122.81
2	4.1041	130.17	-123.67
2	4.1375	136.15	-123.67
2	4.1708	142.14	-124.52
2	4.2042	147.27	-122.81
2	4.2376	153.68	-123.24
2	4.2709	159.24	-122.81
2	4.3043	164.19	-123.33
2	4.3377	169.49	-122.81
2	4.371	174.62	-121.96
2	4.4044	179.75	-121.96
2	4.4378	184.88	-122.81
2	4.4711	190.01	-122.81
2	4.5045	194.29	-122.81
2	4.5379	200.27	-122.81
2	4.5712	205.4	-122.81
2	4.6046	210.53	-121.1
2	4.638	215.66	-121.1
2	4.6713	220.79	-121.1
2	4.7047	226.77	-121.1
2	4.7381	232.76	-119.39
2	4.7714	237.03	-119.39
2	4.8048	242.16	-119.39
2	4.8382	249	-119.39
2	4.8715	252.42	-119.39
2	4.9049	257.12	-119.82
2	4.9383	262.68	-120.25
2	4.9716	266.95	-120.25
2	5.005	272.94	-119.39
2	5.0384	277.21	-121.1
2	5.0717	282.34	-121.1
2	5.1051	287.47	-121.1
2	5.1385	292.6	-121.1
2	5.1718	298.16	-122.39
2	5.2052	302.86	-121.96
2	5.2386	308.85	-122.81
2	5.2719	314.83	-123.67
2	5.3053	319.96	-124.52
2	5.3387	325.94	-124.52
2	5.372	331.93	-123.67
2	5.4054	337.49	-124.95
2	5.4388	342.19	-124.52
2	5.4721	347.32	-124.52
2	5.5055	353.3	-124.52
2	5.5389	358.43	-124.52
2	5.5722	363.56	-124.52
2	5.6056	369.55	-124.52
2	5.639	373.82	-124.52
2	5.6723	378.09	-124.52
2	5.7057	383.22	-125.38
2	5.7391	389.63	-124.09
2	5.7724	394.17	-124.01
2	5.8058	399.47	-123.67
2	5.8392	405.45	-123.67
2	5.8725	410.58	-123.67
2	5.9059	416.57	-123.67
2	5.9393	421.69	-123.67
2	5.9726	427.68	-123.67
2	6.006	432.81	-123.67
2	6.0394	437.94	-123.67
2	6.0727	443.07	-123.67
2	6.1061	446.92	-124.09
2	6.1395	452.3	-124.18
2	6.1728	456.47	-124.73
2	6.2062	461.88	-126.23
2	6.2396	467.83	-126.07
2	6.2729	472.99	-125.38
2	6.3063	478.97	-125.38
2	6.3397	484.79	-125.89
2	6.373	490.09	-126.23
2	6.4064	495.64	-126.66
3	0.86753	-499.91	-17.657
3	0.9009	-495.63	-18.512
3	0.93427	-490.85	-18.683
3	0.96763	-487.08	-18.512
3	1.001	-482.81	-18.512
3	1.0344	-478.53	-19.367
3	1.0677	-473.83	-18.939
3	1.1011	-469.99	-20.222
3	1.1345	-466.57	-20.222
3	1.1678	-461.01	-19.794
3	1.2012	-456.73	-20.649
3	1.2346	-452.46	-19.794
3	1.2679	-449.47	-20.222
3	1.3013	-444.34	-19.367
3	1.3347	-440.92	-19.367
3	1.368	-436.64	-19.367
3	1.4014	-432.37	-18.512
3	1.4348	-428.09	-17.657
3	1.4681	-424.67	-17.657
3	1.5015	-419.12	-17.23
3	1.5349	-415.27	-16.802
3	1.5682	-410.48	-16.973
3	1.6016	-406.72	-15.947
3	1.635	-402.45	-15.947
3	1.6683	-397.74	-14.665
3	1.7017	-393.9	-14.237
3	1.7351	-389.62	-13.383
3	1.7684	-386.2	-14.237
3	1.8018	-382.78	-13.382
3	1.8352	-378.51	-13.382
3	1.8685	-374.23	-12.528
3	1.9019	-370.81	-13.382
3	1.9353	-367.39	-13.382
3	1.9686	-362.26	-14.237
3	2.002	-358.85	-14.237
3	2.0354	-353.72	-14.237
3	2.0687	-350.3	-14.237
3	2.1021	-345.17	-15.092
3	2.1355	-340.38	-14.921
3	2.1688	-336.62	-15.947
3	2.2022	-332.34	-15.947
3	2.2356	-328.07	-15.947
3	2.2689	-322.51	-16.375
3	2.3023	-318.24	-15.52
3	2.3357	-314.39	-15.947
3	2.369	-309.26	-15.947
3	2.4024	-305.84	-15.092
3	2.4358	-300.71	-14.237
3	2.4691	-296.01	-13.81
3	2.5025	-291.31	-13.382
3	2.5359	-286.61	-12.955
3	2.5692	-282.07	-12.87
3	2.6026	-277.46	-12.186
3	2.636	-272.5	-12.528
3	2.6693	-268.22	-12.528
3	2.7027	-262.24	-11.673
3	2.7361	-257.96	-12.528
3	2.7694	-254.12	-11.245
3	2.8028	-250.7	-11.245
3	2.8362	-246	-11.673
3	2.8695	-242.58	-11.673
3	2.9029	-239.16	-12.528
3	2.9363	-235.74	-12.528
3	2.9696	-232.32	-12.528
3	3.003	-228.9	-12.528
3	3.0364	-223.77	-12.528
3	3.0697	-220.35	-12.528
3	3.1031	-216.07	-13.382
3	3.1365	-211.46	-11.844
3	3.1698	-207.53	-13.382
3	3.2032	-202.57	-12.87
3	3.2366	-198.12	-14.237
3	3.2699	-192.99	-14.237
3	3.3033	-187.86	-14.237
3	3.3367	-184.44	-14.237
3	3.37	-180.17	-14.237
3	3.4034	-175.47	-12.955
3	3.4368	-171.62	-12.528
3	3.4701	-167.34	-12.528
3	3.5035	-162.21	-11.673
3	3.5369	-158.79	-11.673
3	3.5702	-153.49	-10.476
3	3.6036	-150.25	-9.963
3	3.637	-143.83	-9.535
3	3.6703	-140.67	-8.766
3	3.7037	-135.71	-8.253
3	3.7371	-131.44	-8.253
3	3.7704	-125.45	-6.543
3	3.8038	-122.03	-6.543
3	3.8372	-116.05	-5.688
3	3.8705	-111.35	-5.261
3	3.9039	-107.07	-6.116
3	3.9373	-104.08	-6.543
3	3.9706	-98.95	-6.543
3	4.004	-95.531	-6.543
3	4.0374	-90.401	-6.543
3	4.0707	-85.272	-6.543
3	4.1041	-81.852	-7.398
3	4.1375	-76.722	-7.398
3	4.1708	-73.303	-9.108
3	4.2042	-68.173	-9.108
3	4.2376	-64.754	-9.963
3	4.2709	-59.624	-9.963
3	4.3043	-54.495	-9.963
3	4.3377	-49.365	-9.963
3	4.371	-44.236	-9.963
3	4.4044	-39.106	-9.108
3	4.4378	-34.832	-9.963
3	4.4711	-29.702	-9.963
3	4.5045	-23.718	-9.108
3	4.5379	-19.443	-9.963
3	4.5712	-15.339	-8.595
3	4.6046	-10.894	-8.253
3	4.638	-5.337	-6.971
3	4.6713	-0.207	-6.971
3	4.7047	4.067	-6.116
3	4.7381	8.769	-6.543
3	4.7714	14.754	-5.688
3	4.8048	19.712	-5.346
3	4.8382	24.671	-5.004
3	4.8715	29.287	-4.833
3	4.9049	33.989	-5.261
3	4.9383	37.837	-6.543
3	4.9716	41.256	-6.543
3	5.005	46.386	-7.398
3	5.0384	49.805	-8.253
3	5.0717	54.935	-8.253
3	5.1051	59.209	-9.963
3	5.1385	63.911	-9.535
3	5.1718	68.614	-10.818
3	5.2052	73.743	-10.818
3	5.2386	78.018	-11.673
3	5.2719	83.147	-11.673
3	5.3053	87.849	-12.955
3	5.3387	92.979	-12.955
3	5.372	98.108	-13.81
3	5.4054	102.81	-14.237
3	5.4388	107.94	-14.237
3	5.4721	111.79	-13.81
3	5.5055	116.49	-14.237
3	5.5389	120.76	-13.383
3	5.5722	125.04	-13.382
3	5.6056	130.17	-12.528
3	5.639	134.44	-12.528
3	5.6723	139.14	-11.245
3	5.7057	142.99	-11.673
3	5.7391	147.27	-9.963
3	5.7724	152.91	-10.134
3	5.8058	157.53	-8.253
3	5.8392	162.66	-7.398
3	5.8725	167.36	-6.971
3	5.9059	172.49	-6.971
3	5.9393	176.76	-6.116
3	5.9726	181.04	-6.971
3	6.006	186.16	-6.971
3	6.0394	189.58	-6.971
3	6.0727	193.43	-8.253
3	6.1061	198.56	-8.253
3	6.1395	202.49	-8.424
3	6.1728	206.68	-8.68
3	6.2062	210.53	-9.108
3	6.2396	215.66	-9.963
3	6.2729	220.36	-10.39
3	6.3063	224.64	-11.245
3	6.3397	229.77	-12.1
3	6.373	234.9	-12.955
3	6.4064	240.03	-12.955
3	6.4398	244.73	-13.383
3	6.4731	250.71	-13.383
3	6.5065	254.64	-14.066
3	6.5399	259.69	-13.81
3	6.5732	264.39	-14.237
3	6.6066	268.66	-14.237
3	6.64	274.65	-13.383
3	6.6733	278.92	-13.382
3	6.7067	284.05	-13.382
3	6.7401	287.47	-13.382
3	6.7734	292.6	-13.382
3	6.8068	297.73	-12.528
3	6.8402	303.29	-11.245
3	6.8735	308.42	-11.245
3	6.9069	313.55	-11.245
3	6.9403	318.68	-11.245
3	6.9736	323.81	-11.245
3	7.007	328.94	-11.245
3	7.0404	334.07	-11.245
3	7.0737	338.34	-12.1
3	7.1071	342.19	-13.382
3	7.1405	347.74	-12.955
3	7.1738	352.02	-13.81
3	7.2072	357.15	-13.81
3	7.2406	361	-15.092
3	7.2739	366.98	-15.092
3	7.3073	371.25	-17.657
3	7.3407	376.81	-16.375
3	7.374	381.51	-18.512
3	7.4074	387.5	-18.512
3	7.4408	392.46	-18.854
3	7.4741	398.18	-18.939
3	7.5075	403.31	-18.939
3	7.5409	408.44	-18.939
3	7.5742	413.57	-18.939
3	7.6076	418.27	-19.367
3	7.641	421.69	-19.367
3	7.6743	428.11	-18.939
3	7.7077	432.81	-18.512
3	7.7411	437.51	-18.084
3	7.7744	443.07	-17.657
3	7.8078	447.34	-16.802
3	7.8412	451.62	-16.802
3	7.8745	457.17	-16.375
3	7.9079	463.16	-15.52
3	7.9413	469.23	-16.118
3	7.9746	472.99	-15.947
3	8.008	478.63	-15.776
3	8.0414	484.1	-15.947
3	8.0747	489.66	-16.375
3	8.1081	493.94	-17.23
3	8.1415	499.07	-17.23
4	1.2679	-496.92	69.117
4	1.3013	-490.93	69.972
4	1.3347	-485.8	69.972
4	1.368	-481.1	70.4
4	1.4014	-475.97	71.254
4	1.4348	-471.69	71.254
4	1.4681	-466.99	69.972
4	1.5015	-461.86	69.972
4	1.5349	-457.16	69.545
4	1.5682	-452.89	69.545
4	1.6016	-447.76	69.545
4	1.635	-442.63	69.545
4	1.6683	-438.78	68.262
4	1.7017	-433.22	67.835
4	1.7351	-428.26	66.638
4	1.7684	-423.39	66.552
4	1.8018	-418.69	66.125
4	1.8352	-413.99	65.698
4	1.8685	-408.43	66.125
4	1.9019	-403.64	65.954
4	1.9353	-398.86	65.612
4	1.9686	-393.9	66.125
4	2.002	-388.77	66.125
4	2.0354	-384.49	66.98
4	2.0687	-379.36	67.835
4	2.1021	-373.81	68.262
4	2.1355	-369.1	67.835
4	2.1688	-363.63	69.374
4	2.2022	-358.42	69.972
4	2.2356	-353.72	71.254
4	2.2689	-348.16	71.682
4	2.3023	-343.29	72.451
4	2.3357	-338.33	72.964
4	2.369	-333.2	72.964
4	2.4024	-328.07	72.964
4	2.4358	-323.79	73.819
4	2.4691	-319.52	72.964
4	2.5025	-314.82	72.537
4	2.5359	-309.69	72.537
4	2.5692	-304.56	72.537
4	2.6026	-299.86	72.109
4	2.636	-296.01	72.537
4	2.6693	-290.45	72.109
4	2.7027	-284.89	71.682
4	2.7361	-280.19	71.254
4	2.7694	-275.06	70.4
4	2.8028	-269.93	70.4
4	2.8362	-264.8	70.4
4	2.8695	-259.68	71.254
4	2.9029	-254.97	70.827
4	2.9363	-250.27	72.109
4	2.9696	-244.97	72.451
4	3.003	-240.01	72.964
4	3.0364	-234.88	73.819
4	3.0697	-230.61	73.819
4	3.1031	-225.05	75.102
4	3.1365	-219.49	75.529
4	3.1698	-214.36	76.384
4	3.2032	-209.24	77.239
4	3.2366	-203.68	77.666
4	3.2699	-198.55	78.521
4	3.3033	-192.99	78.949
4	3.3367	-187.86	78.949
4	3.37	-182.73	78.949
4	3.4034	-177.6	78.094
4	3.4368	-173.76	77.666
4	3.4701	-168.2	77.239
4	3.5035	-163.92	76.384
4	3.5369	-157.94	76.384
4	3.5702	-153.66	75.529
4	3.6036	-149.39	76.384
4	3.637	-145.12	75.529
4	3.6703	-139.13	72.964
4	3.7037	-134	72.964
4	3.7371	-128.44	72.537
4	3.7704	-124.17	71.682
4	3.8038	-119.47	72.109
4	3.8372	-113.91	71.682
4	3.8705	-108.78	71.682
4	3.9039	-104.08	72.964
4	3.9373	-98.95	72.964
4	3.9706	-94.676	72.109
4	4.004	-89.974	73.392
4	4.0374	-84.844	73.392
4	4.0707	-80.142	73.819
4	4.1041	-75.44	74.247
4	4.1375	-69.883	74.674
4	4.1708	-64.754	75.529
4	4.2042	-59.624	76.384
4	4.2376	-54.067	76.811
4	4.2709	-49.365	78.094
4	4.3043	-44.236	77.239
4	4.3377	-39.106	77.239
4	4.371	-35.687	77.239
4	4.4044	-30.13	75.102
4	4.4378	-26.282	74.674
4	4.4711	-19.871	73.392
4	4.5045	-15.168	73.819
4	4.5379	-11.749	72.964
4	4.5712	-6.619	73.819
4	4.6046	-1.148	71.938
4	4.638	3.212	70.827
4	4.6713	7.914	69.545
4	4.7047	13.044	68.69
4	4.7381	17.746	68.262
4	4.7714	22.875	67.407
4	4.8048	27.578	67.835
4	4.8382	32.707	67.835
4	4.8715	37.153	67.493
4	4.9049	41.256	67.835
4	4.9383	46.813	68.262
4	4.9716	50.66	67.835
4	5.005	55.362	68.262
4	5.0384	60.064	69.544
4	5.0717	65.194	69.545
4	5.1051	70.323	69.545
4	5.1385	75.453	71.254
4	5.1718	80.155	70.827
4	5.2052	84.43	71.682
4	5.2386	89.559	71.682
4	5.2719	95.971	72.964
4	5.3053	101.1	72.964
4	5.3387	105.38	71.254
4	5.372	109.65	71.254
4	5.4054	115.12	70.228
4	5.4388	119.05	69.545
4	5.4721	124.7	69.716
4	5.5055	129.31	68.69
4	5.5389	133.59	67.835
4	5.5722	137.86	66.98
4	5.6056	143.42	66.552
4	5.639	148.12	66.125
4	5.6723	153.25	66.125
4	5.7057	158.81	64.843
4	5.7391	163.51	64.415
4	5.7724	169.07	63.988
4	5.8058	173.34	64.843
4	5.8392	178.47	64.843
4	5.8725	183.17	65.27
4	5.9059	187.45	66.125
4	5.9393	192.15	66.552
4	5.9726	196	66.125
4	6.006	201.55	67.407
4	6.0394	204.97	67.407
4	6.0727	209.68	67.835
4	6.1061	214.38	68.262
4	6.1395	220.36	69.117
4	6.1728	225.06	69.545
4	6.2062	229.77	69.972
4	6.2396	234.47	69.545
4	6.2729	238.74	69.545
4	6.3063	243.87	69.545
4	6.3397	249	69.545
4	6.373	253.28	68.69
4	6.4064	257.98	68.262
4	6.4398	262.25	68.262
4	6.4731	266.95	67.835
4	6.5065	271.23	66.125
4	6.5399	275.85	66.296
4	6.5732	280.63	65.27
4	6.6066	285.76	64.415
4	6.64	290.04	62.705
4	6.6733	295.17	62.705
4	6.7067	299.87	61.423
4	6.7401	305	61.423
4	6.7734	310.13	61.423
4	6.8068	315.26	61.423
4	6.8402	319.96	60.995
4	6.8735	325.09	60.995
4	6.9069	329.36	60.995
4	6.9403	334.07	61.423
4	6.9736	338.6	60.653
4	7.007	343.04	60.995
4	7.0404	347.74	61.423
4	7.0737	352.87	62.278
4	7.1071	358	63.133
4	7.1405	362.7	63.56
4	7.1738	367.83	64.415
4	7.2072	372.96	65.27
4	7.2406	378.09	65.27
4	7.2739	383.22	65.27
4	7.3073	388.35	65.27
4	7.3407	393.48	64.415
4	7.374	397.76	64.415
4	7.4074	402.89	64.415
4	7.4408	407.16	64.415
4	7.4741	412.29	63.56
4	7.5075	416.57	63.56
4	7.5409	422.12	63.133
4	7.5742	427.17	62.876
4	7.6076	432.38	61.423
4	7.641	437.08	60.996
4	7.6743	443.5	60.568
4	7.7077	449.05	60.141
4	7.7411	454.01	60.654
4	7.7744	459.74	60.568
4	7.8078	464.44	60.995
4	7.8412	470	62.278
4	7.8745	474.7	62.705
4	7.9079	479.4	63.133
4	7.9413	484.1	64.415
4	7.9746	489.23	64.415
4	8.008	494.36	65.27
4	8.0414	499.07	66.552
5	1.4681	-496.06	18.677
5	1.5015	-490.93	18.677
5	1.5349	-486.23	19.105
5	1.5682	-481.95	19.105
5	1.6016	-476.82	19.105
5	1.635	-471.69	19.105
5	1.6683	-466.57	19.105
5	1.7017	-461.44	19.105
5	1.7351	-456.31	19.105
5	1.7684	-451.6	18.677
5	1.8018	-446.48	18.677
5	1.8352	-441.77	17.395
5	1.8685	-437.5	17.395
5	1.9019	-432.37	17.395
5	1.9353	-428.09	17.395
5	1.9686	-423.39	17.822
5	2.002	-418.69	17.395
5	2.0354	-414.42	17.395
5	2.0687	-410.14	17.395
5	2.1021	-406.04	18.592
5	2.1355	-401.59	19.105
5	2.1688	-398.17	19.105
5	2.2022	-393.04	19.105
5	2.2356	-388.77	19.105
5	2.2689	-384.49	19.105
5	2.3023	-379.36	19.105
5	2.3357	-374.58	20.13
5	2.369	-370.39	20.387
5	2.4024	-365.69	20.814
5	2.4358	-360.56	20.814
5	2.4691	-355.43	22.524
5	2.5025	-352.01	22.524
5	2.5359	-346.88	22.524
5	2.5692	-342.18	23.807
5	2.6026	-337.47	22.524
5	2.636	-333.2	22.524
5	2.6693	-328.07	23.379
5	2.7027	-324.65	24.234
5	2.7361	-319.52	24.234
5	2.7694	-314.39	24.234
5	2.8028	-309.69	23.807
5	2.8362	-304.56	23.807
5	2.8695	-299.86	22.524
5	2.9029	-294.73	22.524
5	2.9363	-289.6	22.524
5	2.9696	-284.89	22.952
5	3.003	-280.62	22.952
5	3.0364	-275.92	22.524
5	3.0697	-271.64	22.524
5	3.1031	-266.94	23.807
5	3.1365	-262.24	23.379
5	3.1698	-258.39	23.807
5	3.2032	-254.54	24.234
5	3.2366	-249.42	24.234
5	3.2699	-246	24.234
5	3.3033	-240.87	24.234
5	3.3367	-237.45	24.234
5	3.37	-232.32	24.234
5	3.4034	-227.19	25.944
5	3.4368	-222.91	25.944
5	3.4701	-218.64	25.944
5	3.5035	-213.94	26.371
5	3.5369	-208.81	26.371
5	3.5702	-204.1	26.799
5	3.6036	-198.98	26.799
5	3.637	-194.27	27.226
5	3.6703	-189.91	26.97
5	3.7037	-185.3	26.799
5	3.7371	-181.88	26.799
5	3.7704	-176.75	25.944
5	3.8038	-172.47	26.799
5	3.8372	-167.34	25.944
5	3.8705	-163.07	25.944
5	3.9039	-158.79	25.944
5	3.9373	-153.66	25.944
5	3.9706	-148.54	25.944
5	4.004	-144.26	25.944
5	4.0374	-139.99	25.089
5	4.0707	-134.43	25.516
5	4.1041	-129.3	25.516
5	4.1375	-124.6	25.944
5	4.1708	-120.32	25.944
5	4.2042	-116.05	25.944
5	4.2376	-111.77	25.944
5	4.2709	-106.65	25.944
5	4.3043	-101.52	25.944
5	4.3377	-97.241	25.944
5	4.371	-92.111	25.944
5	4.4044	-87.837	25.944
5	4.4378	-83.562	25.944
5	4.4711	-78.432	26.799
5	4.5045	-74.158	26.799
5	4.5379	-69.883	27.654
5	4.5712	-64.754	27.654
5	4.6046	-60.479	27.654
5	4.638	-55.35	27.654
5	4.6713	-51.502	28.081
5	4.7047	-46.8	27.654
5	4.7381	-41.671	27.654
5	4.7714	-38.251	27.654
5	4.8048	-33.122	27.654
5	4.8382	-29.702	25.944
5	4.8715	-24.573	26.799
5	4.9049	-19.443	26.799
5	4.9383	-14.313	25.944
5	4.9716	-9.611	25.516
5	5.005	-4.909	25.089
5	5.0384	-0.635	24.234
5	5.0717	4.495	24.234
5	5.1051	9.624	24.234
5	5.1385	14.754	24.234
5	5.1718	19.883	24.234
5	5.2052	23.303	24.234
5	5.2386	28.432	25.089
5	5.2719	33.562	25.089
5	5.3053	36.981	24.234
5	5.3387	42.966	25.089
5	5.372	47.241	25.089
5	5.4054	51.515	25.089
5	5.4388	56.217	25.516
5	5.4721	61.347	25.516
5	5.5055	66.476	25.516
5	5.5389	70.751	26.371
5	5.5722	76.308	25.944
5	5.6056	81.437	25.944
5	5.639	85.284	25.516
5	5.6723	89.987	25.944
5	5.7057	94.689	25.516
5	5.7391	98.536	25.089
5	5.7724	101.96	24.234
5	5.8058	107.08	24.234
5	5.8392	111.36	24.234
5	5.8725	116.06	23.807
5	5.9059	120.76	23.379
5	5.9393	124.18	22.524
5	5.9726	129.74	22.952
5	6.006	134.44	21.669
5	6.0394	138.72	20.814
5	6.0727	142.99	21.669
5	6.1061	147.78	21.84
5	6.1395	152.4	21.669
5	6.1728	156.67	22.524
5	6.2062	161.8	22.524
5	6.2396	166.93	22.524
5	6.2729	170.78	22.951
5	6.3063	174.62	23.379
5	6.3397	178.56	23.55
5	6.373	183.17	24.234
5	6.4064	187.88	24.661
5	6.4398	191.72	24.234
5	6.4731	197.28	25.516
5	6.5065	201.13	25.944
5	6.5399	205.83	27.226
5	6.5732	209.68	25.944
5	6.6066	214.8	27.654
5	6.64	219.08	27.654
5	6.6733	224.21	26.799
5	6.7067	228.91	27.226
5	6.7401	233.78	26.457
5	6.7734	238.32	26.371
5	6.8068	242.16	25.944
5	6.8402	246.86	26.371
5	6.8735	251.57	25.944
5	6.9069	255.84	25.089
5	6.9403	260.97	25.089
5	6.9736	265.25	22.524
5	7.007	271.4	23.037
5	7.0404	274.65	22.524
5	7.0737	279.78	22.524
5	7.1071	284.91	22.524
5	7.1405	290.04	22.524
5	7.1738	295.17	23.379
5	7.2072	298.59	22.524
5	7.2406	303.72	23.379
5	7.2739	307.99	23.379
5	7.3073	312.26	22.524
5	7.3407	316.97	23.807
5	7.374	321.67	23.379
5	7.4074	326.37	22.952
5	7.4408	331.07	23.379
5	7.4741	336.63	23.807
5	7.5075	341.76	23.807
5	7.5409	346.46	24.234
5	7.5742	351.16	24.661
5	7.6076	356.72	24.234
5	7.641	361.42	24.661
5	7.6743	366.98	24.234
5	7.7077	370.83	23.807
5	7.7411	375.96	23.806
5	7.7744	380.23	22.952
5	7.8078	384.93	22.524
5	7.8412	390.06	21.669
5	7.8745	394.34	21.669
5	7.9079	399.04	21.242
5	7.9413	404.25	20.13
5	7.9746	409.73	19.104
5	8.008	414.43	19.532
5	8.0414	419.13	17.395
5	8.0747	424.69	19.532
5	8.1081	430.67	17.822
5	8.1415	435.8	18.677
5	8.1748	441.36	18.25
5	8.2082	446.49	19.104
5	8.2416	451.62	18.25
5	8.2749	455.46	19.532
5	8.3083	461.88	19.104
5	8.3417	467.01	19.105
5	8.375	471.71	19.532
5	8.4084	476.41	19.959
5	8.4418	481.54	19.959
5	8.4751	487.52	20.814
5	8.5085	492.14	20.643
5	8.5419	498.64	21.669
6	1.7351	-498.54	124.94
6	1.7684	-493.92	125.11
6	1.8018	-489.65	126.82
6	1.8352	-483.66	126.82
6	1.8685	-478.88	128.36
6	1.9019	-474.26	128.53
6	1.9353	-469.13	129.39
6	1.9686	-464.68	129.73
6	2.002	-460.58	130.24
6	2.0354	-456.31	128.53
6	2.0687	-451.18	128.53
6	2.1021	-445.19	128.53
6	2.1355	-440.06	126.82
6	2.1688	-435.79	126.82
6	2.2022	-431.51	126.82
6	2.2356	-426.38	125.11
6	2.2689	-421.25	125.11
6	2.3023	-416.13	123.4
6	2.3357	-411	123.4
6	2.369	-405.87	121.69
6	2.4024	-401.59	121.69
6	2.4358	-396.46	121.69
6	2.4691	-392.19	120.84
6	2.5025	-387.06	120.84
6	2.5359	-383.64	120.84
6	2.5692	-378.51	120.84
6	2.6026	-375.09	120.84
6	2.636	-369.96	121.69
6	2.6693	-365.69	121.69
6	2.7027	-361.41	121.69
6	2.7361	-356.28	121.69
6	2.7694	-352.43	122.12
6	2.8028	-346.88	122.55
6	2.8362	-342.6	123.4
6	2.8695	-338.76	123.83
6	2.9029	-334.05	125.11
6	2.9363	-328.92	125.11
6	2.9696	-325.5	126.82
6	3.003	-321.23	126.82
6	3.0364	-317.81	126.82
6	3.0697	-313.54	126.82
6	3.1031	-309.26	126.82
6	3.1365	-304.99	125.11
6	3.1698	-299.86	125.11
6	3.2032	-296.44	125.11
6	3.2366	-291.31	123.4
6	3.2699	-287.03	123.4
6	3.3033	-282.76	121.69
6	3.3367	-278.48	121.69
6	3.37	-274.21	119.99
6	3.4034	-269.08	119.99
6	3.4368	-264.8	118.28
6	3.4701	-260.53	118.28
6	3.5035	-256.26	116.57
6	3.5369	-251.98	116.57
6	3.5702	-246.85	116.57
6	3.6036	-243.43	116.57
6	3.637	-238.3	116.57
6	3.6703	-234.88	116.57
6	3.7037	-229.75	116.57
6	3.7371	-226.33	116.57
6	3.7704	-221.2	116.57
6	3.8038	-217.44	117.59
6	3.8372	-213.51	118.28
6	3.8705	-208.38	118.28
6	3.9039	-204.1	118.28
6	3.9373	-198.98	119.99
6	3.9706	-194.7	120.84
6	4.004	-189.57	121.69
6	4.0374	-185.3	123.4
6	4.0707	-181.02	124.26
6	4.1041	-176.75	125.11
6	4.1375	-171.62	125.11
6	4.1708	-166.49	126.82
6	4.2042	-163.07	126.82
6	4.2376	-159.65	126.82
6	4.2709	-154.52	126.82
6	4.3043	-151.1	126.82
6	4.3377	-145.97	126.82
6	4.371	-142.55	125.11
6	4.4044	-137.42	125.11
6	4.4378	-134	125.11
6	4.4711	-128.87	123.4
6	4.5045	-124.6	123.4
6	4.5379	-120.75	122.98
6	4.5712	-116.05	121.69
6	4.6046	-110.92	120.84
6	4.638	-105.79	119.99
6	4.6713	-100.66	119.13
6	4.7047	-96.813	118.7
6	4.7381	-91.256	118.28
6	4.7714	-86.981	118.28
6	4.8048	-82.707	118.28
6	4.8382	-78.432	118.28
6	4.8715	-74.158	118.28
6	4.9049	-69.541	118.45
6	4.9383	-65.609	119.13
6	4.9716	-61.334	119.13
6	5.005	-57.059	119.13
6	5.0384	-51.93	120.84
6	5.0717	-48.083	120.41
6	5.1051	-43.808	121.27
6	5.1385	-39.106	122.55
6	5.1718	-33.977	122.55
6	5.2052	-29.275	123.83
6	5.2386	-24.573	125.11
6	5.2719	-19.443	125.11
6	5.3053	-16.023	125.97
6	5.3387	-11.749	125.97
6	5.372	-7.474	125.11
6	5.4054	-2.345	125.11
6	5.4388	1.246	124.77
6	5.4721	6.205	124.26
6	5.5055	9.624	123.4
6	5.5389	14.155	122.64
6	5.5722	18.173	121.69
6	5.6056	23.303	121.69
6	5.639	27.578	119.99
6	5.6723	31.51	119.3
6	5.7057	36.981	118.28
6	5.7391	42.111	118.28
6	5.7724	46.386	116.57
6	5.8058	51.515	116.57
6	5.8392	55.79	115.71
6	5.8725	60.919	115.71
6	5.9059	66.049	114.86
6	5.9393	69.468	115.71
6	5.9726	74.598	115.71
6	6.006	79.727	115.71
6	6.0394	83.147	115.71
6	6.0727	88.277	115.71
6	6.1061	91.696	115.71
6	6.1395	97.168	116.39
6	6.1728	101.96	116.57
6	6.2062	107.08	116.57
6	6.2396	112.21	117.42
6	6.2729	116.15	118.1
6	6.3063	121.19	118.7
6	6.3397	125.89	119.99
6	6.373	131.02	119.99
6	6.4064	136.15	119.99
6	6.4398	139.57	119.99
6	6.4731	144.7	120.84
6	6.5065	149.83	119.99
6	6.5399	154.1	119.99
6	6.5732	158.38	120.84
6	6.6066	162.65	119.99
6	6.64	166.93	119.13
6	6.6733	172.06	119.13
6	6.7067	176.33	117.42
6	6.7401	180.61	117.42
6	6.7734	184.88	116.57
6	6.8068	190.35	115.88
6	6.8402	195.14	114.86
6	6.8735	200.53	114.94
6	6.9069	205.4	113.15
6	6.9403	210.53	114
6	6.9736	214.8	113.15
6	7.007	219.93	113.15
6	7.0404	225.06	113.15
6	7.0737	229.34	113.15
6	7.1071	233.61	113.15
6	7.1405	238.74	113.15
6	7.1738	243.87	113.15
6	7.2072	249	114
6	7.2406	252.76	115.03
6	7.2739	257.55	116.57
6	7.3073	262.68	116.57
6	7.3407	267.81	119.13
6	7.374	272.08	119.13
6	7.4074	277.21	119.99
6	7.4408	281.49	120.84
6	7.4741	286.62	120.84
6	7.5075	291.75	121.69
6	7.5409	296.02	122.55
6	7.5742	300.3	122.55
6	7.6076	305.43	122.55
6	7.641	308.85	122.55
6	7.6743	313.98	122.55
6	7.7077	318.25	122.55
6	7.7411	322.52	123.4
6	7.7744	326.37	122.98
6	7.8078	331.5	122.12
6	7.8412	335.77	122.12
6	7.8745	340.9	122.98
6	7.9079	346.46	121.69
6	7.9413	350.74	121.69
6	7.9746	355.87	119.99
6	8.008	359.8	120.16
6	8.0414	364.78	119.89
6	8.0747	369.72	119.64
6	8.1081	373.82	119.13
6	8.1415	378.09	119.99
6	8.1748	383.22	119.99
6	8.2082	388.35	119.99
6	8.2416	391.77	119.99
6	8.2749	396.9	120.84
6	8.3083	400.32	121.69
6	8.3417	405.45	122.55
6	8.375	409.73	122.55
6	8.4084	413.14	123.4
6	8.4418	419.3	123.92
6	8.4751	424.26	125.11
6	8.5085	429.39	125.11
6	8.5419	434.52	126.82
6	8.5752	438.79	127.68
6	8.6086	443.24	129.73
6	8.642	449.22	129.05
6	8.6753	454.18	128.53
6	8.7087	459.14	128.19
6	8.7421	463.59	128.53
6	8.7754	465.91	127.71
6	8.8088	471.71	127.25
6	8.8422	477.26	128.53
6	8.8755	480.38	126.32
6	8.9089	485.81	126.82
6	8.9423	490.94	126.82
6	8.9756	494.41	124.46
6	9.009	499.49	125.11
7	1.9019	-498.2	-116.83
7	1.9353	-493.92	-115.12
7	1.9686	-490.07	-113.83
7	2.002	-485.89	-111.87
7	2.0354	-481.53	-110.42
7	2.0687	-477.25	-109.56
7	2.1021	-472.55	-109.13
7	2.1355	-467.85	-108.71
7	2.1688	-463.57	-107.85
7	2.2022	-458.87	-107.42
7	2.2356	-454.6	-106.57
7	2.2689	-449.47	-106.57
7	2.3023	-444.34	-106.57
7	2.3357	-440.06	-106.57
7	2.369	-435.36	-106.14
7	2.4024	-430.23	-107
7	2.4358	-425.1	-107
7	2.4691	-420.83	-107.85
7	2.5025	-415.7	-107.85
7	2.5359	-410.57	-107.85
7	2.5692	-406.72	-108.28
7	2.6026	-401.59	-108.28
7	2.636	-396.89	-107.85
7	2.6693	-392.19	-107.42
7	2.7027	-387.91	-107.42
7	2.7361	-383.21	-107
7	2.7694	-378.94	-107
7	2.8028	-373.81	-106.14
7	2.8362	-369.1	-105.71
7	2.8695	-364.83	-105.71
7	2.9029	-359.7	-104.86
7	2.9363	-355.43	-104
7	2.9696	-350.72	-103.58
7	3.003	-346.02	-103.15
7	3.0364	-341.75	-102.29
7	3.0697	-336.62	-100.58
7	3.1031	-332.34	-99.729
7	3.1365	-327.73	-99.558
7	3.1698	-322.94	-98.874
7	3.2032	-318.24	-98.447
7	3.2366	-314.39	-98.874
7	3.2699	-309.26	-98.874
7	3.3033	-304.56	-97.592
7	3.3367	-299.86	-98.019
7	3.37	-295.15	-97.592
7	3.4034	-290.11	-97.848
7	3.4368	-284.98	-97.848
7	3.4701	-280.19	-98.874
7	3.5035	-274.64	-98.447
7	3.5369	-269.93	-98.874
7	3.5702	-264.8	-98.874
7	3.6036	-260.02	-99.558
7	3.637	-254.54	-100.58
7	3.6703	-249.42	-100.58
7	3.7037	-244.97	-100.24
7	3.7371	-240.01	-100.58
7	3.7704	-234.88	-100.58
7	3.8038	-230.61	-100.58
7	3.8372	-225.48	-100.58
7	3.8705	-220.35	-100.58
7	3.9039	-215.22	-100.58
7	3.9373	-210.52	-100.16
7	3.9706	-205.39	-100.16
7	4.004	-200.26	-100.16
7	4.0374	-195.13	-99.302
7	4.0707	-189.57	-98.874
7	4.1041	-184.87	-98.447
7	4.1375	-179.31	-97.164
7	4.1708	-174.18	-97.164
7	4.2042	-169.91	-96.31
7	4.2376	-164.27	-96.138
7	4.2709	-159.48	-95.968
7	4.3043	-154.09	-95.882
7	4.3377	-149.39	-95.455
7	4.371	-144.69	-95.027
7	4.4044	-138.7	-95.027
7	4.4378	-133.15	-94.6
7	4.4711	-128.87	-95.454
7	4.5045	-123.32	-95.027
7	4.5379	-119.47	-96.31
7	4.5712	-114.34	-97.164
7	4.6046	-108.78	-96.737
7	4.638	-103.22	-97.164
7	4.6713	-98.096	-98.019
7	4.7047	-92.966	-98.874
7	4.7381	-87.836	-98.874
7	4.7714	-82.279	-99.302
7	4.8048	-76.722	-99.729
7	4.8382	-71.593	-98.874
7	4.8715	-66.036	-98.447
7	4.9049	-60.479	-99.729
7	4.9383	-55.777	-98.447
7	4.9716	-50.22	-98.874
7	5.005	-44.236	-98.019
7	5.0384	-39.534	-97.592
7	5.0717	-33.977	-97.164
7	5.1051	-28.42	-96.737
7	5.1385	-22.521	-95.626
7	5.1718	-17.391	-95.626
7	5.2052	-10.039	-93.745
7	5.2386	-4.482	-93.317
7	5.2719	1.075	-92.89
7	5.3053	6.205	-92.89
7	5.3387	13.471	-91.607
7	5.372	18.173	-92.035
7	5.4054	24.158	-91.18
7	5.4388	27.578	-92.035
7	5.4721	33.562	-92.035
7	5.5055	38.691	-92.035
7	5.5389	44.163	-91.351
7	5.5722	49.292	-91.351
7	5.6056	54.935	-92.035
7	5.639	59.637	-92.462
7	5.6723	63.911	-92.462
7	5.7057	70.323	-92.035
7	5.7391	75.453	-92.035
7	5.7724	81.437	-92.035
7	5.8058	86.567	-92.89
7	5.8392	92.124	-92.462
7	5.8725	97.681	-92.035
7	5.9059	103.67	-92.89
7	5.9393	109.65	-92.89
7	5.9726	114.35	-92.462
7	6.006	119.48	-92.462
7	6.0394	124.18	-92.89
7	6.0727	130.6	-92.462
7	6.1061	135.72	-91.607
7	6.1395	141.71	-91.607
7	6.1728	145.98	-90.752
7	6.2062	152.4	-89.47
7	6.2396	158.38	-88.615
7	6.2729	164.36	-87.76
7	6.3063	169.92	-87.333
7	6.3397	175.48	-86.905
7	6.373	181.04	-87.333
7	6.4064	187.45	-86.905
7	6.4398	191.72	-86.905
7	6.4731	195.14	-87.76
7	6.5065	201.55	-88.188
7	6.5399	207.97	-88.615
7	6.5732	213.1	-88.615
7	6.6066	218.22	-88.615
7	6.64	223.78	-88.188
7	6.6733	229.34	-88.615
7	6.7067	234.04	-89.043
7	6.7401	238.74	-90.325
7	6.7734	244.73	-92.035
7	6.8068	250.28	-91.607
7	6.8402	254.13	-93.745
7	6.8735	261.82	-93.745
7	6.9069	267.38	-93.317
7	6.9403	273.37	-93.317
7	6.9736	278.07	-93.745
7	7.007	284.48	-94.172
7	7.0404	290.04	-93.745
7	7.0737	295.17	-93.745
7	7.1071	300.3	-93.745
7	7.1405	305.43	-93.745
7	7.1738	310.56	-93.745
7	7.2072	315.69	-93.745
7	7.2406	320.99	-93.403
7	7.2739	326.8	-93.745
7	7.3073	333.21	-92.462
7	7.3407	339.19	-92.462
7	7.374	344.75	-92.035
7	7.4074	351.16	-91.607
7	7.4408	356.72	-92.89
7	7.4741	362.88	-92.548
7	7.5075	368.01	-92.548
7	7.5409	374.25	-93.317
7	7.5742	378.95	-93.745
7	7.6076	384.08	-93.745
7	7.641	390.06	-93.745
7	7.6743	394.76	-94.172
7	7.7077	400.32	-94.6
7	7.7411	405.11	-94.429
7	7.7744	410.58	-95.454
7	7.8078	414.86	-95.454
7	7.8412	422.12	-96.737
7	7.8745	427.68	-97.164
7	7.9079	433.24	-97.592
7	7.9413	438.37	-97.592
7	7.9746	443.92	-98.019
7	8.008	450.33	-97.592
7	8.0414	453.75	-98.447
7	8.0747	458.03	-99.302
7	8.1081	465.3	-98.874
7	8.1415	471.28	-98.874
7	8.1748	475.55	-98.019
7	8.2082	481.54	-98.019
7	8.2416	485.81	-98.874
7	8.2749	492.23	-96.737
7	8.3083	497.36	-97.592
8	1.8685	-496.49	-24.496
8	1.9019	-491.81	-24.597
8	1.9353	-487.94	-22.787
8	1.9686	-482.81	-22.787
8	2.002	-478.53	-22.787
8	2.0354	-474.6	-22.616
8	2.0687	-469.81	-22.445
8	2.1021	-465.71	-22.787
8	2.1355	-460.92	-22.616
8	2.1688	-457.16	-22.787
8	2.2022	-452.89	-22.787
8	2.2356	-448.18	-23.214
8	2.2689	-443.48	-22.787
8	2.3023	-439.21	-22.787
8	2.3357	-434.93	-23.641
8	2.369	-429.8	-23.641
8	2.4024	-426.38	-24.496
8	2.4358	-421.25	-24.496
8	2.4691	-417.83	-25.351
8	2.5025	-413.22	-26.035
8	2.5359	-408.43	-26.206
8	2.5692	-404.67	-26.035
8	2.6026	-399.88	-26.206
8	2.636	-395.61	-25.351
8	2.6693	-391.33	-25.351
8	2.7027	-387.06	-25.351
8	2.7361	-381.93	-24.496
8	2.7694	-377.65	-25.351
8	2.8028	-373.38	-25.351
8	2.8362	-368.25	-24.496
8	2.8695	-363.98	-24.496
8	2.9029	-359.7	-23.641
8	2.9363	-354.57	-23.641
8	2.9696	-350.3	-22.787
8	3.003	-346.02	-21.932
8	3.0364	-340.89	-21.932
8	3.0697	-337.47	-20.222
8	3.1031	-332.34	-20.222
8	3.1365	-328.92	-20.222
8	3.1698	-323.79	-20.222
8	3.2032	-319.52	-20.222
8	3.2366	-315.25	-20.222
8	3.2699	-310.12	-20.222
8	3.3033	-306.69	-20.222
8	3.3367	-301.57	-20.222
8	3.37	-296.95	-20.906
8	3.4034	-291.31	-21.932
8	3.4368	-287.03	-21.932
8	3.4701	-281.9	-21.932
8	3.5035	-276.77	-21.932
8	3.5369	-273.18	-22.445
8	3.5702	-268.05	-22.445
8	3.6036	-263.27	-22.274
8	3.637	-258.82	-21.932
8	3.6703	-253.69	-21.932
8	3.7037	-249.42	-21.932
8	3.7371	-245.14	-21.932
8	3.7704	-240.01	-21.932
8	3.8038	-236.59	-20.222
8	3.8372	-231.81	-20.906
8	3.8705	-226.33	-20.222
8	3.9039	-222.06	-20.222
8	3.9373	-217.78	-20.222
8	3.9706	-213.51	-19.367
8	4.004	-208.38	-18.512
8	4.0374	-204.1	-18.512
8	4.0707	-199.83	-16.802
8	4.1041	-194.7	-16.802
8	4.1375	-188.72	-16.802
8	4.1708	-185.3	-16.802
8	4.2042	-181.02	-15.947
8	4.2376	-176.75	-16.802
8	4.2709	-171.62	-15.947
8	4.3043	-167.34	-16.802
8	4.3377	-163.07	-15.947
8	4.371	-158.79	-16.802
8	4.4044	-153.66	-16.802
8	4.4378	-149.39	-16.802
8	4.4711	-145.12	-18.512
8	4.5045	-140.84	-18.512
8	4.5379	-135.71	-18.512
8	4.5712	-130.58	-18.512
8	4.6046	-127.16	-18.512
8	4.638	-122.03	-18.512
8	4.6713	-117.76	-18.512
8	4.7047	-112.63	-18.512
8	4.7381	-108.35	-18.512
8	4.7714	-103.22	-18.512
8	4.8048	-98.096	-18.512
8	4.8382	-92.966	-18.512
8	4.8715	-90.23	-17.144
8	4.9049	-85.272	-16.802
8	4.9383	-80.997	-16.802
8	4.9716	-76.722	-16.802
8	5.005	-70.738	-15.092
8	5.0384	-66.549	-14.836
8	5.0717	-62.189	-13.382
8	5.1051	-58.769	-12.528
8	5.1385	-53.64	-12.528
8	5.1718	-48.51	-13.383
8	5.2052	-44.236	-12.528
8	5.2386	-38.679	-12.955
8	5.2719	-35.687	-12.528
8	5.3053	-30.215	-12.698
8	5.3387	-25.769	-12.357
8	5.372	-20.298	-13.382
8	5.4054	-16.451	-12.955
8	5.4388	-11.749	-13.382
8	5.4721	-6.619	-12.528
8	5.5055	-1.49	-13.382
8	5.5389	2.785	-14.237
8	5.5722	7.059	-15.947
8	5.6056	12.189	-15.947
8	5.639	17.318	-15.947
8	5.6723	21.166	-14.665
8	5.7057	26.552	-14.579
8	5.7391	30.484	-13.554
8	5.7724	35.614	-13.554
8	5.8058	39.748	-13.433
8	5.8392	44.676	-13.382
8	5.8725	49.805	-12.528
8	5.9059	53.225	-11.673
8	5.9393	58.355	-11.673
8	5.9726	63.484	-11.673
8	6.006	67.759	-11.673
8	6.0394	72.888	-11.673
8	6.0727	76.65	-10.134
8	6.1061	82.292	-9.108
8	6.1395	86.567	-8.253
8	6.1728	90.841	-8.253
8	6.2062	95.971	-8.253
8	6.2396	101.1	-8.253
8	6.2729	104.52	-8.253
8	6.3063	108.8	-8.253
8	6.3397	113.07	-7.398
8	6.373	117.77	-8.68
8	6.4064	121.62	-9.108
8	6.4398	125.89	-9.963
8	6.4731	130.6	-9.535
8	6.5065	134.44	-9.963
8	6.5399	138.72	-10.818
8	6.5732	142.99	-10.818
8	6.6066	147.69	-11.245
8	6.64	151.88	-11.844
8	6.6733	157.01	-11.844
8	6.7067	162.65	-11.673
8	6.7401	166.07	-11.673
8	6.7734	171.2	-11.673
8	6.8068	175.05	-11.245
8	6.8402	179.75	-11.673
8	6.8735	184.03	-11.673
8	6.9069	188.3	-12.528
8	6.9403	193.09	-12.698
8	6.9736	197.02	-12.185
8	7.007	200.78	-12.357
8	7.0404	206.26	-12.528
8	7.0737	210.53	-11.673
8	7.1071	215.66	-11.673
8	7.1405	219.93	-10.818
8	7.1738	224.21	-10.818
8	7.2072	229	-10.647
8	7.2406	235.32	-11.673
8	7.2739	239.6	-11.673
8	7.3073	244.73	-11.673
8	7.3407	248.57	-11.245
8	7.374	253.28	-11.673
8	7.4074	257.72	-12.185
8	7.4408	262.68	-12.528
8	7.4741	266.95	-12.528
8	7.5075	272.08	-14.237
8	7.5409	276.36	-14.237
8	7.5742	281.49	-15.092
8	7.6076	286.62	-16.802
8	7.641	291.75	-17.657
8	7.6743	296.19	-17.315
8	7.7077	301.66	-17.486
8	7.7411	307.14	-16.802
8	7.7744	311.58	-17.315
8	7.8078	317.39	-16.802
8	7.8412	321.24	-17.23
8	7.8745	326.37	-17.23
8	7.9079	330.22	-16.802
8	7.9413	334.49	-16.802
8	7.9746	338.77	-16.802
8	8.008	343.9	-16.802
8	8.0414	348.17	-16.802
8	8.0747	353.3	-16.802
8	8.1081	357.53	-16.148
8	8.1415	362.7	-15.947
8	8.1748	367.83	-15.947
8	8.2082	372.54	-14.665
8	8.2416	377.67	-14.665
8	8.2749	383.63	-15.193
8	8.3083	388.35	-15.092
8	8.3417	393.65	-15.605
8	8.375	397.59	-16.289
8	8.4084	402.2	-16.46
8	8.4418	406.73	-16.375
8	8.4751	413.14	-17.657
8	8.5085	417.42	-17.657
8	8.5419	421.69	-18.512
8	8.5752	426.82	-19.367
8	8.6086	431.95	-19.367
8	8.642	436.06	-20.564
8	8.6753	442.21	-21.077
8	8.7087	447.34	-22.787
8	8.7421	451.62	-21.932
8	8.7754	458.46	-21.932
8	8.8088	462.73	-22.787
8	8.8422	466.83	-23.299
8	8.8755	472.99	-22.787
8	8.9089	477.26	-22.787
8	8.9423	482.39	-22.787
8	8.9756	487.1	-24.069
8	9.009	491.8	-23.641
8	9.0424	496.07	-22.787
9	2.8362	-496.92	-128.37
9	2.8695	-493.07	-127.94
9	2.9029	-487.94	-127.94
9	2.9363	-482.81	-127.94
9	2.9696	-478.53	-127.09
9	3.003	-473.4	-127.09
9	3.0364	-469.13	-126.23
9	3.0697	-464	-124.52
9	3.1031	-459.73	-123.67
9	3.1365	-454.6	-123.67
9	3.1698	-450.32	-122.81
9	3.2032	-446.05	-121.96
9	3.2366	-441.77	-121.96
9	3.2699	-438.35	-121.96
9	3.3033	-433.22	-121.96
9	3.3367	-428.52	-121.53
9	3.37	-424.67	-121.96
9	3.4034	-419.55	-121.96
9	3.4368	-414.42	-121.96
9	3.4701	-409.29	-122.81
9	3.5035	-405.01	-121.96
9	3.5369	-399.88	-123.67
9	3.5702	-395.61	-123.67
9	3.6036	-390.48	-124.52
9	3.637	-385.35	-125.38
9	3.6703	-380.22	-126.23
9	3.7037	-376.37	-126.66
9	3.7371	-371.24	-126.66
9	3.7704	-366.97	-127.51
9	3.8038	-362.26	-127.09
9	3.8372	-357.56	-127.51
9	3.8705	-352.86	-127.94
9	3.9039	-347.73	-127.94
9	3.9373	-343.03	-127.51
9	3.9706	-338.33	-127.09
9	4.004	-333.2	-127.09
9	4.0374	-328.07	-126.23
9	4.0707	-322.94	-126.23
9	4.1041	-317.81	-126.23
9	4.1375	-312.68	-126.23
9	4.1708	-307.55	-126.23
9	4.2042	-302.42	-126.23
9	4.2376	-296.86	-125.8
9	4.2709	-292.16	-126.23
9	4.3043	-286.61	-125.8
9	4.3377	-281.48	-125.8
9	4.371	-276.77	-126.23
9	4.4044	-271.64	-126.23
9	4.4378	-266.94	-126.66
9	4.4711	-261.81	-126.66
9	4.5045	-257.11	-127.09
9	4.5379	-251.47	-127.77
9	4.5712	-246.85	-127.94
9	4.6046	-241.72	-128.8
9	4.638	-236.59	-128.8
9	4.6713	-231.89	-129.22
9	4.7047	-226.33	-129.65
9	4.7381	-220.78	-130.08
9	4.7714	-215.65	-130.93
9	4.8048	-210.6	-131.53
9	4.8382	-205.39	-131.79
9	4.8715	-200.17	-132.04
9	4.9049	-195.04	-132.04
9	4.9383	-190.43	-131.36
9	4.9716	-185.72	-130.93
9	5.005	-180.17	-130.51
9	5.0384	-174.87	-130.16
9	5.0717	-170.34	-129.22
9	5.1051	-165.21	-129.22
9	5.1385	-160.08	-127.51
9	5.1718	-154.52	-127.09
9	5.2052	-149.82	-125.8
9	5.2386	-144.26	-125.38
9	5.2719	-139.13	-123.67
9	5.3053	-134	-123.67
9	5.3387	-128.44	-122.38
9	5.372	-123.32	-122.38
9	5.4054	-117.76	-121.96
9	5.4388	-112.46	-121.61
9	5.4721	-106.65	-121.96
9	5.5055	-101.34	-121.61
9	5.5389	-96.215	-121.61
9	5.5722	-91.085	-121.61
9	5.6056	-86.127	-121.96
9	5.639	-81.424	-122.39
9	5.6723	-75.868	-122.81
9	5.7057	-70.311	-123.24
9	5.7391	-64.754	-123.67
9	5.7724	-59.624	-124.52
9	5.8058	-54.495	-124.52
9	5.8392	-48.938	-125.8
9	5.8725	-42.953	-125.8
9	5.9059	-38.251	-126.23
9	5.9393	-32.267	-126.23
9	5.9726	-27.137	-126.23
9	6.006	-21.153	-126.23
9	6.0394	-16.878	-127.09
9	6.0727	-11.749	-126.23
9	6.1061	-5.422	-126.4
9	6.1395	-0.635	-125.38
9	6.1728	4.495	-125.38
9	6.2062	10.052	-124.95
9	6.2396	15.609	-124.52
9	6.2729	20.738	-123.67
9	6.3063	25.868	-122.81
9	6.3397	30.997	-122.81
9	6.373	36.127	-121.96
9	6.4064	41.256	-121.1
9	6.4398	47.24	-120.25
9	6.4731	52.883	-120.08
9	6.5065	57.927	-119.82
9	6.5399	63.484	-120.25
9	6.5732	69.468	-119.39
9	6.6066	74.598	-118.54
9	6.64	80.582	-119.39
9	6.6733	85.712	-119.39
9	6.7067	90.841	-119.39
9	6.7401	95.971	-119.39
9	6.7734	100.25	-120.25
9	6.8068	106.23	-119.39
9	6.8402	112.21	-120.25
9	6.8735	116.92	-120.68
9	6.9069	122.47	-121.1
9	6.9403	128.46	-120.25
9	6.9736	133.59	-120.25
9	7.007	139.57	-121.1
9	7.0404	144.7	-121.1
9	7.0737	149.83	-121.1
9	7.1071	155.82	-120.25
9	7.1405	160.94	-120.25
9	7.1738	165.65	-119.82
9	7.2072	171.2	-119.39
9	7.2406	176.33	-118.54
9	7.2739	181.46	-116.83
9	7.3073	186.59	-116.83
9	7.3407	192.15	-115.55
9	7.374	196.34	-114.43
9	7.4074	201.55	-113.83
9	7.4408	207.11	-113.41
9	7.4741	213.78	-112.04
9	7.5075	219.08	-109.99
9	7.5409	225.24	-108.79
9	7.5742	231.12	-108.76
9	7.6076	237.72	-108.62
9	7.641	242.5	-108.45
9	7.6743	248.08	-109.43
9	7.7077	252.49	-108.61
9	7.7411	257.55	-107.42
9	7.7744	262.75	-107.75
9	7.8078	268.24	-107
9	7.8412	272.94	-106.57
9	7.8745	278.5	-107
9	7.9079	283.2	-108.28
9	7.9413	288.33	-108.28
9	7.9746	293.46	-108.28
9	8.008	300.3	-108.28
9	8.0414	306.28	-108.28
9	8.0747	311.41	-108.28
9	8.1081	316.54	-108.28
9	8.1415	321.67	-109.13
9	8.1748	326.8	-108.28
9	8.2082	331.93	-108.28
9	8.2416	337.06	-108.28
9	8.2749	343.04	-106.57
9	8.3083	348.17	-106.57
9	8.3417	353.3	-105.71
9	8.375	358.86	-105.29
9	8.4084	363.56	-104.86
9	8.4418	368.26	-104.43
9	8.4751	374.67	-102.29
9	8.5085	378.78	-101.78
9	8.5419	384.93	-100.58
9	8.5752	390.06	-99.729
9	8.6086	395.19	-98.019
9	8.642	401.18	-98.019
9	8.6753	405.45	-97.164
9	8.7087	411.01	-97.592
9	8.7421	416.57	-96.31
9	8.7754	420.84	-97.164
9	8.8088	425.97	-97.164
9	8.8422	430.24	-96.31
9	8.8755	435.8	-95.882
9	8.9089	440.07	-95.882
9	8.9423	445.63	-95.454
9	8.9756	450.76	-94.6
9	9.009	453.33	-94.6
9	9.0424	460.17	-96.31
9	9.0757	466.15	-97.164
9	9.1091	472.13	-96.31
9	9.1425	477.78	-96.993
9	9.1758	484.1	-96.31
9	9.2092	489.23	-96.31
9	9.2426	495.22	-96.31
10	2.9696	-496.49	27.654
10	3.003	-492.21	26.799
10	3.0364	-487.51	27.226
10	3.0697	-483.66	27.654
10	3.1031	-477.68	27.654
10	3.1365	-473.57	27.312
10	3.1698	-469.13	25.944
10	3.2032	-464	25.944
10	3.2366	-458.87	25.944
10	3.2699	-454.6	25.089
10	3.3033	-448.61	24.234
10	3.3367	-445.19	24.234
10	3.37	-439.21	24.234
10	3.4034	-435.79	23.379
10	3.4368	-431.51	22.524
10	3.4701	-427.24	22.524
10	3.5035	-422.96	22.524
10	3.5369	-418.69	23.379
10	3.5702	-414.42	24.234
10	3.6036	-409.71	23.807
10	3.637	-405.87	24.234
10	3.6703	-400.74	24.234
10	3.7037	-397.32	25.089
10	3.7371	-392.19	25.944
10	3.7704	-387.06	25.944
10	3.8038	-381.5	27.226
10	3.8372	-377.65	28.509
10	3.8705	-372.52	28.509
10	3.9039	-368.25	29.363
10	3.9373	-363.98	29.363
10	3.9706	-359.7	29.363
10	4.004	-354.57	29.363
10	4.0374	-349.01	29.791
10	4.0707	-344.74	29.791
10	4.1041	-340.89	29.363
10	4.1375	-336.62	29.363
10	4.1708	-330.63	29.363
10	4.2042	-325.93	29.791
10	4.2376	-322.08	28.509
10	4.2709	-317.38	28.936
10	4.3043	-312.25	27.226
10	4.3377	-307.98	27.226
10	4.371	-303.28	26.799
10	4.4044	-298.49	26.115
10	4.4378	-293.87	24.234
10	4.4711	-289.43	24.576
10	4.5045	-285.32	24.234
10	4.5379	-281.05	24.234
10	4.5712	-277.2	23.807
10	4.6046	-272.5	24.234
10	4.638	-268.65	23.807
10	4.6713	-264.38	23.807
10	4.7047	-259.68	24.234
10	4.7381	-255.83	24.661
10	4.7714	-251.55	25.516
10	4.8048	-246.85	25.944
10	4.8382	-242.15	26.371
10	4.8715	-237.96	27.483
10	4.9049	-232.75	28.081
10	4.9383	-228.04	28.509
10	4.9716	-223.77	29.363
10	5.005	-219.07	29.791
10	5.0384	-214.36	30.218
10	5.0717	-209.24	30.218
10	5.1051	-205.3	31.244
10	5.1385	-200.69	30.218
10	5.1718	-195.98	29.791
10	5.2052	-191.28	29.363
10	5.2386	-186.15	29.363
10	5.2719	-181.88	29.363
10	5.3053	-177.18	28.081
10	5.3387	-172.47	27.654
10	5.372	-168.63	27.226
10	5.4054	-163.5	26.371
10	5.4388	-159.65	25.089
10	5.4721	-154.52	25.089
10	5.5055	-150.25	23.379
10	5.5389	-146.83	23.379
10	5.5722	-141.7	22.524
10	5.6056	-136.57	22.524
10	5.639	-133.15	22.524
10	5.6723	-128.02	22.524
10	5.7057	-124.6	22.524
10	5.7391	-119.47	22.524
10	5.7724	-113.48	22.524
10	5.8058	-110.06	22.524
10	5.8392	-104.51	22.951
10	5.8725	-100.15	23.55
10	5.9059	-95.103	23.807
10	5.9393	-90.401	24.234
10	5.9726	-85.272	24.234
10	6.006	-80.142	25.944
10	6.0394	-75.355	25.26
10	6.0727	-70.311	25.516
10	6.1061	-66.463	25.944
10	6.1395	-60.907	26.371
10	6.1728	-55.862	25.773
10	6.2062	-50.648	26.371
10	6.2396	-45.518	26.371
10	6.2729	-41.671	25.944
10	6.3063	-35.687	25.089
10	6.3397	-30.984	25.516
10	6.373	-27.137	24.234
10	6.4064	-22.008	24.234
10	6.4398	-16.194	22.182
10	6.4731	-12.604	21.669
10	6.5065	-7.474	21.669
10	6.5399	-2.345	21.669
10	6.5732	2.614	20.472
10	6.6066	7.059	20.814
10	6.64	11.334	20.814
10	6.6733	16.464	20.814
10	6.7067	21.166	21.242
10	6.7401	25.868	21.669
10	6.7734	30.142	21.669
10	6.8068	35.699	22.097
10	6.8402	39.375	23.037
10	6.8735	44.676	23.379
10	6.9069	49.805	24.234
10	6.9403	55.362	25.516
10	6.9736	60.064	25.089
10	7.007	64.339	26.799
10	7.0404	69.468	27.654
10	7.0737	74.598	27.654
10	7.1071	80.582	29.363
10	7.1405	84.857	29.363
10	7.1738	88.704	28.936
10	7.2072	93.834	28.936
10	7.2406	99.391	28.509
10	7.2739	104.09	28.936
10	7.3073	107.94	29.363
10	7.3407	113.07	28.509
10	7.374	116.92	28.081
10	7.4074	121.62	27.654
10	7.4408	125.89	26.799
10	7.4741	130.6	26.371
10	7.5075	135.3	25.089
10	7.5409	140	25.516
10	7.5742	144.7	24.234
10	7.6076	149.83	24.234
10	7.641	154.53	24.661
10	7.6743	159.24	25.089
10	7.7077	164.36	25.089
10	7.7411	168.21	26.371
10	7.7744	172.06	25.944
10	7.8078	176.76	26.371
10	7.8412	181.29	26.457
10	7.8745	185.74	26.799
10	7.9079	190.87	26.799
10	7.9413	195.57	27.226
10	7.9746	199.84	28.081
10	8.008	204.54	28.509
10	8.0414	209.5	29.022
10	8.0747	215.23	28.936
10	8.1081	220.36	29.791
10	8.1415	225.49	30.646
10	8.1748	231.05	30.218
10	8.2082	235.75	30.646
10	8.2416	241.31	30.218
10	8.2749	246.01	29.791
10	8.3083	250.71	29.363
10	8.3417	255.84	29.363
10	8.375	259.69	28.936
10	8.4084	264.82	28.936
10	8.4418	269.09	28.081
10	8.4751	274.65	26.799
10	8.5085	278.92	25.944
10	8.5419	284.05	25.944
10	8.5752	288.84	25.26
10	8.6086	293.46	24.234
10	8.642	299.01	23.807
10	8.6753	304.14	23.807
10	8.7087	309.27	23.807
10	8.7421	313.12	24.234
10	8.7754	318.68	24.661
10	8.8088	323.38	25.089
10	8.8422	327.65	25.944
[truncated: 10,210 more rows]
