# Supplementary material for: A universal function for capacity of bidirectional pedestrian streams: Filling the gaps in the literature
Source: PLoS One. 2018 Dec 19;13(12):e0208496. doi: 10.1371/journal.pone.0208496 (PMC6300270; doi:10.1371/journal.pone.0208496)
Supplement: S1 Data Set — Trajectories are divided into folders for the different experiments within the ZIP archive. Data relative to the own experiments are directly provided as a CSV file. Links are provided for data obtained from open database from third party researchers. (ZIP) [file pone.0208496.s001.zip › datasets/dataset_E/url.txt]

(C) Forschungszentrum Jülich
http://ped.fz-juelich.de/db/#bidirectional_flow_ordered_destination_symmetric_flow_rate
http://ped.fz-juelich.de/db/#bidirectional_flow_ordered_destination_asymmetric_flow_rate
