# Supplementary material for: A universal function for capacity of bidirectional pedestrian streams: Filling the gaps in the literature
Source: PLoS One. 2018 Dec 19;13(12):e0208496. doi: 10.1371/journal.pone.0208496 (PMC6300270; doi:10.1371/journal.pone.0208496)
Supplement: S1 Data Set — Trajectories are divided into folders for the different experiments within the ZIP archive. Data relative to the own experiments are directly provided as a CSV file. Links are provided for data obtained from open database from third party researchers. (ZIP) [file pone.0208496.s001.zip › datasets/readme.txt]

Data contained in this ZIP archive refers to pedestrian trajectories of bidirectional flow experiments.
Trajectories were extracted using the PeTrack program and files were converted into CSV format.
For information on experimental conditions see the tables contained within the S2 Appendix.

Each file refers to a single execution (run).
To understand the naming refer to the following example:

4_2_B
Major flow amount: 4
Minor flow amount: 2
Repetition:        B, i.e. second (A=1, B=2, C=3, D=4, E=5)

Total flow amount: 6
Flow ratio:        2/6 = 0.33 (or 0.66)

In dataset B, dyads (couple, pairs) were mixed within the crowd homogeneously, i.e. from both sides about 40% of the people behaved in pairs.

Datasets D and E belong to the Forschungszentrum Jülich which openly provided them. A link to download those datasets is provided in the corresponding folder.
